# Supplementary material for: Long-read metagenomics of soil communities reveals phylum-specific secondary metabolite dynamics
Source: Commun Biol. 2021 Nov 18;4:1302. doi: 10.1038/s42003-021-02809-4 (PMC8602731; doi:10.1038/s42003-021-02809-4)
Supplement: Supplementary file 4 — Supplementary Data 1 [file 42003_2021_2809_MOESM4_ESM.xlsx]

## Sheet: S1 Raw Statistics
Supplementary Data 1. Raw metagenome and metatranscriptome statistics
Metagenome Library	Name	Sequencer	Library size	N50	N75	N90	N95	Bases	Reads	Max Length	Mean	Median	Min Length	Reference
pbio-1772.15782	Sample 1	PacBio RS II	10 kb AMPure	4843	2429	1468	1148	1679130146	522946	56908	3210.91	2077	50	This study
pbio-1768.15750	Sample 2	PacBio RS II	10 kb AMPure	4137	2212	1423	1140	2036120423	686084	58426	2967.74	2034	50	This study
pbio-1768.15751	Sample 3	PacBio RS II	Low input 3 kb	1809	1416	1113	912	874832042	547943	18286	1596.57	1529	50	This study
m54017_180417_205359	Sample 4	PacBio Sequel	10 kb AMPure	4743	2859	1763	1296	10981213743	3253042	63205	3375.68	2616	50	This study
m54017_180414_134655	Sample 5	PacBio Sequel	10 kb AMPure	4240	2490	1571	1188	10423988896	3421504	60678	3046.61	2289	50	This study
m54017_180413_173154	Sample 6	PacBio Sequel	10 kb AMPure	4043	2427	1572	1202	12489503772	4145268	167787	3012.95	2299	50	This study
m54017_180414_220614		PacBio Sequel	Low input 3 kb	1973	1553	1234	1057	8980725422	5046747	67631	1779.51	1711	50	This study
pbio-2210.20021	Sample 7	PacBio Sequel II	4.5 kb	6777	5247	4267	2967	108816207213	19139183	138853	5685.52	5511	50	This study
11774.4.218925	Sample 8	Illumina HiSeq 2500	150 bp	150	150	150	150	12734083136	84977644	150	149.85	150	51	This study
12041.5.235284	Sample 9	Illumina HiSeq 2500	150 bp	150	150	150	150	27288177315	182215530	150	149.76	150	51	This study
0 hours A		Illumina HiSeq 2000	150 bp	150	150	150	150	16007962500	106719750	150	150	150	150	Rajeev et al., 2013
3 minutes A		Illumina HiSeq 2000	150 bp	150	150	150	150	11255656800	75037712	150	150	150	150	Rajeev et al., 2013
15 minutes B		Illumina HiSeq 2000	150 bp	150	150	150	150	2337558271	15984350	150	150	150	150	Rajeev et al., 2013
15 minutes C		Illumina HiSeq 2000	150 bp	150	150	150	150	1683854457	11426546	150	150	150	150	Rajeev et al., 2013
1 hour A		Illumina HiSeq 2000	150 bp	150	150	150	150	35002268250	233348455	150	150	150	150	Rajeev et al., 2013
1 hour B		Illumina HiSeq 2000	150 bp	150	150	150	150	3315512550	22103417	150	150	150	150	Rajeev et al., 2013
1 hour C		Illumina HiSeq 2000	150 bp	150	150	150	150	3212422350	21416149	150	150	150	150	Rajeev et al., 2013
9 hours A		Illumina HiSeq 2000	150 bp	150	150	150	150	10914696000	72764640	150	150	150	150	Rajeev et al., 2013
11.5 hours A		Illumina HiSeq 2000	150 bp	150	150	150	150	12402767700	82685118	150	150	150	150	Rajeev et al., 2013
18.5 hours A		Illumina HiSeq 2000	150 bp	150	150	150	150	12288597600	81923984	150	150	150	150	Rajeev et al., 2013
72 hours A		Illumina HiSeq 2000	150 bp	150	150	150	150	8565769650	57105131	150	150	150	150	Rajeev et al., 2013
2 hours after dry down A		Illumina HiSeq 2000	150 bp	150	150	150	150	11247161400	74981076	150	150	150	150	Rajeev et al., 2013
3 days after dry down A		Illumina HiSeq 2000	150 bp	150	150	150	150	9598473000	63989820	150	150	150	150	Rajeev et al., 2013
Biwa3		PacBio Sequel	4 kb	4601	4003	2407	1548	5231869998	1483661	58925	3526.32	4066	50	Hiraoka et al., 2019
Biwa4		PacBio Sequel	4 kb	4658	4025	2470	1626	4381375014	1223666	84619	3580.53	4099	50	Hiraoka et al., 2019
Biwa5		PacBio Sequel	4 kb	4430	3767	2306	1534	2604801958	771470	88627	3376.41	3825	50	Hiraoka et al., 2019
Biwa6		PacBio Sequel	4 kb	4429	3846	2588	1774	3814915125	1073302	77055	3554.37	4005	50	Hiraoka et al., 2019
Biogas_PB		PacBio RS II	2 kb	1378	1179	1005	902	94028725	71254	4656	1319.63	1307	88	Frank et al., 2016
Biogas_Illumina		Illumina	175 bp	120	82	82	82	2703917056	26771456	120	101	101	82	Frank et al., 2016
