# Supplementary material for: Long-read metagenomics of soil communities reveals phylum-specific secondary metabolite dynamics
Source: Commun Biol. 2021 Nov 18;4:1302. doi: 10.1038/s42003-021-02809-4 (PMC8602731; doi:10.1038/s42003-021-02809-4)
Supplement: Supplementary file 5 — Supplementary Data 2 [file 42003_2021_2809_MOESM5_ESM.xlsx]

## Sheet: S2 Assembly Statistics
Supplementary Data 2. Assembly statistics of short- and long-read metagenomes as well as metatranscriptomes
Assembly	Sequencing Platform	Contigs (≥ 0 bp)	Contigs (≥ 1000 bp)	Contigs (≥ 5000 bp)	Contigs (≥ 10000 bp)	Contigs (≥ 25000 bp)	Contigs (≥ 50000 bp)	Total length (≥ 0 bp)	Total length (≥ 1000 bp)	Total length (≥ 5000 bp)	Total length (≥ 10000 bp)	Total length (≥ 25000 bp)	Total length (≥ 50000 bp)	Largest contig	N50	N75	L50	L75	# N's per 100 kbp	G+C (%)	Full-length 16S rRNA genes	Assembly tool
pbio-1768.15750	PacBio RS II	16513	16511	4631	529	4	0	65330557	65328573	34876905	6388236	124577	0	39884	5314	3068	4203	8233	0	59.44	25	Canu
pbio-1772.15782	PacBio RS II	12159	12159	2719	223	3	0	43305408	43305408	19648399	2655208	78051	0	27248	4587	2729	3138	6209	0	59.04	23	Canu
pbio-1768.15751	PacBio RS II	21147	21146	12	0	0	0	38325536	38324540	65470	0	0	0	6405	1870	1542	8250	13877	0	59.33	15	Canu
m54017_180413_173154	PacBio Sequel	1067	1061	970	906	429	68	26091599	26087801	25796857	25328624	16257628	4294642	107805	28848	21712	309	571	0	47.91	15	metaFlye
m54017_180414_134655	PacBio Sequel	1385	1374	1267	1179	541	105	34805309	34798306	34469083	33823324	21741433	7075246	113360	29775	21616	382	729	0	48.78	18	metaFlye
m54017_180414_220614	PacBio Sequel	4	4	3	2	0	0	35480	35480	31492	21793	0	0	11629	10164	9699	2	3	0	36.1	0	metaFlye
m54017_180417_205359	PacBio Sequel	2385	2371	2148	1984	1000	187	60388340	60378024	59686863	58487942	40063614	12664351	157866	31181	22304	643	1222	0	49.86	22	metaFlye
pbio-2210.20021	PacBio Sequel II	20293	19326	17316	14693	6966	1893	512798940	512147830	505881660	486834268	340139877	169753937	753224	33480	21905	4042	8868	0.39	60.34	200	metaFlye
11774.4.218925	Illumina HiSeq 2500	5203804	141823	7053	2006	299	33	1847873316	296618808	69627652	35633769	10787620	2261741	134029	993	656	143618	332764	45.37	56.64	81	metaSPAdes
12041.5.235284	Illumina HiSeq 2500	2833031	360927	14826	3124	250	25	1941581580	718383145	126520293	48968100	8834252	1621809	105220	1064	681	322124	729675	0	58.99	213	metaSPAdes
Flye_co-assembly		13208	12722	10495	8838	3865	883	271213251	270884970	265062217	252757407	165126178	64607183	266507	29867	19846	2782	5580	0	55.7		metaFlye
Combined_Sequel_Illumina		2327188	331924	36032	7916	847	174	1731847173	916135559	323893318	134860307	37009116	14833144	441221	2290	1010	122609	327974	95.51	58.36		metaSPAdes
Ultimate_Sequel+SequelII		62567	57004	44290	36369	17998	5521	1352413409	1348720953	1313340665	1255040197	922503790	499106635	1335789	36245	21897	9724	21919	0.66	61.87		metaFlye
Biwa3	PacBio Sequel	1529	1502	1307	1096	354	121	33834610	33817382	33218329	31638785	19885184	11894217	370616	32397	16432	249	630	0	51.22		Canu
Biwa4	PacBio Sequel	1428	1407	1236	1022	308	111	31108151	31093174	30536784	28942139	17628546	10781365	418944	30989	16277	234	600	0.96	52.36		Canu
Biwa5	PacBio Sequel	464	458	387	315	94	37	10753176	10748999	10518548	9973236	6603364	4664377	338844	37579	15781	54	170	0	54.01		Canu
Biwa6	PacBio Sequel	256	251	227	187	59	24	5706840	5702689	5616560	5302973	3424252	2216372	215384	35919	15424	40	104	0	53.12		Canu
Biwa_Co-assembly		3944	3813	3185	2552	747	285	80116845	80027452	78045919	73277875	44791089	28902856	722291	30339	15700	576	1535	1.12	51.13		Canu
Biogas_PB	PacBio RS II	0	0	0	0	0	0	0	0	0	0	0	0	0	0	0	0	0	0	0		Canu
Biogas_Illumina	Illumina	160868	9637	1832	1006	273	72	91787358	44775805	30101283	24246383	12817705	6065057	421796	6867	1326	1420	6769	48.98	47.02		metaSPAdes
Biogas_co-assembly		158415	9195	1707	985	324	89	91801095	45477582	31742103	26645840	16288251	8269870	421797	8598	1372	1122	6089	49.69	47.03		metaSPAdes
0 hours A	Illumina HiSeq 2000	461301	15654	45	13	5	0	159597644	23204360	446397	261912	171491	0	37493	834	630	24702	46559	7.28	64.34		metaSPAdes
15 minutes B	Illumina HiSeq 2000	19182	590	0	0	0	0	7414697	852309	0	0	0	0	4805	769	597	1180	2194	5.73	54.23		metaSPAdes
1 hour A	Illumina HiSeq 2000	23130	1551	5	2	0	0	11003238	2434135	45184	22489	0	0	11335	890	640	1959	3842	5.67	51.51		metaSPAdes
11.5 hours A	Illumina HiSeq 2000	1061892	39871	415	58	1	0	409913691	63714613	3176581	852233	31044	0	31044	868	635	54869	107787	0	57.46		metaSPAdes
2 hours after dry down A	Illumina HiSeq 2000	1281410	30825	97	11	0	0	451847186	45621634	689755	158731	0	0	22240	787	607	56558	106411	0	62.87		metaSPAdes
3 days after dry down A	Illumina HiSeq 2000	678552	24747	225	21	4	1	228652846	39442136	1666320	410640	183387	76510	76510	894	649	31910	62566	6.36	59.9		metaSPAdes
