# Supplementary material for: Long-read metagenomics of soil communities reveals phylum-specific secondary metabolite dynamics
Source: Commun Biol. 2021 Nov 18;4:1302. doi: 10.1038/s42003-021-02809-4 (PMC8602731; doi:10.1038/s42003-021-02809-4)
Supplement: Supplementary file 6 — Supplementary Data 3 [file 42003_2021_2809_MOESM6_ESM.xlsx]

## Sheet: S3 BGCs per MG
Supplementary Data 3. Each biosynthetic gene cluster identified from the assembled metagenomes in this study
Sample	BGC	G+C	Coverage	Contig Length	BGC length	Sequence ID	Full-length	Phylum	Blast hit	Query Coverage (%)	E-value	Similarity	Sequenced BGC before?
Flye co-assembly	ectoine	68.3	0	51027	10287	contig_3751	Full length	Alphaproteobacteria	Microvirga	81	0	87.01	Known
Flye co-assembly	NAGGN	67.4	0	49847	14057	contig_14815	Full length	Alphaproteobacteria	Sphingosinicella	84	0	78.13	Known
Flye co-assembly	NRPS	43.2	0	61682	10137	contig_14271	Full length	Cyanobacteria	Scytonema	93	0	98.51	Known
Flye co-assembly	NRPS,terpene	43.5	0	166283	61794	contig_2751	Full length	Cyanobacteria	Scytonema	85	0	94.29	Known
Flye co-assembly	terpene	44.5	0	116868	20821	contig_1870	Full length	Cyanobacteria	Scytonema	86	0	94.51	Known
m54017_180414_134655	terpene	46.8	NA	63474	20257	contig_488	Full length	Cyanobacteria	Oscillatoria	89	0	92.77	Known
m54017_180417_205359	terpene	63.9	NA	56417	20314	contig_1297	Full length	Cyanobacteria	Oscillatoria	82	0	92.1	Known
pbio-2210.20021	indole	44.9	NA	50111	23188	contig_4992	Full length	Cyanobacteria	Scytonema	89	0	96.92	Known
pbio-2210.20021	terpene	76.78	NA	99432	20929	contig_4025	Full length	Cyanobacteria	Oscillatoria	77	0	92.22	Known
pbio-2210.20021	terpene	50.19	NA	41812	20902	contig_10230	Full length	Cyanobacteria	Scytonema	96	0	92.7	Known
Ultimate_Sequel+SequelII	bacteriocin	43.33	NA	196099	10233	contig_32749	Full length	Cyanobacteria	Scytonema	92	0	94.93	Known
Ultimate_Sequel+SequelII	hglE-KS	75.59	NA	141982	23358	contig_1770	Full length	Cyanobacteria	Scytonema	81	0	95.88	Known
Ultimate_Sequel+SequelII	T3PKS	47.33	NA	165357	41442	contig_3725	Full length	Cyanobacteria	Scytonema	83	0	95.3	Known
Ultimate_Sequel+SequelII	terpene	65.8	NA	187300	21917	contig_17401	Full length	Cyanobacteria	Scytonema	90	0	94.4	Known
Ultimate_Sequel+SequelII	terpene	43.39	NA	34638	20098	contig_15459	Full length	Cyanobacteria	Microcoleus	81	0	92.12	Known
Ultimate_Sequel+SequelII	TfuA-related	73.09	NA	47199	21937	contig_48165	Full length	Cyanobacteria	Microcoleus	85	0	92.75	Known
Ultimate_Sequel+SequelII	thiopeptide,terpene,bacteriocin	63.47	NA	62508	40725	contig_8797	Full length	Cyanobacteria	Scytonema	91	0	95.22	Known
11774.4.218925	lassopeptide	43.6	17.99	46936	24929	NODE_21	Full length	Cyanobacteria	Microcoleus	51	0	78.13	New
11774.4.218925	terpene	57.6	6.8	46224	21193	NODE_23	Full length	Bacteroidetes	Hymenobacter	79	0	80.34	New
11774.4.218925	terpene	43.2	9	25693	20935	NODE_205	Full length	Cyanobacteria	Scytonema	61	0	74.4	New
12041.5.235284	hserlactone	72.37	NA	33392	20629	33392	Full length	Alphaproteobacteria	Brevundimonas	11.0146	5.1e-71	75.465	New
12041.5.235284	indole	40.06	NA	43964	21238	43964	Full length	Cyanobacteria	Microcoleus	2.67492	0	84.184	New
12041.5.235284	lassopeptide	76.57	NA	28010	24929	28010	Full length	Cyanobacteria	Microcoleus	14.0593	0	78.511	New
12041.5.235284	NAGGN	55.13	NA	36995	14613	36995	Full length	Cyanobacteria	Scytonema	2.05974	1.7e-103	76.64	New
12041.5.235284	terpene	56.69	NA	49084	23618	49084	Full length	Alphaproteobacteria	Caulobacter	16.4494	8.41667e-66	78.5828	New
12041.5.235284	terpene	49.91	NA	23873	21430	23873	Full length	Deltaproteobacteria	Corallococcus	8.61224	7.1e-93	76.0675	New
Combined_Sequel_Illumina	bacteriocin	63.2	3.77626	36089	10902	NODE_365	Full length	Cyanobacteria	Nostoc	12	0	83.96	New
Combined_Sequel_Illumina	bacteriocin	46.1	0.291737	16707	10374	NODE_2234	Full length	Cyanobacteria	Scytonema	28	0	82.97	New
Combined_Sequel_Illumina	bacteriocin	47.5	9.31472	50940	10353	NODE_169	Full length	Deltaproteobacteria	Myxococcus	1	0	77.89	New
Combined_Sequel_Illumina	bacteriocin	45.6	4.42837	28126	10350	NODE_640	Full length	Cyanobacteria	Nostoc	26	0	81.42	New
Combined_Sequel_Illumina	bacteriocin	73.4	1.16637	15502	10302	NODE_2700	Full length	Cyanobacteria	Calothrix	24	0	84.09	New
Combined_Sequel_Illumina	bacteriocin	45.3	3.11376	19352	10302	NODE_1543	Full length	Cyanobacteria	Nostoc	12	0	83.2	New
Combined_Sequel_Illumina	bacteriocin	71.1	3.45939	62888	10284	NODE_95	Full length	Cyanobacteria	Microcoleus	18	0	81.65	New
Combined_Sequel_Illumina	hserlactone	66.7	1.47548	32877	20818	NODE_449	Full length	Alphaproteobacteria	Croceicoccus	2	7e-32	71.57	New
Combined_Sequel_Illumina	hserlactone	66.1	10.8444	58926	20632	NODE_118	Full length	Cyanobacteria	Calothrix	41	0	79.67	New
Combined_Sequel_Illumina	hserlactone	61.5	3.76843	33387	20629	NODE_434	Full length	Alphaproteobacteria	Novosphingobium	11	0	74.38	New
Combined_Sequel_Illumina	hserlactone	64.5	3.14054	47082	20620	NODE_216	Full length	Alphaproteobacteria	Sphingosinicella	37	0	74.52	New
Combined_Sequel_Illumina	indole	63.8	4.89923	209850	21238	NODE_10	Full length	Cyanobacteria	Moorea	63	0	82.63	New
Combined_Sequel_Illumina	lanthipeptide	71.3	4.21441	129832	33532	NODE_19	Full length	Uncultured	Uncultured bacterium	24	0	75.23	New
Combined_Sequel_Illumina	lanthipeptide	44.5	19.6949	30257	23326	NODE_553	Full length	Cyanobacteria	Oscillatoria	22	0	86.75	New
Combined_Sequel_Illumina	lanthipeptide	65.1	4.22503	77583	22762	NODE_60	Full length	Gemmatimonadetes	Gemmatirosa	3	0	77.5	New
Combined_Sequel_Illumina	lanthipeptide	71.8	3.33243	94503	20542	NODE_35	Full length	Deltaproteobacteria	Myxococcus	4	0	78.5	New
Combined_Sequel_Illumina	lanthipeptide,bacteriocin	42.2	24.4603	47541	23302	NODE_205	Full length	Planctomycetes	Gemmata	3	5e-171	73.77	New
Combined_Sequel_Illumina	LAP	71.7	3.33636	74802	22390	NODE_65	Full length	Cyanobacteria	Scytonema	33	0	66.6	New
Combined_Sequel_Illumina	lassopeptide	64.8	11.3679	38923	31015	NODE_304	Full length	Gammaproteobacteria	Rhodanobacteraceae	6	5e-112	67.85	New
Combined_Sequel_Illumina	lassopeptide	48	33.2347	65265	24827	NODE_88	Full length	Cyanobacteria	Microcoleus	10	0	78.79	New
Combined_Sequel_Illumina	lassopeptide	64.2	2.84405	48412	22425	NODE_192	Full length	Alphaproteobacteria	Sphingosinicella	42	0	79.27	New
Combined_Sequel_Illumina	lassopeptide,T3PKS	65.5	2.38026	53022	51755	NODE_148	Full length	Cyanobacteria	Microcoleus	58	0	78.09	New
Combined_Sequel_Illumina	NAGGN	66.8	2.71729	441221	14679	NODE_1	Full length	Cyanobacteria	Microcoleus	59	0	73.53	New
Combined_Sequel_Illumina	NRPS,T1PKS	71.6	3.75346	137262	67875	NODE_16	Full length	Cyanobacteria	Nostoc	91	0	70.77	New
Combined_Sequel_Illumina	T1PKS	45.7	11.6052	62820	45999	NODE_96	Full length	Cyanobacteria	Oscillatoria	18	0	91.02	New
Combined_Sequel_Illumina	T3PKS	67.1	2.82537	316837	41088	NODE_2	Full length	Cyanobacteria	Oscillatoria	6	6e-86	82.05	New
Combined_Sequel_Illumina	terpene	70.4	3.80537	142657	24938	NODE_15	Full length	Alphaproteobacteria	Sphingomonas	8	0	81.12	New
Combined_Sequel_Illumina	terpene	66.8	2.71729	441221	23519	NODE_1	Full length	Cyanobacteria	Microcoleus	2	1e-16	80.7	New
Combined_Sequel_Illumina	terpene	65	3.29746	29785	21430	NODE_572	Full length	Alphaproteobacteria	Sphingomonas	48	0	82.82	New
Combined_Sequel_Illumina	terpene	44.4	10.5793	79858	20929	NODE_57	Full length	Cyanobacteria	Microcoleus	15	0	79.23	New
Combined_Sequel_Illumina	terpene	47.4	34.57	91764	20890	NODE_37	Full length	Gemmatimonadetes	Gemmatirosa	3	0	77.56	New
Flye co-assembly	bacteriocin	50.7	0	207001	42922	contig_11012	Full length	No hit	NA	0	0	0	New
Flye co-assembly	bacteriocin	68.2	0	94938	20575	contig_12511	Full length	Alphaproteobacteria	Sphingosinicella	32	0	82.86	New
Flye co-assembly	bacteriocin	45.9	0	46532	11112	contig_7952	Full length	Cyanobacteria	Dolichospermum	17	0	78.35	New
Flye co-assembly	bacteriocin	47.5	0	36449	10788	contig_10815	Full length	Cyanobacteria	Pseudanabaena	14	0	68.02	New
Flye co-assembly	bacteriocin	48.6	0	18836	10359	contig_17857	Full length	Cyanobacteria	Microcoleus	36	0	70.55	New
Flye co-assembly	bacteriocin	46.3	0	25276	10347	contig_7505	Full length	Cyanobacteria	Microcoleus	62	0	73.53	New
Flye co-assembly	bacteriocin	46	0	42248	10338	contig_5449	Full length	Cyanobacteria	Microcoleus	2	0	93.44	New
Flye co-assembly	bacteriocin	46.9	0	22449	10329	contig_3272	Full length	Cyanobacteria	Nostoc	50	0	74.96	New
Flye co-assembly	bacteriocin	45.6	0	19305	10326	contig_2624	Full length	Cyanobacteria	Microcoleus	32	0	86.09	New
Flye co-assembly	bacteriocin	45.7	0	61664	10326	contig_4775	Full length	Cyanobacteria	Oscillatoria	16	0	96.64	New
Flye co-assembly	bacteriocin	43.9	0	21825	10314	contig_2656	Full length	Cyanobacteria	Chroococcidiopsis	69	0	83.43	New
Flye co-assembly	bacteriocin	45.6	0	47063	10239	contig_17181	Full length	Cyanobacteria	Microcoleus	61	0	74.08	New
Flye co-assembly	bacteriocin	44.8	0	25813	10236	contig_4655	Full length	Cyanobacteria	Nostoc	60	0	73.91	New
Flye co-assembly	bacteriocin	45	0	16298	10236	contig_10899	Full length	Cyanobacteria	Nostoc	17	0	86.32	New
Flye co-assembly	bacteriocin	43.8	0	38022	10233	contig_14366	Full length	Cyanobacteria	Scytonema	73	0	95.19	New
Flye co-assembly	bacteriocin	40.8	0	20898	10233	contig_9952	Full length	Cyanobacteria	Nostoc	54	0	80.31	New
Flye co-assembly	bacteriocin	44.8	0	39562	10233	contig_11077	Full length	Cyanobacteria	Scytonema	46	0	86.28	New
Flye co-assembly	bacteriocin	52.4	0	72381	10215	contig_5663	Full length	Cyanobacteria	Geitlerinema	33	0	76.68	New
Flye co-assembly	bacteriocin	47.3	0	128415	10209	contig_471	Full length	Cyanobacteria	Microcoleus	51	0	78.1	New
Flye co-assembly	ectoine	68.3	0	50340	10383	contig_1572	Full length	Alphaproteobacteria	Microvirga	57	0	87.95	New
Flye co-assembly	hserlactone	67.7	0	29473	20677	contig_12149	Full length	Alphaproteobacteria	Microvirga	50	0	87.61	New
Flye co-assembly	hserlactone	47.1	0	40175	20434	contig_8974	Full length	Cyanobacteria	Microcoleus	63	0	77.9	New
Flye co-assembly	hserlactone	46.6	0	47445	20281	contig_1726	Full length	Cyanobacteria	Microcoleus	57	0	80.17	New
Flye co-assembly	hserlactone	50.7	0	207001	10233	contig_11012	Full length	No hit	NA	0	0	0	New
Flye co-assembly	indole	45.1	0	33690	21790	contig_812	Full length	Cyanobacteria	Oscillatoria	54	0	90.13	New
Flye co-assembly	indole	46	0	151551	21187	contig_4452	Full length	Cyanobacteria	Microcoleus	52	0	80.64	New
Flye co-assembly	lanthipeptide,bacteriocin	48.2	0	38420	21628	contig_1649	Full length	Cyanobacteria	Microcoleus	38	0	76.87	New
Flye co-assembly	LAP	46.9	0	37243	23710	contig_6609	Full length	Cyanobacteria	Microcoleus	63	0	74.91	New
Flye co-assembly	LAP	47	0	36117	22672	contig_15765	Full length	Cyanobacteria	Microcoleus	64	0	74.93	New
Flye co-assembly	LAP,thiopeptide	46.9	0	243613	42865	contig_6461	Full length	No hit	NA	0	0	0	New
Flye co-assembly	lassopeptide	46.6	0	48466	23032	contig_10132	Full length	Cyanobacteria	Microcoleus	26	0	82.23	New
Flye co-assembly	lassopeptide	71.7	0	51042	22233	contig_3645	Full length	Gemmatimonadetes	Gemmatirosa	30	0	79.85	New
Flye co-assembly	microviridin	48.1	0	59693	20251	contig_2882	Full length	Cyanobacteria	Microcoleus	60	0	89.05	New
Flye co-assembly	NRPS	46	0	58009	42945	contig_15869	Full length	Cyanobacteria	Microcoleus	42	0	73.91	New
Flye co-assembly	NRPS	50.4	0	192532	42449	contig_1152	Full length	Cyanobacteria	Chroococcidiopsis	36	0	74.27	New
Flye co-assembly	resorcinol	47	0	60337	41656	contig_171	Full length	Cyanobacteria	Microcoleus	60	0	81.06	New
Flye co-assembly	resorcinol	50.8	0	98958	40912	contig_2782	Full length	Cyanobacteria	Leptolyngbya	44	0	78.7	New
Flye co-assembly	T3PKS	68.8	0	97512	40629	contig_3548	Full length	Alphaproteobacteria	Sphingosinicella	29	0	83.26	New
Flye co-assembly	terpene	67	0	104824	23522	contig_16589	Full length	Alphaproteobacteria	Sphingosinicella	24	0	83.61	New
Flye co-assembly	terpene	70	0	72178	22834	contig_11141	Full length	Alphaproteobacteria	Sphingomonas	12	0	78.39	New
Flye co-assembly	terpene	67	0	104824	22032	contig_16589	Full length	Alphaproteobacteria	Sphingosinicella	24	0	83.61	New
Flye co-assembly	terpene	45.7	0	39128	21958	contig_1480	Full length	Cyanobacteria	Microcoleus	44	0	80.01	New
Flye co-assembly	terpene	65.8	0	39116	21943	contig_13686	Full length	Alphaproteobacteria	Methylobacterium	35	0	78.26	New
Flye co-assembly	terpene	74	0	45101	21238	contig_11368	Full length	Actinobacteria	Baekduia soli	58	0	83.03	New
Flye co-assembly	terpene	72.9	0	36252	21190	contig_14967	Full length	Gemmatimonadetes	Gemmatirosa	60	0	79.32	New
Flye co-assembly	terpene	70	0	66331	21163	contig_16548	Full length	Alphaproteobacteria	Sphingosinicella	34	0	85.22	New
Flye co-assembly	terpene	77.3	0	106814	21067	contig_7520	Full length	Gemmatimonadetes	Gemmatirosa	24	0	80.91	New
Flye co-assembly	terpene	52.8	0	51686	21022	contig_117	Full length	Cyanobacteria	Geitlerinema	53	0	80.66	New
Flye co-assembly	terpene	45	0	36313	20960	contig_4424	Full length	Cyanobacteria	Oscillatoria	40	0	90.92	New
Flye co-assembly	terpene	48.1	0	23317	20929	contig_2855	Full length	Cyanobacteria	Microcoleus	57	0	81.52	New
Flye co-assembly	terpene	47.1	0	88731	20929	contig_4162	Full length	Cyanobacteria	Microcoleus	54	0	80.97	New
Flye co-assembly	terpene	46.6	0	37906	20920	contig_1952	Full length	Cyanobacteria	Microcoleus	24	0	82.48	New
Flye co-assembly	terpene	62.4	0	34884	20857	contig_12706	Full length	Actinobacteria	Rubrobacter	65	0	72.76	New
Flye co-assembly	terpene	50.9	0	102769	20815	contig_1077	Full length	Cyanobacteria	Leptolyngbya	44	0	75.46	New
Flye co-assembly	terpene	46.8	0	50854	20809	contig_12195	Full length	Cyanobacteria	Microcoleus	64	0	79.06	New
Flye co-assembly	terpene	46.9	0	50942	20809	contig_9043	Full length	Cyanobacteria	Microcoleus	61	0	79.13	New
Flye co-assembly	terpene	60.3	0	31013	20643	contig_18686	Full length	Cyanobacteria	Gloeobacter	17	0	67.67	New
Flye co-assembly	terpene	67.5	0	77921	20628	contig_2459	Full length	Actinobacteria	Rubrobacter	41	0	82.25	New
Flye co-assembly	terpene	50.8	0	95015	20548	contig_732	Full length	Cyanobacteria	Leptolyngbya	44	0	76.87	New
Flye co-assembly	terpene	69.5	0	28678	20521	contig_12343	Full length	Actinobacteria	Nocardioides	39	0	68.74	New
Flye co-assembly	terpene	68.4	0	91561	20425	contig_5232	Full length	Alphaproteobacteria	Microvirga	42	0	85.42	New
Flye co-assembly	terpene	68.4	0	91561	18966	contig_5232	Full length	Alphaproteobacteria	Microvirga	42	0	85.42	New
m54017_180413_173154	bacteriocin	46.8	NA	61236	10641	contig_190	Full length	Cyanobacteria	Oscillatoria	58	0	88.43	New
m54017_180413_173154	bacteriocin	45.3	NA	22938	10395	contig_640	Full length	Cyanobacteria	Nostoc	32	0	73.49	New
m54017_180413_173154	terpene	44.9	NA	28059	20902	contig_718	Full length	Cyanobacteria	Microcoleus	70	0	83.41	New
m54017_180414_134655	indole	46.9	NA	42785	20752	contig_1001	Full length	Cyanobacteria	Leptolyngbya	50	0	70.96	New
m54017_180417_205359	bacteriocin	49.4	NA	34530	10233	contig_2083	Full length	Cyanobacteria	Microcoleus	47	0	74.26	New
m54017_180417_205359	hglE-KS	47.7	NA	39495	10215	contig_1824	Full length	Cyanobacteria	Microcoleus	44	0	77.6	New
m54017_180417_205359	hserlactone	48.9	NA	26556	20434	contig_1382	Full length	Alphaproteobacteria	Sphingosinicella	53	0	80.11	New
m54017_180417_205359	hserlactone	69.1	NA	29100	20344	contig_1524	Full length	Cyanobacteria	Microcoleus	34	0	77.92	New
m54017_180417_205359	terpene	48.5	NA	26811	20929	contig_403	Full length	Cyanobacteria	Microcoleus	49	0	76.66	New
m54017_180417_205359	terpene	46.6	NA	37316	20821	contig_1442	Full length	Cyanobacteria	Microcoleus	55	0	80.61	New
pbio-2210.20021	arylpolyene	63.33	NA	90707	40206	contig_3088	Full length	Alphaproteobacteria	Methylobacterium	36	0	76.61	New
pbio-2210.20021	bacteriocin	46.19	NA	114631	51755	contig_7221	Full length	Cyanobacteria	Pleurocapsa	1	3e-81	74.26	New
pbio-2210.20021	bacteriocin	43.93	NA	59263	35588	contig_23252	Full length	Cyanobacteria	Nostoc	10	0	81.36	New
pbio-2210.20021	bacteriocin	44.51	NA	62977	26804	contig_6290	Full length	Cyanobacteria	Calothrix	5	0	81.72	New
pbio-2210.20021	bacteriocin	47.6	NA	98966	21859	contig_7534	Full length	Betaproteobacteria	Variovorax	35	0	84.32	New
pbio-2210.20021	bacteriocin	45.07	NA	114631	20659	contig_7221	Full length	Cyanobacteria	Pleurocapsa	1	3e-81	74.26	New
pbio-2210.20021	bacteriocin	61.84	NA	43345	19058	contig_724	Full length	Uncultured	Uncultured bacterium	9	0	82.62	New
pbio-2210.20021	bacteriocin	50.55	NA	170790	18674	contig_9116	Full length	Cyanobacteria	Microcoleus	17	0	91.3	New
pbio-2210.20021	bacteriocin	76	NA	61411	12753	contig_8887	Full length	Cyanobacteria	Oscillatoria	14	0	95.33	New
pbio-2210.20021	bacteriocin	45.1	NA	164608	11814	contig_8257	Full length	Cyanobacteria	Microcoleus	12	0	83.14	New
pbio-2210.20021	bacteriocin	45.31	NA	142036	11496	contig_5222	Full length	Cyanobacteria	Geitlerinema	5	0	90.58	New
pbio-2210.20021	bacteriocin	73.06	NA	18534	11127	contig_11949	Full length	Bacteroidetes	Hymenobacter	27	0	86.31	New
pbio-2210.20021	bacteriocin	72.23	NA	36857	10971	contig_12657	Full length	Cyanobacteria	Scytonema	17	0	82.49	New
pbio-2210.20021	bacteriocin	76.89	NA	31212	10770	contig_13063	Full length	Alphaproteobacteria	Phreatobacter	23	0	77.39	New
pbio-2210.20021	bacteriocin	44.26	NA	27594	10770	contig_19193	Full length	Cyanobacteria	Oscillatoria	6	2e-129	85.04	New
pbio-2210.20021	bacteriocin	62.85	NA	107054	10645	contig_1984	Full length	Cyanobacteria	Pleurocapsa	1	2e-82	74.26	New
pbio-2210.20021	bacteriocin	72.55	NA	27197	10320	contig_9179	Full length	Cyanobacteria	Oscillatoria	23	0	89.89	New
pbio-2210.20021	bacteriocin	56.59	NA	82030	10302	contig_1773	Full length	Cyanobacteria	Scytonema	16	0	83.02	New
pbio-2210.20021	bacteriocin	74.44	NA	23709	10275	contig_20867	Full length	Cyanobacteria	Scytonema	26	0	77.5	New
pbio-2210.20021	bacteriocin	65.27	NA	71388	10251	contig_974	Full length	Cyanobacteria	Scytonema	19	0	83.66	New
pbio-2210.20021	bacteriocin	49.78	NA	266106	10215	scaffold_14305	Full length	Cyanobacteria	Cyanobacteria	NA	NA	NA	New
pbio-2210.20021	bacteriocin	46.82	NA	74997	10215	contig_3204	Full length	Cyanobacteria	Microcoleus	3	0	84.35	New
pbio-2210.20021	bacteriocin	47.32	NA	77932	10209	contig_10365	Full length	Cyanobacteria	Microcoleus	10	0	78.41	New
pbio-2210.20021	bacteriocin,lanthipeptide	50.52	NA	55452	32791	contig_16410	Full length	Cyanobacteria	Nostoc	10	0	81.37	New
pbio-2210.20021	bacteriocin,lanthipeptide,proteusin	46.85	NA	108247	26617	contig_22573	Full length	Cyanobacteria	Scytonema	0	2e-141	76.71	New
pbio-2210.20021	betalactone	46.09	NA	82594	35824	contig_16718	Full length	Cyanobacteria	Microcoleus	24	0	91.64	New
pbio-2210.20021	betalactone	46.04	NA	86430	31454	contig_3461	Full length	Cyanobacteria	Microcoleus	23	0	91.88	New
pbio-2210.20021	betalactone	39.64	NA	81291	23695	contig_1217	Full length	Actinobacteria	Baekduia soli	33	0	80.42	New
pbio-2210.20021	cyanobactin,bacteriocin	50.51	NA	59429	20380	scaffold_22182	Full length	Cyanobacteria	Oscillatoria	57	0	90.87	New
pbio-2210.20021	ectoine	64.58	NA	57605	10641	contig_3150	Full length	Alphaproteobacteria	Microvirga	70	0	87.43	New
pbio-2210.20021	ectoine	45.43	NA	17958	10317	contig_22262	Full length	Alphaproteobacteria	Roseomonas	43	0	81.8	New
pbio-2210.20021	hglE-KS	76.23	NA	189460	46986	contig_11850	Full length	Cyanobacteria	Microcoleus	17	0	80.47	New
pbio-2210.20021	hglE-KS	70.18	NA	125171	15876	contig_7005	Full length	Cyanobacteria	Microcoleus	21	0	79.27	New
pbio-2210.20021	hserlactone	42.5	NA	91250	53159	contig_7128	Full length	Alphaproteobacteria	Microvirga	58	0	80.33	New
pbio-2210.20021	hserlactone	75.55	NA	316283	20677	contig_937	Full length	Alphaproteobacteria	Microvirga	NA	NA	NA	New
pbio-2210.20021	hserlactone	45.83	NA	51964	20641	contig_12107	Full length	Alphaproteobacteria	Microvirga	24	0	84.06	New
pbio-2210.20021	hserlactone	48.25	NA	144540	20632	contig_4720	Full length	Alphaproteobacteria	Sphingosinicella	24	0	85.54	New
pbio-2210.20021	hserlactone	46.21	NA	259615	20620	contig_4755	Full length	Alphaproteobacteria	Sphingosinicella	31	0	76.02	New
pbio-2210.20021	hserlactone	72.02	NA	42466	20491	contig_5368	Full length	Alphaproteobacteria	Alphaproteobacteria	NA	NA	NA	New
pbio-2210.20021	indole	46.17	NA	51656	21790	contig_1706	Full length	Cyanobacteria	Oscillatoria	36	0	90.25	New
pbio-2210.20021	indole	43.03	NA	57747	21223	contig_13077	Full length	Alphaproteobacteria	Sphingosinicella	27	0	87.37	New
pbio-2210.20021	indole	44.66	NA	27210	20995	contig_16288	Full length	Alphaproteobacteria	Sphingomonas	4	0	87.66	New
pbio-2210.20021	indole	43.58	NA	92773	10929	contig_5844	Full length	Cyanobacteria	Microcoleus	28	0	80.84	New
pbio-2210.20021	ladderane	50.38	NA	75430	41286	contig_4748	Full length	Firmicutes	Planomicrobium	0	6e-52	78.03	New
pbio-2210.20021	ladderane	47.79	NA	155423	40878	contig_2927	Full length	Verrucomicrobia	Verrucomicrobia	NA	NA	NA	New
pbio-2210.20021	lanthipeptide	45.9	NA	95738	29885	contig_3170	Full length	Gammaproteobacteria	Dyella	1	0	81.63	New
pbio-2210.20021	lanthipeptide	62.2	NA	121177	23251	contig_938	Full length	Cyanobacteria	Oscillatoria	59	0	91.36	New
pbio-2210.20021	lanthipeptide	42.8	NA	40394	23068	contig_2521	Full length	Cyanobacteria	Calothrix	19	0	84.89	New
pbio-2210.20021	lanthipeptide	75.15	NA	26786	22585	contig_17163	Full length	Cyanobacteria	Microcystis	5	6e-117	72.65	New
pbio-2210.20021	lanthipeptide	47.34	NA	94036	21076	contig_1598	Full length	Cyanobacteria	Nostoc	10	0	81.39	New
pbio-2210.20021	lanthipeptide	43.15	NA	36693	16756	contig_5914	Full length	Cyanobacteria	Crinalium	3	0	83.08	New
pbio-2210.20021	lanthipeptide,bacteriocin	41.87	NA	48496	28821	contig_12302	Full length	Cyanobacteria	Nostoc	12	0	81.31	New
pbio-2210.20021	lanthipeptide,bacteriocin	75.07	NA	71388	23365	contig_974	Full length	Cyanobacteria	Scytonema	19	0	83.66	New
pbio-2210.20021	lanthipeptide,bacteriocin	45.59	NA	63401	23365	contig_8507	Full length	Cyanobacteria	Oscillatoria	7	0	97.16	New
pbio-2210.20021	lanthipeptide,bacteriocin	67.63	NA	219907	23344	contig_863	Full length	Cyanobacteria	Cyanobacteria	NA	NA	NA	New
pbio-2210.20021	LAP	46.87	NA	109058	23852	contig_7807	Full length	Cyanobacteria	Microcoleus	21	0	76.56	New
pbio-2210.20021	LAP	68.2	NA	59826	22579	contig_11722	Full length	Cyanobacteria	Microcoleus	28	0	79.75	New
pbio-2210.20021	LAP	42.66	NA	84976	22194	contig_2321	Full length	Cyanobacteria	Microcoleus	24	0	79.89	New
pbio-2210.20021	LAP	69.87	NA	53477	22072	contig_17386	Full length	Cyanobacteria	Nostoc	11	0	81.32	New
pbio-2210.20021	LAP	56.42	NA	46902	10284	contig_7263	Full length	Cyanobacteria	Microcoleus	20	0	75.34	New
pbio-2210.20021	lassopeptide	46.14	NA	29999	41317	contig_6767	Full length	Actinobacteria	Baekduia soli	12	0	80.04	New
pbio-2210.20021	lassopeptide	75.29	NA	73637	30873	contig_14387	Full length	Alphaproteobacteria	Sphingomonas	14	0	79.6	New
pbio-2210.20021	lassopeptide	52.42	NA	34456	28532	contig_9401	Full length	Alphaproteobacteria	Sphingomonas	12	0	81.48	New
pbio-2210.20021	lassopeptide	62.64	NA	163032	24929	contig_3098	Full length	Cyanobacteria	Microcoleus	13	0	78.94	New
pbio-2210.20021	lassopeptide	40.78	NA	105639	22739	contig_1701	Full length	Cyanobacteria	Microcoleus	39	0	86.97	New
pbio-2210.20021	lassopeptide	47.37	NA	39445	22425	contig_1086	Full length	Betaproteobacteria	Massilia	1	3e-46	73.61	New
pbio-2210.20021	lassopeptide	72.59	NA	37511	22146	contig_17359	Full length	Cyanobacteria	Crinalium	8	0	77.43	New
pbio-2210.20021	lassopeptide	46.93	NA	53077	20183	contig_7609	Full length	Alphaproteobacteria	Sphingomonas	5	0	79.73	New
pbio-2210.20021	microviridin	72.59	NA	113141	20224	contig_3445	Full length	Cyanobacteria	Microcoleus	22	0	84.9	New
pbio-2210.20021	NAGGN	52.15	NA	618619	14679	contig_10970	Full length	Alphaproteobacteria	Alphaproteobacteria	NA	NA	NA	New
pbio-2210.20021	NAGGN	75.96	NA	33709	14652	contig_21183	Full length	Alphaproteobacteria	Sphingosinicella	30	0	83.11	New
pbio-2210.20021	NRPS	73.42	NA	329116	79237	contig_2558	Full length	Cyanobacteria	Microcoleus	13	0	79.9	New
pbio-2210.20021	NRPS	46.64	NA	138263	76627	contig_1068	Full length	Cyanobacteria	Microcoleus	22	0	82.3	New
pbio-2210.20021	NRPS	45.79	NA	77654	53894	contig_2777	Full length	Cyanobacteria	Cyanobacteria	NA	NA	NA	New
pbio-2210.20021	NRPS	47.19	NA	64486	47584	contig_16209	Full length	Cyanobacteria	Microcoleus	29	0	81.26	New
pbio-2210.20021	NRPS	66.95	NA	92014	43686	contig_1841	Full length	Cyanobacteria	Microcoleus	30	0	85.03	New
pbio-2210.20021	NRPS	66.82	NA	191867	43515	contig_1191	Full length	Cyanobacteria	Microcoleus	26	0	82.59	New
pbio-2210.20021	NRPS	63.02	NA	329116	43343	contig_2558	Full length	Cyanobacteria	Microcoleus	13	0	79.9	New
pbio-2210.20021	NRPS	50.41	NA	343874	42215	contig_1951	Full length	Cyanobacteria	Leptolyngbya	NA	NA	NA	New
pbio-2210.20021	NRPS	71.24	NA	82024	32433	contig_6873	Full length	Cyanobacteria	Oscillatoria	36	0	85.9	New
pbio-2210.20021	NRPS	42.8	NA	145007	27647	contig_7043	Full length	Cyanobacteria	Synechococcus	3	0	74.17	New
pbio-2210.20021	NRPS	73.91	NA	266713	23553	contig_6138	Full length	Cyanobacteria	Microcoleus	27	0	78.94	New
pbio-2210.20021	NRPS	74.9	NA	27258	20929	contig_8895	Full length	Deltaproteobacteria	Corallococcus	8	0	77.74	New
pbio-2210.20021	NRPS	70.48	NA	33604	20908	contig_8771	Full length	Actinobacteria	Friedmanniella	20	0	79.94	New
pbio-2210.20021	NRPS,T1PKS	65.88	NA	162982	52673	contig_1527	Full length	Gemmatimonadetes	Gemmatirosa	20	0	82.24	New
pbio-2210.20021	NRPS,T1PKS	75.94	NA	85330	17635	contig_6292	Full length	Cyanobacteria	Oscillatoria	14	0	93.38	New
pbio-2210.20021	NRPS,T1PKS,lanthipeptide	44.64	NA	122906	67901	contig_2268	Full length	Cyanobacteria	Oscillatoria	14	0	95.93	New
pbio-2210.20021	nucleoside	68.94	NA	140430	20965	contig_9887	Full length	Actinobacteria	Modestobacter	19	0	80.91	New
pbio-2210.20021	resorcinol	67.85	NA	123276	37985	contig_7966	Full length	Alphaproteobacteria	Caulobacter	23	0	82.47	New
pbio-2210.20021	T1PKS	46.2	NA	164608	41841	contig_8257	Full length	Cyanobacteria	Microcoleus	12	0	83.14	New
pbio-2210.20021	T3PKS	64.64	NA	53004	41310	contig_9650	Full length	Alphaproteobacteria	Sphingosinicella	49	0	79.24	New
pbio-2210.20021	T3PKS	43.91	NA	212514	41130	contig_9104	Full length	Alphaproteobacteria	Alphaproteobacteria	NA	NA	NA	New
pbio-2210.20021	T3PKS	68.37	NA	274310	41130	contig_2040	Full length	Alphaproteobacteria	Sphingosinicella	48	0	93.39	New
pbio-2210.20021	T3PKS	43.86	NA	114295	41127	contig_10406	Full length	Alphaproteobacteria	Microvirga	43	0	82.47	New
pbio-2210.20021	T3PKS	62.91	NA	77484	41091	contig_1563	Full length	Actinobacteria	Streptacidiphilus	14	0	88.02	New
pbio-2210.20021	T3PKS	44.47	NA	73813	41029	contig_16779	Full length	Alphaproteobacteria	Sphingomonas	51	0	80.27	New
pbio-2210.20021	T3PKS	68.83	NA	248607	41019	scaffold_7455	Full length	Alphaproteobacteria	Alphaproteobacteria	NA	NA	NA	New
pbio-2210.20021	T3PKS	70.23	NA	89111	40953	contig_2621	Full length	Alphaproteobacteria	Sphingomonas	17	0	79.47	New
pbio-2210.20021	T3PKS	69.15	NA	60263	40801	contig_13556	Full length	Alphaproteobacteria	Roseomonas	23	0	79.48	New
pbio-2210.20021	T3PKS	46.96	NA	529113	20923	contig_5446	Full length	Actinobacteria	Actinobacteria	NA	NA	NA	New
pbio-2210.20021	T3PKS,lassopeptide	44.97	NA	349794	52384	contig_1681	Full length	Proteobacteria	Proteobacteria	NA	NA	NA	New
pbio-2210.20021	terpene	64.46	NA	32600	64433	contig_7512	Full length	Actinobacteria	Conexibacter	15	0	78.15	New
pbio-2210.20021	terpene	67.48	NA	139228	39886	contig_12742	Full length	Cyanobacteria	Microcoleus	11	0	76.99	New
pbio-2210.20021	terpene	47.71	NA	73196	36971	contig_5366	Full length	Cyanobacteria	Geitlerinema	2	0	75.69	New
pbio-2210.20021	terpene	47.53	NA	38667	27252	contig_769	Full length	Actinobacteria	Conexibacter	32	0	80.14	New
pbio-2210.20021	terpene	39.98	NA	87059	23678	contig_10830	Full length	Alphaproteobacteria	Sphingosinicella	34	0	78.25	New
pbio-2210.20021	terpene	46.28	NA	38703	23625	contig_11423	Full length	Alphaproteobacteria	Sphingomonas	43	0	77.07	New
pbio-2210.20021	terpene	65.1	NA	151575	23116	contig_10826	Full length	Alphaproteobacteria	Sphingosinicella	35	0	83.32	New
pbio-2210.20021	terpene	72	NA	31494	22813	contig_18810	Full length	Alphaproteobacteria	Microvirga	11	0	81.07	New
pbio-2210.20021	terpene	75.02	NA	39103	22272	contig_15184	Full length	Alphaproteobacteria	Microvirga	7	0	80.98	New
pbio-2210.20021	terpene	69.62	NA	28416	22024	contig_15613	Full length	Alphaproteobacteria	Roseomonas	20	0	80.84	New
pbio-2210.20021	terpene	41.04	NA	49578	22002	contig_380	Full length	Cyanobacteria	Microcoleus	18	0	83.07	New
pbio-2210.20021	terpene	39.12	NA	45129	21878	contig_14583	Full length	Cyanobacteria	Microcoleus	20	0	83.09	New
pbio-2210.20021	terpene	65.92	NA	45464	21877	contig_207	Full length	Cyanobacteria	Microcoleus	20	0	83.3	New
pbio-2210.20021	terpene	41.78	NA	82476	21429	contig_3489	Full length	Betaproteobacteria	Rubrivivax	64	0	80.45	New
pbio-2210.20021	terpene	43.8	NA	140731	21238	contig_2200	Full length	Actinobacteria	Baekduia soli	25	0	84.01	New
pbio-2210.20021	terpene	63.51	NA	395336	21187	contig_21	Full length	Gemmatimonadetes	Gemmatirosa	33	0	82.89	New
pbio-2210.20021	terpene	69.12	NA	159994	21118	contig_1201	Full length	Alphaproteobacteria	Sphingomonas	37	0	81.43	New
pbio-2210.20021	terpene	77.09	NA	107814	21106	contig_13581	Full length	Gemmatimonadetes	Gemmatirosa	36	0	86.29	New
pbio-2210.20021	terpene	73.04	NA	81867	21067	contig_1695	Full length	Gemmatimonadetes	Gemmatirosa	23	0	84.98	New
pbio-2210.20021	terpene	66.43	NA	25261	21032	contig_14688	Full length	Alphaproteobacteria	Sphingomonas	40	0	74.99	New
pbio-2210.20021	terpene	65.64	NA	72942	21016	contig_2954	Full length	Gemmatimonadetes	Gemmatirosa	49	0	82.5	New
pbio-2210.20021	terpene	48.63	NA	34617	20961	contig_11642	Full length	Actinobacteria	Rubrobacter	26	0	80.51	New
pbio-2210.20021	terpene	73.21	NA	27747	20944	contig_3942	Full length	Bacteroidetes	Flavisolibacter	12	0	75.57	New
pbio-2210.20021	terpene	45.03	NA	85704	20932	contig_11051	Full length	Cyanobacteria	Leptolyngbya	3	0	81.35	New
pbio-2210.20021	terpene	41.36	NA	73122	20932	contig_2447	Full length	Cyanobacteria	Geitlerinema	2	0	75.69	New
pbio-2210.20021	terpene	35.73	NA	73693	20930	contig_2616	Full length	Cyanobacteria	Microcoleus	25	0	94.43	New
pbio-2210.20021	terpene	46.99	NA	31044	20923	contig_17820	Full length	Bacteroidetes	Spirosoma	47	0	77.35	New
pbio-2210.20021	terpene	47.16	NA	46607	20923	contig_16656	Full length	Cyanobacteria	Geitlerinema	3	0	75.69	New
pbio-2210.20021	terpene	47.13	NA	36668	20908	contig_17489	Full length	Bacteroidetes	Niabella	2	2e-138	76.09	New
pbio-2210.20021	terpene	65.33	NA	66224	20905	contig_12616	Full length	Alphaproteobacteria	Methylobacterium	35	0	83.98	New
pbio-2210.20021	terpene	42.8	NA	45718	20893	contig_10763	Full length	Actinobacteria	Baekduia soli	46	0	76.59	New
pbio-2210.20021	terpene	51.35	NA	91038	20866	contig_3737	Full length	Gemmatimonadetes	Gemmatirosa	24	0	84.49	New
pbio-2210.20021	terpene	47.43	NA	81291	20863	contig_1217	Full length	Actinobacteria	Baekduia soli	33	0	80.42	New
pbio-2210.20021	terpene	63.27	NA	134780	20842	contig_10045	Full length	Alphaproteobacteria	Microvirga	56	0	82.65	New
pbio-2210.20021	terpene	75.33	NA	46120	20842	contig_3476	Full length	Bacteroidetes	Rhodocytophaga	12	0	80.65	New
pbio-2210.20021	terpene	45.94	NA	31814	20839	contig_21531	Full length	Bacteroidetes	Flavisolibacter	11	0	73.09	New
pbio-2210.20021	terpene	70.54	NA	73520	20827	contig_2448	Full length	Cyanobacteria	Geitlerinema	2	0	75.69	New
pbio-2210.20021	terpene	78.82	NA	48542	20818	contig_3177	Full length	Actinobacteria	Baekduia soli	55	0	76.74	New
pbio-2210.20021	terpene	47.23	NA	50415	20809	contig_10371	Full length	Cyanobacteria	Microcoleus	30	0	82.52	New
pbio-2210.20021	terpene	46.77	NA	109877	20809	contig_8703	Full length	Cyanobacteria	Microcoleus	18	0	75.75	New
pbio-2210.20021	terpene	66.68	NA	36280	20782	contig_4662	Full length	Betaproteobacteria	Neisseria	0	2e-22	78.65	New
pbio-2210.20021	terpene	66.11	NA	168221	20728	scaffold_162	Full length	Actinobacteria	Rubrobacter	32	0	84.45	New
pbio-2210.20021	terpene	60.18	NA	44686	20695	contig_12182	Full length	Alphaproteobacteria	Microvirga	48	0	85.74	New
pbio-2210.20021	terpene	44.74	NA	200156	20680	contig_10214	Full length	Gemmatimonadetes	Gemmatirosa	41	0	79.87	New
pbio-2210.20021	terpene	43.06	NA	54607	20671	contig_11361	Full length	Gemmatimonadetes	Gemmatirosa	33	0	84.05	New
pbio-2210.20021	terpene	44.27	NA	94555	20539	contig_11139	Full length	Alphaproteobacteria	Microvirga	38	0	75.89	New
pbio-2210.20021	terpene	77.55	NA	51222	20500	contig_16745	Full length	Alphaproteobacteria	Methylobacterium	10	0	72.69	New
pbio-2210.20021	terpene	47.98	NA	69183	20467	contig_10492	Full length	Alphaproteobacteria	Roseomonas	34	0	81.87	New
pbio-2210.20021	terpene	48.15	NA	41576	20440	contig_3011	Full length	Actinobacteria	Baekduia soli	27	0	76.68	New
pbio-2210.20021	terpene	47.37	NA	80902	20380	contig_1029	Full length	Actinobacteria	Baekduia soli	34	0	76.07	New
pbio-2210.20021	terpene	44.54	NA	45903	20329	contig_12588	Full length	Actinobacteria	Baekduia soli	44	0	76.95	New
pbio-2210.20021	terpene	72.71	NA	64077	17480	contig_7702	Full length	Alphaproteobacteria	Methylobacterium	2	8e-149	74.41	New
pbio-2210.20021	terpene	47.34	NA	203117	10233	contig_5300	Full length	Actinobacteria	Modestobacter	21	0	86.26	New
pbio-2210.20021	terpene	73.48	NA	71564	5966	contig_5095	Full length	Actinobacteria	Rubrobacter	50	0	78.49	New
pbio-2210.20021	TfuA-related	51.36	NA	255488	23840	contig_2017	Full length	Cyanobacteria	Microcoleus	16	0	77.06	New
pbio-2210.20021	TfuA-related	67.31	NA	96916	21488	contig_4786	Full length	Cyanobacteria	Microcoleus	26	0	82.85	New
pbio-2210.20021	terpene	43.92	NA	248679	39180	contig_6343	Full length	Actinobacteria	Actinobacteria	NA	NA	NA	New
pbio-2210.20021	terpene	75.77	NA	219907	23761	contig_863	Full length	Cyanobacteria	Cyanobacteria	NA	NA	NA	New
pbio-2210.20021	terpene	48.15	NA	215245	23567	contig_1024	Full length	Proteobacteria	Proteobacteria	NA	NA	NA	New
pbio-2210.20021	terpene	70.97	NA	274487	23532	contig_2152	Full length	Alphaproteobacteria	Alphaproteobacteria	NA	NA	NA	New
pbio-2210.20021	terpene	46.55	NA	216637	22804	contig_2426	Full length	Alphaproteobacteria	Alphaproteobacteria	NA	NA	NA	New
pbio-2210.20021	terpene	50.25	NA	43223	22005	contig_7732	Full length	Actinobacteria	Actinobacteria	NA	NA	NA	New
pbio-2210.20021	terpene	46.9	NA	69117	21657	contig_2863	Full length	Alphaproteobacteria	Microvirga	NA	NA	NA	New
pbio-2210.20021	terpene	46.97	NA	209760	20797	contig_2377	Full length	Actinobacteria	Actinobacteria	NA	NA	NA	New
pbio-2210.20021	terpene	45.95	NA	100296	20671	contig_7717	Full length	Cyanobacteria	Cyanobacteria	NA	NA	NA	New
pbio-2210.20021	terpene	67.49	NA	89096	20540	contig_795	Full length	Acidobacteria	Actinobacteria	NA	NA	NA	New
pbio-2210.20021	terpene	65.03	NA	252783	20509	contig_1281	Full length	Cyanobacteria	Leptolyngbya	NA	NA	NA	New
pbio-2210.20021	terpene	69.78	NA	236276	20194	contig_7249	Full length	Actinobacteria	Actinobacteria	NA	NA	NA	New
pbio-2210.20021	terpene	77.38	NA	410018	19098	contig_812	Full length	Cyanobacteria	Cyanobacteria	NA	NA	NA	New
pbio-2210.20021	terpene	46.44	NA	224926	11835	contig_8287	Full length	Actinobacteria	Actinobacteria	NA	NA	NA	New
Ultimate_Sequel+SequelII	arylpolyene	69.4	NA	196823	41187	contig_5420	Full length	Alphaproteobacteria	Roseomonas	19	0	78.88	New
Ultimate_Sequel+SequelII	arylpolyene	44.48	NA	67837	41151	contig_3209	Full length	Alphaproteobacteria	Roseomonas	12	0	74.88	New
Ultimate_Sequel+SequelII	arylpolyene	47.71	NA	170363	41151	contig_18189	Full length	Betaproteobacteria	Variovorax	11	0	78.87	New
Ultimate_Sequel+SequelII	arylpolyene	67.44	NA	61406	41100	contig_36729	Full length	Actinobacteria	Baekduia soli	42	0	84.17	New
Ultimate_Sequel+SequelII	arylpolyene	46.76	NA	142394	40878	contig_22937	Full length	Alphaproteobacteria	Roseomonas	12	0	85.05	New
Ultimate_Sequel+SequelII	arylpolyene	46.66	NA	115066	40872	contig_19845	Full length	Alphaproteobacteria	Rhodospirillum	12	0	79.09	New
Ultimate_Sequel+SequelII	arylpolyene	72.95	NA	74253	40829	contig_59120	Full length	Alphaproteobacteria	Pleomorphomonas	11	0	78.48	New
Ultimate_Sequel+SequelII	arylpolyene	68.37	NA	138974	40818	contig_18333	Full length	Alphaproteobacteria	Methylobacterium	30	0	85.14	New
Ultimate_Sequel+SequelII	arylpolyene	65.47	NA	104528	40542	contig_11889	Full length	Alphaproteobacteria	Microvirga	22	0	83.84	New
Ultimate_Sequel+SequelII	arylpolyene	45.5	NA	58653	40470	contig_3478	Full length	Alphaproteobacteria	Microvirga	56	0	82.32	New
Ultimate_Sequel+SequelII	arylpolyene	73.7	NA	51723	40389	contig_69130	Full length	Alphaproteobacteria	Microvirga	34	0	85.84	New
Ultimate_Sequel+SequelII	arylpolyene	70.84	NA	65936	40293	contig_51423	Full length	Alphaproteobacteria	Phenylobacterium	25	0	79.85	New
Ultimate_Sequel+SequelII	arylpolyene	62.44	NA	66818	40206	contig_7020	Full length	Alphaproteobacteria	Pleomorphomonas	22	0	80.46	New
Ultimate_Sequel+SequelII	bacteriocin	47.56	NA	81809	45993	contig_16673	Full length	Cyanobacteria	Scytonema	23	0	97.98	New
Ultimate_Sequel+SequelII	bacteriocin	45.25	NA	200655	43036	contig_1086	Full length	Cyanobacteria	Geitlerinema	5	0	90.58	New
Ultimate_Sequel+SequelII	bacteriocin	63.34	NA	123986	20434	contig_13816	Full length	Cyanobacteria	Microcoleus	25	0	80.84	New
Ultimate_Sequel+SequelII	bacteriocin	43.44	NA	88396	18636	contig_23178	Full length	Cyanobacteria	Nostoc	11	0	81.42	New
Ultimate_Sequel+SequelII	bacteriocin	76.11	NA	51073	18567	contig_80728	Full length	Cyanobacteria	Nostoc	16	0	81.42	New
Ultimate_Sequel+SequelII	bacteriocin	70.62	NA	40981	18537	contig_25116	Full length	Cyanobacteria	Nostoc	20	0	81.42	New
Ultimate_Sequel+SequelII	bacteriocin	45.47	NA	97818	18149	contig_7753	Full length	Cyanobacteria	Microcoleus	13	0	91.27	New
Ultimate_Sequel+SequelII	bacteriocin	71.98	NA	32898	16149	contig_9840	Full length	Cyanobacteria	Nostoc	25	0	81.37	New
Ultimate_Sequel+SequelII	bacteriocin	69.72	NA	50133	16149	contig_69972	Full length	Cyanobacteria	Nostoc	18	0	81.4	New
Ultimate_Sequel+SequelII	bacteriocin	69.88	NA	58671	12166	contig_37815	Full length	Cyanobacteria	Microcoleus	79	0	93.45	New
Ultimate_Sequel+SequelII	bacteriocin	48.06	NA	66418	11994	contig_9253	Full length	Cyanobacteria	Scytonema	4	0	75.24	New
Ultimate_Sequel+SequelII	bacteriocin	43.97	NA	34488	11796	contig_55264	Full length	Actinobacteria	Pseudonocardia	50	0	79.16	New
Ultimate_Sequel+SequelII	bacteriocin	44.62	NA	35943	11739	contig_40573	Full length	Actinobacteria	Pseudonocardia	50	0	78.55	New
Ultimate_Sequel+SequelII	bacteriocin	47.17	NA	12787	11433	contig_52221	Full length	Actinobacteria	Frankia	1	1e-30	78.43	New
Ultimate_Sequel+SequelII	bacteriocin	43.16	NA	42930	11391	contig_60159	Full length	Deltaproteobacteria	Sandaracinus	9	0	73.3	New
Ultimate_Sequel+SequelII	bacteriocin	67.75	NA	127111	11334	contig_60950	Full length	Gammaproteobacteria	Thiohalobacter	3	0	78.43	New
Ultimate_Sequel+SequelII	bacteriocin	63.59	NA	32462	11106	contig_44625	Full length	Cyanobacteria	Calothrix	45	0	84.78	New
Ultimate_Sequel+SequelII	bacteriocin	65.53	NA	89220	10944	contig_24866	Full length	Betaproteobacteria	Azoarcus	1	1e-153	76.82	New
Ultimate_Sequel+SequelII	bacteriocin	74.07	NA	200387	10896	contig_13787	Full length	Alphaproteobacteria	Mesorhizobium	13	0	76.96	New
Ultimate_Sequel+SequelII	bacteriocin	54.37	NA	34849	10839	contig_8165	Full length	Gammaproteobacteria	Lysobacter	1	3e-66	76.23	New
Ultimate_Sequel+SequelII	bacteriocin	39.64	NA	188064	10743	contig_39505	Full length	Alphaproteobacteria	Sphingosinicella	36	0	76.89	New
Ultimate_Sequel+SequelII	bacteriocin	50.65	NA	21689	10737	contig_8274	Full length	Cyanobacteria	Cylindrospermum	5	8e-140	74.94	New
Ultimate_Sequel+SequelII	bacteriocin	76.14	NA	78727	10689	contig_2486	Full length	Cyanobacteria	Microcoleus	5	0	90.39	New
Ultimate_Sequel+SequelII	bacteriocin	46.44	NA	54533	10585	contig_15591	Full length	Cyanobacteria	Chroococcidiopsis	18	0	83.52	New
Ultimate_Sequel+SequelII	bacteriocin	69.49	NA	34234	10542	contig_531	Full length	Cyanobacteria	Oscillatoria	8	0	97.54	New
Ultimate_Sequel+SequelII	bacteriocin	69.8	NA	140206	10428	contig_22733	Full length	Alphaproteobacteria	Phenylobacterium	30	0	74.73	New
Ultimate_Sequel+SequelII	bacteriocin	65.17	NA	36307	10392	contig_19587	Full length	Cyanobacteria	Scytonema	19	0	83.57	New
Ultimate_Sequel+SequelII	bacteriocin	47.81	NA	42762	10336	contig_14800	Full length	Cyanobacteria	Microcoleus	8	0	78.6	New
Ultimate_Sequel+SequelII	bacteriocin	44.38	NA	59869	10326	contig_68617	Full length	Cyanobacteria	Microcoleus	79	0	93.4	New
Ultimate_Sequel+SequelII	bacteriocin	49.5	NA	29785	10317	contig_71560	Full length	Deinococcus-Thermus	Truepera	30	0	83.61	New
Ultimate_Sequel+SequelII	bacteriocin	68.76	NA	60510	10299	contig_1212	Full length	Cyanobacteria	Oscillatoria	17	0	94.54	New
Ultimate_Sequel+SequelII	bacteriocin	45.08	NA	28057	10284	contig_47285	Full length	Planctomycetes	Aquisphaera	2	5e-78	76.36	New
Ultimate_Sequel+SequelII	bacteriocin	74.42	NA	71782	10254	contig_12968	Full length	Betaproteobacteria	Rhizobacter	32	0	82.03	New
Ultimate_Sequel+SequelII	bacteriocin	43.73	NA	132168	10233	contig_7073	Full length	Cyanobacteria	Cylindrospermum	40	0	81.22	New
Ultimate_Sequel+SequelII	bacteriocin	56.83	NA	29601	10233	contig_22060	Full length	Cyanobacteria	Nostoc	9	0	79.51	New
Ultimate_Sequel+SequelII	bacteriocin	42.76	NA	46883	10233	contig_8689	Full length	Cyanobacteria	Nostoc	8	0	77.61	New
Ultimate_Sequel+SequelII	bacteriocin	43.35	NA	18014	10233	contig_1180	Full length	Cyanobacteria	Chroococcidiopsis	6	0	83.63	New
Ultimate_Sequel+SequelII	bacteriocin	67.06	NA	126017	10209	contig_37654	Full length	Cyanobacteria	Microcoleus	18	0	78.7	New
Ultimate_Sequel+SequelII	bacteriocin	47.65	NA	36608	10173	contig_10502	Full length	Acidobacteria	Granulicella	0	1e-25	79.21	New
Ultimate_Sequel+SequelII	bacteriocin	65.01	NA	116790	10143	contig_17598	Full length	Cyanobacteria	Nostoc	12	0	84.52	New
Ultimate_Sequel+SequelII	bacteriocin,LAP,thiopeptide	66.83	NA	83617	35707	contig_43127	Full length	Alphaproteobacteria	Rhodothermus	2	0	75.34	New
Ultimate_Sequel+SequelII	bacteriocin,thiopeptide,TfuA-related	46.98	NA	99918	26012	contig_25429	Full length	Actinobacteria	Streptomyces	0	1e-23	75.44	New
Ultimate_Sequel+SequelII	betalactone	44.45	NA	79877	31360	contig_10892	Full length	Cyanobacteria	Microcoleus	24	0	91.64	New
Ultimate_Sequel+SequelII	betalactone	65.06	NA	48175	28308	contig_39820	Full length	Alphaproteobacteria	Methylobacterium	28	0	75.93	New
Ultimate_Sequel+SequelII	betalactone	70.06	NA	42805	27480	contig_24856	Full length	Actinobacteria	Conexibacter	27	0	77.44	New
Ultimate_Sequel+SequelII	betalactone	47.89	NA	72601	27170	contig_3100	Full length	Actinobacteria	Rubrobacter	12	0	77.55	New
Ultimate_Sequel+SequelII	betalactone	75.09	NA	40662	26320	contig_32448	Full length	Actinobacteria	Baekduia soli	31	0	80.45	New
Ultimate_Sequel+SequelII	betalactone	65.49	NA	36887	23012	contig_1313	Full length	Alphaproteobacteria	Roseomonas	27	0	81.11	New
Ultimate_Sequel+SequelII	betalactone	70.64	NA	71626	15448	contig_37089	Full length	Actinobacteria	Geodermatophilus	13	0	77.86	New
Ultimate_Sequel+SequelII	cyanobactin	44.16	NA	27806	20248	contig_55211	Full length	Cyanobacteria	Moorea	7	0	84.32	New
Ultimate_Sequel+SequelII	ectoine	44.66	NA	205789	10383	contig_124	Full length	Alphaproteobacteria	Microvirga	49	0	87.4	New
Ultimate_Sequel+SequelII	ectoine	44.56	NA	93734	10374	contig_26628	Full length	Alphaproteobacteria	Roseomonas	37	0	81.26	New
Ultimate_Sequel+SequelII	ectoine	63.32	NA	68133	9018	contig_37234	Full length	Actinobacteria	Rubrobacter	27	0	83.78	New
Ultimate_Sequel+SequelII	hglE-KS	66.96	NA	98325	51538	contig_4367	Full length	Cyanobacteria	Microcoleus	15	0	80.445	New
Ultimate_Sequel+SequelII	hglE-KS	47.26	NA	111400	48317	contig_1546	Full length	Cyanobacteria	Microcoleus	19	0	82.83	New
Ultimate_Sequel+SequelII	hglE-KS	48.49	NA	159306	46646	contig_25948	Full length	Cyanobacteria	Microcoleus	18	0	80.45	New
Ultimate_Sequel+SequelII	hglE-KS	70.21	NA	200701	24723	contig_7667	Full length	Alphaproteobacteria	Methylobacterium	26	0	77.37	New
Ultimate_Sequel+SequelII	hglE-KS	48.56	NA	83219	20515	contig_1159	Full length	Actinobacteria	Baekduia soli	35	0	76.48	New
Ultimate_Sequel+SequelII	hserlactone	62.22	NA	52875	20821	contig_9334	Full length	Alphaproteobacteria	Phenylobacterium	25	0	86.07	New
Ultimate_Sequel+SequelII	hserlactone	44.26	NA	28291	20764	contig_19128	Full length	No hit	NA	0	0	0	New
Ultimate_Sequel+SequelII	hserlactone	47.71	NA	46717	20722	contig_19389	Full length	Alphaproteobacteria	Microvirga	28	0	83.94	New
Ultimate_Sequel+SequelII	hserlactone	59.23	NA	203569	20662	contig_6921	Full length	Alphaproteobacteria	Methylobacterium	29	0	78.14	New
Ultimate_Sequel+SequelII	hserlactone	46.11	NA	59068	20623	contig_56637	Full length	Alphaproteobacteria	Sphingomonas	31	0	78.17	New
Ultimate_Sequel+SequelII	hserlactone	71.35	NA	40369	20575	contig_67495	Full length	Alphaproteobacteria	Sphingosinicella	30	0	81.33	New
Ultimate_Sequel+SequelII	hserlactone	61.94	NA	31772	20491	contig_39451	Full length	Actinobacteria	Rubrobacter	41	0	79.07	New
Ultimate_Sequel+SequelII	hserlactone	47.57	NA	33350	20377	contig_18276	Full length	Alphaproteobacteria	Sphingomonas	22	0	80.5	New
Ultimate_Sequel+SequelII	hserlactone	46.21	NA	302848	20245	contig_2318	Full length	Alphaproteobacteria	Sphingomonas	39	0	79.4	New
Ultimate_Sequel+SequelII	indole	44.56	NA	43205	21790	contig_4777	Full length	Cyanobacteria	Oscillatoria	43	0	90.34	New
Ultimate_Sequel+SequelII	indole	73.69	NA	43709	21265	contig_12741	Full length	Alphaproteobacteria	Sphingobium	1	0	81.11	New
Ultimate_Sequel+SequelII	indole	70.96	NA	64595	21223	contig_3173	Full length	Alphaproteobacteria	Sphingomonas	20	0	81.5	New
Ultimate_Sequel+SequelII	indole	68.26	NA	23918	21217	contig_30161	Full length	Cyanobacteria	Scytonema	7	0	83.31	New
Ultimate_Sequel+SequelII	indole	44.54	NA	71568	21064	contig_47085	Full length	Actinobacteria	Iamiaceae	23	0	78.26	New
Ultimate_Sequel+SequelII	indole	67.59	NA	109528	20170	contig_1311	Full length	Actinobacteria	Conexibacter	38	0	85.63	New
Ultimate_Sequel+SequelII	lanthipeptide	47.87	NA	131638	30636	contig_15415	Full length	Gammaproteobacteria	Dyella	1	0	81.7	New
Ultimate_Sequel+SequelII	lanthipeptide	73.7	NA	84113	24765	contig_7141	Full length	Gammaproteobacteria	Pseudomonas	1	0	81.82	New
Ultimate_Sequel+SequelII	lanthipeptide	45.51	NA	110433	24390	contig_14973	Full length	Bacteroidetes	Pontibacter	3	0	77.99	New
Ultimate_Sequel+SequelII	lanthipeptide	44.02	NA	49544	23323	contig_9171	Full length	Cyanobacteria	Calothrix	9	0	84.02	New
Ultimate_Sequel+SequelII	lanthipeptide	43.5	NA	26633	23224	contig_29602	Full length	Cyanobacteria	Microcystis	5	6e-117	72.65	New
Ultimate_Sequel+SequelII	lanthipeptide	45.2	NA	86612	23215	contig_33037	Full length	Gemmatimonadetes	Gemmatirosa	5	0	72.18	New
Ultimate_Sequel+SequelII	lanthipeptide	43.33	NA	94755	23212	contig_16692	Full length	Deltaproteobacteria	Vulgatibacter	2	3e-179	75.25	New
Ultimate_Sequel+SequelII	lanthipeptide	57.38	NA	31107	22714	contig_42870	Full length	Cyanobacteria	Oscillatoria	9	0	92.11	New
Ultimate_Sequel+SequelII	lanthipeptide	62.8	NA	62587	22642	contig_35696	Full length	Gemmatimonadetes	Gemmatirosa	5	0	80.1	New
Ultimate_Sequel+SequelII	lanthipeptide	53.07	NA	88396	22363	contig_23178	Full length	Cyanobacteria	Nostoc	11	0	81.42	New
Ultimate_Sequel+SequelII	lanthipeptide,bacteriocin	74.72	NA	38355	23365	contig_53181	Full length	Cyanobacteria	Nostoc	7	0	72.41	New
Ultimate_Sequel+SequelII	lanthipeptide,bacteriocin	68.08	NA	38243	23305	contig_70388	Full length	Gemmatimonadetes	Gemmatirosa	9	0	77.03	New
Ultimate_Sequel+SequelII	lanthipeptide,bacteriocin	44.45	NA	63886	22346	contig_14371	Full length	Cyanobacteria	Oscillatoria	9	0	84.73	New
Ultimate_Sequel+SequelII	LAP	62.75	NA	135520	22380	contig_21272	Full length	Deltaproteobacteria	Myxococcus	3	0	77.79	New
Ultimate_Sequel+SequelII	lassopeptide	43.05	NA	179255	30871	contig_47516	Full length	Alphaproteobacteria	Sphingomonas	21	0	78.57	New
Ultimate_Sequel+SequelII	lassopeptide	59.1	NA	92309	24831	contig_1934	Full length	Cyanobacteria	Microcoleus	31	0	81.53	New
Ultimate_Sequel+SequelII	lassopeptide	76.02	NA	51508	24334	contig_13629	Full length	Cyanobacteria	Microcoleus	9	0	82.01	New
Ultimate_Sequel+SequelII	lassopeptide	64.4	NA	57588	22850	contig_21181	Full length	Actinobacteria	Baekduia soli	13	0	80.1	New
Ultimate_Sequel+SequelII	lassopeptide	66.36	NA	148825	22739	contig_1340	Full length	Cyanobacteria	Microcoleus	34	0	84.17	New
Ultimate_Sequel+SequelII	lassopeptide	72.47	NA	29476	22699	contig_4098	Full length	No hit	NA	0	0	0	New
Ultimate_Sequel+SequelII	lassopeptide	45.87	NA	32592	22598	contig_58035	Full length	Betaproteobacteria	Thiobacillus	2	8e-57	73.52	New
Ultimate_Sequel+SequelII	lassopeptide	77.25	NA	95811	22496	contig_2936	Full length	Gammaproteobacteria	Stenotrophomonas	1	1e-103	72.17	New
Ultimate_Sequel+SequelII	lassopeptide	58.47	NA	86645	22481	contig_8475	Full length	Cyanobacteria	Scytonema	65	0	94.88	New
Ultimate_Sequel+SequelII	lassopeptide	53	NA	53817	22480	contig_334	Full length	Cyanobacteria	Scytonema	64	0	97.3	New
Ultimate_Sequel+SequelII	lassopeptide	50.34	NA	80233	22425	contig_23207	Full length	Betaproteobacteria	Methylobacillus	0	8e-100	81.92	New
Ultimate_Sequel+SequelII	lassopeptide	45.16	NA	52128	22341	contig_25970	Full length	Cyanobacteria	Nostoc	22	0	84.63	New
Ultimate_Sequel+SequelII	lassopeptide	41.77	NA	53046	22341	contig_25973	Full length	Cyanobacteria	Nostoc	21	0	84.63	New
Ultimate_Sequel+SequelII	lassopeptide	74.27	NA	81535	22199	contig_12901	Full length	Alphaproteobacteria	Sphingomonas	18	0	76.97	New
Ultimate_Sequel+SequelII	lassopeptide	77.24	NA	43392	21952	contig_65048	Full length	Alphaproteobacteria	Rhodopseudomonas	1	3e-57	72.33	New
Ultimate_Sequel+SequelII	lassopeptide	66.46	NA	139429	15991	contig_13710	Full length	Alphaproteobacteria	Sphingomonas	38	0	78.05	New
Ultimate_Sequel+SequelII	lassopeptide	46.66	NA	43947	10350	contig_15424	Full length	Cyanobacteria	Nostoc	7	0	83.2	New
Ultimate_Sequel+SequelII	NAGGN	47.32	NA	151402	14831	contig_9065	Full length	Actinobacteria	Modestobacter	15	0	81.95	New
Ultimate_Sequel+SequelII	NAGGN	55.91	NA	116938	14466	contig_6428	Full length	Alphaproteobacteria	Sphingosinicella	40	0	78.39	New
Ultimate_Sequel+SequelII	NRPS	70.34	NA	93009	72718	contig_6452	Full length	Cyanobacteria	Cylindrospermum	7	0	81.39	New
Ultimate_Sequel+SequelII	NRPS	74.21	NA	113677	68147	contig_12743	Full length	Alphaproteobacteria	Sphingosinicella	9	0	76.02	New
Ultimate_Sequel+SequelII	NRPS	62.5	NA	127539	53862	contig_29108	Full length	Cyanobacteria	Scytonema	75	0	95.28	New
Ultimate_Sequel+SequelII	NRPS	47.14	NA	134404	53575	contig_9000	Full length	Actinobacteria	Micromonospora	10	0	80.4	New
Ultimate_Sequel+SequelII	NRPS	69.03	NA	255065	51041	contig_2030	Full length	Actinobacteria	Kineococcus	22	0	78.45	New
Ultimate_Sequel+SequelII	NRPS	67.45	NA	94154	49652	contig_9836	Full length	Cyanobacteria	Anabaena	18	0	83.24	New
Ultimate_Sequel+SequelII	NRPS	74.43	NA	269365	49016	contig_8072	Full length	No hit	NA	0	0	0	New
Ultimate_Sequel+SequelII	NRPS	75.55	NA	70782	46437	contig_47785	Full length	Uncultured	Uncultured bacterium	5	0	77.85	New
Ultimate_Sequel+SequelII	NRPS	46.18	NA	476272	45059	contig_1072	Full length	Cyanobacteria	Geitlerinema	5	0	88.74	New
Ultimate_Sequel+SequelII	NRPS	45.08	NA	60238	44073	contig_18888	Full length	Cyanobacteria	Microcoleus	18	0	78.97	New
Ultimate_Sequel+SequelII	NRPS	45.41	NA	93342	44004	contig_9196	Full length	Cyanobacteria	Microcoleus	14	0	91.91	New
Ultimate_Sequel+SequelII	NRPS	47.73	NA	78247	43572	contig_1387	Full length	Cyanobacteria	Microcoleus	14	0	79.53	New
Ultimate_Sequel+SequelII	NRPS	73.8	NA	173037	42115	contig_1835	Full length	Cyanobacteria	Microcoleus	32	0	83.03	New
Ultimate_Sequel+SequelII	NRPS	65.06	NA	51385	33380	contig_26108	Full length	Cyanobacteria	Scytonema	5	0	79.19	New
Ultimate_Sequel+SequelII	NRPS	46.76	NA	109634	21109	contig_1191	Full length	Alphaproteobacteria	Sphingomonas	48	0	78.87	New
Ultimate_Sequel+SequelII	NRPS	72.34	NA	90759	10767	contig_7624	Full length	Bacteroidetes	Flavisolibacter	4	0	73.76	New
Ultimate_Sequel+SequelII	NRPS	68.93	NA	200655	10233	contig_1086	Full length	Cyanobacteria	Geitlerinema	5	0	90.58	New
Ultimate_Sequel+SequelII	NRPS,T1PKS	45.64	NA	129785	70898	contig_10921	Full length	Deltaproteobacteria	Corallococcus	12	0	75.97	New
Ultimate_Sequel+SequelII	NRPS,T1PKS	47.51	NA	91279	52072	contig_9344	Full length	Gemmatimonadetes	Gemmatirosa	18	0	82.99	New
Ultimate_Sequel+SequelII	NRPS,terpene	67.68	NA	53527	48453	contig_38764	Full length	Cyanobacteria	Oscillatoria	59	0	93.11	New
Ultimate_Sequel+SequelII	other	66.42	NA	60622	41382	contig_51206	Full length	Alphaproteobacteria	Microvirga	10	0	87.11	New
Ultimate_Sequel+SequelII	other	42.73	NA	77932	41325	contig_40022	Full length	Actinobacteria	Iamiaceae	3	0	77.9	New
Ultimate_Sequel+SequelII	PBDE	46.73	NA	51858	25855	contig_4832	Full length	Cyanobacteria	Oscillatoria	25	0	87.02	New
Ultimate_Sequel+SequelII	PBDE	68.76	NA	34403	25301	contig_14671	Full length	Cyanobacteria	Moorea	6	0	83.53	New
Ultimate_Sequel+SequelII	PBDE	75.82	NA	116790	8669	contig_17598	Full length	Cyanobacteria	Nostoc	12	0	84.52	New
Ultimate_Sequel+SequelII	phenazine	73.65	NA	83134	47370	contig_11332	Full length	Cyanobacteria	Oscillatoria	29	0	96.37	New
Ultimate_Sequel+SequelII	phenazine	51.38	NA	50795	20530	contig_20268	Full length	Bacteroidetes	Pontibacter	8	0	85.78	New
Ultimate_Sequel+SequelII	phenazine	45.92	NA	76444	20512	contig_7337	Full length	Bacteroidetes	Pedobacter	2	3e-154	73.07	New
Ultimate_Sequel+SequelII	phenazine	72.73	NA	55066	20440	contig_28722	Full length	Cyanobacteria	Gloeomargarita	2	0	94.01	New
Ultimate_Sequel+SequelII	proteusin,bacteriocin	76.37	NA	46888	30715	scaffold_40235	Full length	Cyanobacteria	Oscillatoria	4	0	86.5	New
Ultimate_Sequel+SequelII	resorcinol	54.57	NA	47538	20710	contig_74989	Full length	Bacteroidetes	Niabella	2	5e-140	76.19	New
Ultimate_Sequel+SequelII	siderophore	74.27	NA	20540	13733	contig_7987	Full length	Actinobacteria	Rubrobacter	5	9e-154	77.19	New
Ultimate_Sequel+SequelII	siderophore	73.78	NA	32296	10458	contig_12058	Full length	Uncultured	Uncultured bacterium	3	0	83.44	New
Ultimate_Sequel+SequelII	T1PKS	71.63	NA	100984	16389	contig_3832	Full length	Alphaproteobacteria	Azospirillum	1	3e-140	78.87	New
Ultimate_Sequel+SequelII	T2PKS	61.44	NA	108389	24909	contig_36645	Full length	Actinobacteria	Baekduia soli	18	0	77.07	New
Ultimate_Sequel+SequelII	T3PKS	73.31	NA	179255	41841	contig_47516	Full length	Alphaproteobacteria	Sphingomonas	21	0	78.57	New
Ultimate_Sequel+SequelII	T3PKS	62.33	NA	190125	41816	contig_4505	Full length	Actinobacteria	Phycicoccus	22	0	80.66	New
Ultimate_Sequel+SequelII	T3PKS	70.95	NA	199575	41449	contig_27534	Full length	Alphaproteobacteria	Sphingosinicella	30	0	84	New
Ultimate_Sequel+SequelII	T3PKS	41.94	NA	130968	41424	contig_39692	Full length	Alphaproteobacteria	Methylobacterium	26	0	84.44	New
Ultimate_Sequel+SequelII	T3PKS	45.83	NA	140002	41295	contig_1680	Full length	Actinobacteria	Nocardioides	24	0	81.89	New
Ultimate_Sequel+SequelII	T3PKS	60.47	NA	98048	41088	contig_9439	Full length	Actinobacteria	Frankia	11	0	88.36	New
Ultimate_Sequel+SequelII	T3PKS	70.01	NA	98942	41082	contig_19436	Full length	Alphaproteobacteria	Microvirga	31	0	80.29	New
Ultimate_Sequel+SequelII	T3PKS	66.84	NA	93459	41079	contig_44088	Full length	Alphaproteobacteria	Methylobacterium	31	0	85.9	New
Ultimate_Sequel+SequelII	T3PKS	50.47	NA	91133	41070	contig_46346	Full length	Actinobacteria	Aeromicrobium	26	0	84.13	New
Ultimate_Sequel+SequelII	T3PKS	72.48	NA	88480	41070	contig_15368	Full length	Alphaproteobacteria	Mesorhizobium	9	0	74.58	New
Ultimate_Sequel+SequelII	T3PKS	43.78	NA	151901	41070	contig_32485	Full length	Alphaproteobacteria	Mesorhizobium	8	0	81.93	New
Ultimate_Sequel+SequelII	T3PKS	47.46	NA	48208	41057	contig_9045	Full length	Alphaproteobacteria	Roseomonas	11	0	80.75	New
Ultimate_Sequel+SequelII	T3PKS	56.11	NA	98846	41049	contig_55412	Full length	Alphaproteobacteria	Phenylobacterium	34	0	83.25	New
Ultimate_Sequel+SequelII	T3PKS	50.53	NA	110433	41037	contig_14973	Full length	Bacteroidetes	Pontibacter	3	0	77.99	New
Ultimate_Sequel+SequelII	T3PKS	66.53	NA	81405	41003	contig_65777	Full length	Alphaproteobacteria	Sphingomonas	41	0	82.32	New
Ultimate_Sequel+SequelII	T3PKS	76.07	NA	93906	40977	contig_3112	Full length	Actinobacteria	Rubrobacter	19	0	78.5	New
Ultimate_Sequel+SequelII	T3PKS	43.58	NA	208113	40961	contig_3382	Full length	Alphaproteobacteria	Microvirga	51	0	82.31	New
Ultimate_Sequel+SequelII	T3PKS	43.18	NA	110645	40959	contig_22603	Full length	Actinobacteria	Rubrobacter	17	0	77.71	New
Ultimate_Sequel+SequelII	T3PKS	74.76	NA	67107	40959	contig_43659	Full length	Bacteroidetes	Flavisolibacter	7	0	75.74	New
Ultimate_Sequel+SequelII	T3PKS	64.22	NA	119063	40861	contig_48724	Full length	Actinobacteria	Baekduia soli	32	0	78.03	New
Ultimate_Sequel+SequelII	T3PKS	71.34	NA	261494	40812	contig_6556	Full length	Alphaproteobacteria	Sphingomonas	44	0	78.71	New
Ultimate_Sequel+SequelII	T3PKS	73.11	NA	90037	40801	contig_17173	Full length	Alphaproteobacteria	Starkeya	10	0	76.36	New
Ultimate_Sequel+SequelII	T3PKS	69.3	NA	86779	40713	contig_61985	Full length	Bacteroidetes	Flavisolibacter	23	0	83.02	New
Ultimate_Sequel+SequelII	T3PKS	67.08	NA	94796	40686	contig_16943	Full length	Alphaproteobacteria	Sphingosinicella	28	0	79.18	New
Ultimate_Sequel+SequelII	T3PKS	64.93	NA	94775	40578	contig_65077	Full length	Betaproteobacteria	Hydrogenophaga	8	0	77.31	New
Ultimate_Sequel+SequelII	T3PKS	65.59	NA	80548	40554	contig_48176	Full length	Bacteroidetes	Flavisolibacter	22	0	76.2	New
Ultimate_Sequel+SequelII	T3PKS	72.45	NA	205236	40536	contig_6532	Full length	Alphaproteobacteria	Phenylobacterium	22	0	87.02	New
Ultimate_Sequel+SequelII	T3PKS	46.92	NA	124954	40527	contig_3304	Full length	Actinobacteria	Frankia	15	0	89.13	New
Ultimate_Sequel+SequelII	T3PKS	68.22	NA	56204	40434	contig_9976	Full length	Actinobacteria	Frankia	17	0	88.89	New
Ultimate_Sequel+SequelII	T3PKS	42.8	NA	154111	40425	contig_12281	Full length	Actinobacteria	Cellulomonas	9	0	79.6	New
Ultimate_Sequel+SequelII	T3PKS	74.59	NA	52716	40299	contig_63128	Full length	Alphaproteobacteria	Methylobacterium	22	0	75.74	New
Ultimate_Sequel+SequelII	T3PKS	64.89	NA	145396	40257	contig_2474	Full length	Actinobacteria	Iamiaceae	22	0	89.31	New
Ultimate_Sequel+SequelII	T3PKS	44.19	NA	166369	29129	contig_376	Full length	Cyanobacteria	Microcoleus	9	0	78.45	New
Ultimate_Sequel+SequelII	T3PKS	43.8	NA	98082	10215	contig_11253	Full length	Cyanobacteria	Chroococcidiopsis	1	0	85.28	New
Ultimate_Sequel+SequelII	T3PKS	67.06	NA	123120	9401	contig_36706	Full length	Betaproteobacteria	Variovorax	18	0	83.69	New
Ultimate_Sequel+SequelII	terpene	72.97	NA	171749	39890	contig_13871	Full length	Cyanobacteria	Microcoleus	16	0	89.52	New
Ultimate_Sequel+SequelII	terpene	65.24	NA	93679	30038	contig_1371	Full length	Actinobacteria	Baekduia soli	34	0	82.34	New
Ultimate_Sequel+SequelII	terpene	45.76	NA	50681	25099	contig_10941	Full length	Alphaproteobacteria	Bosea	7	0	80.56	New
Ultimate_Sequel+SequelII	terpene	73.03	NA	110721	24961	contig_64129	Full length	Alphaproteobacteria	Methylobacterium	39	0	80.76	New
Ultimate_Sequel+SequelII	terpene	47.08	NA	61457	24877	contig_16228	Full length	Alphaproteobacteria	Microvirga	9	0	81.31	New
Ultimate_Sequel+SequelII	terpene	77.18	NA	36384	24864	contig_9815	Full length	Alphaproteobacteria	Microvirga	5	0	80.14	New
Ultimate_Sequel+SequelII	terpene	66.21	NA	161628	24851	contig_1253	Full length	Alphaproteobacteria	Mesorhizobium	15	0	85.88	New
Ultimate_Sequel+SequelII	terpene	71.62	NA	38031	24848	contig_41284	Full length	Alphaproteobacteria	Microvirga	6	0	80.2	New
Ultimate_Sequel+SequelII	terpene	71.78	NA	261494	24426	contig_6556	Full length	Alphaproteobacteria	Sphingomonas	44	0	78.71	New
Ultimate_Sequel+SequelII	terpene	64.8	NA	53053	23670	contig_67700	Full length	Alphaproteobacteria	Phenylobacterium	38	0	76.04	New
Ultimate_Sequel+SequelII	terpene	48.35	NA	102370	23641	contig_64132	Full length	Actinobacteria	Modestobacter	5	0	78.34	New
Ultimate_Sequel+SequelII	terpene	54.79	NA	141368	23633	contig_17839	Full length	Alphaproteobacteria	Sphingosinicella	33	0	74.37	New
Ultimate_Sequel+SequelII	terpene	61.58	NA	75645	23552	contig_34146	Full length	Alphaproteobacteria	Sphingomonas	26	0	79.25	New
Ultimate_Sequel+SequelII	terpene	47.33	NA	102370	23435	contig_64132	Full length	Actinobacteria	Modestobacter	5	0	78.34	New
Ultimate_Sequel+SequelII	terpene	44.53	NA	269365	23397	contig_8072	Full length	No hit	NA	0	0	0	New
Ultimate_Sequel+SequelII	terpene	71.74	NA	178579	23382	contig_13656	Full length	Alphaproteobacteria	Phenylobacterium	26	0	85.8	New
Ultimate_Sequel+SequelII	terpene	77.12	NA	115657	23329	contig_2112	Full length	Alphaproteobacteria	Sphingomonas	42	0	82.18	New
Ultimate_Sequel+SequelII	terpene	75.27	NA	38192	23278	contig_77108	Full length	Gemmatimonadetes	Gemmatirosa	9	0	77.11	New
Ultimate_Sequel+SequelII	terpene	75.96	NA	302567	23247	contig_19506	Full length	Alphaproteobacteria	Phenylobacterium	25	0	84.58	New
Ultimate_Sequel+SequelII	terpene	47.21	NA	79739	23203	contig_13061	Full length	Alphaproteobacteria	Methylobacterium	36	0	89.53	New
Ultimate_Sequel+SequelII	terpene	72.48	NA	151382	23175	contig_49799	Full length	Alphaproteobacteria	Sphingomonas	33	0	79.15	New
Ultimate_Sequel+SequelII	terpene	69.08	NA	37931	23167	contig_38520	Full length	Cyanobacteria	Scytonema	24	0	83.02	New
Ultimate_Sequel+SequelII	terpene	72.18	NA	122142	22705	contig_33350	Full length	Actinobacteria	Modestobacter	16	0	79.65	New
Ultimate_Sequel+SequelII	terpene	68.14	NA	106882	22486	contig_8021	Full length	Actinobacteria	Pseudonocardia	56	0	86.94	New
Ultimate_Sequel+SequelII	terpene	41.76	NA	52503	22450	contig_71113	Full length	Gemmatimonadetes	Gemmatirosa	38	0	84.75	New
Ultimate_Sequel+SequelII	terpene	47.57	NA	33614	22372	contig_28826	Full length	Actinobacteria	Friedmanniella	20	0	79.87	New
Ultimate_Sequel+SequelII	terpene	68.57	NA	42815	22294	contig_54885	Full length	Alphaproteobacteria	Bradyrhizobium	22	0	76.17	New
Ultimate_Sequel+SequelII	terpene	49.63	NA	34260	22081	contig_11435	Full length	Verrucomicrobia	Verrucomicrobiaceae	1	1e-44	76.05	New
Ultimate_Sequel+SequelII	terpene	73.52	NA	28390	22024	contig_15362	Full length	Alphaproteobacteria	Roseomonas	19	0	79.61	New
Ultimate_Sequel+SequelII	terpene	67.51	NA	123224	22003	contig_9869	Full length	Verrucomicrobia	Verrucomicrobiaceae	3	0	78.52	New
Ultimate_Sequel+SequelII	terpene	48.27	NA	82511	21886	contig_58330	Full length	Alphaproteobacteria	Microvirga	30	0	80.83	New
Ultimate_Sequel+SequelII	terpene	71.24	NA	37325	21838	contig_4956	Full length	Verrucomicrobia	Opitutus	3	4e-100	73.29	New
Ultimate_Sequel+SequelII	terpene	66.02	NA	37433	21761	contig_81620	Full length	Betaproteobacteria	Rhizobacter	51	0	85.73	New
Ultimate_Sequel+SequelII	terpene	43.45	NA	194791	21724	contig_24138	Full length	Betaproteobacteria	Rubrivivax	41	0	80.4	New
Ultimate_Sequel+SequelII	terpene	69.73	NA	127318	21718	contig_4136	Full length	Betaproteobacteria	Cupriavidus	24	0	81.14	New
Ultimate_Sequel+SequelII	terpene	65.96	NA	26736	21713	contig_57717	Full length	Alphaproteobacteria	Roseomonas	31	0	76.42	New
Ultimate_Sequel+SequelII	terpene	62.63	NA	83224	21700	contig_1184	Full length	Actinobacteria	Rubrobacter	33	0	82.1	New
Ultimate_Sequel+SequelII	terpene	43.4	NA	74075	21646	contig_27393	Full length	Alphaproteobacteria	Methylobacterium	31	0	79.69	New
Ultimate_Sequel+SequelII	terpene	73.09	NA	31891	21634	contig_10191	Full length	Alphaproteobacteria	Roseomonas	53	0	75.38	New
Ultimate_Sequel+SequelII	terpene	42.84	NA	208840	21601	contig_27563	Full length	No hit	NA	0	0	0	New
Ultimate_Sequel+SequelII	terpene	73.87	NA	137944	21599	contig_14915	Full length	Alphaproteobacteria	Roseomonas	25	0	82.13	New
Ultimate_Sequel+SequelII	terpene	73.4	NA	113168	21598	contig_7005	Full length	Gemmatimonadetes	Gemmatirosa	27	0	79.72	New
Ultimate_Sequel+SequelII	terpene	48.16	NA	38814	21460	contig_50132	Full length	Cyanobacteria	Leptolyngbya	3	0	77.11	New
Ultimate_Sequel+SequelII	terpene	74.04	NA	278080	21415	contig_1926	Full length	Alphaproteobacteria	Microvirga	35	0	86.71	New
Ultimate_Sequel+SequelII	terpene	48.04	NA	122715	21413	contig_13330	Full length	Alphaproteobacteria	Methylobacterium	26	0	76.77	New
Ultimate_Sequel+SequelII	terpene	44.72	NA	56991	21277	contig_24403	Full length	Alphaproteobacteria	Rhodobacter	9	0	83.13	New
Ultimate_Sequel+SequelII	terpene	47.09	NA	187586	21245	contig_7268	Full length	Alphaproteobacteria	Methylobacterium	36	0	81.73	New
Ultimate_Sequel+SequelII	terpene	67.51	NA	326355	21244	contig_21859	Full length	Bacteroidetes	Hymenobacter	47	0	85.73	New
Ultimate_Sequel+SequelII	terpene	69.77	NA	93515	21238	contig_17121	Full length	Actinobacteria	Baekduia soli	30	0	83.53	New
Ultimate_Sequel+SequelII	terpene	63.18	NA	88868	21217	contig_4218	Full length	Actinobacteria	Micromonospora	17	0	82.56	New
Ultimate_Sequel+SequelII	terpene	46.47	NA	84963	21208	contig_68084	Full length	Gemmatimonadetes	Gemmatirosa	11	0	81.12	New
Ultimate_Sequel+SequelII	terpene	46.44	NA	208771	21190	contig_5404	Full length	Bacteroidetes	Flavisolibacter	12	0	77.88	New
Ultimate_Sequel+SequelII	terpene	45.82	NA	71585	21187	contig_50909	Full length	Gemmatimonadetes	Gemmatirosa	31	0	84.8	New
Ultimate_Sequel+SequelII	terpene	45.03	NA	48781	21184	contig_66580	Full length	Gemmatimonadetes	Gemmatirosa	35	0	84.75	New
Ultimate_Sequel+SequelII	terpene	43.89	NA	333597	21184	contig_1089	Full length	Gemmatimonadetes	Gemmatirosa	33	0	84.72	New
Ultimate_Sequel+SequelII	terpene	44.66	NA	143404	21181	contig_23553	Full length	Alphaproteobacteria	Bosea	34	0	80.89	New
Ultimate_Sequel+SequelII	terpene	50.47	NA	28407	21169	contig_43627	Full length	Betaproteobacteria	Variovorax	28	0	82.28	New
Ultimate_Sequel+SequelII	terpene	43.32	NA	100569	21163	contig_42797	Full length	Alphaproteobacteria	Sphingosinicella	35	0	83.76	New
Ultimate_Sequel+SequelII	terpene	46.76	NA	75541	21142	contig_6317	Full length	Alphaproteobacteria	Methylobacterium	48	0	77.82	New
Ultimate_Sequel+SequelII	terpene	45.45	NA	84405	21130	contig_11775	Full length	Actinobacteria	Pseudonocardia	52	0	88.83	New
Ultimate_Sequel+SequelII	terpene	75.71	NA	45928	21088	contig_20706	Full length	Alphaproteobacteria	Methylobacterium	28	0	76.64	New
Ultimate_Sequel+SequelII	terpene	44.68	NA	37569	21088	contig_5466	Full length	Alphaproteobacteria	Skermanella	28	0	76.94	New
Ultimate_Sequel+SequelII	terpene	74.06	NA	160103	21082	contig_30609	Full length	Betaproteobacteria	Methylibium	22	0	82.08	New
Ultimate_Sequel+SequelII	terpene	46.98	NA	189821	21076	contig_25566	Full length	Alphaproteobacteria	Rhodopseudomonas	15	0	78.08	New
Ultimate_Sequel+SequelII	terpene	45.74	NA	137578	21070	contig_16687	Full length	Gemmatimonadetes	Gemmatirosa	25	0	84.66	New
Ultimate_Sequel+SequelII	terpene	66.1	NA	196566	21067	contig_9798	Full length	Gemmatimonadetes	Gemmatirosa	26	0	85.3	New
Ultimate_Sequel+SequelII	terpene	68.38	NA	115921	21022	contig_51320	Full length	Alphaproteobacteria	Methylobacterium	23	0	76.3	New
Ultimate_Sequel+SequelII	terpene	45.78	NA	107252	21016	contig_10508	Full length	Gemmatimonadetes	Gemmatirosa	24	0	86.43	New
Ultimate_Sequel+SequelII	terpene	47.34	NA	75539	21016	contig_64869	Full length	Uncultured	Uncultured bacterium	0	3e-59	76.79	New
Ultimate_Sequel+SequelII	terpene	45.48	NA	29746	21004	contig_8507	Full length	Deltaproteobacteria	Sorangium	38	0	76.82	New
Ultimate_Sequel+SequelII	terpene	46.78	NA	36690	20992	contig_73599	Full length	Gammaproteobacteria	Cronobacter	0	3e-11	76.36	New
Ultimate_Sequel+SequelII	terpene	46.03	NA	25372	20986	contig_48993	Full length	Alphaproteobacteria	Methylobacterium	29	0	80.4	New
Ultimate_Sequel+SequelII	terpene	72.6	NA	34876	20977	contig_64673	Full length	Alphaproteobacteria	Sphingomonas	24	0	85.6	New
Ultimate_Sequel+SequelII	terpene	71.29	NA	54519	20974	contig_80430	Full length	Verrucomicrobia	Opitutus	2	3e-107	73.82	New
Ultimate_Sequel+SequelII	terpene	73.54	NA	81869	20971	contig_3124	Full length	Actinobacteria	Rubrobacter	27	0	78.83	New
Ultimate_Sequel+SequelII	terpene	65.13	NA	43698	20938	contig_30418	Full length	Actinobacteria	Actinomadura	19	0	80.71	New
Ultimate_Sequel+SequelII	terpene	72.14	NA	100491	20930	contig_251	Full length	Cyanobacteria	Microcoleus	23	0	84.78	New
Ultimate_Sequel+SequelII	terpene	74.87	NA	57218	20930	contig_13981	Full length	Cyanobacteria	Microcoleus	16	0	82.77	New
Ultimate_Sequel+SequelII	terpene	73.15	NA	25293	20929	contig_62349	Full length	Cyanobacteria	Microcoleus	47	0	81.51	New
Ultimate_Sequel+SequelII	terpene	76.12	NA	30937	20929	contig_67667	Full length	Cyanobacteria	Microcoleus	30	0	82.63	New
Ultimate_Sequel+SequelII	terpene	68.6	NA	33880	20929	contig_76830	Full length	Cyanobacteria	Microcoleus	28	0	82.53	New
Ultimate_Sequel+SequelII	terpene	47.17	NA	53010	20929	contig_48704	Full length	Cyanobacteria	Microcoleus	26	0	81.49	New
Ultimate_Sequel+SequelII	terpene	38.58	NA	116949	20929	scaffold_1448	Full length	Gemmatimonadetes	Gemmatirosa	2	0	77.89	New
Ultimate_Sequel+SequelII	terpene	45.73	NA	59441	20928	contig_25933	Full length	Cyanobacteria	Microcoleus	16	0	81.98	New
Ultimate_Sequel+SequelII	terpene	49.98	NA	56021	20926	contig_9508	Full length	Actinobacteria	Rubrobacter	38	0	79.04	New
Ultimate_Sequel+SequelII	terpene	70.5	NA	55234	20926	contig_34392	Full length	Cyanobacteria	Nostoc	15	0	78.53	New
Ultimate_Sequel+SequelII	terpene	69.26	NA	106984	20924	contig_15731	Full length	Cyanobacteria	Microcoleus	18	0	81.17	New
Ultimate_Sequel+SequelII	terpene	65.91	NA	42195	20923	contig_64687	Full length	Cyanobacteria	Moorea	7	0	75.33	New
Ultimate_Sequel+SequelII	terpene	67.63	NA	181180	20905	scaffold_61830	Full length	Uncultured	Uncultured bacterium	0	1e-146	75.68	New
Ultimate_Sequel+SequelII	terpene	72.08	NA	32383	20893	contig_42210	Full length	Uncultured	Uncultured bacterium	1	1e-60	77.49	New
Ultimate_Sequel+SequelII	terpene	51.03	NA	81056	20887	contig_10680	Full length	Actinobacteria	Baekduia soli	36	0	86.19	New
Ultimate_Sequel+SequelII	terpene	46.47	NA	47481	20875	contig_10780	Full length	Alphaproteobacteria	Polymorphum	11	0	80.45	New
Ultimate_Sequel+SequelII	terpene	70.88	NA	117202	20868	contig_36450	Full length	Actinobacteria	Kibdelosporangium	1	1e-124	73.68	New
Ultimate_Sequel+SequelII	terpene	61.65	NA	148353	20863	contig_56140	Full length	Bacteroidetes	Spirosoma	47	0	85.87	New
Ultimate_Sequel+SequelII	terpene	46.54	NA	102396	20860	contig_31781	Full length	Alphaproteobacteria	Sphingomonas	50	0	77.95	New
Ultimate_Sequel+SequelII	terpene	49.12	NA	66412	20860	contig_8361	Full length	Actinobacteria	Baekduia soli	13	0	80.18	New
Ultimate_Sequel+SequelII	terpene	71.8	NA	114389	20858	contig_5460	Full length	Bacteroidetes	Hymenobacter	49	0	85.81	New
Ultimate_Sequel+SequelII	terpene	68.14	NA	70686	20854	contig_10034	Full length	Alphaproteobacteria	Microvirga	62	0	77.36	New
Ultimate_Sequel+SequelII	terpene	45.78	NA	99912	20854	contig_12595	Full length	Alphaproteobacteria	Pleomorphomonas	19	0	80.18	New
Ultimate_Sequel+SequelII	terpene	46.4	NA	68055	20851	contig_4856	Full length	Alphaproteobacteria	Microvirga	43	0	88.23	New
Ultimate_Sequel+SequelII	terpene	68.61	NA	297296	20851	contig_12077	Full length	Alphaproteobacteria	Pleomorphomonas	17	0	82.33	New
Ultimate_Sequel+SequelII	terpene	44.47	NA	64015	20842	contig_4259	Full length	Armatimonadetes	Fimbriimonas	1	3e-123	77.76	New
Ultimate_Sequel+SequelII	terpene	44.16	NA	161188	20839	contig_22284	Full length	Bacteroidetes	Flavisolibacter	11	0	77.41	New
Ultimate_Sequel+SequelII	terpene	42.22	NA	40139	20839	contig_59400	Full length	Verrucomicrobia	Verrucomicrobiaceae	4	0	76.72	New
Ultimate_Sequel+SequelII	terpene	74.53	NA	102391	20836	contig_24933	Full length	Actinobacteria	Baekduia soli	24	0	81.03	New
Ultimate_Sequel+SequelII	terpene	46.05	NA	53578	20836	contig_5540	Full length	Bacteroidetes	Bernardetia	1	6e-80	74.21	New
Ultimate_Sequel+SequelII	terpene	73.23	NA	71302	20827	contig_28453	Full length	Actinobacteria	Baekduia soli	19	0	82.63	New
Ultimate_Sequel+SequelII	terpene	70.36	NA	195374	20824	contig_2263	Full length	Actinobacteria	Baekduia soli	28	0	85.36	New
Ultimate_Sequel+SequelII	terpene	46.18	NA	85555	20821	contig_8001	Full length	Cyanobacteria	Nostoc	25	0	81.55	New
Ultimate_Sequel+SequelII	terpene	77.02	NA	103151	20815	contig_6977	Full length	Cyanobacteria	Leptolyngbya	11	0	77.9	New
Ultimate_Sequel+SequelII	terpene	47.6	NA	61427	20812	contig_64725	Full length	Alphaproteobacteria	Roseomonas	45	0	84.47	New
Ultimate_Sequel+SequelII	terpene	75.79	NA	39164	20788	contig_44429	Full length	Actinobacteria	Rubrobacter	22	0	78.78	New
Ultimate_Sequel+SequelII	terpene	45.02	NA	63162	20785	contig_7305	Full length	Actinobacteria	Baekduia soli	46	0	76.98	New
Ultimate_Sequel+SequelII	terpene	74.27	NA	189430	20772	contig_35630	Full length	Acidobacteria	Chloracidobacterium	1	0	76.2	New
Ultimate_Sequel+SequelII	terpene	45.95	NA	66086	20767	contig_59490	Full length	Alphaproteobacteria	Phreatobacter	24	0	78.84	New
Ultimate_Sequel+SequelII	terpene	72.85	NA	67245	20761	contig_1757	Full length	Actinobacteria	Rubrobacter	6	0	78.46	New
Ultimate_Sequel+SequelII	terpene	47.46	NA	185121	20740	contig_12560	Full length	Gemmatimonadetes	Gemmatirosa	39	0	81.82	New
Ultimate_Sequel+SequelII	terpene	41.28	NA	98958	20738	contig_8506	Full length	Cyanobacteria	Leptolyngbya	4	0	80.92	New
Ultimate_Sequel+SequelII	terpene	46.91	NA	43922	20734	contig_42872	Full length	Alphaproteobacteria	Rhodobacter	17	0	75.59	New
Ultimate_Sequel+SequelII	terpene	75.91	NA	67592	20722	contig_50044	Full length	Alphaproteobacteria	Microvirga	32	0	73.79	New
Ultimate_Sequel+SequelII	terpene	47.39	NA	191851	20722	contig_2381	Full length	Alphaproteobacteria	Bosea	19	0	80.46	New
Ultimate_Sequel+SequelII	terpene	67.82	NA	106593	20716	contig_1788	Full length	Bacteroidetes	Flavisolibacter	12	0	78.81	New
Ultimate_Sequel+SequelII	terpene	47.61	NA	116302	20704	contig_20987	Full length	Alphaproteobacteria	Roseomonas	27	0	79.47	New
Ultimate_Sequel+SequelII	terpene	71.96	NA	101498	20695	contig_19948	Full length	Alphaproteobacteria	Microvirga	41	0	77.92	New
Ultimate_Sequel+SequelII	terpene	44.28	NA	44393	20656	contig_39494	Full length	Cyanobacteria	Nostoc	56	0	87.42	New
Ultimate_Sequel+SequelII	terpene	77.76	NA	123768	20646	contig_9624	Full length	Alphaproteobacteria	Microvirga	51	0	83.56	New
Ultimate_Sequel+SequelII	terpene	52.14	NA	36576	20632	contig_18165	Full length	Verrucomicrobia	Verrucomicrobiaceae	3	0	81.1	New
Ultimate_Sequel+SequelII	terpene	48.99	NA	46319	20629	contig_30181	Full length	Alphaproteobacteria	Methylobacterium	12	0	76.15	New
Ultimate_Sequel+SequelII	terpene	46.99	NA	51125	20617	contig_3260	Full length	Gemmatimonadetes	Gemmatirosa	48	0	84.84	New
Ultimate_Sequel+SequelII	terpene	70.96	NA	82920	20605	contig_20352	Full length	Actinobacteria	Rubrobacter	25	0	77.24	New
Ultimate_Sequel+SequelII	terpene	47.17	NA	134755	20605	contig_5034	Full length	Cyanobacteria	Leptolyngbya	3	0	81.58	New
Ultimate_Sequel+SequelII	terpene	45.32	NA	125397	20587	contig_46797	Full length	Alphaproteobacteria	Sphingosinicella	27	0	85.64	New
Ultimate_Sequel+SequelII	terpene	66.72	NA	47979	20584	contig_32472	Full length	Actinobacteria	Aeromicrobium	27	0	75.87	New
Ultimate_Sequel+SequelII	terpene	67.11	NA	124945	20581	contig_17566	Full length	Verrucomicrobia	Opitutus	6	0	78.94	New
Ultimate_Sequel+SequelII	terpene	37.43	NA	105197	20548	contig_7819	Full length	Cyanobacteria	Leptolyngbya	1	3e-175	76.12	New
Ultimate_Sequel+SequelII	terpene	43.55	NA	40351	20547	contig_10536	Full length	Alphaproteobacteria	Skermanella	34	0	77.4	New
Ultimate_Sequel+SequelII	terpene	42.16	NA	121956	20527	contig_716	Full length	Actinobacteria	Baekduia soli	34	0	80.43	New
Ultimate_Sequel+SequelII	terpene	54.35	NA	54874	20527	contig_45622	Full length	Bacteroidetes	Flavisolibacter	6	0	73.09	New
Ultimate_Sequel+SequelII	terpene	74.63	NA	96374	20525	contig_382	Full length	Cyanobacteria	Microcoleus	7	0	93.96	New
Ultimate_Sequel+SequelII	terpene	47.2	NA	78355	20524	contig_58186	Full length	Gemmatimonadetes	Gemmatirosa	31	0	84.2	New
Ultimate_Sequel+SequelII	terpene	71.61	NA	89399	20521	contig_38459	Full length	Alphaproteobacteria	Caulobacter	21	0	84.35	New
Ultimate_Sequel+SequelII	terpene	75.73	NA	122715	20500	contig_13330	Full length	Alphaproteobacteria	Methylobacterium	26	0	76.77	New
Ultimate_Sequel+SequelII	terpene	63.75	NA	48453	20464	contig_67259	Full length	Actinobacteria	Friedmanniella	52	0	81.64	New
Ultimate_Sequel+SequelII	terpene	76.11	NA	46076	20455	contig_60868	Full length	Actinobacteria	Actinomadura	17	0	80.57	New
Ultimate_Sequel+SequelII	terpene	42.99	NA	151402	20446	contig_9065	Full length	Actinobacteria	Modestobacter	15	0	81.95	New
Ultimate_Sequel+SequelII	terpene	76	NA	61683	20440	contig_51994	Full length	Verrucomicrobia	Opitutus	3	1e-176	73.58	New
Ultimate_Sequel+SequelII	terpene	43.39	NA	49864	20404	contig_10563	Full length	Bacteroidetes	Flavisolibacter	2	0	79.72	New
Ultimate_Sequel+SequelII	terpene	46.3	NA	46652	20404	contig_74990	Full length	Bacteroidetes	Niabella	2	6e-139	76.11	New
Ultimate_Sequel+SequelII	terpene	45.99	NA	68050	20386	contig_29166	Full length	Planctomycetes	Aquisphaera	1	9e-104	77.13	New
Ultimate_Sequel+SequelII	terpene	46.51	NA	62061	20341	contig_56223	Full length	Actinobacteria	Baekduia soli	30	0	78.52	New
Ultimate_Sequel+SequelII	terpene	60.31	NA	63162	20326	contig_24476	Full length	Actinobacteria	Baekduia soli	44	0	77.24	New
Ultimate_Sequel+SequelII	terpene	70.78	NA	106015	20305	contig_6823	Full length	Actinobacteria	Geodermatophilus	9	0	78.11	New
Ultimate_Sequel+SequelII	terpene	43.93	NA	64084	20269	contig_2839	Full length	Bacteroidetes	Fibrella	6	0	75.08	New
Ultimate_Sequel+SequelII	terpene	46.37	NA	80306	20113	contig_34702	Full length	Gammaproteobacteria	Serratia	0	9e-30	75.46	New
Ultimate_Sequel+SequelII	terpene	43.45	NA	94604	18620	contig_3876	Full length	Cyanobacteria	Microcoleus	23	0	94.8	New
Ultimate_Sequel+SequelII	terpene	38.56	NA	36037	14195	contig_38427	Full length	Cyanobacteria	Oscillatoria	38	0	90.57	New
Ultimate_Sequel+SequelII	terpene	64.89	NA	12232	12232	contig_2650	Full length	Alphaproteobacteria	Rhodopseudomonas	25	0	72.83	New
Ultimate_Sequel+SequelII	terpene	70.88	NA	76357	11918	contig_3812	Full length	Firmicutes	Geobacillus	1	1e-22	70.03	New
Ultimate_Sequel+SequelII	terpene	61.8	NA	45534	10401	contig_13172	Full length	Alphaproteobacteria	Ancylobacter	15	0	74.82	New
Ultimate_Sequel+SequelII	terpene,T3PKS	52.73	NA	194105	45844	contig_3869	Full length	Cyanobacteria	Leptolyngbya	4	0	77.14	New
Ultimate_Sequel+SequelII	TfuA-related	72.38	NA	77311	23393	contig_19962	Full length	Cyanobacteria	Microcoleus	17	0	76.81	New
Ultimate_Sequel+SequelII	TfuA-related	45.02	NA	41962	22674	contig_18164	Full length	Alphaproteobacteria	Methylobacterium	9	0	80.5	New
Ultimate_Sequel+SequelII	TfuA-related	45.84	NA	34808	22530	contig_4756	Full length	Alphaproteobacteria	Skermanella	7	0	74.12	New
Ultimate_Sequel+SequelII	TfuA-related	45.43	NA	65407	22307	contig_51508	Full length	Alphaproteobacteria	Azospirillum	5	0	83.6	New
Ultimate_Sequel+SequelII	TfuA-related	74.66	NA	38051	22067	contig_9872	Full length	Alphaproteobacteria	Bradyrhizobium	13	0	76.92	New
Ultimate_Sequel+SequelII	TfuA-related,bacteriocin	74.64	NA	211960	25128	contig_20867	Full length	Actinobacteria	Streptomyces	1	0	74.52	New
Ultimate_Sequel+SequelII	thiopeptide,LAP	69.43	NA	114316	42994	contig_22098	Full length	Cyanobacteria	Microcoleus	25	0	81.51	New
Ultimate_Sequel+SequelII	transAT-PKS,NRPS	71.3	NA	156468	111376	contig_3185	Full length	Cyanobacteria	Nostoc	3	0	78.03	New
Ultimate_Sequel+SequelII	arylpolyene	46.4	NA	1335789	41502	contig_3327	Full length	Proteobacteria	Proteobacteria	NA	NA	NA	New
Ultimate_Sequel+SequelII	arylpolyene	42.96	NA	340700	40422	contig_16600	Full length	Cyanobacteria	Cyanobacteria	NA	NA	NA	New
Ultimate_Sequel+SequelII	arylpolyene	71.86	NA	483526	40419	contig_7340	Full length	Proteobacteria	Proteobacteria	NA	NA	NA	New
Ultimate_Sequel+SequelII	arylpolyene	46.58	NA	233107	40218	contig_7278	Full length	Cyanobacteria	Cyanobacteria	NA	NA	NA	New
Ultimate_Sequel+SequelII	bacteriocin	46.95	NA	244891	11127	contig_475	Full length	Bacteroidetes	Hymenobacteraceae	NA	NA	NA	New
Ultimate_Sequel+SequelII	bacteriocin	73.93	NA	220818	10926	contig_47001	Full length	Bacteria	Unclassified Bacteria	NA	NA	NA	New
Ultimate_Sequel+SequelII	bacteriocin	45.93	NA	1335789	10905	contig_3327	Full length	Proteobacteria	Proteobacteria	NA	NA	NA	New
Ultimate_Sequel+SequelII	cyanobactin	73.86	NA	383989	20851	contig_38457	Full length	Actinobacteria	Actinobacteria	NA	NA	NA	New
Ultimate_Sequel+SequelII	hglE-KS	46.03	NA	73134	49257	contig_48688	Full length	Cyanobacteria	Tolypothrix	NA	NA	NA	New
Ultimate_Sequel+SequelII	hserlactone	73.39	NA	389620	20818	contig_9195	Full length	Proteobacteria	Proteobacteria	NA	NA	NA	New
Ultimate_Sequel+SequelII	hserlactone	50.79	NA	322788	20716	contig_11636	Full length	Alphaproteobacteria	Alphaproteobacteria	NA	NA	NA	New
Ultimate_Sequel+SequelII	hserlactone	47.96	NA	776623	20620	contig_421	Full length	Alphaproteobacteria	Alphaproteobacteria	NA	NA	NA	New
Ultimate_Sequel+SequelII	indole	47.81	NA	61532	15087	contig_39397	Full length	Alphaproteobacteria	Rhizobiales	NA	NA	NA	New
Ultimate_Sequel+SequelII	ladderane	69.83	NA	320739	41286	contig_5702	Full length	Bacteria	Bacteria	NA	NA	NA	New
Ultimate_Sequel+SequelII	ladderane	47.28	NA	313706	41226	contig_8317	Full length	Verrucomicrobia	Verrucomicrobia	NA	NA	NA	New
Ultimate_Sequel+SequelII	ladderane	48.07	NA	585980	40965	contig_3013	Full length	Verrucomicrobia	Verrucomicrobia	NA	NA	NA	New
Ultimate_Sequel+SequelII	lassopeptide	66.31	NA	389620	22423	contig_9195	Full length	Proteobacteria	Proteobacteria	NA	NA	NA	New
Ultimate_Sequel+SequelII	lassopeptide	41.92	NA	126359	22175	contig_16308	Full length	Cyanobacteria	Cyanobacteria	NA	NA	NA	New
Ultimate_Sequel+SequelII	NAGGN	64.57	NA	776623	14679	contig_421	Full length	Alphaproteobacteria	Alphaproteobacteria	NA	NA	NA	New
Ultimate_Sequel+SequelII	NRPS	45.34	NA	271461	49501	contig_35446	Full length	Proteobacteria	Proteobacteria	NA	NA	NA	New
Ultimate_Sequel+SequelII	NRPS,T1PKS	74.54	NA	237766	96907	contig_457	Full length	Bacteria	Bacteria	NA	NA	NA	New
Ultimate_Sequel+SequelII	NRPS,T1PKS	52.46	NA	278530	70255	contig_24430	Full length	Bacteria	Bacteria	NA	NA	NA	New
Ultimate_Sequel+SequelII	nucleoside	46.28	NA	333472	20965	contig_2323	Full length	Actinobacteria	Actinobacteria	NA	NA	NA	New
Ultimate_Sequel+SequelII	T3PKS	46.45	NA	274999	41130	contig_3238	Full length	Bacteroidetes	Bacteroidetes	NA	NA	NA	New
Ultimate_Sequel+SequelII	T3PKS	42.82	NA	306232	41100	contig_16806	Full length	Actinobacteria	Actinobacteria	NA	NA	NA	New
Ultimate_Sequel+SequelII	T3PKS	45.26	NA	557882	41052	contig_5601	Full length	Proteobacteria	Proteobacteria	NA	NA	NA	New
Ultimate_Sequel+SequelII	T3PKS	46.38	NA	91706	40533	contig_17027	Full length	Actinobacteria	Actinobacteria	NA	NA	NA	New
Ultimate_Sequel+SequelII	T3PKS	70.02	NA	373436	40455	contig_789	Full length	Proteobacteria	Proteobacteria	NA	NA	NA	New
Ultimate_Sequel+SequelII	T3PKS	71.5	NA	226128	40359	contig_8290	Full length	Alphaproteobacteria	Alphaproteobacteria	NA	NA	NA	New
Ultimate_Sequel+SequelII	terpene	63.58	NA	294154	40999	contig_17487	Full length	Alphaproteobacteria	Alphaproteobacteria	NA	NA	NA	New
Ultimate_Sequel+SequelII	terpene	46.64	NA	395478	23532	contig_10209	Full length	Alphaproteobacteria	Alphaproteobacteria	NA	NA	NA	New
Ultimate_Sequel+SequelII	terpene	48.36	NA	776623	23517	contig_421	Full length	Alphaproteobacteria	Alphaproteobacteria	NA	NA	NA	New
Ultimate_Sequel+SequelII	terpene	45.14	NA	333778	22761	contig_239	Full length	Proteobacteria	Proteobacteria	NA	NA	NA	New
Ultimate_Sequel+SequelII	terpene	63.03	NA	768488	21708	contig_19443	Full length	Alphaproteobacteria	Acetobacteraceae	NA	NA	NA	New
Ultimate_Sequel+SequelII	terpene	69.5	NA	60777	21319	contig_32055	Full length	Verrucomicrobia	Verrucomicrobia	NA	NA	NA	New
Ultimate_Sequel+SequelII	terpene	69.54	NA	97091	21277	contig_52361	Full length	Bacteria	Terrabacteria	NA	NA	NA	New
Ultimate_Sequel+SequelII	terpene	77	NA	79073	21259	contig_2966	Full length	Actinobacteria	Geodermatophilus	NA	NA	NA	New
Ultimate_Sequel+SequelII	terpene	75.08	NA	84173	21208	contig_15361	Full length	Bacteria	Bacteria	NA	NA	NA	New
Ultimate_Sequel+SequelII	terpene	76.55	NA	471511	21202	contig_6662	Full length	Actinobacteria	Actinobacteria	NA	NA	NA	New
Ultimate_Sequel+SequelII	terpene	47.63	NA	253654	21175	contig_39763	Full length	Actinobacteria	Actinobacteria	NA	NA	NA	New
Ultimate_Sequel+SequelII	terpene	49.55	NA	219498	21154	contig_4506	Full length	Bacteroidetes	Cytophagaceae	NA	NA	NA	New
Ultimate_Sequel+SequelII	terpene	45.56	NA	93400	21076	contig_19294	Full length	Gemmatimonadetes	Gemmatimonadetes	NA	NA	NA	New
Ultimate_Sequel+SequelII	terpene	67.77	NA	375542	21022	contig_31564	Full length	Verrucomicrobia	Verrucomicrobia	NA	NA	NA	New
Ultimate_Sequel+SequelII	terpene	46.98	NA	260315	20983	contig_3294	Full length	Actinobacteria	Actinobacteria	NA	NA	NA	New
Ultimate_Sequel+SequelII	terpene	46.83	NA	344407	20968	contig_15802	Full length	Bacteria	Bacteria	NA	NA	NA	New
Ultimate_Sequel+SequelII	terpene	64.96	NA	572271	20953	contig_3607	Full length	Gemmatimonadetes	Gemmatimonadetes	NA	NA	NA	New
Ultimate_Sequel+SequelII	terpene	47.03	NA	217403	20950	contig_18364	Full length	Bacteria	Terrabacteria	NA	NA	NA	New
Ultimate_Sequel+SequelII	terpene	75.92	NA	330939	20842	contig_15625	Full length	Bacteroidetes	Bacteroidetes	NA	NA	NA	New
Ultimate_Sequel+SequelII	terpene	72.19	NA	768488	20830	contig_19443	Full length	Alphaproteobacteria	Acetobacteraceae	NA	NA	NA	New
Ultimate_Sequel+SequelII	terpene	43.63	NA	272032	20809	contig_1624	Full length	Cyanobacteria	Cyanobacteria	NA	NA	NA	New
Ultimate_Sequel+SequelII	terpene	77.19	NA	282386	20791	scaffold_24957	Full length	Cyanobacteria	Cyanobacteria	NA	NA	NA	New
Ultimate_Sequel+SequelII	terpene	42.32	NA	325127	20494	contig_1794	Full length	Gemmatimonadetes	Gemmatimonadetes	NA	NA	NA	New
Ultimate_Sequel+SequelII	terpene,NRPS,T1PKS	73.95	NA	1082425	26016	contig_14109	Full length	Bacteria	Bacteria	NA	NA	NA	New
Ultimate_Sequel+SequelII	TfuA-related	47.19	NA	302226	21774	contig_5801	Full length	Cyanobacteria	Oscillatoriophycideae	NA	NA	NA	New
Ultimate_Sequel+SequelII	thiopeptide,LAP,TfuA-related	44.29	NA	322788	35024	contig_11636	Full length	Alphaproteobacteria	Alphaproteobacteria	NA	NA	NA	New
11774.4.218925	bacteriocin	43.2	6.33	8831	7490	NODE_2278	No	Cyanobacteria	Scytonema	97	0	95.8	Known
11774.4.218925	hglE-KS	42.3	5.76	13872	13872	NODE_963	No	Cyanobacteria	Scytonema	98	0	95.65	Known
11774.4.218925	hserlactone	44.5	44.09	9284	9284	NODE_2088	No	Cyanobacteria	Scytonema	83	0	78.82	Known
11774.4.218925	lassopeptide	43.3	4.94	29346	14119	NODE_142	No	Cyanobacteria	Scytonema	92	0	95.15	Known
11774.4.218925	lassopeptide	47.1	15.54	7988	7988	NODE_2754	No	Cyanobacteria	Moorea	81	0	76.57	Known
11774.4.218925	NRPS	46.1	6.02	23138	23138	NODE_284	No	Cyanobacteria	Scytonema	88	0	85.44	Known
11774.4.218925	NRPS	44.1	8.15	7087	7087	NODE_3460	No	Cyanobacteria	Scytonema	86	0	75.3	Known
11774.4.218925	NRPS	48.6	18.24	6619	6619	NODE_3959	No	Cyanobacteria	Nostoc	83	0	75.38	Known
11774.4.218925	NRPS	44.3	5.71	5356	5356	NODE_5879	No	Cyanobacteria	Scytonema	100	0	94.15	Known
11774.4.218925	NRPS, T1PKS	42.3	5.54	23083	23083	NODE_289	No	Cyanobacteria	Nostoc	90	0	86.4	Known
11774.4.218925	NRPS-like	46.2	8.29	12440	12440	NODE_1188	No	Cyanobacteria	Microcoleus	82	0	75.41	Known
11774.4.218925	NRPS-like	39.3	4.78	7213	7213	NODE_3338	No	Cyanobacteria	Nostoc	87	0	87.36	Known
11774.4.218925	NRPS-like	46.2	5.75	6099	6099	NODE_4625	No	Cyanobacteria	Scytonema	97	0	92.59	Known
11774.4.218925	NRPS-like	45.4	4.68	5376	5376	NODE_5833	No	Cyanobacteria	Scytonema	100	0	92.85	Known
11774.4.218925	T1PKS, hglE-KS	42.4	6.52	11018	11018	NODE_1506	No	Cyanobacteria	Scytonema	99	0	91.64	Known
11774.4.218925	T3PKS	62.7	5.63	11809	11809	NODE_1325	No	Bacteroidetes	Hymenobacter	91	0	78.04	Known
11774.4.218925	terpene	44.3	5.99	27159	21762	NODE_179	No	Cyanobacteria	Scytonema	95	0	96.35	Known
11774.4.218925	terpene	42.7	5.79	23601	19573	NODE_267	No	Cyanobacteria	Scytonema	98	0	92.08	Known
11774.4.218925	terpene	61.8	5.22	17653	17653	NODE_538	No	Bacteroidetes	Hymenobacter	92	0	79.28	Known
12041.5.235284	bacteriocin	67.63	NA	8852	8494	8852	No	Cyanobacteria	Chroococcidiopsis	80.5694	0	83.7765	Known
12041.5.235284	bacteriocin	50.46	NA	10311	8322	10311	No	Cyanobacteria	Scytonema	100	6.25206e-19	91.8428	Known
12041.5.235284	bacteriocin	42.87	NA	6834	6834	6834	No	Cyanobacteria	Scytonema	100	1.49065e-13	91.0509	Known
12041.5.235284	bacteriocin	54.7	NA	5472	5472	5472	No	Alphaproteobacteria	Rhodobacter	83.5892	1.928e-44	76.642	Known
12041.5.235284	bacteriocin	59.2	NA	5270	5270	5270	No	Cyanobacteria	Scytonema	95.6736	4.9633e-12	90.3861	Known
12041.5.235284	hglE-KS	69.51	NA	7605	7605	7605	No	Cyanobacteria	Scytonema	91.7817	0	93.631	Known
12041.5.235284	hglE-KS,T1PKS	39.93	NA	10757	10757	10757	No	Cyanobacteria	Scytonema	100	2.051e-21	92.6448	Known
12041.5.235284	hserlactone	65.95	NA	6243	6243	6243	No	Cyanobacteria	Nostoc	94.7621	0	84.939	Known
12041.5.235284	indole	48.57	NA	13455	13455	13455	No	Cyanobacteria	Scytonema	100	5.52858e-62	89.3406	Known
12041.5.235284	lanthipeptide	43.85	NA	8641	8641	8641	No	Cyanobacteria	Scytonema	100	4.7891e-12	89.7342	Known
12041.5.235284	lassopeptide	45.56	NA	6306	6306	6306	No	Cyanobacteria	Scytonema	99.7146	1.792e-15	94.5966	Known
12041.5.235284	NRPS	39.72	NA	25622	25622	25622	No	Cyanobacteria	Scytonema	100	3.22158e-13	90.3229	Known
12041.5.235284	NRPS	66.3	NA	9071	9071	9071	No	Cyanobacteria	Anabaena	100	0	82.2862	Known
12041.5.235284	NRPS	51.19	NA	8842	8842	8842	No	Alphaproteobacteria	Sphingomonas	85.9873	3.04333e-61	76.4533	Known
12041.5.235284	NRPS	72.79	NA	7497	7497	7497	No	Cyanobacteria	Scytonema	86.5813	1.33667e-36	87.287	Known
12041.5.235284	NRPS	65.77	NA	7349	7349	7349	No	Cyanobacteria	Microcoleus	87.699	1.0325e-128	82.3195	Known
12041.5.235284	NRPS	72.18	NA	7307	7307	7307	No	Cyanobacteria	Scytonema	100	4.8e-146	87.3582	Known
12041.5.235284	NRPS	63.83	NA	6595	6595	6595	No	Bacteroidetes	Spirosoma	80.4701	0	78.6215	Known
12041.5.235284	NRPS	77.1	NA	5753	5753	5753	No	Cyanobacteria	Scytonema	96.7148	1.26667e-13	95.9	Known
12041.5.235284	NRPS	70.99	NA	5004	5004	5004	No	Cyanobacteria	Scytonema	99.8002	0	95.501	Known
12041.5.235284	T1PKS	70.37	NA	7074	7074	7074	No	Cyanobacteria	Scytonema	88.6627	3.25e-14	93.0832	Known
12041.5.235284	T2PKS	48.58	NA	14038	14038	14038	No	Cyanobacteria	Scytonema	99.6509	1.88333e-57	90.6213	Known
12041.5.235284	T3PKS	43.82	NA	8870	8870	8870	No	Cyanobacteria	Scytonema	89.7745	6.67335e-14	93.1509	Known
12041.5.235284	T3PKS	40.24	NA	7498	7498	7498	No	Cyanobacteria	Scytonema	81.6885	4.4e-23	76.9153	Known
12041.5.235284	T3PKS	67.46	NA	5311	5311	5311	No	Cyanobacteria	Scytonema	98.9644	0	94.333	Known
12041.5.235284	T3PKS	44.5	NA	5141	5141	5141	No	Bacteroidetes	Hymenobacter	81.0737	0	83.1825	Known
12041.5.235284	terpene	45.23	NA	14899	12826	14899	No	Bacteroidetes	Hymenobacter	83.6432	5.74e-36	84.3808	Known
12041.5.235284	terpene	43	NA	9365	9365	9365	No	Cyanobacteria	Scytonema	84.6343	7.725e-146	94.3167	Known
12041.5.235284	terpene	63.55	NA	7651	7651	7651	No	Alphaproteobacteria	Microvirga	93.7394	2.265e-145	84.7747	Known
12041.5.235284	terpene	46.83	NA	6455	6455	6455	No	Cyanobacteria	Microcoleus	86.3517	2.38e-14	82.0664	Known
12041.5.235284	terpene	42.09	NA	5958	5958	5958	No	Cyanobacteria	Scytonema	96.0222	6.35e-93	98.504	Known
12041.5.235284	terpene	64.01	NA	5710	5710	5710	No	Cyanobacteria	Oscillatoria	96.2172	0	90.522	Known
Combined_Sequel_Illumina	bacteriocin	46.2	11.8599	90803	13240	NODE_42	No	Cyanobacteria	Rivularia	89	0	80.17	Known
Combined_Sequel_Illumina	bacteriocin	52.1	1.3078	10205	8271	NODE_7517	No	Cyanobacteria	Chroococcidiopsis	92	0	83.37	Known
Combined_Sequel_Illumina	bacteriocin	NA	1.38795	6744	6803	NODE_14835	No	Cyanobacteria	Calothrix	80	0	79.21	Known
Combined_Sequel_Illumina	bacteriocin	NA	0.17977	6246	6628	NODE_20281	No	Cyanobacteria	Calothrix	81	0	80.68	Known
Combined_Sequel_Illumina	hglE-KS	NA	3.09907	9635	9635	NODE_8676	No	Cyanobacteria	Scytonema	95	0	95.38	Known
Combined_Sequel_Illumina	ladderane	62.3	1.62965	16379	16379	NODE_2336	No	Cyanobacteria	Scytonema	100	0	94.91	Known
Combined_Sequel_Illumina	LAP	NA	3.17814	5196	5196	NODE_33551	No	Cyanobacteria	Microcoleus	88	0	75.57	Known
Combined_Sequel_Illumina	NAGGN	NA	1.08121	7651	7662	NODE_14896	No	Alphaproteobacteria	Methylobacterium	90	0	79.34	Known
Combined_Sequel_Illumina	NAGGN	NA	0.81025	5961	5961	NODE_25470	No	Alphaproteobacteria	Sphingosinicella	89	0	77.51	Known
Combined_Sequel_Illumina	NRPS	46.5	25.5167	123863	52509	NODE_22	No	Cyanobacteria	Scytonema	99	0	91.7	Known
Combined_Sequel_Illumina	NRPS	56	2.67932	19645	19645	NODE_1477	No	Cyanobacteria	Scytonema	97	0	91.74	Known
Combined_Sequel_Illumina	NRPS	44.6	25.9136	18188	18188	NODE_1800	No	Cyanobacteria	Scytonema	91	0	85.44	Known
Combined_Sequel_Illumina	NRPS	69.2	0.057401	15963	15963	NODE_2488	No	Cyanobacteria	Oscillatoria	99	0	88.62	Known
Combined_Sequel_Illumina	NRPS	40.4	0.214628	12665	12665	NODE_4394	No	Cyanobacteria	Nostoc	83	0	75.53	Known
Combined_Sequel_Illumina	NRPS	68.5	0.453194	10553	10553	NODE_6908	No	Cyanobacteria	Anabaena	94	0	82.89	Known
Combined_Sequel_Illumina	NRPS	49.9	2.07009	10129	10129	NODE_7652	No	Cyanobacteria	Scytonema	88	0	79.88	Known
Combined_Sequel_Illumina	NRPS	NA	0.621601	7997	8027	NODE_13464	No	Cyanobacteria	Chroococcidiopsis	88	0	82.05	Known
Combined_Sequel_Illumina	NRPS	NA	15.0313	7889	7904	NODE_13905	No	Cyanobacteria	Oscillatoria	85	0	81.68	Known
Combined_Sequel_Illumina	NRPS	NA	6.98455	7700	7727	NODE_14680	No	Cyanobacteria	Oscillatoria	99	0	94.51	Known
Combined_Sequel_Illumina	NRPS	NA	2.95964	7411	7427	NODE_16052	No	Cyanobacteria	Calothrix	80	0	79.62	Known
Combined_Sequel_Illumina	NRPS	NA	1.47085	6439	6439	NODE_21747	No	Cyanobacteria	Scytonema	100	0	79.09	Known
Combined_Sequel_Illumina	NRPS	NA	11.0037	5203	5203	NODE_33450	No	Cyanobacteria	Microcoleus	87	0	75.08	Known
Combined_Sequel_Illumina	NRPS,T1PKS	NA	0.566635	8441	8478	NODE_11881	No	Cyanobacteria	Fischerella	98	0	83.82	Known
Combined_Sequel_Illumina	T1PKS	NA	3.22382	9657	9657	NODE_8625	No	Cyanobacteria	Nostoc	95	0	79.35	Known
Combined_Sequel_Illumina	T3PKS	NA	0.974368	5745	5745	NODE_27466	No	Alphaproteobacteria	Sphingomonas	98	0	75.89	Known
Combined_Sequel_Illumina	terpene	50.5	1.75231	18452	18452	NODE_1737	No	Alphaproteobacteria	Sphingomonas	80	0	76.93	Known
Combined_Sequel_Illumina	terpene	57.6	4.84162	16429	16429	NODE_2320	No	Actinobacteria	Baekduia soli	86	0	83.26	Known
Combined_Sequel_Illumina	terpene	72.9	0.655821	17031	16028	NODE_2128	No	Cyanobacteria	Microcoleus	81	0	81.34	Known
Combined_Sequel_Illumina	terpene	71.3	0.3285	15229	15229	NODE_2827	No	Cyanobacteria	Scytonema	97	0	95.65	Known
Combined_Sequel_Illumina	terpene	44.7	3.55131	15866	13302	NODE_2549	No	Bacteroidetes	Hymenobacter	85	0	80.34	Known
Combined_Sequel_Illumina	terpene	67.4	0.444768	13181	13181	NODE_3970	No	Cyanobacteria	Scytonema	97	0	96.17	Known
Combined_Sequel_Illumina	terpene	48.6	0.497958	18243	12955	NODE_1778	No	Bacteroidetes	Spirosoma	92	0	78.46	Known
Combined_Sequel_Illumina	terpene	43.7	0.800834	11881	11881	NODE_5170	No	Actinobacteria	Rubrobacter	80	0	75.4	Known
Combined_Sequel_Illumina	terpene	62.9	1.35008	14461	10577	NODE_3210	No	Cyanobacteria	Scytonema	92	0	95.42	Known
Combined_Sequel_Illumina	terpene	NA	3.92101	8001	8028	NODE_13448	No	Bacteroidetes	Hymenobacter	88	0	87.73	Known
Combined_Sequel_Illumina	terpene	NA	2.70846	7416	7431	NODE_16032	No	Alphaproteobacteria	Microvirga	99	0	80.24	Known
Combined_Sequel_Illumina	terpene	NA	2.36686	6500	6500	NODE_21335	No	Actinobacteria	Baekduia soli	80	0	79.44	Known
Combined_Sequel_Illumina	terpene	NA	0.770313	5530	5530	NODE_29618	No	Alphaproteobacteria	Methylobacterium	81	0	81.5	Known
Combined_Sequel_Illumina	terpene	NA	0.718114	5388	5388	NODE_31184	No	Alphaproteobacteria	Methylobacterium	82	0	76.05	Known
Combined_Sequel_Illumina	terpene	NA	2.8775	5237	5237	NODE_32995	No	Alphaproteobacteria	Microvirga	99	0	77.74	Known
Combined_Sequel_Illumina	terpene	NA	1.73691	5209	5209	NODE_33369	No	Actinobacteria	Rubrobacter	96	0	76.22	Known
Combined_Sequel_Illumina	terpene	NA	0.432203	5201	5201	NODE_33480	No	Alphaproteobacteria	Methylobacterium	87	0	75.7	Known
Flye co-assembly	arylpolyene	46.5	0	52507	25822	contig_9911	No	Cyanobacteria	Scytonema	83	0	91.73	Known
Flye co-assembly	bacteriocin	43.5	0	58386	9754	contig_1611	No	Cyanobacteria	Scytonema	83	0	94.27	Known
Flye co-assembly	hglE-KS	43.7	0	50194	47561	contig_789	No	Cyanobacteria	Scytonema	95	0	94.79	Known
Flye co-assembly	NRPS	43	0	59803	53552	contig_12305	No	Cyanobacteria	Scytonema	82	0	96.07	Known
Flye co-assembly	NRPS	43.5	0	57698	49351	contig_12462	No	Cyanobacteria	Scytonema	81	0	92.11	Known
Flye co-assembly	NRPS	47.8	0	44006	44006	contig_441	No	Cyanobacteria	Oscillatoria	82	0	86.93	Known
Flye co-assembly	NRPS	47.5	0	35013	35013	contig_5822	No	Cyanobacteria	Oscillatoria	81	0	91.12	Known
Flye co-assembly	NRPS	46.7	0	75465	28407	contig_4334	No	Cyanobacteria	Microcoleus	84	0	91.23	Known
Flye co-assembly	NRPS	43.5	0	26246	26246	contig_6448	No	Cyanobacteria	Scytonema	88	0	97.99	Known
Flye co-assembly	NRPS	46.9	0	30962	25936	contig_9537	No	Cyanobacteria	Scytonema	94	0	96.56	Known
Flye co-assembly	NRPS	47	0	24392	24392	contig_13044	No	Cyanobacteria	Microcoleus	83	0	88.13	Known
Flye co-assembly	NRPS	47.8	0	13170	13170	contig_6419	No	Cyanobacteria	Microcoleus	81	0	76.35	Known
Flye co-assembly	NRPS	46.4	0	12912	12912	contig_3868	No	Cyanobacteria	Microcoleus	80	0	76.87	Known
Flye co-assembly	NRPS	50.6	0	12601	12601	contig_12904	No	Cyanobacteria	Oscillatoria	99	0	85.15	Known
Flye co-assembly	NRPS	51.2	0	6612	6612	contig_9010	No	Cyanobacteria	Oscillatoria	97	0	90.93	Known
Flye co-assembly	NRPS	49.7	0	5573	5573	contig_18162	No	Cyanobacteria	Microcoleus	86	0	77.34	Known
Flye co-assembly	resorcinol	46.6	0	24686	23192	contig_838	No	Cyanobacteria	Oscillatoria	89	0	92.93	Known
Flye co-assembly	terpene	47.3	0	37500	19136	contig_9101	No	Cyanobacteria	Microcoleus	84	0	91.98	Known
Flye co-assembly	terpene	47.8	0	29606	18154	contig_3115	No	Cyanobacteria	Microcoleus	88	0	92.58	Known
Flye co-assembly	terpene	48.5	0	15378	15273	contig_8864	No	Cyanobacteria	Microcoleus	85	0	82.52	Known
Flye co-assembly	terpene	76.1	0	15850	14015	contig_7729	No	Actinobacteria	Geodermatophilus	81	0	86.08	Known
Flye co-assembly	terpene	76.4	0	31800	12972	contig_17534	No	Actinobacteria	Geodermatophilus	86	0	87.7	Known
Flye co-assembly	terpene	46.1	0	30191	12454	contig_9806	No	Cyanobacteria	Oscillatoria	97	0	89.73	Known
m54017_180413_173154	arylpolyene	47.4	NA	26218	26218	contig_971	No	Cyanobacteria	Oscillatoria	88	0	92.58	Known
m54017_180413_173154	bacteriocin	47.2	NA	62910	35221	contig_273	No	Cyanobacteria	Scytonema	97	0	98.06	Known
m54017_180413_173154	hglE-KS	48.6	NA	35755	34672	contig_736	No	Cyanobacteria	Oscillatoria	92	0	92.4	Known
m54017_180413_173154	indole	47.4	NA	27599	17716	contig_288	No	Cyanobacteria	Oscillatoria	81	0	90.87	Known
m54017_180413_173154	NRPS	46	NA	17547	17547	contig_1045	No	Cyanobacteria	Oscillatoria	98	0	86.99	Known
m54017_180413_173154	NRPS	45.6	NA	15114	15114	contig_1081	No	Cyanobacteria	Microcoleus	80	0	76.5	Known
m54017_180413_173154	resorcinol	46.6	NA	100372	29899	contig_276	No	Cyanobacteria	Oscillatoria	86	0	96.94	Known
m54017_180413_173154	terpene	49.5	NA	28826	12524	contig_153	No	Cyanobacteria	Oscillatoria	85	0	92.19	Known
m54017_180414_134655	arylpolyene	47.2	NA	23824	23824	contig_1608	No	Cyanobacteria	Oscillatoria	94	0	92.14	Known
m54017_180414_134655	NRPS	47.2	NA	70467	65139	contig_600	No	Cyanobacteria	Oscillatoria	93	0	92.38	Known
m54017_180414_134655	NRPS	46.7	NA	39112	39112	contig_1371	No	Cyanobacteria	Oscillatoria	90	0	94.3	Known
m54017_180414_134655	NRPS	48.9	NA	43295	29418	contig_971	No	Cyanobacteria	Scytonema	87	0	90.75	Known
m54017_180414_134655	NRPS	50.7	NA	23309	23309	contig_294	No	Cyanobacteria	Oscillatoria	93	0	92.76	Known
m54017_180414_134655	terpene	47	NA	22026	15687	contig_1483	No	Cyanobacteria	Oscillatoria	86	0	92.23	Known
m54017_180417_205359	NRPS	47	NA	41679	38039	contig_886	No	Cyanobacteria	Oscillatoria	94	0	89.35	Known
m54017_180417_205359	NRPS	43.5	NA	19278	19278	contig_887	No	Cyanobacteria	Scytonema	90	0	90.08	Known
m54017_180417_205359	terpene	46.1	NA	63427	17832	contig_1990	No	Cyanobacteria	Oscillatoria	93	0	93.48	Known
m54017_180417_205359	terpene	52.9	NA	18783	11435	contig_572	No	Cyanobacteria	Scytonema	89	0	94.69	Known
pbio-1768.15750	ectoine	65.7	NA	9293	7348	tig00015827	No	Cyanobacteria	Scytonema	96	0	94.06	Known
pbio-1768.15750	NRPS	50.5	NA	6570	6570	tig00286591	No	Cyanobacteria	Oscillatoria	87	0	89.04	Known
pbio-1768.15750	NRPS	76.4	NA	5786	5786	tig00034191	No	Cyanobacteria	Oscillatoria	95	0	91.46	Known
pbio-1772.15782	NRPS	43.6	NA	6119	6119	tig00001976	No	Cyanobacteria	Dolichospermum	82	0	76.98	Known
pbio-2210.20021	NRPS	46.64	NA	26804	43626	contig_617	No	Cyanobacteria	Oscillatoria	89	0	93.06	Known
pbio-2210.20021	NRPS	62.68	NA	117068	37117	contig_3086	No	Cyanobacteria	Scytonema	85	0	96.48	Known
pbio-2210.20021	NRPS	68.01	NA	36920	36920	contig_14962	No	Cyanobacteria	Scytonema	95	0	92.28	Known
pbio-2210.20021	NRPS	44.68	NA	15834	21557	contig_558	No	Cyanobacteria	Oscillatoria	85	0	95.65	Known
pbio-2210.20021	NRPS	50.38	NA	10116	10116	contig_21423	No	Cyanobacteria	Oscillatoria	99	0	90.86	Known
pbio-2210.20021	T1PKS,hglE-KS	73.77	NA	18315	18315	contig_19514	No	Cyanobacteria	Scytonema	96	0	94.65	Known
Ultimate_Sequel+SequelII	arylpolyene	44.4	NA	43741	38295	contig_1169	No	Cyanobacteria	Microcoleus	87	0	93.84	Known
Ultimate_Sequel+SequelII	arylpolyene	67.08	NA	39171	33233	contig_35894	No	Actinobacteria	Kribbella	82	0	85.03	Known
Ultimate_Sequel+SequelII	bacteriocin	58.6	NA	11399	5436	contig_9524	No	Cyanobacteria	Oscillatoria	80	0	93.68	Known
Ultimate_Sequel+SequelII	NRPS	68.49	NA	141982	50255	contig_1770	No	Cyanobacteria	Scytonema	81	0	95.88	Known
Ultimate_Sequel+SequelII	NRPS	46.78	NA	50013	50013	contig_6399	No	Cyanobacteria	Oscillatoria	81	0	93.6	Known
Ultimate_Sequel+SequelII	NRPS	70.57	NA	25608	25608	contig_7130	No	Cyanobacteria	Oscillatoria	92	0	90.94	Known
Ultimate_Sequel+SequelII	NRPS	65.42	NA	21908	21908	contig_29237	No	Deltaproteobacteria	Archangium	82	0	81.05	Known
Ultimate_Sequel+SequelII	NRPS	68.35	NA	17230	17230	contig_29918	No	Cyanobacteria	Scytonema	82	0	94.94	Known
Ultimate_Sequel+SequelII	NRPS	75.98	NA	6190	6190	contig_63666	No	Cyanobacteria	Dolichospermum	92	0	82.09	Known
Ultimate_Sequel+SequelII	NRPS	71.64	NA	6060	6060	contig_58061	No	Cyanobacteria	Oscillatoria	87	0	92.61	Known
Ultimate_Sequel+SequelII	T3PKS	73.97	NA	39223	33550	contig_58459	No	Actinobacteria	Friedmanniella	91	0	89.03	Known
Ultimate_Sequel+SequelII	terpene	50.15	NA	165677	15012	contig_11426	No	Actinobacteria	Geodermatophilus	95	0	92.42	Known
Ultimate_Sequel+SequelII	terpene	71.88	NA	41072	11369	contig_12706	No	Cyanobacteria	Microcoleus	85	0	93.06	Known
Ultimate_Sequel+SequelII	terpene	43.38	NA	39907	11369	contig_77939	No	Cyanobacteria	Microcoleus	84	0	93.08	Known
11774.4.218925	bacteriocin	46.2	20.23	27906	16559	NODE_169	No	Cyanobacteria	Microcoleus	59	0	77.42	New
11774.4.218925	bacteriocin	47.5	43.74	21704	12721	NODE_333	No	Cyanobacteria	Nostoc	60	0	80.78	New
11774.4.218925	bacteriocin	68.9	4.48	10980	9084	NODE_1516	No	Deltaproteobacteria	Melittangium	12	2e-53	65.4	New
11774.4.218925	bacteriocin	42.6	9.17	23310	7296	NODE_278	No	Cyanobacteria	Moorea	31	0	73.15	New
11774.4.218925	bacteriocin	44.4	11.4	6954	6708	NODE_3584	No	Cyanobacteria	Nostoc	48	0	78.38	New
11774.4.218925	bacteriocin	40.9	11.04	6015	6015	NODE_4740	No	Cyanobacteria	Scytonema	30	0	72.16	New
11774.4.218925	hglE-KS	47.5	19.87	10737	10737	NODE_1581	No	Cyanobacteria	Fischerella	69	0	69.43	New
11774.4.218925	hglE-KS	42.6	8.48	10220	10220	NODE_1745	No	Cyanobacteria	Fischerella	83	0	69.66	New
11774.4.218925	hglE-KS	46.9	7.18	7692	7692	NODE_2957	No	Cyanobacteria	Fischerella	71	0	70.76	New
11774.4.218925	hglE-KS	46.9	22.2	7320	7320	NODE_3240	No	Cyanobacteria	Fischerella	62	0	72.26	New
11774.4.218925	hglE-KS	49.5	20.93	7114	7114	NODE_3426	No	Cyanobacteria	Fischerella	84	0	68.86	New
11774.4.218925	hserlactone	62.8	4.56	16909	12977	NODE_608	No	Alphaproteobacteria	Sphingomonas	11	0	69.99	New
11774.4.218925	hserlactone	65.8	5.42	7878	7878	NODE_2820	No	Alphaproteobacteria	Microvirga	83	0	73	New
11774.4.218925	indole	50.1	7.93	11947	11947	NODE_1304	No	Cyanobacteria	Scytonema	52	0	70.67	New
11774.4.218925	indole	64.9	5.46	6419	6419	NODE_4205	No	Deltaproteobacteria	Sorangium	9	2e-17	75.5	New
11774.4.218925	indole	46.8	6.91	6061	6061	NODE_4681	No	Cyanobacteria	Nostoc	9	5e-114	79.75	New
11774.4.218925	indole	44.9	8.59	5767	5767	NODE_5102	No	Cyanobacteria	Scytonema	18	2e-62	69.39	New
11774.4.218925	lanthipeptide	46.7	31.11	17144	15767	NODE_581	No	Cyanobacteria	Nostoc	67	0	75.13	New
11774.4.218925	lanthipeptide	45.1	10.28	17452	15223	NODE_551	No	Cyanobacteria	Oscillatoria	40	0	74.64	New
11774.4.218925	lanthipeptide	48.3	47.14	13382	12503	NODE_1034	No	Cyanobacteria	Nostoc	45	0	84.21	New
11774.4.218925	lanthipeptide	43.9	24.19	10434	10434	NODE_1674	No	Cyanobacteria	Microcystis	10	1e-104	68.88	New
11774.4.218925	lanthipeptide	44.4	11.24	10235	10235	NODE_1736	No	Cyanobacteria	Scytonema	46	0	82.97	New
11774.4.218925	lanthipeptide	42.7	29.86	9875	9875	NODE_1863	No	Cyanobacteria	Microcoleus	49	0	72.33	New
11774.4.218925	lanthipeptide	44.9	9.65	9220	9220	NODE_2117	No	Cyanobacteria	Anabaena	49	0	73.44	New
11774.4.218925	lanthipeptide	45.5	13.83	8311	8311	NODE_2572	No	Cyanobacteria	Oscillatoria	14	0	82.69	New
11774.4.218925	lanthipeptide	49.9	10.37	7551	7551	NODE_3059	No	Cyanobacteria	Nostoc	45	0	65.4	New
11774.4.218925	lanthipeptide	70.2	4.45	7143	7143	NODE_3403	No	Betaproteobacteria	Eleftheria	42	0	66.66	New
11774.4.218925	lanthipeptide	44.5	20.12	6505	6505	NODE_4094	No	Cyanobacteria	Cylindrospermum	31	0	73.39	New
11774.4.218925	lanthipeptide	43.1	11.22	5455	5455	NODE_5671	No	Cyanobacteria	Nostoc	62	0	69.02	New
11774.4.218925	LAP	44.6	61.95	19617	18029	NODE_425	No	Cyanobacteria	Microcoleus	79	0	85.19	New
11774.4.218925	LAP	70.7	4.24	6846	6846	NODE_3691	No	Gemmatimonadetes	Gemmatirosa	19	1e-84	67.38	New
11774.4.218925	lassopeptide	46.2	16.11	12166	12166	NODE_1253	No	Cyanobacteria	Cylindrospermum	54	0	77.31	New
11774.4.218925	lassopeptide	72.8	3.58	8469	8469	NODE_2491	No	Actinobacteria	Streptomyces	8	7e-38	72.76	New
11774.4.218925	lassopeptide	42.7	77.66	5126	5126	NODE_6369	No	Cyanobacteria	Calothrix	40	0	73.42	New
11774.4.218925	linaridin	43.1	112.02	19309	19309	NODE_449	No	Cyanobacteria	Microcoleus	2	0	80.7	New
11774.4.218925	NRPS	44.7	9.02	57228	57228	NODE_11	No	Cyanobacteria	Calothrix	85	0	73.01	New
11774.4.218925	NRPS	52.5	32.93	38032	34569	NODE_51	No	Cyanobacteria	Leptolyngbya	27	6e-173	76.39	New
11774.4.218925	NRPS	40.5	6.37	32864	32864	NODE_83	No	Bacteroidetes	Flammeovirgaceae	35	0	71.04	New
11774.4.218925	NRPS	45.4	8.83	31739	29820	NODE_96	No	Cyanobacteria	Microcoleus	74	0	79.95	New
11774.4.218925	NRPS	51.3	33.56	29601	29601	NODE_136	No	Cyanobacteria	Leptolyngbya	39	0	76.6	New
11774.4.218925	NRPS	47.7	16.34	28070	28070	NODE_164	No	Cyanobacteria	Microcoleus	65	0	70.26	New
11774.4.218925	NRPS	45.8	19.99	27933	27933	NODE_168	No	Cyanobacteria	Microcoleus	66	0	85.43	New
11774.4.218925	NRPS	46.6	20.87	17339	17339	NODE_563	No	Cyanobacteria	Microcoleus	67	0	76.9	New
11774.4.218925	NRPS	48.2	9.3	14302	14302	NODE_906	No	Cyanobacteria	Scytonema	58	0	75.06	New
11774.4.218925	NRPS	45.7	19.38	14235	14235	NODE_915	No	Cyanobacteria	Microcoleus	71	0	76.28	New
11774.4.218925	NRPS	38.1	24.32	13779	13779	NODE_978	No	Cyanobacteria	Crinalium	74	0	66.54	New
11774.4.218925	NRPS	48.5	17.6	12435	12435	NODE_1190	No	Cyanobacteria	Microcoleus	48	0	73.97	New
11774.4.218925	NRPS	45.9	4.89	11186	11186	NODE_1458	No	Cyanobacteria	Hormoscilla	31	0	82.86	New
11774.4.218925	NRPS	44.1	5.04	11105	11105	NODE_1480	No	Cyanobacteria	Nostoc	52	0	71.87	New
11774.4.218925	NRPS	44.2	7.51	10699	10699	NODE_1596	No	Cyanobacteria	Moorea	81	0	69.05	New
11774.4.218925	NRPS	44.8	39.23	10171	10171	NODE_1758	No	Cyanobacteria	Scytonema	57	0	76.89	New
11774.4.218925	NRPS	47.7	17.5	9519	9519	NODE_1994	No	Cyanobacteria	Calothrix	20	6e-96	68.12	New
11774.4.218925	NRPS	49.8	3.62	8137	8137	NODE_2677	No	Cyanobacteria	Nostoc	99	0	69.67	New
11774.4.218925	NRPS	46.5	20.2	8010	8010	NODE_2747	No	Cyanobacteria	Microcoleus	75	0	81.57	New
11774.4.218925	NRPS	63.2	4.31	7766	7766	NODE_2902	No	Alphaproteobacteria	Ruegeria	3	7e-25	74.87	New
11774.4.218925	NRPS	56.9	3.71	7597	7597	NODE_3020	No	Uncultured	Uncultured bacterium	28	1e-64	67.42	New
11774.4.218925	NRPS	46.8	50.41	7559	7559	NODE_3046	No	Cyanobacteria	Oscillatoria	55	0	93.66	New
11774.4.218925	NRPS	55.2	3.49	7441	7441	NODE_3136	No	Uncultured	Uncultured bacterium	64	2e-138	73.25	New
11774.4.218925	NRPS	46.6	21.47	7228	7228	NODE_3318	No	Cyanobacteria	Nostocales	82	0	66.81	New
11774.4.218925	NRPS	58.4	4.48	7177	7177	NODE_3371	No	Uncultured	Uncultured bacterium	57	0	65.73	New
11774.4.218925	NRPS	43.8	55.86	6784	6784	NODE_3766	No	Cyanobacteria	Microcoleus	50	0	81.13	New
11774.4.218925	NRPS	43.1	9.4	6740	6740	NODE_3826	No	Cyanobacteria	Microcoleus	89	0	69.68	New
11774.4.218925	NRPS	55.4	3.65	6496	6496	NODE_4106	No	Deltaproteobacteria	Myxococcus	27	3e-35	73.23	New
11774.4.218925	NRPS	46.1	12.53	6296	6296	NODE_4371	No	Cyanobacteria	Nostoc	73	2e-105	71.12	New
11774.4.218925	NRPS	46.1	43.12	5900	5900	NODE_4897	No	Cyanobacteria	Calothrix	72	0	66.92	New
11774.4.218925	NRPS	45.2	5	5710	5710	NODE_5192	No	Cyanobacteria	Oscillatoria	90	0	68.67	New
11774.4.218925	NRPS	44.9	4.87	5652	5652	NODE_5304	No	Cyanobacteria	Dolichospermum	73	0	78.93	New
11774.4.218925	NRPS	41.3	5.25	5575	5575	NODE_5442	No	Cyanobacteria	Cylindrospermum	37	0	69.07	New
11774.4.218925	NRPS	47.3	36.84	5173	5173	NODE_6265	No	Cyanobacteria	Dolichospermum	59	0	78.31	New
11774.4.218925	NRPS, T1PKS	43.1	33.69	44600	44600	NODE_25	No	Cyanobacteria	Nostoc	89	0	70.2	New
11774.4.218925	NRPS, T1PKS	48.6	9.44	41379	41379	NODE_37	No	Cyanobacteria	Scytonema	58	0	66.58	New
11774.4.218925	NRPS, T1PKS	46.4	46.86	36411	36411	NODE_58	No	Cyanobacteria	Microcoleus	52	0	74.69	New
11774.4.218925	NRPS, T1PKS	43.3	7.56	20546	20546	NODE_373	No	Cyanobacteria	Moorea	74	0	82.03	New
11774.4.218925	NRPS, T1PKS	45.3	5.71	19009	19009	NODE_469	No	Cyanobacteria	Oscillatoria	1	1e-96	86.26	New
11774.4.218925	NRPS,T1PKS	59	4.22	7522	7522	NODE_3079	No	Uncultured	Uncultured bacterium	66	3e-124	67.79	New
11774.4.218925	NRPS,T1PKS	50.2	4.45	6443	6443	NODE_4170	No	Cyanobacteria	Scytonema	99	0	72.08	New
11774.4.218925	NRPS-like	45.7	24.2	22625	22625	NODE_305	No	Cyanobacteria	Microcoleus	69	0	76.63	New
11774.4.218925	NRPS-like	46.6	20.03	21568	12743	NODE_340	No	Cyanobacteria	Moorea	54	0	77.6	New
11774.4.218925	NRPS-like	70	4.5	12373	12373	NODE_1203	No	Deltaproteobacteria	Corallococcus	8	7e-103	71.24	New
11774.4.218925	NRPS-like	56.2	5.29	9135	9135	NODE_2150	No	Uncultured	Uncultured bacterium	28	6e-115	70.78	New
11774.4.218925	NRPS-like	43.1	42.68	7593	7593	NODE_3023	No	Cyanobacteria	Scytonema	41	0	80.69	New
11774.4.218925	NRPS-like	44.2	8.06	7506	7506	NODE_3088	No	Cyanobacteria	Gloeocapsa	58	0	72.73	New
11774.4.218925	NRPS-like	46.1	25.48	6450	6450	NODE_4157	No	Cyanobacteria	Microcoleus	60	0	81.02	New
11774.4.218925	NRPS-like	49.7	30.95	5603	5603	NODE_5386	No	Cyanobacteria	Nostoc	89	0	66.46	New
11774.4.218925	NRPS-like	47.1	5.38	5545	5545	NODE_5493	No	Cyanobacteria	Cylindrospermum	85	0	69.36	New
11774.4.218925	PBDE	42.8	5.25	15048	15048	NODE_804	No	Cyanobacteria	Nostoc	7	1e-171	75.11	New
11774.4.218925	phenazine	39.3	4.4	8286	8286	NODE_2589	No	Bacteroidetes	Arachidicoccus	21	3e-150	67.31	New
11774.4.218925	phosphonate	56.8	5.29	9284	9284	NODE_2089	No	Deltaproteobacteria	Minicystis	6	5e-78	72.33	New
11774.4.218925	siderophore	63.6	6.88	6036	6036	NODE_4716	No	Firmicutes	Bacillus	2	1e-14	73.29	New
11774.4.218925	T1PKS	40.6	44.37	16372	16372	NODE_657	No	Cyanobacteria	Anabaena	48	0	66.96	New
11774.4.218925	T1PKS	48.5	3.7	14022	14022	NODE_941	No	Cyanobacteria	Cylindrospermum	75	0	70.19	New
11774.4.218925	T1PKS	46	5.7	13823	13823	NODE_972	No	Cyanobacteria	Pleurocapsa	28	0	70.76	New
11774.4.218925	T1PKS	44.7	5.85	11499	11499	NODE_1393	No	Cyanobacteria	Scytonema	60	0	67.95	New
11774.4.218925	T1PKS	49.8	15.84	8719	8719	NODE_2327	No	Cyanobacteria	Microcystis	76	0	68.19	New
11774.4.218925	T1PKS	52.2	10.13	7351	7351	NODE_3213	No	Cyanobacteria	Fremyella	83	0	68.28	New
11774.4.218925	T1PKS	48.2	16.16	6025	6025	NODE_4728	No	Cyanobacteria	Scytonema	84	0	67.71	New
11774.4.218925	T1PKS	75	3.41	5495	5495	NODE_5592	No	Actinobacteria	Streptomyces	62	0	68.04	New
11774.4.218925	T1PKS, NRPS	73.8	4.47	11056	11056	NODE_1492	No	Deltaproteobacteria	Sorangium	84	0	69.64	New
11774.4.218925	T1PKS, NRPS-like	44.3	11.19	15478	15478	NODE_754	No	Cyanobacteria	Fischerella	28	0	71.16	New
11774.4.218925	T2PKS	45.2	4.26	8222	8222	NODE_2629	No	Cyanobacteria	Gloeocapsa	3	9e-11	68.73	New
11774.4.218925	T3PKS	35	6.93	11012	11012	NODE_1510	No	Bacteroidetes	Mucilaginibacter	34	0	69.12	New
11774.4.218925	T3PKS	43.1	5.9	9224	9224	NODE_2114	No	Bacteroidetes	Rufibacter	35	0	70.55	New
11774.4.218925	T3PKS	42.9	4.43	5326	5326	NODE_5947	No	Bacteroidetes	Flavisolibacter	77	7e-175	68.36	New
11774.4.218925	terpene	44.6	159.66	34990	34990	NODE_63	No	Cyanobacteria	Nodularia	31	0	91.47	New
11774.4.218925	terpene	44.6	8.44	17988	17988	NODE_517	No	Cyanobacteria	Microcoleus	72	0	80.79	New
11774.4.218925	terpene	47.6	53.72	17130	15611	NODE_586	No	Cyanobacteria	Microcoleus	51	0	80.74	New
11774.4.218925	terpene	54.8	30.7	12650	12650	NODE_1149	No	Cyanobacteria	Leptolyngbya	59	0	75.2	New
11774.4.218925	terpene	47.2	63.58	17754	11562	NODE_529	No	Cyanobacteria	Microcoleus	71	0	84.43	New
11774.4.218925	terpene	67.4	5.39	15104	11178	NODE_796	No	Alphaproteobacteria	Microvirga	49	0	76.29	New
11774.4.218925	terpene	42.5	8.99	10819	10819	NODE_1562	No	Cyanobacteria	Microcoleus	76	0	73.86	New
11774.4.218925	terpene	37	6.45	10029	10029	NODE_1812	No	Bacteroidetes	Pseudobacter	54	0	67.33	New
11774.4.218925	terpene	46.5	23.05	7844	7844	NODE_2837	No	Cyanobacteria	Microcoleus	76	0	79.1	New
11774.4.218925	terpene	42	7.13	7330	7330	NODE_3232	No	Bacteroidetes	Pontibacter	37	7e-164	69.7	New
11774.4.218925	terpene	75.1	11.67	7281	7281	NODE_3273	No	Gemmatimonadetes	Gemmatirosa	47	0	75.24	New
11774.4.218925	terpene	70.9	4.56	7000	7000	NODE_3537	No	Alphaproteobacteria	Microvirga	75	0	76.75	New
11774.4.218925	terpene	63.5	3.76	5857	5857	NODE_4962	No	Gammaproteobacteria	Zhongshania	8	9e-28	67.13	New
11774.4.218925	terpene	40.6	2.83	5599	5599	NODE_5401	No	Bacteroidetes	Flavisolibacter	63	0	71.63	New
12041.5.235284	arylpolyene	42.42	NA	5252	5252	5252	No	Cyanobacteria	Oscillatoria	43.2597	0	82.394	New
12041.5.235284	bacteriocin	63.5	NA	9677	8439	9677	No	Cyanobacteria	Nostoc	14.302	4.04e-159	74.494	New
12041.5.235284	bacteriocin	48.09	NA	14684	7733	14684	No	Actinobacteria	Nocardioides	14.1923	2.025e-91	77.1735	New
12041.5.235284	bacteriocin	59.55	NA	8137	7488	8137	No	Bacteroidetes	Flavisolibacter	22.6742	0	78.374	New
12041.5.235284	bacteriocin	46.74	NA	7911	7487	7911	No	Cyanobacteria	Microcoleus	31.4499	0	80.3705	New
12041.5.235284	bacteriocin	44.67	NA	9210	7158	9210	No	Cyanobacteria	Nostoc	18.3713	0	80.437	New
12041.5.235284	bacteriocin	46.77	NA	6796	6796	6796	No	Actinobacteria	Kitasatospora	13.9052	0	86.772	New
12041.5.235284	bacteriocin	48.07	NA	6534	6120	6534	No	Cyanobacteria	Microcoleus	22.9568	0	80.8	New
12041.5.235284	bacteriocin	43.56	NA	5983	5983	5983	No	Cyanobacteria	Fischerella	38.0077	0	81.266	New
12041.5.235284	bacteriocin	42.09	NA	5713	5713	5713	No	Cyanobacteria	Scytonema	70.0508	8.8e-64	87.1437	New
12041.5.235284	bacteriocin	69.21	NA	6354	5680	6354	No	Alphaproteobacteria	Microvirga	51.1646	6.9e-151	83.0273	New
12041.5.235284	bacteriocin	43.53	NA	8720	5624	8720	No	Bacteroidetes	Hymenobacter	59.4151	6.52e-56	84.4032	New
12041.5.235284	bacteriocin	45.74	NA	5570	5570	5570	No	Cyanobacteria	Nostoc	50.4309	0	78.355	New
12041.5.235284	bacteriocin	47.62	NA	5542	5542	5542	No	Cyanobacteria	Microcoleus	8.98593	9.97e-29	72.49	New
12041.5.235284	bacteriocin	74.42	NA	5050	5050	5050	No	Alphaproteobacteria	Sphingosinicella	18.9703	1.43e-123	86.179	New
12041.5.235284	bacteriocin,proteusin	48.76	NA	8924	8924	8924	No	Cyanobacteria	Aulosira	42.268	0	76.829	New
12041.5.235284	bacteriocin,proteusin	51.85	NA	8917	8917	8917	No	No hit	NA	0	0	0	New
12041.5.235284	cyanobactin	43.98	NA	8079	8079	8079	No	Cyanobacteria	Cyanothece	7.58757	2.51e-58	89.6695	New
12041.5.235284	cyanobactin	60.63	NA	7820	7820	7820	No	Cyanobacteria	Calothrix	28.376	7.35e-178	81.8555	New
12041.5.235284	cyanobactin	50.98	NA	5674	5674	5674	No	Actinobacteria	Rubrobacter	45.9288	4.37e-139	78.945	New
12041.5.235284	hglE-KS	49.35	NA	12606	12606	12606	No	Cyanobacteria	Scytonema	33.722	3.38e-163	77.408	New
12041.5.235284	hglE-KS	66.84	NA	9922	9922	9922	No	Cyanobacteria	Scytonema	45.515	4.255e-13	91.9227	New
12041.5.235284	hglE-KS	57.05	NA	5712	5712	5712	No	Gemmatimonadetes	Gemmatirosa	49.8775	7.16667e-51	76.656	New
12041.5.235284	hglE-KS,T1PKS	46.28	NA	14107	14107	14107	No	Cyanobacteria	Nostoc	74.183	1.756e-58	77.3638	New
12041.5.235284	hserlactone	60.48	NA	17788	17317	17788	No	Alphaproteobacteria	Rhodospirillaceae	4.89094	4.44e-161	78.851	New
12041.5.235284	hserlactone	47.06	NA	42440	16491	42440	No	Alphaproteobacteria	Bradyrhizobium	0.584354	2.88e-22	75.806	New
12041.5.235284	hserlactone	54.62	NA	7119	7119	7119	No	Actinobacteria	Modestobacter	7.33249	8.37e-150	85.632	New
12041.5.235284	indole	44.32	NA	14995	14995	14995	No	Cyanobacteria	Nostoc	4.47482	1.09e-131	79.881	New
12041.5.235284	indole	62.59	NA	8990	8990	8990	No	Cyanobacteria	Nostoc	9.54394	8.59e-116	76.107	New
12041.5.235284	indole	69.63	NA	6054	6054	6054	No	Alphaproteobacteria	Sphingomonas	12.3555	6.33e-51	72.861	New
12041.5.235284	indole	61.47	NA	5869	5869	5869	No	Alphaproteobacteria	Sphingomonas	70.8468	3.135e-36	77.196	New
12041.5.235284	ladderane	66.43	NA	6319	6319	6319	No	Bacteroidetes	Spirosoma	38.7245	0	83.389	New
12041.5.235284	ladderane	46.54	NA	5640	5640	5640	No	Alphaproteobacteria	Ferrovibrio	20.8333	0	78.809	New
12041.5.235284	lanthipeptide	50.29	NA	25563	25563	25563	No	Alphaproteobacteria	Nitrospirillum	2.82831	0	84.647	New
12041.5.235284	lanthipeptide	56.17	NA	28710	22028	28710	No	Cyanobacteria	Microcoleus	12.2362	1.91137e-15	86.4827	New
12041.5.235284	lanthipeptide	44.71	NA	48542	16697	48542	No	Planctomycetes	Gemmata	5.72906	1.97e-51	72.452	New
12041.5.235284	lanthipeptide	73.39	NA	12862	12862	12862	No	No hit	NA	0	0	0	New
12041.5.235284	lanthipeptide	64.86	NA	9740	9740	9740	No	No hit	NA	0	0	0	New
12041.5.235284	lanthipeptide	62.02	NA	7534	7534	7534	No	Cyanobacteria	Nostoc	44.0005	0	84.314	New
12041.5.235284	lanthipeptide	65.08	NA	7514	7514	7514	No	Deltaproteobacteria	Anaeromyxobacter	5.85574	1.02e-44	76.136	New
12041.5.235284	lanthipeptide	75.32	NA	6851	6851	6851	No	Actinobacteria	Iamiaceae	71.2743	2.95e-59	78.624	New
12041.5.235284	lanthipeptide	68.53	NA	6088	6088	6088	No	Gemmatimonadetes	Gemmatirosa	35.611	8.15e-112	75.6315	New
12041.5.235284	lanthipeptide	48.23	NA	5152	5152	5152	No	Actinobacteria	Actinoplanes	26.9604	0	78.69	New
12041.5.235284	lanthipeptide,bacteriocin	43.89	NA	19206	15605	19206	No	Cyanobacteria	Oscillatoria	20.7748	1.68e-126	78.628	New
12041.5.235284	lanthipeptide,bacteriocin	45.77	NA	10092	10092	10092	No	Cyanobacteria	Nostoc	11.8609	2.12e-102	72.849	New
12041.5.235284	lanthipeptide,bacteriocin	73.78	NA	9082	9082	9082	No	Actinobacteria	Baekduia soli	44.2083	8.03333e-117	81.8473	New
12041.5.235284	lanthipeptide,bacteriocin	43.73	NA	8782	8782	8782	No	Cyanobacteria	Nostoc	12.4915	1.4e-113	74.202	New
12041.5.235284	lanthipeptide,bacteriocin	69.81	NA	7826	7826	7826	No	Alphaproteobacteria	Sphingomonas	36.941	9.8e-30	78.0403	New
12041.5.235284	lanthipeptide,bacteriocin	47.73	NA	6511	6511	6511	No	Cyanobacteria	Microcoleus	9.89095	2.73e-154	82.609	New
12041.5.235284	lanthipeptide,bacteriocin	76.22	NA	5399	5399	5399	No	Actinobacteria	Geodermatophilus	50.0278	0	78.633	New
12041.5.235284	LAP	59.64	NA	5826	5826	5826	No	Alphaproteobacteria	Bosea	58.9598	1.62667e-27	75.5427	New
12041.5.235284	lassopeptide	73.98	NA	19997	19997	19997	No	Actinobacteria	Streptomyces	5.3608	6.6e-18	75.124	New
12041.5.235284	lassopeptide	44.83	NA	17950	14588	17950	No	Cyanobacteria	Cylindrospermum	29.4596	0	77.5695	New
12041.5.235284	lassopeptide	41.94	NA	13969	13969	13969	No	Actinobacteria	Micromonospora	1.11676	4.25e-21	80.769	New
12041.5.235284	lassopeptide	45.28	NA	13173	13173	13173	No	Cyanobacteria	Microcoleus	69.9006	5.68571e-27	81.0594	New
12041.5.235284	lassopeptide	48.42	NA	7513	7513	7513	No	No hit	NA	0	0	0	New
12041.5.235284	lassopeptide	41.83	NA	6620	6620	6620	No	Cyanobacteria	Nostoc	31.1329	4e-130	80.333	New
12041.5.235284	lassopeptide	42.67	NA	5090	5090	5090	No	Cyanobacteria	Nostocales	45.2063	0	73.012	New
12041.5.235284	linaridin	62.08	NA	8718	8718	8718	No	Alphaproteobacteria	Sphingomonas	13.0764	0	78.421	New
12041.5.235284	NRPS	44.24	NA	57557	57557	57557	No	Cyanobacteria	Calothrix	46.2672	6.97143e-22	75.8371	New
12041.5.235284	NRPS	57.21	NA	39554	31858	39554	No	Cyanobacteria	Nostocales	6.32553	5.22e-104	70.304	New
12041.5.235284	NRPS	45.36	NA	28135	28135	28135	No	Deltaproteobacteria	Jahnella	0.295006	1.87e-12	86.747	New
12041.5.235284	NRPS	48.1	NA	27758	27758	27758	No	Uncultured	Uncultured bacterium	3.7899	4.76667e-14	75.0537	New
12041.5.235284	NRPS	48.77	NA	26313	26313	26313	No	Cyanobacteria	Scytonema	8.99935	2.99e-47	72.5115	New
12041.5.235284	NRPS	48.18	NA	25571	25571	25571	No	Uncultured	Uncultured bacterium	5.76825	9.13e-90	71.322	New
12041.5.235284	NRPS	43.69	NA	37511	22875	37511	No	Betaproteobacteria	Bordetella	0.650476	9.09e-37	79.918	New
12041.5.235284	NRPS	49.5	NA	20991	20991	20991	No	Cyanobacteria	Calothrix	4.82111	4.44e-97	73.715	New
12041.5.235284	NRPS	57.73	NA	20733	20733	20733	No	Gemmatimonadetes	Gemmatirosa	4.19139	5.52e-116	76.18	New
12041.5.235284	NRPS	60.32	NA	19605	19605	19605	No	Cyanobacteria	Scytonema	27.3196	3.15e-38	75.999	New
12041.5.235284	NRPS	70.92	NA	19425	19425	19425	No	Cyanobacteria	Oscillatoria	4.97297	2.625e-106	86.2585	New
12041.5.235284	NRPS	67.61	NA	18876	18876	18876	No	Gammaproteobacteria	Pseudomonas	0.932401	1.61e-16	77.841	New
12041.5.235284	NRPS	45.15	NA	17297	17297	17297	No	Cyanobacteria	Chamaesiphon	2.3241	6.39e-65	78.856	New
12041.5.235284	NRPS	42.46	NA	16932	16932	16932	No	Cyanobacteria	Nostoc	9.54406	1.21e-141	72.896	New
12041.5.235284	NRPS	47.54	NA	15742	15742	15742	No	Actinobacteria	Baekduia soli	18.7143	0	81.366	New
12041.5.235284	NRPS	58.44	NA	15552	15552	15552	No	Cyanobacteria	Microcoleus	14.0432	6.495e-16	87.6502	New
12041.5.235284	NRPS	71.37	NA	15314	15314	15314	No	Cyanobacteria	Calothrix	5.02808	6.5e-22	79.423	New
12041.5.235284	NRPS	41.39	NA	15306	15306	15306	No	Actinobacteria	Frondihabitans	5.81471	1.99e-79	73.82	New
12041.5.235284	NRPS	44.53	NA	14959	14959	14959	No	Cyanobacteria	Nostoc	39.4411	1.50667e-26	83.7353	New
12041.5.235284	NRPS	47.56	NA	14222	14222	14222	No	Cyanobacteria	Scytonema	9.47124	2.08e-178	75.501	New
12041.5.235284	NRPS	59.21	NA	13791	13791	13791	No	Cyanobacteria	Oscillatoria	8.201	8.22e-37	90.7118	New
12041.5.235284	NRPS	48.68	NA	13129	13129	13129	No	Cyanobacteria	Oscillatoria	6.09338	7.35435e-58	89.494	New
12041.5.235284	NRPS	74.64	NA	13124	13124	13124	No	Uncultured	Uncultured bacterium	16.7251	1.60671e-61	74.0007	New
12041.5.235284	NRPS	52.68	NA	12986	12986	12986	No	Alphaproteobacteria	Roseomonas	16.2483	0	78.389	New
12041.5.235284	NRPS	44.63	NA	12848	12848	12848	No	Cyanobacteria	Scytonema	9.69801	3.25e-151	75.361	New
12041.5.235284	NRPS	48.92	NA	12752	12752	12752	No	No hit	NA	0	0	0	New
12041.5.235284	NRPS	45.84	NA	12612	12612	12612	No	Alphaproteobacteria	Roseomonas	37.6863	0	75.468	New
12041.5.235284	NRPS	42.68	NA	12423	12423	12423	No	Deltaproteobacteria	Corallococcus	37.3662	5.78041e-12	80.1192	New
12041.5.235284	NRPS	66.36	NA	10897	10897	10897	No	Alphaproteobacteria	Bradyrhizobium	1.33982	1.98e-23	82.192	New
12041.5.235284	NRPS	42.94	NA	10110	10110	10110	No	Cyanobacteria	Cylindrospermum	7.50742	4.9e-54	72.464	New
12041.5.235284	NRPS	75.78	NA	9334	9334	9334	No	Cyanobacteria	Microcoleus	40.54	0	80.601	New
12041.5.235284	NRPS	57.11	NA	8479	8479	8479	No	Actinobacteria	Actinosynnema	6.94657	6.82e-57	74.703	New
12041.5.235284	NRPS	39.34	NA	8282	8282	8282	No	No hit	NA	0	0	0	New
12041.5.235284	NRPS	78.02	NA	8263	8263	8263	No	Alphaproteobacteria	Sphingomonas	31.8891	0	80.288	New
12041.5.235284	NRPS	62.79	NA	7533	7533	7533	No	Actinobacteria	Baekduia soli	31.1961	0	72.766	New
12041.5.235284	NRPS	61.03	NA	7430	7430	7430	No	Cyanobacteria	Scytonema	25.7201	0	77.446	New
12041.5.235284	NRPS	63.71	NA	7394	7394	7394	No	Cyanobacteria	Calothrix	17.4601	5.05e-172	75.6	New
12041.5.235284	NRPS	58.56	NA	7357	7357	7357	No	Actinobacteria	Cellulomonas	16.5013	0	81.549	New
12041.5.235284	NRPS	45.63	NA	7205	7205	7205	No	Cyanobacteria	Scytonema	46.1069	0	80.4385	New
12041.5.235284	NRPS	49.79	NA	7012	7012	7012	No	Deltaproteobacteria	Myxococcus	8.02909	8.42e-135	82.948	New
12041.5.235284	NRPS	45.32	NA	6902	6902	6902	No	Gemmatimonadetes	Gemmatirosa	54.1727	1.07333e-79	78.2587	New
12041.5.235284	NRPS	42.91	NA	6539	6539	6539	No	Alphaproteobacteria	Sphingomonas	61.4773	5.93333e-97	77.0067	New
12041.5.235284	NRPS	61.29	NA	6496	6496	6496	No	Cyanobacteria	Cyanothece	48.1065	0	80.064	New
12041.5.235284	NRPS	44.52	NA	6243	6243	6243	No	Alphaproteobacteria	Phreatobacter	16.6747	2.2e-95	73.775	New
12041.5.235284	NRPS	48.23	NA	6214	6214	6214	No	Alphaproteobacteria	Methylobacterium	28.6611	1.785e-113	77.954	New
12041.5.235284	NRPS	63.2	NA	6193	6193	6193	No	Cyanobacteria	Cylindrospermum	10.7541	2.97e-59	73.574	New
12041.5.235284	NRPS	68.11	NA	6039	6039	6039	No	Cyanobacteria	Scytonema	51.1012	0	75.729	New
12041.5.235284	NRPS	64.48	NA	6014	6014	6014	No	Betaproteobacteria	Rubrivivax	73.412	0	80.271	New
12041.5.235284	NRPS	65.61	NA	5918	5918	5918	No	No hit	NA	0	0	0	New
12041.5.235284	NRPS	62.74	NA	5637	5637	5637	No	Alphaproteobacteria	Sphingomonas	46.0174	0	80.8395	New
12041.5.235284	NRPS	71.83	NA	5543	5543	5543	No	Gemmatimonadetes	Gemmatirosa	28.3781	0	79.72	New
12041.5.235284	NRPS	52.46	NA	5422	5422	5422	No	Cyanobacteria	Nostoc	51.6599	4.145e-144	76.4585	New
12041.5.235284	NRPS	47.72	NA	5131	5131	5131	No	Cyanobacteria	Microcoleus	33.2294	1.44e-22	85.4627	New
12041.5.235284	NRPS,T1PKS	42.93	NA	57432	57432	57432	No	Uncultured	Uncultured bacterium	1.70637	4.23e-121	75.714	New
12041.5.235284	NRPS,T1PKS	55.89	NA	41552	41552	41552	No	Alphaproteobacteria	Sphingosinicella	5.17183	1.8925e-38	82.9808	New
12041.5.235284	NRPS,T1PKS	39.12	NA	30928	30928	30928	No	Gemmatimonadetes	Gemmatirosa	5.60334	0	79.862	New
12041.5.235284	NRPS,T1PKS	46.37	NA	19725	19725	19725	No	Cyanobacteria	Anabaena	1.90621	2.6e-69	80.319	New
12041.5.235284	NRPS,T1PKS	59.17	NA	17148	17148	17148	No	Cyanobacteria	Scytonema	9.55797	0	80.476	New
12041.5.235284	NRPS,T1PKS	67.54	NA	15956	15956	15956	No	Deltaproteobacteria	Myxococcus	34.194	1.70002e-17	74.845	New
12041.5.235284	NRPS,T1PKS	55.66	NA	14336	14336	14336	No	Actinobacteria	Baekduia soli	33.8728	1.6875e-74	77.3397	New
12041.5.235284	PBDE	44.02	NA	12227	12227	12227	No	Cyanobacteria	Moorea	13.2003	0	83.643	New
12041.5.235284	phenazine	67.15	NA	6317	6317	6317	No	Bacteroidetes	Arachidicoccus	12.9492	8.73e-35	70.905	New
12041.5.235284	resorcinol	41.29	NA	7064	7064	7064	No	Actinobacteria	Rubrobacter	36.2401	3.83e-26	81.8195	New
12041.5.235284	resorcinol	45.01	NA	6961	6961	6961	No	Alphaproteobacteria	Sphingomonas	29.0906	0	75.704	New
12041.5.235284	resorcinol	70.6	NA	5702	5702	5702	No	Actinobacteria	Streptomyces	40.0737	2.06e-80	70.328	New
12041.5.235284	T1PKS	46.52	NA	32922	32922	32922	No	Cyanobacteria	Leptolyngbya	1.69795	1.22e-64	75.492	New
12041.5.235284	T1PKS	68.03	NA	19771	19771	19771	No	Actinobacteria	Actinomadura	7.00015	3.82e-162	74.928	New
12041.5.235284	T1PKS	45.72	NA	15300	15300	15300	No	Alphaproteobacteria	Brevundimonas	35.5752	0	79.731	New
12041.5.235284	T1PKS	40.63	NA	13728	13728	13728	No	Cyanobacteria	Nostoc	22.873	0	73.631	New
12041.5.235284	T1PKS	45.55	NA	11985	11985	11985	No	Cyanobacteria	Scytonema	5.66542	0	84.389	New
12041.5.235284	T1PKS	64.23	NA	10000	10000	10000	No	Cyanobacteria	Nostoc	12.66	0	80.411	New
12041.5.235284	T1PKS	69.5	NA	9463	9463	9463	No	Cyanobacteria	Nostocales	9.18313	0	84.35	New
12041.5.235284	T1PKS	56.9	NA	9350	9350	9350	No	Cyanobacteria	Pleurocapsa	39.5508	0	75.5015	New
12041.5.235284	T1PKS	67.43	NA	9227	9227	9227	No	Cyanobacteria	Fischerella	3.52227	1.66e-28	75.077	New
12041.5.235284	T1PKS	59.23	NA	8551	8551	8551	No	Bacteroidetes	Flavisolibacter	10.8174	1.03e-134	76.432	New
12041.5.235284	T1PKS	61.46	NA	7631	7631	7631	No	Cyanobacteria	Nostoc	11.7285	9.49e-110	75.419	New
12041.5.235284	T1PKS	72.55	NA	6514	6514	6514	No	Alphaproteobacteria	Microvirga	64.4765	0	80.119	New
12041.5.235284	T1PKS	44.66	NA	5841	5841	5841	No	Alphaproteobacteria	Bradyrhizobium	15.5453	5.41e-136	76.982	New
12041.5.235284	T1PKS	73.86	NA	5114	5114	5114	No	Actinobacteria	Baekduia soli	27.0043	0	76.828	New
12041.5.235284	T1PKS	70.22	NA	5065	5065	5065	No	Cyanobacteria	Nostocales	25.8045	0	76.358	New
12041.5.235284	T1PKS,NRPS	54.5	NA	29309	29309	29309	No	Cyanobacteria	Nostoc	7.46187	4.465e-21	81.5225	New
12041.5.235284	T1PKS,NRPS	74.8	NA	23491	23491	23491	No	Cyanobacteria	Moorea	18.1048	0	81.4277	New
12041.5.235284	T1PKS,NRPS	47.45	NA	19606	19606	19606	No	Cyanobacteria	Oscillatoria	3.84066	0	90.571	New
12041.5.235284	T1PKS,NRPS	47.42	NA	9218	9218	9218	No	Alphaproteobacteria	Phenylobacterium	36.8627	9.15e-143	76.202	New
12041.5.235284	T1PKS,NRPS	41.09	NA	5474	5474	5474	No	Cyanobacteria	Nostoc	62.1118	0	80.5	New
12041.5.235284	T3PKS	40.35	NA	79549	31319	79549	No	Alphaproteobacteria	Sphingosinicella	33.9338	2.7e-69	78.5661	New
12041.5.235284	T3PKS	72.03	NA	18375	18375	18375	No	Actinobacteria	Rubrobacter	14.5469	1.38e-158	77.9225	New
12041.5.235284	T3PKS	43.98	NA	11285	11285	11285	No	Alphaproteobacteria	Caulobacter	36.0744	1.7175e-73	78.7555	New
12041.5.235284	T3PKS	44.51	NA	10636	10636	10636	No	Bacteroidetes	Pedobacter	1.46672	4.21e-15	78.205	New
12041.5.235284	T3PKS	71.5	NA	7211	7211	7211	No	Actinobacteria	Jiangella	32.7	0	72.731	New
12041.5.235284	T3PKS	45.34	NA	6836	6836	6836	No	Alphaproteobacteria	Methylobacterium	26.1264	3.655e-36	83.371	New
12041.5.235284	T3PKS	69.71	NA	6401	6401	6401	No	Alphaproteobacteria	Sphingomonas	28.3862	0	81.508	New
12041.5.235284	T3PKS	77.46	NA	6303	6303	6303	No	Cyanobacteria	Nostoc	31.4929	0	84.987	New
12041.5.235284	T3PKS	69.8	NA	5910	5910	5910	No	Bacteroidetes	Spirosoma	35.7191	1.72e-103	76.396	New
12041.5.235284	T3PKS	67.92	NA	5824	5824	5824	No	Bacteroidetes	Spirosoma	79.3613	0	80.034	New
12041.5.235284	terpene	70.72	NA	36004	22661	36004	No	Uncultured	Uncultured bacterium	1.21931	6.14e-83	80.182	New
12041.5.235284	terpene	58.32	NA	25941	20650	25941	No	Alphaproteobacteria	Sphingosinicella	24.521	1.0025e-138	80.944	New
12041.5.235284	terpene	41.8	NA	22532	18034	22532	No	Bacteroidetes	Spirosoma	2.76052	0	87.138	New
12041.5.235284	terpene	57.34	NA	19443	17700	19443	No	Bacteroidetes	Flavisolibacter	34.8454	8.85e-24	77.5217	New
12041.5.235284	terpene	42.75	NA	39420	16448	39420	No	Bacteroidetes	Cytophagaceae	0.763572	3.26e-41	78.738	New
12041.5.235284	terpene	56.58	NA	16152	15910	16152	No	Alphaproteobacteria	Sphingomonas	44.2051	1.32333e-44	82.3733	New
12041.5.235284	terpene	49.75	NA	53125	13688	53125	No	Actinobacteria	Rubrobacter	31.8833	1.62e-21	79.0003	New
12041.5.235284	terpene	75.11	NA	13470	13470	13470	No	Cyanobacteria	Microcoleus	23.2146	0	91.781	New
12041.5.235284	terpene	71.88	NA	13324	13324	13324	No	Bacteroidetes	Hymenobacter	3.7151	6.5e-49	74.949	New
12041.5.235284	terpene	40.87	NA	52566	12640	52566	No	Actinobacteria	Baekduia soli	38.2776	9.5625e-57	81.2674	New
12041.5.235284	terpene	44.47	NA	15529	11183	15529	No	Actinobacteria	Streptomyces	24.5283	0	78.026	New
12041.5.235284	terpene	40.88	NA	13117	10812	13117	No	Actinobacteria	Baekduia soli	25.7223	7.3e-63	77.841	New
12041.5.235284	terpene	44.49	NA	12061	10597	12061	No	Actinobacteria	Conexibacter	8.99594	6.3e-51	81.952	New
12041.5.235284	terpene	47.15	NA	10569	10569	10569	No	Cyanobacteria	Nostoc	26.4642	2.035e-35	80.0785	New
12041.5.235284	terpene	70.72	NA	10338	10338	10338	No	Bacteroidetes	Hymenobacter	42.1165	0	86.8303	New
12041.5.235284	terpene	44.75	NA	9862	9862	9862	No	Actinobacteria	Aeromicrobium	4.12695	6.13e-58	77.887	New
12041.5.235284	terpene	69.75	NA	9292	9292	9292	No	Uncultured	Uncultured bacterium	44.8127	1.41667e-94	76.06	New
12041.5.235284	terpene	71.39	NA	8948	8948	8948	No	Betaproteobacteria	Ramlibacter	47.8766	0	76.634	New
12041.5.235284	terpene	45.02	NA	8915	8915	8915	No	Betaproteobacteria	Thiobacillus	9.26528	9.27e-56	72.639	New
12041.5.235284	terpene	59.66	NA	8854	8854	8854	No	No hit	NA	0	0	0	New
12041.5.235284	terpene	39.24	NA	8788	8788	8788	No	Bacteroidetes	Spirosoma	42.4329	0	83.4445	New
12041.5.235284	terpene	54.49	NA	8482	8482	8482	No	Cyanobacteria	Microcoleus	29.2502	0	81.096	New
12041.5.235284	terpene	47.52	NA	7430	7430	7430	No	Cyanobacteria	Dolichospermum	17.4966	0	79.385	New
12041.5.235284	terpene	72.11	NA	7291	7291	7291	No	Cyanobacteria	Cylindrospermum	36.9634	7.16667e-42	82.6877	New
12041.5.235284	terpene	46.51	NA	7218	7218	7218	No	Gemmatimonadetes	Gemmatirosa	20.4073	4.885e-50	78.133	New
12041.5.235284	terpene	46.54	NA	7179	7179	7179	No	Bacteroidetes	Spirosoma	40.7299	0	82.592	New
12041.5.235284	terpene	63.25	NA	6702	6702	6702	No	Cyanobacteria	Moorea	61.9666	0	78.996	New
12041.5.235284	terpene	77.32	NA	5772	5772	5772	No	No hit	NA	0	0	0	New
12041.5.235284	terpene	75.27	NA	6097	5660	6097	No	Alphaproteobacteria	Methylobacterium	35.9029	0	76.108	New
12041.5.235284	terpene	72.06	NA	5646	5646	5646	No	Uncultured	Uncultured bacterium	21.4488	2.33e-164	76.218	New
12041.5.235284	terpene	49.15	NA	5582	5582	5582	No	Cyanobacteria	Microcoleus	38.4808	2.585e-136	77.9005	New
12041.5.235284	terpene	62.18	NA	5402	5402	5402	No	Cyanobacteria	Microcoleus	62.0326	2.125e-124	83.5923	New
12041.5.235284	terpene	66.54	NA	5186	5186	5186	No	Actinobacteria	Rubrobacter	31.2958	0	76.34	New
12041.5.235284	terpene	68.49	NA	5125	5125	5125	No	Cyanobacteria	Nostoc	24.6439	0	85.352	New
12041.5.235284	terpene	63.3	NA	5114	5114	5114	No	Alphaproteobacteria	Bradyrhizobium	77.3758	4.04e-16	78.5352	New
12041.5.235284	terpene	76.25	NA	5095	5095	5095	No	Alphaproteobacteria	Brevundimonas	33.9156	5.5e-83	81.0535	New
12041.5.235284	TfuA-related	69.58	NA	15376	14020	15376	No	Cyanobacteria	Oscillatoria	13.0593	1.13523e-13	90.8023	New
12041.5.235284	TfuA-related	42.19	NA	8727	8727	8727	No	Alphaproteobacteria	Sphingosinicella	13.3952	3.12e-27	81.7147	New
12041.5.235284	thiopeptide,bacteriocin	43.67	NA	9454	9454	9454	No	Actinobacteria	Verrucosispora	22.0542	2.31e-176	73.189	New
12041.5.235284	thiopeptide,LAP,bacteriocin	48.39	NA	36726	36726	36726	No	Alphaproteobacteria	Sphingosinicella	67.4617	1.93636e-113	79.8942	New
Combined_Sequel_Illumina	acyl_amino_acids	NA	0.194252	6634	6744	NODE_20393	No	Planctomycetes	Singulisphaera	60	0	82.44	New
Combined_Sequel_Illumina	arylpolyene	70	0.404035	14153	14153	NODE_3381	No	Cyanobacteria	Scytonema	40	0	71.8	New
Combined_Sequel_Illumina	arylpolyene	NA	0.494881	9406	9457	NODE_9167	No	Gammaproteobacteria	Pseudomonas	4	2e-23	72.37	New
Combined_Sequel_Illumina	arylpolyene	NA	0.073936	7904	7913	NODE_13840	No	Deltaproteobacteria	Sorangium	34	0	76.39	New
Combined_Sequel_Illumina	arylpolyene	NA	0.683176	7456	7532	NODE_15823	No	Betaproteobacteria	Variovorax	41	0	75.44	New
Combined_Sequel_Illumina	arylpolyene	NA	0.719633	7100	7112	NODE_17677	No	Betaproteobacteria	Burkholderia	8	4e-88	77.15	New
Combined_Sequel_Illumina	arylpolyene	NA	0.233748	6711	6503	NODE_19898	No	No hit	NA	0	0	0	New
Combined_Sequel_Illumina	arylpolyene	NA	0.334877	5308	5308	NODE_32154	No	Cyanobacteria	Microcoleus	90	0	74.75	New
Combined_Sequel_Illumina	bacteriocin	45.4	19.8019	30872	13923	NODE_521	No	Deltaproteobacteria	Haliangium	8	0	72.04	New
Combined_Sequel_Illumina	bacteriocin	NA	2.83633	8479	8498	NODE_11764	No	Cyanobacteria	Scytonema	45	6e-89	68.32	New
Combined_Sequel_Illumina	bacteriocin	NA	0.735354	8286	8336	NODE_11781	No	Betaproteobacteria	Rhizobacter	74	0	70.55	New
Combined_Sequel_Illumina	bacteriocin	45.1	1.02487	10861	8324	NODE_6428	No	Cyanobacteria	Scytonema	31	0	78.54	New
Combined_Sequel_Illumina	bacteriocin	NA	1.14342	8027	8046	NODE_9045	No	Uncultured	Uncultured bacterium	17	2e-90	66.69	New
Combined_Sequel_Illumina	bacteriocin	NA	0.853789	7946	8001	NODE_8697	No	Firmicutes	Paenibacillus	2	4e-15	75.42	New
Combined_Sequel_Illumina	bacteriocin	42.3	0.722192	14763	7969	NODE_3051	No	Alphaproteobacteria	Nitrospirillum	19	0	69.47	New
Combined_Sequel_Illumina	bacteriocin	NA	4.24463	7767	7784	NODE_14394	No	Cyanobacteria	Cylindrospermum	58	0	78.64	New
Combined_Sequel_Illumina	bacteriocin	NA	5.43921	7217	7244	NODE_17077	No	Cyanobacteria	Nostoc	52	0	79.4	New
Combined_Sequel_Illumina	bacteriocin	NA	5.57234	7214	7226	NODE_13110	No	Cyanobacteria	Gloeocapsa	21	5e-71	65.23	New
Combined_Sequel_Illumina	bacteriocin	NA	7.73598	7172	7217	NODE_17303	No	Cyanobacteria	Oscillatoria	41	0	90.79	New
Combined_Sequel_Illumina	bacteriocin	NA	5.52588	7102	7114	NODE_17657	No	Cyanobacteria	Oscillatoria	50	0	94.93	New
Combined_Sequel_Illumina	bacteriocin	NA	1.08922	7009	7042	NODE_18163	No	Cyanobacteria	Scytonema	39	4e-84	68.09	New
Combined_Sequel_Illumina	bacteriocin	NA	0.548364	7002	7009	NODE_18210	No	Acidobacteria	Granulicella	7	1e-45	69.31	New
Combined_Sequel_Illumina	bacteriocin	NA	5.63101	6989	7000	NODE_18265	No	Cyanobacteria	Nostoc	25	7e-151	72.98	New
Combined_Sequel_Illumina	bacteriocin	NA	1.84492	6987	6995	NODE_18214	No	Planctomycetes	Thermogutta	5	8e-36	70.05	New
Combined_Sequel_Illumina	bacteriocin	NA	2.68515	6937	6989	NODE_10806	No	Cyanobacteria	Nostoc	18	2e-67	70.06	New
Combined_Sequel_Illumina	bacteriocin	NA	9.62029	6898	6923	NODE_18787	No	Cyanobacteria	Microcoleus	43	3e-130	76.55	New
Combined_Sequel_Illumina	bacteriocin	47.3	0.074052	10066	6725	NODE_7769	No	Deltaproteobacteria	Desulfarculus	5	2e-51	69.24	New
Combined_Sequel_Illumina	bacteriocin	NA	2.86655	6504	6634	NODE_19637	No	Cyanobacteria	Scytonema	79	0	76.08	New
Combined_Sequel_Illumina	bacteriocin	46	0.313377	12237	6615	NODE_4793	No	Bacteroidetes	Spirosoma	15	3e-134	66.19	New
Combined_Sequel_Illumina	bacteriocin	NA	3.16524	5968	6612	NODE_18099	No	Cyanobacteria	Scytonema	42	1e-161	67.32	New
Combined_Sequel_Illumina	bacteriocin	NA	9.13153	5299	6598	NODE_15100	No	Cyanobacteria	Moorea	51	0	71.93	New
Combined_Sequel_Illumina	bacteriocin	NA	4.07212	6394	6394	NODE_22044	No	Bacteroidetes	Hymenobacter	40	1e-159	70.65	New
Combined_Sequel_Illumina	bacteriocin	NA	3.31339	6126	6126	NODE_24070	No	Cyanobacteria	Nostoc	12	3e-59	68	New
Combined_Sequel_Illumina	bacteriocin	NA	0.388203	6366	6015	NODE_22252	No	Alphaproteobacteria	Caulobacter	35	0	68.91	New
Combined_Sequel_Illumina	bacteriocin	NA	1.78513	5763	5763	NODE_27279	No	Cyanobacteria	Nostocales	31	0	79.1	New
Combined_Sequel_Illumina	bacteriocin	NA	0.220056	5512	5512	NODE_29829	No	Cyanobacteria	Nostocales	43	1e-152	69.48	New
Combined_Sequel_Illumina	bacteriocin	NA	1.7348	5504	5504	NODE_29920	No	Actinobacteria	Streptomyces	14	9e-117	73.29	New
Combined_Sequel_Illumina	bacteriocin	NA	0.347809	5354	5354	NODE_31593	No	Cyanobacteria	Microcoleus	25	2e-80	83.67	New
Combined_Sequel_Illumina	bacteriocin	NA	0.430918	7553	5298	NODE_15362	No	Cyanobacteria	Fischerella	37	2e-176	73.94	New
Combined_Sequel_Illumina	bacteriocin	NA	1.16608	5239	5239	NODE_32974	No	Bacteroidetes	Fibrella	2	5e-18	76.39	New
Combined_Sequel_Illumina	bacteriocin	NA	8.82184	5072	5072	NODE_35075	No	Cyanobacteria	Cylindrospermum	53	3e-84	66.4	New
Combined_Sequel_Illumina	bacteriocin	NA	2.23609	5032	5032	NODE_35598	No	Cyanobacteria	Crinalium	7	3e-154	92.31	New
Combined_Sequel_Illumina	bacteriocin,lanthipeptide	45.3	36.8295	47483	40984	NODE_206	No	Cyanobacteria	Calothrix	21	0	81.71	New
Combined_Sequel_Illumina	bacteriocin,lanthipeptide	45.3	7.11907	17411	17411	NODE_2001	No	Cyanobacteria	Nostoc	61	0	76.71	New
Combined_Sequel_Illumina	bacteriocin,lanthipeptide	45.6	6.87667	11276	11276	NODE_5887	No	Uncultured	Uncultured bacterium	17	3e-69	69.18	New
Combined_Sequel_Illumina	bacteriocin,proteusin	NA	1.75487	8445	8479	NODE_11864	No	Cyanobacteria	Trichormus	42	0	71.41	New
Combined_Sequel_Illumina	bacteriocin,proteusin	NA	7.54476	8270	8296	NODE_12473	No	Cyanobacteria	Scytonema	23	0	72.16	New
Combined_Sequel_Illumina	bacteriocin,thiopeptide	NA	1.99655	9993	9993	NODE_7927	No	Cyanobacteria	Scytonema	15	0	83.97	New
Combined_Sequel_Illumina	betalactone	72.4	0.63167	10547	10547	NODE_6920	No	Cyanobacteria	Anabaena	44	0	73.44	New
Combined_Sequel_Illumina	betalactone,NRPS	NA	1.1671	7093	7102	NODE_17710	No	Cyanobacteria	Nostoc	5	6e-37	75.28	New
Combined_Sequel_Illumina	cyanobactin	49	7.7298	15601	15601	NODE_2646	No	Actinobacteria	Conexibacter	69	0	74.87	New
Combined_Sequel_Illumina	cyanobactin	NA	2.0992	7667	7674	NODE_14822	No	Cyanobacteria	Cylindrospermum	19	2e-126	70.91	New
Combined_Sequel_Illumina	cyanobactin	NA	0.207502	7245	7289	NODE_16924	No	Cyanobacteria	Dolichospermum	59	0	77.45	New
Combined_Sequel_Illumina	cyanobactin	NA	4.3593	6019	6019	NODE_24958	No	Cyanobacteria	Oscillatoria	19	3e-168	80.45	New
Combined_Sequel_Illumina	ectoine	NA	1.11337	5204	5968	NODE_9146	No	Alphaproteobacteria	Microvirga	65	0	78.84	New
Combined_Sequel_Illumina	hglE-KS	48.2	0.641945	19476	19476	NODE_1511	No	Alphaproteobacteria	Phenylobacterium	51	0	77.02	New
Combined_Sequel_Illumina	hglE-KS	47.7	10.2909	17161	17161	NODE_2086	No	Cyanobacteria	Fischerella	62	0	70.94	New
Combined_Sequel_Illumina	hglE-KS	41.5	0.26087	10247	10247	NODE_7441	No	Cyanobacteria	Fischerella	76	0	73.22	New
Combined_Sequel_Illumina	hglE-KS	47.5	0.400182	10015	10015	NODE_7880	No	Cyanobacteria	Fischerella	78	0	72.89	New
Combined_Sequel_Illumina	hglE-KS	NA	0.594104	8336	8441	NODE_12239	No	Cyanobacteria	Fischerella	86	0	68.12	New
Combined_Sequel_Illumina	hglE-KS	NA	0.059458	8284	8308	NODE_12437	No	Planctomycetes	Singulisphaera	43	0	77.87	New
Combined_Sequel_Illumina	hglE-KS	NA	0.62262	7006	7039	NODE_18184	No	Cyanobacteria	Fischerella	57	0	69.94	New
Combined_Sequel_Illumina	hglE-KS,bacteriocin	NA	5.58297	6093	6093	NODE_24358	No	Cyanobacteria	Nostoc	65	0	75.47	New
Combined_Sequel_Illumina	hglE-KS,PUFA	46.1	0.121843	14301	14301	NODE_3303	No	Cyanobacteria	Fischerella	65	0	71.24	New
Combined_Sequel_Illumina	hglE-KS,T1PKS	43	3.386	12645	12645	NODE_4413	No	Cyanobacteria	Nostoc	48	0	70.93	New
Combined_Sequel_Illumina	hserlactone	69.7	1.19917	11429	11429	NODE_5686	No	Alphaproteobacteria	Brevundimonas	9	2e-153	75.03	New
Combined_Sequel_Illumina	hserlactone	45.2	0.816056	10989	10989	NODE_6252	No	Alphaproteobacteria	Phenylobacterium	32	0	72.11	New
Combined_Sequel_Illumina	hserlactone	NA	1.19951	8738	8785	NODE_10942	No	Alphaproteobacteria	Phreatobacter	12	0	87.84	New
Combined_Sequel_Illumina	hserlactone	NA	0.546124	8680	8738	NODE_11093	No	Alphaproteobacteria	Rhizobium	38	3e-106	65.86	New
Combined_Sequel_Illumina	hserlactone	NA	3.0181	7365	7416	NODE_16298	No	Alphaproteobacteria	Microvirga	86	0	73.26	New
Combined_Sequel_Illumina	hserlactone	NA	0.829593	7345	7359	NODE_16409	No	Alphaproteobacteria	Methylobacterium	15	1e-66	67.19	New
Combined_Sequel_Illumina	hserlactone	NA	0.466644	6033	6033	NODE_24843	No	Alphaproteobacteria	Sphingosinicella	42	0	72.83	New
Combined_Sequel_Illumina	hserlactone	NA	0.568686	5128	5128	NODE_34404	No	Bacteroidetes	Flavisolibacter	13	2e-61	68.24	New
Combined_Sequel_Illumina	indole	47.9	6.00127	15874	15874	NODE_2539	No	No hit	NA	0	0	0	New
Combined_Sequel_Illumina	indole	44.4	1.94899	13046	13046	NODE_4086	No	Actinobacteria	Iamiaceae	50	0	79.08	New
Combined_Sequel_Illumina	indole	72.9	1.21045	13565	11791	NODE_3710	No	Cyanobacteria	Scytonema	49	0	69.64	New
Combined_Sequel_Illumina	indole	NA	1.52362	7789	7858	NODE_14310	No	Cyanobacteria	Microcoleus	32	7e-107	70	New
Combined_Sequel_Illumina	indole	NA	6.30205	7000	7006	NODE_18221	No	Cyanobacteria	Oscillatoria	22	6e-164	74.62	New
Combined_Sequel_Illumina	indole	NA	0.713399	5926	5926	NODE_25777	No	Alphaproteobacteria	Caulobacter	23	2e-138	70.3	New
Combined_Sequel_Illumina	indole	NA	2.09047	5333	5333	NODE_31832	No	Alphaproteobacteria	Methylobacterium	15	2e-30	73.02	New
Combined_Sequel_Illumina	ladderane	56	1.24226	14203	14203	NODE_3356	No	Verrucomicrobia	Verrucomicrobiaceae	12	1e-165	73.23	New
Combined_Sequel_Illumina	ladderane	NA	0.794046	5905	5905	NODE_25951	No	Verrucomicrobia	Verrucomicrobiaceae	17	1e-46	67.67	New
Combined_Sequel_Illumina	lanthipeptide	48.1	14.6479	26496	22573	NODE_731	No	Cyanobacteria	Nostoc	9	0	75.29	New
Combined_Sequel_Illumina	lanthipeptide	47.8	20.0865	17177	16132	NODE_2078	No	Cyanobacteria	Cylindrospermum	7	0	73.39	New
Combined_Sequel_Illumina	lanthipeptide	45.1	19.3065	15908	15566	NODE_2525	No	Cyanobacteria	Nostoc	54	0	84.21	New
Combined_Sequel_Illumina	lanthipeptide	43.6	2.83528	14333	14333	NODE_3277	No	Cyanobacteria	Nostoc	37	0	81.86	New
Combined_Sequel_Illumina	lanthipeptide	48	4.37333	15719	12918	NODE_2603	No	Cyanobacteria	Oscillatoria	33	0	92.02	New
Combined_Sequel_Illumina	lanthipeptide	46.7	21.7718	12904	12904	NODE_4202	No	Bacteroidetes	Runella	24	0	68.47	New
Combined_Sequel_Illumina	lanthipeptide	47.7	7.65358	12733	12733	NODE_4339	No	Cyanobacteria	Nostoc	35	0	65.4	New
Combined_Sequel_Illumina	lanthipeptide	44.6	15.9847	10627	10627	NODE_6784	No	Cyanobacteria	Scytonema	35	2e-115	65.47	New
Combined_Sequel_Illumina	lanthipeptide	NA	3.39433	8635	8664	NODE_11236	No	Cyanobacteria	Moorea	3	6e-18	73.84	New
Combined_Sequel_Illumina	lanthipeptide	NA	2.01837	7039	7093	NODE_18016	No	Cyanobacteria	Nostoc	42	0	68.13	New
Combined_Sequel_Illumina	lanthipeptide	NA	4.85544	6934	6987	NODE_18580	No	Cyanobacteria	Nostoc	48	0	66.22	New
Combined_Sequel_Illumina	lanthipeptide	NA	1.10933	6914	6923	NODE_18702	No	Deltaproteobacteria	Anaeromyxobacter	21	8e-68	70.96	New
Combined_Sequel_Illumina	lanthipeptide	NA	4.06785	6612	6711	NODE_20546	No	Cyanobacteria	Calothrix	21	0	71.37	New
Combined_Sequel_Illumina	lanthipeptide	NA	6.39738	6086	6086	NODE_24415	No	Cyanobacteria	Scytonema	76	0	71.55	New
Combined_Sequel_Illumina	lanthipeptide,bacteriocin	43.8	1.71792	13446	13446	NODE_3796	No	Cyanobacteria	Nostoc	49	0	73.25	New
Combined_Sequel_Illumina	lanthipeptide,bacteriocin	43.1	5.63869	10315	10315	NODE_7328	No	Cyanobacteria	Scytonema	42	0	73.41	New
Combined_Sequel_Illumina	lanthipeptide,bacteriocin	NA	1.36177	9470	9523	NODE_9024	No	Gemmatimonadetes	Gemmatirosa	9	3e-150	78.5	New
Combined_Sequel_Illumina	LAP	44.5	29.1813	14980	14980	NODE_2948	No	Gemmatimonadetes	Gemmatirosa	4	0	75.64	New
Combined_Sequel_Illumina	LAP	NA	0.672161	8439	8445	NODE_11885	No	Actinobacteria	Streptomyces	9	4e-28	73.47	New
Combined_Sequel_Illumina	LAP	NA	0.34748	5146	5146	NODE_34187	No	Cyanobacteria	Moorea	12	3e-21	74.72	New
Combined_Sequel_Illumina	LAP	NA	5.42837	5090	5090	NODE_34854	No	Cyanobacteria	Microcoleus	80	0	73.68	New
Combined_Sequel_Illumina	lassopeptide	45.1	11.3682	91646	24929	NODE_38	No	Cyanobacteria	Microcoleus	88	0	74.18	New
Combined_Sequel_Illumina	lassopeptide	47.3	30.311	15572	15572	NODE_2664	No	Cyanobacteria	Cylindrospermum	18	0	77.55	New
Combined_Sequel_Illumina	lassopeptide	45.4	11.6549	15168	15168	NODE_2858	No	Cyanobacteria	Nostocales	58	0	75.14	New
Combined_Sequel_Illumina	lassopeptide	48.1	13.6765	27659	14798	NODE_661	No	Alphaproteobacteria	Sphingomonas	33	0	71.49	New
Combined_Sequel_Illumina	lassopeptide	68.1	1.77893	12227	12227	NODE_4809	No	Cyanobacteria	Nostoc	42	0	77.13	New
Combined_Sequel_Illumina	lassopeptide	41.6	1.33215	13627	12091	NODE_3668	No	Cyanobacteria	Cylindrospermum	43	0	76.94	New
Combined_Sequel_Illumina	lassopeptide	46.1	20.1481	11232	11232	NODE_5951	No	Alphaproteobacteria	Brevundimonas	40	0	71.19	New
Combined_Sequel_Illumina	lassopeptide	44.8	0.569709	10513	10513	NODE_6978	No	Cyanobacteria	Microcoleus	46	0	81.24	New
Combined_Sequel_Illumina	lassopeptide	NA	1.20292	6011	6011	NODE_25031	No	Cyanobacteria	Moorea	13	1e-64	69.03	New
Combined_Sequel_Illumina	lassopeptide	NA	1.42465	5741	5741	NODE_27507	No	Cyanobacteria	Calothrix	9	8e-16	65.65	New
Combined_Sequel_Illumina	lassopeptide	NA	2.52942	5480	5480	NODE_30153	No	Cyanobacteria	Nostocales	65	0	67.26	New
Combined_Sequel_Illumina	lassopeptide	NA	0.325525	5036	5036	NODE_35559	No	Cyanobacteria	Scytonema	75	0	71.73	New
Combined_Sequel_Illumina	linaridin	44	64.2986	11043	11043	NODE_6181	No	Cyanobacteria	Microcoleus	9	0	79.28	New
Combined_Sequel_Illumina	microviridin	NA	5.94657	5611	5611	NODE_28811	No	Cyanobacteria	Nostoc	79	0	71.44	New
Combined_Sequel_Illumina	NRPS	45.6	6.40513	84913	75179	NODE_50	No	Cyanobacteria	Scytonema	4	0	81.98	New
Combined_Sequel_Illumina	NRPS	46.7	33.9895	52314	52314	NODE_154	No	Cyanobacteria	Microcoleus	65	0	80.11	New
Combined_Sequel_Illumina	NRPS	45.9	13.4437	54812	40808	NODE_140	No	Cyanobacteria	Calothrix	31	0	74.01	New
Combined_Sequel_Illumina	NRPS	45.3	12.2119	49284	35706	NODE_179	No	Cyanobacteria	Scytonema	49	0	89.89	New
Combined_Sequel_Illumina	NRPS	47	4.63607	43938	35222	NODE_234	No	Cyanobacteria	Microcoleus	68	0	78.59	New
Combined_Sequel_Illumina	NRPS	56.1	1.72843	28617	28617	NODE_618	No	Cyanobacteria	Leptolyngbya	40	0	74.43	New
Combined_Sequel_Illumina	NRPS	55.9	2.59832	27781	27781	NODE_653	No	Betaproteobacteria	Chromobacterium	8	3e-74	68.69	New
Combined_Sequel_Illumina	NRPS	57.3	3.34505	27065	27065	NODE_693	No	Uncultured	Uncultured bacterium	47	8e-138	73.25	New
Combined_Sequel_Illumina	NRPS	46.6	2.90535	25704	25704	NODE_797	No	Uncultured	Uncultured bacterium	3	2e-46	74.15	New
Combined_Sequel_Illumina	NRPS	47	19.6082	24496	24496	NODE_885	No	Cyanobacteria	Nostoc	71	0	70.35	New
Combined_Sequel_Illumina	NRPS	42.3	0.192397	24353	24353	NODE_900	No	Cyanobacteria	Oscillatoria	73	0	90.77	New
Combined_Sequel_Illumina	NRPS	53.3	16.191	35646	22743	NODE_371	No	Cyanobacteria	Cylindrospermum	26	0	80.91	New
Combined_Sequel_Illumina	NRPS	39.3	16.455	19832	19832	NODE_1447	No	Cyanobacteria	Microcoleus	43	0	68.04	New
Combined_Sequel_Illumina	NRPS	44	3.15204	19806	19806	NODE_1454	No	Cyanobacteria	Crinalium	53	0	66.54	New
Combined_Sequel_Illumina	NRPS	45.6	0.168175	19137	19137	NODE_1582	No	Acidobacteria	Luteitalea	11	7e-156	70.56	New
Combined_Sequel_Illumina	NRPS	54.6	2.75894	19027	19027	NODE_1606	No	Cyanobacteria	Nostoc	53	0	76.06	New
Combined_Sequel_Illumina	NRPS	45.5	0.80088	19000	19000	NODE_1614	No	Firmicutes	Tumebacillus	23	2e-86	64.56	New
Combined_Sequel_Illumina	NRPS	44.1	2.30019	18922	18922	NODE_1627	No	Cyanobacteria	Microcoleus	60	0	81.07	New
Combined_Sequel_Illumina	NRPS	44.2	2.80047	18826	18826	NODE_1646	No	Cyanobacteria	Cylindrospermum	37	0	73.54	New
Combined_Sequel_Illumina	NRPS	46.9	7.62483	18223	18223	NODE_1787	No	Cyanobacteria	Scytonema	78	0	89.6	New
Combined_Sequel_Illumina	NRPS	45.8	3.32057	18195	18195	NODE_1799	No	Cyanobacteria	Microcoleus	66	0	73.97	New
Combined_Sequel_Illumina	NRPS	48.5	0.161155	17725	17725	NODE_1918	No	Cyanobacteria	Scytonema	50	0	78.91	New
Combined_Sequel_Illumina	NRPS	47.9	15.2795	17506	17506	NODE_1972	No	Cyanobacteria	Nostoc	40	0	74.94	New
Combined_Sequel_Illumina	NRPS	47.4	0.115758	17249	17249	NODE_2057	No	Cyanobacteria	Microcoleus	53	0	80.33	New
Combined_Sequel_Illumina	NRPS	45.3	10.9652	17243	17243	NODE_2060	No	Cyanobacteria	Scytonema	29	2e-168	70.06	New
Combined_Sequel_Illumina	NRPS	55.1	2.66754	16956	16956	NODE_2154	No	Cyanobacteria	Microcoleus	64	0	76.07	New
Combined_Sequel_Illumina	NRPS	47	22.4278	16516	16516	NODE_2291	No	Cyanobacteria	Cylindrospermum	17	1e-95	65.93	New
Combined_Sequel_Illumina	NRPS	48	9.25301	15668	15668	NODE_2623	No	Actinobacteria	Verrucosispora	30	2e-168	66.95	New
Combined_Sequel_Illumina	NRPS	49.9	2.08765	15574	15574	NODE_2663	No	Cyanobacteria	Oscillatoria	12	0	86.84	New
Combined_Sequel_Illumina	NRPS	45.2	14.5152	15537	15537	NODE_2683	No	Cyanobacteria	Oscillatoria	16	2e-92	93.67	New
Combined_Sequel_Illumina	NRPS	43.7	1.41673	15144	15144	NODE_2873	No	Cyanobacteria	Oscillatoria	72	0	97.07	New
Combined_Sequel_Illumina	NRPS	42.1	0.190405	14176	14176	NODE_3366	No	Cyanobacteria	Fischerella	36	0	76.69	New
Combined_Sequel_Illumina	NRPS	48.3	5.07631	14149	14149	NODE_3384	No	No hit	NA	0	0	0	New
Combined_Sequel_Illumina	NRPS	41.6	1.39619	14138	14138	NODE_3390	No	Cyanobacteria	Microcoleus	27	0	85.04	New
Combined_Sequel_Illumina	NRPS	47.2	4.05546	14136	14136	NODE_3392	No	Cyanobacteria	Scytonema	49	0	84.89	New
Combined_Sequel_Illumina	NRPS	45	1.24554	13648	13648	NODE_3660	No	Cyanobacteria	Scytonema	85	0	71.22	New
Combined_Sequel_Illumina	NRPS	37.9	2.75055	13384	13384	NODE_3839	No	Cyanobacteria	Scytonema	76	0	80.11	New
Combined_Sequel_Illumina	NRPS	44.2	0.730517	13241	13241	NODE_3924	No	Cyanobacteria	Nostoc	71	0	66.44	New
Combined_Sequel_Illumina	NRPS	45.7	2.46592	12891	12891	NODE_4214	No	Uncultured	Uncultured bacterium	11	2e-53	67.78	New
Combined_Sequel_Illumina	NRPS	49.2	1.24279	12364	12364	NODE_4684	No	Cyanobacteria	Microcoleus	33	0	68.69	New
Combined_Sequel_Illumina	NRPS	74	2.9789	11976	11976	NODE_5063	No	Cyanobacteria	Nostoc	68	0	75.1	New
Combined_Sequel_Illumina	NRPS	54.6	0.198502	10807	10807	NODE_6504	No	Deltaproteobacteria	Corallococcus	96	0	64.93	New
Combined_Sequel_Illumina	NRPS	43.9	2.03665	10576	10576	NODE_6867	No	Cyanobacteria	Gloeocapsa	41	0	66.97	New
Combined_Sequel_Illumina	NRPS	65.4	0.805615	10457	10457	NODE_7080	No	Betaproteobacteria	Burkholderia	41	2e-159	66.43	New
Combined_Sequel_Illumina	NRPS	40.4	1.32131	10248	10248	NODE_7436	No	Gammaproteobacteria	Azotobacter	20	1e-136	68.21	New
Combined_Sequel_Illumina	NRPS	NA	0.465559	9999	9999	NODE_7919	No	Cyanobacteria	Microcoleus	48	0	78.58	New
Combined_Sequel_Illumina	NRPS	NA	0.282046	9902	9902	NODE_8096	No	Uncultured	Uncultured bacterium	1	4e-10	81.55	New
Combined_Sequel_Illumina	NRPS	NA	2.92436	9871	9871	NODE_8147	No	Betaproteobacteria	Hydrogenophaga	13	2e-83	72.74	New
Combined_Sequel_Illumina	NRPS	NA	8.84934	9864	9864	NODE_8157	No	Cyanobacteria	Microcoleus	29	0	81.99	New
Combined_Sequel_Illumina	NRPS	NA	0.352191	9849	9849	NODE_8193	No	Cyanobacteria	Oscillatoria	11	0	85.04	New
Combined_Sequel_Illumina	NRPS	NA	0.595532	9841	9841	NODE_8213	No	Bacteroidetes	Chryseobacterium	0	7e-13	90	New
Combined_Sequel_Illumina	NRPS	NA	7.21599	9294	9370	NODE_9451	No	Cyanobacteria	Calothrix	6	6e-53	73.08	New
Combined_Sequel_Illumina	NRPS	NA	0.426777	9284	9302	NODE_9484	No	Actinobacteria	Micromonospora	6	1e-44	73.84	New
Combined_Sequel_Illumina	NRPS	NA	3.41236	9039	9177	NODE_10102	No	Cyanobacteria	Scytonema	17	0	87.32	New
Combined_Sequel_Illumina	NRPS	NA	1.24613	8903	8978	NODE_10490	No	Cyanobacteria	Oscillatoria	29	0	94.59	New
Combined_Sequel_Illumina	NRPS	NA	1.53786	8791	8890	NODE_10789	No	Cyanobacteria	Cylindrospermum	17	1e-129	67.33	New
Combined_Sequel_Illumina	NRPS	NA	1.27847	8785	8880	NODE_10808	No	Cyanobacteria	Nostoc	56	0	93.71	New
Combined_Sequel_Illumina	NRPS	NA	0.116317	8664	8738	NODE_11147	No	Alphaproteobacteria	Azospirillum	10	1e-60	68.31	New
Combined_Sequel_Illumina	NRPS	NA	0.502192	8568	8636	NODE_11464	No	Cyanobacteria	Cylindrospermum	81	0	65.79	New
Combined_Sequel_Illumina	NRPS	NA	11.4697	8481	8548	NODE_11756	No	Cyanobacteria	Nostoc	61	0	73.54	New
Combined_Sequel_Illumina	NRPS	NA	4.78572	8308	8439	NODE_12344	No	Cyanobacteria	Microcoleus	92	0	73.89	New
Combined_Sequel_Illumina	NRPS	NA	3.63297	8091	8213	NODE_13100	No	Cyanobacteria	Microcoleus	80	0	69.19	New
Combined_Sequel_Illumina	NRPS	NA	2.43019	8056	8091	NODE_13235	No	Cyanobacteria	Nostoc	74	0	71.89	New
Combined_Sequel_Illumina	NRPS	NA	1.46493	7784	7789	NODE_14326	No	Cyanobacteria	Calothrix	95	0	68.76	New
Combined_Sequel_Illumina	NRPS	NA	2.7334	7764	7767	NODE_14405	No	Uncultured	Uncultured bacterium	41	0	70.89	New
Combined_Sequel_Illumina	NRPS	NA	1.10194	7622	7651	NODE_15036	No	Deltaproteobacteria	Melittangium	26	1e-109	67.84	New
Combined_Sequel_Illumina	NRPS	NA	0.791277	7510	7553	NODE_15554	No	Cyanobacteria	Nostoc	19	4e-46	65.85	New
Combined_Sequel_Illumina	NRPS	NA	2.7876	7434	7510	NODE_15932	No	Cyanobacteria	Nostoc	39	0	75.15	New
Combined_Sequel_Illumina	NRPS	NA	6.8101	7431	7456	NODE_15950	No	Cyanobacteria	Nostoc	92	0	72.1	New
Combined_Sequel_Illumina	NRPS	NA	0.842164	7356	7365	NODE_16346	No	Cyanobacteria	Microcoleus	78	0	76.62	New
Combined_Sequel_Illumina	NRPS	NA	0.366824	7313	7356	NODE_16566	No	Bacteroidetes	Flammeovirgaceae	9	1e-26	74.88	New
Combined_Sequel_Illumina	NRPS	NA	0.399609	7289	7345	NODE_16690	No	Bacteroidetes	Mucilaginibacter	40	2e-37	70.41	New
Combined_Sequel_Illumina	NRPS	NA	1.35188	7226	7245	NODE_17040	No	Cyanobacteria	Calothrix	79	0	67.56	New
Combined_Sequel_Illumina	NRPS	NA	1.05489	6995	7002	NODE_18238	No	Cyanobacteria	Nostoc	38	8e-68	67.62	New
Combined_Sequel_Illumina	NRPS	NA	4.21691	6752	6898	NODE_19628	No	Cyanobacteria	Calothrix	52	0	79.7	New
Combined_Sequel_Illumina	NRPS	NA	0.309609	6548	6548	NODE_20989	No	Cyanobacteria	Scytonema	80	0	68.68	New
Combined_Sequel_Illumina	NRPS	NA	2.17551	6537	6537	NODE_21080	No	Cyanobacteria	Nostoc	93	0	72.8	New
Combined_Sequel_Illumina	NRPS	NA	2.5988	6448	6448	NODE_21688	No	Deltaproteobacteria	Myxococcus	95	2e-144	67.91	New
Combined_Sequel_Illumina	NRPS	NA	4.0391	6418	6418	NODE_21890	No	Cyanobacteria	Nostocales	89	0	72.14	New
Combined_Sequel_Illumina	NRPS	NA	0.214552	6298	6298	NODE_22821	No	Cyanobacteria	Calothrix	79	0	69.97	New
Combined_Sequel_Illumina	NRPS	NA	2.63568	6237	6237	NODE_23246	No	Cyanobacteria	Scytonema	48	2e-106	67.22	New
Combined_Sequel_Illumina	NRPS	NA	1.50741	6130	6130	NODE_24032	No	Deltaproteobacteria	Corallococcus	83	0	69.43	New
Combined_Sequel_Illumina	NRPS	NA	1.89305	6102	6102	NODE_24284	No	Cyanobacteria	Nostoc	86	0	68.67	New
Combined_Sequel_Illumina	NRPS	NA	0.11521	6090	6090	NODE_24383	No	Alphaproteobacteria	Azospirillum	21	1e-122	69.91	New
Combined_Sequel_Illumina	NRPS	NA	0.863875	6026	6026	NODE_24901	No	Actinobacteria	Kribbella	64	0	76.63	New
Combined_Sequel_Illumina	NRPS	NA	1.4819	5983	5983	NODE_25258	No	Bacteroidetes	Mucilaginibacter	52	2e-36	70.83	New
Combined_Sequel_Illumina	NRPS	NA	7.93806	5939	5939	NODE_25645	No	Cyanobacteria	Calothrix	94	0	66.75	New
Combined_Sequel_Illumina	NRPS	NA	2.32454	5815	5815	NODE_26791	No	Cyanobacteria	Microcoleus	56	0	74.85	New
Combined_Sequel_Illumina	NRPS	NA	1.00018	5737	5737	NODE_27547	No	Cyanobacteria	Anabaena	80	0	72.27	New
Combined_Sequel_Illumina	NRPS	NA	2.0215	5475	5475	NODE_30205	No	Cyanobacteria	Nostoc	99	0	68.99	New
Combined_Sequel_Illumina	NRPS	NA	17.0785	5453	5453	NODE_30442	No	Cyanobacteria	Oscillatoria	91	0	71.27	New
Combined_Sequel_Illumina	NRPS	NA	2.87828	5426	5426	NODE_30752	No	Cyanobacteria	Nostoc	63	1e-172	69.99	New
Combined_Sequel_Illumina	NRPS	NA	8.33417	5325	5325	NODE_31922	No	Cyanobacteria	Microcoleus	69	0	72.33	New
Combined_Sequel_Illumina	NRPS	NA	0.661785	5316	5316	NODE_32049	No	Bacteroidetes	Mucilaginibacter	49	2e-30	70.03	New
Combined_Sequel_Illumina	NRPS	NA	2.20751	5240	5240	NODE_32962	No	Cyanobacteria	Nostoc	88	0	68.91	New
Combined_Sequel_Illumina	NRPS	NA	0.316843	5221	5221	NODE_33221	No	Actinobacteria	Saccharothrix	100	0	73.43	New
Combined_Sequel_Illumina	NRPS	NA	0.472677	5141	5141	NODE_34249	No	Actinobacteria	Saccharothrix	98	0	71.43	New
Combined_Sequel_Illumina	NRPS	NA	2.74023	5093	5093	NODE_34816	No	Cyanobacteria	Scytonema	85	0	74.73	New
Combined_Sequel_Illumina	NRPS,T1PKS	73.9	3.02092	111332	77908	NODE_27	No	Gemmatimonadetes	Gemmatirosa	4	0	79.98	New
Combined_Sequel_Illumina	NRPS,T1PKS	47.9	10.3032	68164	68164	NODE_81	No	Cyanobacteria	Scytonema	63	0	97.84	New
Combined_Sequel_Illumina	NRPS,T1PKS	48	12.0741	66094	66094	NODE_86	No	Cyanobacteria	Nostoc	54	0	73.62	New
Combined_Sequel_Illumina	NRPS,T1PKS	47.4	29.0752	59010	59010	NODE_117	No	Cyanobacteria	Rivularia	25	0	72.98	New
Combined_Sequel_Illumina	NRPS,T1PKS	73.8	2.99998	55126	55126	NODE_138	No	Cyanobacteria	Microcoleus	58	0	75.38	New
Combined_Sequel_Illumina	NRPS,T1PKS	43.3	22.113	50320	50302	NODE_173	No	Deltaproteobacteria	Sorangium	19	2e-123	72.19	New
Combined_Sequel_Illumina	NRPS,T1PKS	42	3.16805	79127	48283	NODE_59	No	Betaproteobacteria	Variovorax	1	1e-163	79.51	New
Combined_Sequel_Illumina	NRPS,T1PKS	43.1	16.0252	46352	46352	NODE_220	No	Cyanobacteria	Nostoc	82	0	70.2	New
Combined_Sequel_Illumina	NRPS,T1PKS	50.5	2.65806	34873	34873	NODE_389	No	Cyanobacteria	Moorea	66	0	69.81	New
Combined_Sequel_Illumina	NRPS,T1PKS	46.2	6.47246	33918	33918	NODE_418	No	Cyanobacteria	Scytonema	84	0	72.08	New
Combined_Sequel_Illumina	NRPS,T1PKS	42.4	1.36197	60936	28784	NODE_108	No	Cyanobacteria	Nostoc	29	0	85.91	New
Combined_Sequel_Illumina	NRPS,T1PKS	47.2	2.43914	27230	27230	NODE_687	No	Cyanobacteria	Nostoc	71	0	76.41	New
Combined_Sequel_Illumina	NRPS,T1PKS	47.5	9.63429	24917	24917	NODE_856	No	Cyanobacteria	Nostoc	10	0	90.61	New
Combined_Sequel_Illumina	NRPS,T1PKS	45.2	4.34391	24520	24520	NODE_883	No	Cyanobacteria	Nostoc	56	0	69.18	New
Combined_Sequel_Illumina	NRPS,T1PKS	44.6	4.33392	24037	24037	NODE_923	No	Cyanobacteria	Oscillatoria	22	0	81.93	New
Combined_Sequel_Illumina	NRPS,T1PKS	48.9	2.62559	19229	19229	NODE_1558	No	Cyanobacteria	Oscillatoria	27	0	88.06	New
Combined_Sequel_Illumina	NRPS,T1PKS	59	3.52365	11440	11440	NODE_5667	No	Cyanobacteria	Nostoc	76	0	71.95	New
Combined_Sequel_Illumina	NRPS,T1PKS	NA	5.11451	8441	8285	NODE_11879	No	Cyanobacteria	Nostoc	81	0	71.56	New
Combined_Sequel_Illumina	NRPS,T1PKS	NA	0.67885	6803	6914	NODE_19315	No	Cyanobacteria	Fischerella	92	0	69.89	New
Combined_Sequel_Illumina	other	69.8	0.247386	10552	10552	NODE_6910	No	Alphaproteobacteria	Sphingomonas	8	0	81.12	New
Combined_Sequel_Illumina	other	NA	0.764517	8548	8635	NODE_11526	No	Actinobacteria	Streptomyces	16	7e-177	76.44	New
Combined_Sequel_Illumina	other	NA	0.71881	5369	5369	NODE_31417	No	Actinobacteria	Streptomyces	48	0	72.15	New
Combined_Sequel_Illumina	PBDE	47.7	8.02876	47653	25100	NODE_203	No	Betaproteobacteria	Sphaerotilus	8	6e-109	71.24	New
Combined_Sequel_Illumina	phenazine	NA	1.60517	7938	7997	NODE_13696	No	Cyanobacteria	Oscillatoria	9	0	85.14	New
Combined_Sequel_Illumina	phenazine	NA	0.977121	5503	5503	NODE_29933	No	Bacteroidetes	Mucilaginibacter	7	6e-68	75.06	New
Combined_Sequel_Illumina	phosphonate	55.4	1.99677	10033	10033	NODE_7845	No	Cyanobacteria	Scytonema	15	0	92.84	New
Combined_Sequel_Illumina	phosphonate	NA	0.262488	7674	7700	NODE_14803	No	Alphaproteobacteria	Roseomonas	73	0	76.44	New
Combined_Sequel_Illumina	proteusin	46.6	0.365043	10534	10534	NODE_6944	No	Acidobacteria	Uncultured Acidobacteria bacterium	46	4e-124	69.21	New
Combined_Sequel_Illumina	resorcinol	NA	0.899035	9457	9470	NODE_9057	No	Cyanobacteria	Calothrix	2	2e-22	80.62	New
Combined_Sequel_Illumina	resorcinol	NA	3.64708	8296	8340	NODE_12383	No	Cyanobacteria	Nostoc	26	0	77.45	New
Combined_Sequel_Illumina	resorcinol	NA	1.71236	8203	8250	NODE_12697	No	Alphaproteobacteria	Caulobacter	51	0	71.74	New
Combined_Sequel_Illumina	resorcinol	NA	6.43001	9550	7945	NODE_8860	No	Cyanobacteria	Oscillatoria	5	1e-115	96.23	New
Combined_Sequel_Illumina	resorcinol	NA	0.87177	5274	5274	NODE_32577	No	Alphaproteobacteria	Novosphingobium	51	0	77.34	New
Combined_Sequel_Illumina	T1PKS	44.6	24.2585	63840	44615	NODE_94	No	Uncultured	Uncultured bacterium	69	0	66.48	New
Combined_Sequel_Illumina	T1PKS	71.6	3.17184	54137	35377	NODE_143	No	Cyanobacteria	Scytonema	22	0	71.81	New
Combined_Sequel_Illumina	T1PKS	47.6	1.68054	32547	32547	NODE_457	No	Gemmatimonadetes	Gemmatirosa	5	0	80.37	New
Combined_Sequel_Illumina	T1PKS	47.8	7.27048	30358	26042	NODE_547	No	Cyanobacteria	Nostocales	59	0	70.58	New
Combined_Sequel_Illumina	T1PKS	46.1	7.7149	26034	26034	NODE_774	No	Cyanobacteria	Moorea	5	0	76.47	New
Combined_Sequel_Illumina	T1PKS	43.4	4.04838	27699	23866	NODE_659	No	Cyanobacteria	Microcystis	4	8e-146	74.6	New
Combined_Sequel_Illumina	T1PKS	43.6	2.94051	23813	23813	NODE_950	No	Cyanobacteria	Fischerella	4	3e-144	75.12	New
Combined_Sequel_Illumina	T1PKS	49	5.36728	22998	22998	NODE_1031	No	Cyanobacteria	Scytonema	52	0	73.66	New
Combined_Sequel_Illumina	T1PKS	54.2	2.26245	21895	21895	NODE_1151	No	Cyanobacteria	Nostoc	27	0	72.11	New
Combined_Sequel_Illumina	T1PKS	40.9	1.18949	19394	19394	NODE_1534	No	Cyanobacteria	Nostoc	48	9e-155	70.24	New
Combined_Sequel_Illumina	T1PKS	51	2.31584	19225	19225	NODE_1562	No	Cyanobacteria	Nostoc	33	0	80.8	New
Combined_Sequel_Illumina	T1PKS	46.1	1.9422	18534	18534	NODE_1721	No	Cyanobacteria	Nostoc	38	0	66.63	New
Combined_Sequel_Illumina	T1PKS	49.5	5.05265	16917	16917	NODE_2167	No	Cyanobacteria	Nostocales	57	0	73.3	New
Combined_Sequel_Illumina	T1PKS	43.7	11.3683	14949	14949	NODE_2961	No	Cyanobacteria	Fremyella	54	0	68.32	New
Combined_Sequel_Illumina	T1PKS	44.5	4.85194	13027	13027	NODE_4106	No	Cyanobacteria	Scytonema	37	0	72.2	New
Combined_Sequel_Illumina	T1PKS	44.2	1.81711	12938	12938	NODE_4174	No	Cyanobacteria	Nostoc	71	0	75.22	New
Combined_Sequel_Illumina	T1PKS	47.7	1.99982	11126	11126	NODE_6081	No	Cyanobacteria	Scytonema	35	0	71.25	New
Combined_Sequel_Illumina	T1PKS	NA	0.503715	9817	9817	NODE_8273	No	Actinobacteria	Streptomyces	64	0	74.94	New
Combined_Sequel_Illumina	T1PKS	NA	1.59128	9302	9406	NODE_9431	No	Cyanobacteria	Oscillatoria	8	0	82.7	New
Combined_Sequel_Illumina	T1PKS	NA	2.19466	8968	9038	NODE_10301	No	Cyanobacteria	Nostocales	4	1e-134	90.05	New
Combined_Sequel_Illumina	T1PKS	NA	1.98795	8340	8441	NODE_12230	No	Cyanobacteria	Fremyella	56	0	70.37	New
Combined_Sequel_Illumina	T1PKS	NA	0.859326	8046	8051	NODE_13279	No	Cyanobacteria	Nostoc	60	0	72.02	New
Combined_Sequel_Illumina	T1PKS	NA	1.83808	7359	7411	NODE_16326	No	Cyanobacteria	Nostoc	79	0	77.06	New
Combined_Sequel_Illumina	T1PKS	NA	0.967805	6743	6752	NODE_19689	No	Firmicutes	Lentibacillus	13	9e-118	70.76	New
Combined_Sequel_Illumina	T1PKS	NA	2.13501	6534	6534	NODE_21097	No	Cyanobacteria	Scytonema	45	2e-163	69.02	New
Combined_Sequel_Illumina	T1PKS	NA	1.36185	6381	6381	NODE_22137	No	Cyanobacteria	Moorea	52	0	68.4	New
Combined_Sequel_Illumina	T1PKS	NA	2.97983	6275	6275	NODE_22973	No	Cyanobacteria	Nostoc	81	0	72.32	New
Combined_Sequel_Illumina	T1PKS	NA	0.47457	5888	5888	NODE_26102	No	Actinobacteria	Saccharothrix	100	0	67.61	New
Combined_Sequel_Illumina	T1PKS	NA	3.77772	5701	5701	NODE_27918	No	Cyanobacteria	Microcoleus	47	0	80.14	New
Combined_Sequel_Illumina	T1PKS	NA	29.5193	5365	5365	NODE_31454	No	Cyanobacteria	Scytonema	82	0	71.14	New
Combined_Sequel_Illumina	T1PKS	NA	1.05326	5290	5290	NODE_32383	No	Uncultured	Uncultured bacterium	37	5e-82	64.35	New
Combined_Sequel_Illumina	T1PKS,NRPS	44.4	6.16596	24826	24826	NODE_864	No	Cyanobacteria	Nostoc	63	0	79.91	New
Combined_Sequel_Illumina	T2PKS	44.4	2.60148	15888	15888	NODE_2533	No	Cyanobacteria	Oscillatoria	30	0	81.37	New
Combined_Sequel_Illumina	T3PKS	66.8	10.4965	41341	32586	NODE_274	No	Alphaproteobacteria	Sphingosinicella	74	0	74.82	New
Combined_Sequel_Illumina	T3PKS	68.9	0.37874	21585	21585	NODE_1187	No	Alphaproteobacteria	Sphingosinicella	59	0	75.04	New
Combined_Sequel_Illumina	T3PKS	67.2	11.1822	18809	18809	NODE_1649	No	Alphaproteobacteria	Sphingosinicella	76	0	73.19	New
Combined_Sequel_Illumina	T3PKS	63.3	2.00796	15838	15838	NODE_2561	No	Alphaproteobacteria	Sphingosinicella	66	0	75.15	New
Combined_Sequel_Illumina	T3PKS	43.3	2.40231	12190	12190	NODE_4840	No	Actinobacteria	Rubrobacter	58	0	79.97	New
Combined_Sequel_Illumina	T3PKS	70.7	1.42087	11425	11425	NODE_5691	No	Bacteroidetes	Pontibacter	19	3e-51	65.54	New
Combined_Sequel_Illumina	T3PKS	70.5	0.900748	11220	11220	NODE_5966	No	Alphaproteobacteria	Brevundimonas	42	0	76.48	New
Combined_Sequel_Illumina	T3PKS	70.7	0.229722	10557	10557	NODE_6902	No	Alphaproteobacteria	Sphingomonas	97	0	72.11	New
Combined_Sequel_Illumina	T3PKS	NA	0.264056	9038	9129	NODE_10105	No	Alphaproteobacteria	Bradyrhizobium	14	5e-133	74.19	New
Combined_Sequel_Illumina	T3PKS	NA	0.328002	8880	8903	NODE_10553	No	Bacteroidetes	Mucilaginibacter	24	2e-114	70.31	New
Combined_Sequel_Illumina	T3PKS	NA	0.379481	8636	8680	NODE_11232	No	Actinobacteria	Rubrobacter	45	0	77.71	New
Combined_Sequel_Illumina	T3PKS	NA	0.434319	8478	8481	NODE_11769	No	Alphaproteobacteria	Roseomonas	30	0	75.3	New
Combined_Sequel_Illumina	T3PKS	NA	2.10401	8213	8270	NODE_12663	No	Actinobacteria	Iamiaceae	22	0	87.81	New
Combined_Sequel_Illumina	T3PKS	NA	2.07178	8082	8203	NODE_13140	No	Bacteroidetes	Flavisolibacter	69	2e-146	69.2	New
Combined_Sequel_Illumina	T3PKS	NA	1.19365	8028	8047	NODE_13348	No	Bacteroidetes	Hymenobacter	12	1e-65	74.32	New
Combined_Sequel_Illumina	T3PKS	NA	1.96263	7913	7938	NODE_13807	No	Alphaproteobacteria	Brevundimonas	75	0	83.1	New
Combined_Sequel_Illumina	T3PKS	NA	0.254104	7132	7214	NODE_17515	No	Deinococcus-Thermus	Truepera	75	0	72.08	New
Combined_Sequel_Illumina	T3PKS	NA	0.52126	7112	7132	NODE_17608	No	Alphaproteobacteria	Pleomorphomonas	24	2e-113	74.73	New
Combined_Sequel_Illumina	T3PKS	NA	3.79988	6923	6934	NODE_18648	No	Actinobacteria	Micromonospora	61	0	73.8	New
Combined_Sequel_Illumina	T3PKS	NA	0.77426	6413	6413	NODE_21925	No	Bacteroidetes	Hymenobacter	44	2e-112	70.28	New
Combined_Sequel_Illumina	T3PKS	NA	1.35242	6117	6117	NODE_24141	No	Bacteroidetes	Spirosoma	48	0	77.34	New
Combined_Sequel_Illumina	T3PKS	NA	0.21675	5954	5954	NODE_25524	No	Actinobacteria	Amycolatopsis	26	1e-159	70.53	New
Combined_Sequel_Illumina	T3PKS	NA	0.856099	5874	5874	NODE_26229	No	Alphaproteobacteria	Sphingobium	45	0	84.27	New
Combined_Sequel_Illumina	T3PKS	NA	0.186104	5769	5769	NODE_27225	No	Betaproteobacteria	Polaromonas	79	8e-168	67.79	New
Combined_Sequel_Illumina	T3PKS	NA	0.453139	5750	5750	NODE_27423	No	Alphaproteobacteria	Indioceanicola	30	0	69.66	New
Combined_Sequel_Illumina	T3PKS	NA	1.55486	5377	5377	NODE_31308	No	Actinobacteria	Rhodococcus	55	0	70.9	New
Combined_Sequel_Illumina	T3PKS	NA	0.901061	5312	5312	NODE_32089	No	Actinobacteria	Baekduia soli	47	0	73.82	New
Combined_Sequel_Illumina	T3PKS	NA	2.26509	5295	5295	NODE_32325	No	Alphaproteobacteria	Microvirga	70	0	74.04	New
Combined_Sequel_Illumina	T3PKS,indole	39.8	1.09425	12392	12392	NODE_4657	No	Actinobacteria	Friedmanniella	59	0	70.88	New
Combined_Sequel_Illumina	terpene	48.4	29.796	20862	20845	NODE_1297	No	Deltaproteobacteria	Corallococcus	6	0	77.77	New
Combined_Sequel_Illumina	terpene	65.8	2.34031	18657	18657	NODE_1686	No	Actinobacteria	Kineococcus	47	0	71.59	New
Combined_Sequel_Illumina	terpene	55.4	1.38568	33624	16345	NODE_429	No	Actinobacteria	Rubrobacter	22	0	77.06	New
Combined_Sequel_Illumina	terpene	61.2	2.22774	35747	15472	NODE_368	No	Cyanobacteria	Microcoleus	14	0	82.83	New
Combined_Sequel_Illumina	terpene	52.7	16.2667	14812	14812	NODE_3023	No	Alphaproteobacteria	Brevundimonas	57	0	70.88	New
Combined_Sequel_Illumina	terpene	47.7	0.64609	14755	14755	NODE_3058	No	Cyanobacteria	Leptolyngbya	66	0	78.97	New
Combined_Sequel_Illumina	terpene	69.1	0.161541	19410	13763	NODE_1531	No	Bacteroidetes	Cytophaga	15	5e-76	73.2	New
Combined_Sequel_Illumina	terpene	62	1.33371	13423	13423	NODE_3813	No	Verrucomicrobia	Lacunisphaera	21	7e-110	70.34	New
Combined_Sequel_Illumina	terpene	73	0.609172	13166	13166	NODE_3979	No	Betaproteobacteria	Methylibium	73	0	78.43	New
Combined_Sequel_Illumina	terpene	65.8	11.0146	30514	13064	NODE_537	No	Betaproteobacteria	Bordetella	3	3e-125	75.67	New
Combined_Sequel_Illumina	terpene	45.2	2.88443	13262	12096	NODE_3895	No	Verrucomicrobia	Verrucomicrobiaceae	19	0	74.92	New
Combined_Sequel_Illumina	terpene	62.6	2.23571	12044	12044	NODE_4998	No	Alphaproteobacteria	Roseomonas	57	0	72.16	New
Combined_Sequel_Illumina	terpene	71.4	1.19433	11767	11767	NODE_5292	No	Bacteroidetes	Pseudobacter	7	5e-67	67.51	New
Combined_Sequel_Illumina	terpene	72.5	0.886592	11590	11590	NODE_5473	No	Alphaproteobacteria	Caulobacter	70	0	71.31	New
Combined_Sequel_Illumina	terpene	73.5	0.597243	11516	11516	NODE_5565	No	Alphaproteobacteria	Microvirga	70	0	84.22	New
Combined_Sequel_Illumina	terpene	36	0.20713	20351	11483	NODE_1364	No	Cyanobacteria	Microcoleus	43	0	75.64	New
Combined_Sequel_Illumina	terpene	68.2	0.891581	11518	11448	NODE_5562	No	Actinobacteria	Nonomuraea	16	3e-157	84.26	New
Combined_Sequel_Illumina	terpene	44.8	2.82628	14593	11215	NODE_3140	No	Firmicutes	Geobacillus	4	6e-41	68.37	New
Combined_Sequel_Illumina	terpene	75.5	1.38083	10612	10612	NODE_6809	No	Actinobacteria	Baekduia soli	86	0	72.01	New
Combined_Sequel_Illumina	terpene	NA	2.32884	9764	9764	NODE_8378	No	Actinobacteria	Streptomyces	8	6e-83	74.22	New
Combined_Sequel_Illumina	terpene	NA	0.521286	9523	9550	NODE_8917	No	Gammaproteobacteria	Stenotrophomonas	5	2e-32	72.78	New
Combined_Sequel_Illumina	terpene	NA	1.70602	9199	9294	NODE_9700	No	Alphaproteobacteria	Caulobacter	25	0	72.6	New
Combined_Sequel_Illumina	terpene	NA	0.223757	9177	9284	NODE_9763	No	Cyanobacteria	Microcoleus	7	9e-156	81.47	New
Combined_Sequel_Illumina	terpene	NA	0.315263	9129	9199	NODE_9862	No	Actinobacteria	Aeromicrobium	8	9e-166	81.3	New
Combined_Sequel_Illumina	terpene	NA	1.15151	8978	9039	NODE_10276	No	Gemmatimonadetes	Gemmatirosa	70	0	82.1	New
Combined_Sequel_Illumina	terpene	NA	1.73594	8890	8968	NODE_10527	No	Actinobacteria	Rubrobacter	21	4e-86	64.83	New
Combined_Sequel_Illumina	terpene	NA	0.165702	8769	8791	NODE_10853	No	Alphaproteobacteria	Rhodobacter	45	0	76.3	New
Combined_Sequel_Illumina	terpene	NA	0.416096	8738	8769	NODE_10943	No	Cyanobacteria	Crinalium	16	0	77.52	New
Combined_Sequel_Illumina	terpene	NA	0.822005	8498	8568	NODE_11703	No	Cyanobacteria	Nostoc	73	0	81.92	New
Combined_Sequel_Illumina	terpene	NA	1.86372	8250	8284	NODE_12537	No	Actinobacteria	Auraticoccus	21	1e-136	68.37	New
Combined_Sequel_Illumina	terpene	NA	0.567895	8051	8082	NODE_13261	No	Alphaproteobacteria	Sphingomonas	73	0	74.2	New
Combined_Sequel_Illumina	terpene	NA	0.96149	8047	8056	NODE_13277	No	Alphaproteobacteria	Sphingosinicella	86	0	70.66	New
Combined_Sequel_Illumina	terpene	NA	0.888371	7858	7889	NODE_14037	No	Cyanobacteria	Scytonema	73	0	73.78	New
Combined_Sequel_Illumina	terpene	NA	0.274211	7727	7764	NODE_14563	No	Alphaproteobacteria	Microvirga	24	0	80.48	New
Combined_Sequel_Illumina	terpene	NA	1.72887	7662	7667	NODE_14846	No	Bacteroidetes	Flavisolibacter	96	0	70.71	New
Combined_Sequel_Illumina	terpene	NA	0.590149	7598	7622	NODE_15147	No	Actinobacteria	Streptosporangium	32	7e-126	71.07	New
Combined_Sequel_Illumina	terpene	NA	1.78785	7532	7598	NODE_15449	No	Alphaproteobacteria	Brevundimonas	62	0	72.48	New
Combined_Sequel_Illumina	terpene	NA	1.03603	7427	7434	NODE_15974	No	Firmicutes	Symbiobacterium	3	2e-12	69.44	New
Combined_Sequel_Illumina	terpene	NA	0.49979	7266	7313	NODE_16811	No	Alphaproteobacteria	Methylobacterium	64	0	74.22	New
Combined_Sequel_Illumina	terpene	NA	0.780666	7244	7266	NODE_16932	No	Bacteroidetes	Panacibacter	48	0	69.57	New
Combined_Sequel_Illumina	terpene	NA	1.06741	7114	7172	NODE_17596	No	Cyanobacteria	Nostoc	72	0	76.83	New
Combined_Sequel_Illumina	terpene	NA	0.139552	7042	7100	NODE_18001	No	No hit	NA	0	0	0	New
Combined_Sequel_Illumina	terpene	NA	0.397679	6934	6937	NODE_18581	No	Actinobacteria	Rubrobacter	80	0	71.53	New
Combined_Sequel_Illumina	terpene	NA	0.283279	6933	6934	NODE_18589	No	Alphaproteobacteria	Sphingosinicella	41	1e-140	68.89	New
Combined_Sequel_Illumina	terpene	NA	0.758093	6923	6933	NODE_18651	No	Actinobacteria	Rubrobacter	77	0	68.53	New
Combined_Sequel_Illumina	terpene	NA	2.14213	6628	6743	NODE_20432	No	No hit	NA	0	0	0	New
Combined_Sequel_Illumina	terpene	NA	1.38848	6413	6413	NODE_21924	No	Actinobacteria	Aeromicrobium	73	0	72.97	New
Combined_Sequel_Illumina	terpene	NA	0.587159	6248	6248	NODE_23167	No	Betaproteobacteria	Massilia	48	0	70.19	New
Combined_Sequel_Illumina	terpene	NA	1.26364	6598	6245	NODE_20642	No	Alphaproteobacteria	Sphingosinicella	13	5e-108	70.53	New
Combined_Sequel_Illumina	terpene	NA	0.215304	6230	6230	NODE_23320	No	Chloroflexi	Sphaerobacter	38	2e-162	69.06	New
Combined_Sequel_Illumina	terpene	NA	0.273534	6214	6214	NODE_23437	No	Actinobacteria	Baekduia soli	74	0	77.49	New
Combined_Sequel_Illumina	terpene	NA	1.34199	6171	6171	NODE_23740	No	Uncultured	Uncultured bacterium	14	3e-47	67.37	New
Combined_Sequel_Illumina	terpene	NA	7.6216	6147	6147	NODE_23904	No	Cyanobacteria	Cyanothece	39	2e-164	72.06	New
Combined_Sequel_Illumina	terpene	NA	9.21037	6107	6107	NODE_24234	No	Cyanobacteria	Leptolyngbya	58	0	73.83	New
Combined_Sequel_Illumina	terpene	NA	0.439257	6103	6103	NODE_24279	No	Deltaproteobacteria	Sorangium	41	0	72.35	New
Combined_Sequel_Illumina	terpene	NA	0.945245	6026	6026	NODE_24900	No	Gemmatimonadetes	Gemmatirosa	56	0	74.27	New
Combined_Sequel_Illumina	terpene	NA	3.55398	5990	5990	NODE_25202	No	Bacteroidetes	Fibrella	12	6e-69	69.59	New
Combined_Sequel_Illumina	terpene	NA	0.899505	5988	5988	NODE_25216	No	Alphaproteobacteria	Microvirga	93	0	70.03	New
Combined_Sequel_Illumina	terpene	NA	1.2027	5973	5973	NODE_25338	No	Uncultured	Uncultured bacterium	12	2e-24	67.76	New
Combined_Sequel_Illumina	terpene	NA	1.07022	5852	5852	NODE_26442	No	Cyanobacteria	Crinalium	4	1e-32	73.51	New
Combined_Sequel_Illumina	terpene	NA	0.837587	5730	5730	NODE_27636	No	Alphaproteobacteria	Methylobacterium	30	0	75.14	New
Combined_Sequel_Illumina	terpene	NA	1.91269	5705	5705	NODE_27865	No	Bacteroidetes	Panacibacter	76	0	70.25	New
Combined_Sequel_Illumina	terpene	NA	0.502479	5572	5572	NODE_29211	No	Betaproteobacteria	Massilia	53	0	69.56	New
Combined_Sequel_Illumina	terpene	NA	0.959814	5278	5278	NODE_32542	No	Gemmatimonadetes	Gemmatimonas	52	0	72.05	New
Combined_Sequel_Illumina	terpene	NA	0.922187	5229	5229	NODE_33114	No	Cyanobacteria	Nostoc	59	0	80.91	New
Combined_Sequel_Illumina	terpene	NA	2.55837	9370	5203	NODE_9258	No	Cyanobacteria	Aulosira	5	2e-18	71.16	New
Combined_Sequel_Illumina	terpene	NA	2.35931	5195	5195	NODE_33562	No	Uncultured	Uncultured bacterium	23	5e-56	65.87	New
Combined_Sequel_Illumina	terpene	NA	0.111067	5169	5169	NODE_33883	No	Planctomycetes	Planctomycetes	41	0	75.6	New
Combined_Sequel_Illumina	terpene	NA	0.244574	5103	5103	NODE_34712	No	Actinobacteria	Conexibacter	54	0	78.88	New
Combined_Sequel_Illumina	terpene	NA	0.657778	5077	5077	NODE_35026	No	Actinobacteria	Friedmanniella	63	4e-178	70.7	New
Combined_Sequel_Illumina	terpene	NA	0.522364	5068	5068	NODE_35141	No	Alphaproteobacteria	Roseomonas	56	0	74	New
Combined_Sequel_Illumina	terpene	NA	0.132711	5055	5055	NODE_35306	No	Alphaproteobacteria	Chelatococcus	34	0	76.83	New
Combined_Sequel_Illumina	terpene	NA	1.2433	5018	5018	NODE_35781	No	Planctomycetes	Planctomycetes	19	2e-74	75.63	New
Combined_Sequel_Illumina	terpene	NA	11.9715	5004	5004	NODE_35977	No	Cyanobacteria	Microcoleus	78	0	79.26	New
Combined_Sequel_Illumina	thiopeptide	68.8	0.439497	27349	26746	NODE_676	No	Gemmatimonadetes	Gemmatirosa	2	2e-94	77.14	New
Combined_Sequel_Illumina	thiopeptide,bacteriocin,LAP	70.6	3.50218	61709	38157	NODE_99	No	Actinobacteria	Conexibacter	45	0	81.31	New
Flye co-assembly	arylpolyene	48	0	41819	41819	contig_4386	No	Cyanobacteria	Fischerella	41	0	71.47	New
Flye co-assembly	arylpolyene	43.4	0	21714	21714	contig_16753	No	Cyanobacteria	Scytonema	77	0	85.01	New
Flye co-assembly	arylpolyene	45.9	0	18754	18754	contig_11264	No	Cyanobacteria	Microcoleus	72	0	82.84	New
Flye co-assembly	arylpolyene,NRPS	46.5	0	75587	31381	contig_579	No	Cyanobacteria	Microcoleus	64	0	79.75	New
Flye co-assembly	bacteriocin	46.5	0	18808	12721	contig_15269	No	Cyanobacteria	Microcoleus	59	0	72.15	New
Flye co-assembly	bacteriocin	45.4	0	11327	11327	contig_2550	No	Cyanobacteria	Scytonema	42	0	66.9	New
Flye co-assembly	bacteriocin	42.5	0	13876	9090	contig_10021	No	Cyanobacteria	Scytonema	21	0	68.15	New
Flye co-assembly	bacteriocin	43.2	0	20883	8807	contig_3755	No	Cyanobacteria	Oscillatoria	33	0	81.52	New
Flye co-assembly	bacteriocin	43.1	0	11830	8596	contig_5677	No	Cyanobacteria	Scytonema	8	0	95.46	New
Flye co-assembly	bacteriocin	48	0	20363	8515	contig_10069	No	Cyanobacteria	Microcoleus	44	0	70.15	New
Flye co-assembly	bacteriocin	48.1	0	20701	8294	contig_10558	No	Cyanobacteria	Microcoleus	26	8e-67	65	New
Flye co-assembly	bacteriocin	45.2	0	6397	6397	contig_1490	No	Cyanobacteria	Microcoleus	53	0	86.28	New
Flye co-assembly	bacteriocin	45	0	12898	6010	contig_3994	No	Cyanobacteria	Scytonema	42	0	79.17	New
Flye co-assembly	bacteriocin,proteusin	44.8	0	19478	19478	contig_17744	No	Cyanobacteria	Scytonema	41	0	67.06	New
Flye co-assembly	bacteriocin,proteusin	45.2	0	21332	16087	contig_3990	No	Cyanobacteria	Anabaena	20	0	71.36	New
Flye co-assembly	betalactone	47.8	0	24863	24863	contig_14237	No	Cyanobacteria	Chroococcidiopsis	83	0	70.97	New
Flye co-assembly	betalactone	71.8	0	37476	22788	contig_9992	No	Actinobacteria	Baekduia soli	66	0	72.31	New
Flye co-assembly	betalactone	70.2	0	57979	22116	contig_10147	No	Actinobacteria	Geodermatophilus	25	0	92.14	New
Flye co-assembly	betalactone	67.9	0	21649	19469	contig_4678	No	Actinobacteria	Arthrobacter	80	0	73.82	New
Flye co-assembly	betalactone	52.9	0	36376	11865	contig_809	No	Cyanobacteria	Scytonema	62	0	96.32	New
Flye co-assembly	cyanobactin	47.1	0	11749	11749	contig_7940	No	Cyanobacteria	Leptolyngbya	37	0	74.94	New
Flye co-assembly	ectoine	76.2	0	22486	9689	contig_5352	No	Gemmatimonadetes	Gemmatirosa	35	1e-102	74.38	New
Flye co-assembly	hglE-KS	46.2	0	35501	33489	contig_1141	No	Cyanobacteria	Fischerella	54	0	72.18	New
Flye co-assembly	hglE-KS	47.1	0	48703	27401	contig_15884	No	Cyanobacteria	Microcoleus	56	0	76.7	New
Flye co-assembly	hglE-KS	41.4	0	22046	22046	contig_12940	No	Cyanobacteria	Nostoc	69	0	77.93	New
Flye co-assembly	hglE-KS	44.9	0	33431	20790	contig_4261	No	Cyanobacteria	Nostoc	30	0	70.91	New
Flye co-assembly	hglE-KS,T1PKS	45.1	0	40136	40136	contig_1829	No	Cyanobacteria	Fischerella	42	0	71.09	New
Flye co-assembly	hglE-KS,T1PKS	46.3	0	24575	24575	contig_3065	No	Cyanobacteria	Nostoc	60	0	75.84	New
Flye co-assembly	hserlactone	66	0	22597	16635	contig_8401	No	Alphaproteobacteria	Sphingosinicella	48	0	71	New
Flye co-assembly	hserlactone	65.6	0	19322	15408	contig_6132	No	Alphaproteobacteria	Microvirga	25	0	84	New
Flye co-assembly	hserlactone	64.7	0	27635	13111	contig_13929	No	Alphaproteobacteria	Novosphingobium	16	0	74.08	New
Flye co-assembly	indole	47	0	38557	14940	contig_3768	No	Cyanobacteria	Scytonema	67	0	95.24	New
Flye co-assembly	ladderane	63.2	0	24186	24186	contig_3304	No	Betaproteobacteria	Janthinobacterium	31	0	68.84	New
Flye co-assembly	LAP	68.6	0	33763	30777	contig_12063	No	Actinobacteria	Rubrobacter	52	0	82.59	New
Flye co-assembly	LAP,bacteriocin	47.4	0	19049	17026	contig_15115	No	Cyanobacteria	Microcoleus	53	0	70.49	New
Flye co-assembly	lassopeptide	42.4	0	37401	19375	contig_4343	No	Cyanobacteria	Scytonema	75	0	92.57	New
Flye co-assembly	lassopeptide	48.3	0	24893	13086	contig_14644	No	Cyanobacteria	Microcoleus	60	0	80.41	New
Flye co-assembly	NRPS	47.3	0	53451	49773	contig_1999	No	Cyanobacteria	Microcoleus	57	0	87.15	New
Flye co-assembly	NRPS	46.7	0	59371	49111	contig_4182	No	Cyanobacteria	Oscillatoria	16	0	94.11	New
Flye co-assembly	NRPS	47	0	75842	45741	contig_4360	No	Cyanobacteria	Microcoleus	66	0	92.4	New
Flye co-assembly	NRPS	48.2	0	60107	45108	contig_3447	No	Cyanobacteria	Microcoleus	51	0	71.4	New
Flye co-assembly	NRPS	46	0	43348	42765	contig_3255	No	Cyanobacteria	Oscillatoria	75	0	92.3	New
Flye co-assembly	NRPS	45.7	0	22004	41993	contig_925	No	Cyanobacteria	Oscillatoria	48	0	90.92	New
Flye co-assembly	NRPS	72.4	0	41367	41367	contig_6311	No	Deltaproteobacteria	Archangium	69	0	67.97	New
Flye co-assembly	NRPS	75.3	0	41146	41146	contig_15825	No	Deltaproteobacteria	Corallococcus	76	0	68.06	New
Flye co-assembly	NRPS	46.7	0	69286	40695	contig_7293	No	Cyanobacteria	Microcoleus	55	0	77.18	New
Flye co-assembly	NRPS	46.2	0	40352	40352	contig_7091	No	Cyanobacteria	Nostocales	68	0	70.41	New
Flye co-assembly	NRPS	46.3	0	39244	39244	contig_3429	No	Cyanobacteria	Nostocales	71	0	70.45	New
Flye co-assembly	NRPS	46.4	0	38362	38362	contig_2209	No	Cyanobacteria	Oscillatoria	69	0	94.82	New
Flye co-assembly	NRPS	53.1	0	266507	37621	contig_6039	No	No hit	NA	0	0	0	New
Flye co-assembly	NRPS	46.4	0	76600	37590	contig_4916	No	Cyanobacteria	Microcoleus	64	0	77.9	New
Flye co-assembly	NRPS	47.3	0	38795	36899	contig_2417	No	Cyanobacteria	Cylindrospermum	52	0	81.74	New
Flye co-assembly	NRPS	46.4	0	55162	35548	contig_559	No	Cyanobacteria	Oscillatoria	64	0	93.2	New
Flye co-assembly	NRPS	46.6	0	41152	35150	contig_3930	No	Cyanobacteria	Scytonema	19	0	77.96	New
Flye co-assembly	NRPS	48	0	35128	35128	contig_14089	No	Cyanobacteria	Nostoc	68	0	70.67	New
Flye co-assembly	NRPS	51	0	131605	34846	contig_910	No	Cyanobacteria	Leptolyngbya	50	0	79.12	New
Flye co-assembly	NRPS	50.8	0	34597	34246	contig_1868	No	Cyanobacteria	Scytonema	50	0	75.52	New
Flye co-assembly	NRPS	43.1	0	70117	34023	contig_317	No	Cyanobacteria	Oscillatoria	60	0	94.18	New
Flye co-assembly	NRPS	47.1	0	38636	33889	contig_7652	No	Cyanobacteria	Scytonema	56	0	75.05	New
Flye co-assembly	NRPS	45.9	0	55214	33738	contig_2574	No	Cyanobacteria	Microcoleus	65	0	78.63	New
Flye co-assembly	NRPS	73.2	0	36295	32649	contig_3415	No	Alphaproteobacteria	Bradyrhizobium	31	0	69.2	New
Flye co-assembly	NRPS	73.2	0	32604	32604	contig_5037	No	Actinobacteria	Baekduia soli	15	2e-143	76.03	New
Flye co-assembly	NRPS	49.8	0	35439	32528	contig_5946	No	Cyanobacteria	Oscillatoria	37	0	96.19	New
Flye co-assembly	NRPS	46.2	0	41394	31795	contig_1251	No	Cyanobacteria	Microcoleus	60	0	78.91	New
Flye co-assembly	NRPS	47.9	0	31398	31398	contig_12145	No	Cyanobacteria	Microcoleus	56	0	75.24	New
Flye co-assembly	NRPS	69	0	30073	30073	contig_12660	No	Actinobacteria	Ornithinimicrobium	23	0	69.5	New
Flye co-assembly	NRPS	57.4	0	35821	29791	contig_2834	No	Cyanobacteria	Leptolyngbya	29	0	74.57	New
Flye co-assembly	NRPS	41.6	0	34837	29441	contig_3363	No	Cyanobacteria	Oscillatoria	29	0	89.93	New
Flye co-assembly	NRPS	43.7	0	33922	29310	contig_1806	No	Cyanobacteria	Oscillatoria	25	0	93.61	New
Flye co-assembly	NRPS	65.9	0	29286	29286	contig_4041	No	Uncultured	Uncultured bacterium	49	0	87.24	New
Flye co-assembly	NRPS	75.8	0	29103	29103	contig_12233	No	Deltaproteobacteria	Corallococcus	85	0	67.07	New
Flye co-assembly	NRPS	73.1	0	28887	28887	contig_1543	No	Betaproteobacteria	Ralstonia	58	0	70.5	New
Flye co-assembly	NRPS	46.3	0	42742	28503	contig_1137	No	Cyanobacteria	Microcoleus	71	0	77.5	New
Flye co-assembly	NRPS	51.5	0	119841	27780	contig_14769	No	Cyanobacteria	Nostocales	36	0	78.98	New
Flye co-assembly	NRPS	47	0	41375	27766	contig_4475	No	Cyanobacteria	Cylindrospermum	28	0	80.83	New
Flye co-assembly	NRPS	72.2	0	27259	27259	contig_11740	No	Alphaproteobacteria	Bradyrhizobium	89	0	70.25	New
Flye co-assembly	NRPS	73.7	0	26428	26428	contig_10155	No	Alphaproteobacteria	Bradyrhizobium	71	0	72.22	New
Flye co-assembly	NRPS	46.7	0	26065	26065	contig_17773	No	Cyanobacteria	Nostoc	64	0	74.12	New
Flye co-assembly	NRPS	45.4	0	34028	25932	contig_1312	No	Cyanobacteria	Moorea	48	0	77.54	New
Flye co-assembly	NRPS	48.2	0	30631	25756	contig_13549	No	Cyanobacteria	Scytonema	45	0	76.05	New
Flye co-assembly	NRPS	49.3	0	49355	25424	contig_10225	No	Actinobacteria	Baekduia soli	10	0	84.65	New
Flye co-assembly	NRPS	45.8	0	38225	25142	contig_15475	No	Cyanobacteria	Microcoleus	60	0	79.73	New
Flye co-assembly	NRPS	47.9	0	25114	25114	contig_16517	No	Cyanobacteria	Chroococcidiopsis	80	0	71.07	New
Flye co-assembly	NRPS	48.5	0	24924	24924	contig_10917	No	Cyanobacteria	Microcoleus	75	0	80.83	New
Flye co-assembly	NRPS	76	0	24922	24922	contig_2431	No	Deltaproteobacteria	Corallococcus	71	0	68.85	New
Flye co-assembly	NRPS	46.4	0	24865	24865	contig_16042	No	Cyanobacteria	Microcoleus	61	0	91.09	New
Flye co-assembly	NRPS	46.1	0	30037	24217	contig_5574	No	Cyanobacteria	Microcoleus	16	0	88.56	New
Flye co-assembly	NRPS	47	0	24778	23834	contig_7960	No	Cyanobacteria	Microcoleus	61	0	74.08	New
Flye co-assembly	NRPS	46.9	0	26646	23399	contig_1093	No	Cyanobacteria	Microcoleus	74	0	73.58	New
Flye co-assembly	NRPS	47.4	0	57038	22878	contig_2301	No	Cyanobacteria	Scytonema	18	0	89.61	New
Flye co-assembly	NRPS	45.3	0	22686	22686	contig_14729	No	Cyanobacteria	Scytonema	67.84	0	51	New
Flye co-assembly	NRPS	47.8	0	88238	22373	contig_8739	No	Cyanobacteria	Microcoleus	74	0	83.33	New
Flye co-assembly	NRPS	47.3	0	22349	22349	contig_1084	No	Cyanobacteria	Microcoleus	58	0	79.55	New
Flye co-assembly	NRPS	45.7	0	22004	22004	contig_924	No	Cyanobacteria	Oscillatoria	48	0	90.92	New
Flye co-assembly	NRPS	44.5	0	22033	21942	contig_8298	No	Cyanobacteria	Anabaena	17	0	76.9	New
Flye co-assembly	NRPS	75.4	0	21712	21712	contig_15061	No	Deltaproteobacteria	Archangium	90	0	67.11	New
Flye co-assembly	NRPS	45.8	0	21685	21685	contig_4859	No	Cyanobacteria	Nostoc	53	0	75.36	New
Flye co-assembly	NRPS	45.7	0	29799	21529	contig_8416	No	Cyanobacteria	Oscillatoria	75	0	91.21	New
Flye co-assembly	NRPS	43.4	0	20710	20710	contig_610	No	Cyanobacteria	Oscillatoria	44	0	87.92	New
Flye co-assembly	NRPS	45.5	0	20376	20376	contig_1111	No	Cyanobacteria	Scytonema	56	0	79.33	New
Flye co-assembly	NRPS	43.7	0	20253	20253	contig_2027	No	Cyanobacteria	Anabaena	62	0	82.42	New
Flye co-assembly	NRPS	76.8	0	20250	20250	contig_9777	No	Deltaproteobacteria	Myxococcus	77	0	65.53	New
Flye co-assembly	NRPS	43.9	0	19624	19624	contig_5265	No	Cyanobacteria	Oscillatoria	28	0	97.54	New
Flye co-assembly	NRPS	46.5	0	19583	19583	contig_13700	No	Cyanobacteria	Scytonema	78	0	71.76	New
Flye co-assembly	NRPS	47.2	0	18987	18987	contig_4653	No	Cyanobacteria	Dolichospermum	66	0	83.41	New
Flye co-assembly	NRPS	73.3	0	18943	18943	contig_15943	No	Deltaproteobacteria	Corallococcus	84	0	68.03	New
Flye co-assembly	NRPS	74.7	0	18905	18905	contig_15085	No	Deltaproteobacteria	Corallococcus	72	0	67.09	New
Flye co-assembly	NRPS	50.1	0	17963	17963	contig_9282	No	Cyanobacteria	Oscillatoria	49	0	93.1	New
Flye co-assembly	NRPS	73.2	0	17955	17955	contig_15738	No	Deltaproteobacteria	Corallococcus	97	0	68.29	New
Flye co-assembly	NRPS	72.4	0	17913	17913	contig_17595	No	Chloroflexi	Sphaerobacter	14	0	78.76	New
Flye co-assembly	NRPS	76.3	0	17887	17887	contig_2389	No	Deltaproteobacteria	Corallococcus	48	3e-108	72.65	New
Flye co-assembly	NRPS	63.8	0	17771	17771	contig_17501	No	Gammaproteobacteria	Pseudomonas	33	5e-43	67.95	New
Flye co-assembly	NRPS	47.2	0	16981	16981	contig_4906	No	Cyanobacteria	Nostoc	69	0	70.59	New
Flye co-assembly	NRPS	46.5	0	16147	16147	contig_7635	No	Cyanobacteria	Microcoleus	51	0	75.9	New
Flye co-assembly	NRPS	41.7	0	15938	15938	contig_1237	No	Cyanobacteria	Oscillatoria	48	0	81.37	New
Flye co-assembly	NRPS	47.5	0	15685	15685	contig_14431	No	Cyanobacteria	Oscillatoria	37	0	83.92	New
Flye co-assembly	NRPS	76	0	15546	15546	contig_7010	No	Deltaproteobacteria	Archangium	90	0	66.5	New
Flye co-assembly	NRPS	48.9	0	15423	15423	contig_12298	No	Cyanobacteria	Microcoleus	62	0	69.96	New
Flye co-assembly	NRPS	47.6	0	15239	15239	contig_9567	No	Cyanobacteria	Microcoleus	65	0	83.14	New
Flye co-assembly	NRPS	48.4	0	15075	15075	contig_3829	No	Cyanobacteria	Dolichospermum	35	0	78.81	New
Flye co-assembly	NRPS	67.7	0	19594	14988	contig_4272	No	Actinobacteria	Arthrobacter	77	0	84.57	New
Flye co-assembly	NRPS	39.9	0	14852	14852	contig_7558	No	Cyanobacteria	Nostoc	61	0	81.62	New
Flye co-assembly	NRPS	50.7	0	14364	14364	contig_14134	No	Cyanobacteria	Microcoleus	59	0	77.74	New
Flye co-assembly	NRPS	75.2	0	14272	14272	contig_12800	No	Deltaproteobacteria	Corallococcus	96	0	69.69	New
Flye co-assembly	NRPS	47.9	0	14201	14201	contig_7198	No	Cyanobacteria	Nostoc	22	2e-105	70.84	New
Flye co-assembly	NRPS	74.8	0	14169	14169	contig_17965	No	Betaproteobacteria	Burkholderia	90	0	69.08	New
Flye co-assembly	NRPS	62	0	13811	13811	contig_733	No	Uncultured	Uncultured bacterium	53	0	66.65	New
Flye co-assembly	NRPS	48.1	0	13397	13397	contig_18159	No	Cyanobacteria	Nostoc	42	2e-142	71.12	New
Flye co-assembly	NRPS	49	0	12645	12645	contig_15018	No	Cyanobacteria	Nostoc	70	0	80.65	New
Flye co-assembly	NRPS	46.2	0	12523	12523	contig_5123	No	Cyanobacteria	Microcoleus	58	0	77.84	New
Flye co-assembly	NRPS	45.9	0	11988	11988	contig_7211	No	Cyanobacteria	Oscillatoria	73	0	90.29	New
Flye co-assembly	NRPS	52.6	0	11148	11148	contig_16481	No	Cyanobacteria	Nostoc	25	0	73.13	New
Flye co-assembly	NRPS	51	0	11077	11077	contig_5784	No	Cyanobacteria	Nostoc	62	0	68.63	New
Flye co-assembly	NRPS	70.5	0	10593	10593	contig_10832	No	Deltaproteobacteria	Sorangium	40	0	69.92	New
Flye co-assembly	NRPS	47.1	0	9599	9599	contig_6363	No	Cyanobacteria	Scytonema	70	0	71.08	New
Flye co-assembly	NRPS	72.9	0	9492	9492	contig_10513	No	Deltaproteobacteria	Corallococcus	99	0	67.38	New
Flye co-assembly	NRPS	43.3	0	9347	9347	contig_4330	No	Cyanobacteria	Anabaena	36	0	76.06	New
Flye co-assembly	NRPS	48.8	0	8962	8962	contig_11451	No	Cyanobacteria	Microcoleus	72	0	76.32	New
Flye co-assembly	NRPS	47.2	0	8392	8392	contig_13541	No	Cyanobacteria	Microcoleus	71	0	77.63	New
Flye co-assembly	NRPS	49.1	0	7442	7442	contig_473	No	Cyanobacteria	Oscillatoria	73	0	92.85	New
Flye co-assembly	NRPS	65.3	0	6634	6634	contig_10548	No	Betaproteobacteria	Burkholderia	95	0	68.74	New
Flye co-assembly	NRPS	47.2	0	6290	6290	contig_6078	No	Cyanobacteria	Scytonema	50	0	69.71	New
Flye co-assembly	NRPS	64.3	0	5928	5928	contig_14875	No	Betaproteobacteria	Burkholderia	89	3e-154	65.7	New
Flye co-assembly	NRPS	52.6	0	5719	5719	contig_17167	No	Cyanobacteria	Scytonema	92	8e-111	73.87	New
Flye co-assembly	NRPS	47.3	0	5104	5104	contig_18418	No	Cyanobacteria	Nostoc	13	1e-66	74.45	New
Flye co-assembly	NRPS,lanthipeptide	75	0	26328	26328	contig_16427	No	Deltaproteobacteria	Corallococcus	73	0	68.03	New
Flye co-assembly	NRPS,T1PKS	43.4	0	46501	46501	contig_4998	No	Cyanobacteria	Nostocales	68	0	69.89	New
Flye co-assembly	NRPS,T1PKS	73.5	0	32893	32893	contig_6595	No	Uncultured	Uncultured bacterium	67	0	90.25	New
Flye co-assembly	NRPS,T1PKS	59.9	0	48090	29462	contig_17430	No	Uncultured	Uncultured bacterium	11	0	68.19	New
Flye co-assembly	NRPS,T1PKS	40.7	0	28555	28555	contig_17714	No	Cyanobacteria	Chroococcidiopsis	78	0	85.44	New
Flye co-assembly	NRPS,T1PKS	49	0	27635	27635	contig_12333	No	Cyanobacteria	Nostoc	63	0	71.9	New
Flye co-assembly	NRPS-like	48.8	0	7329	7329	contig_8825	No	Cyanobacteria	Chroococcidiopsis	82	0	66.33	New
Flye co-assembly	oligosaccharide	46.2	0	50880	26676	contig_2249	No	Cyanobacteria	Microcoleus	55	0	82.92	New
Flye co-assembly	other	76	0	27415	27414	contig_17363	No	Actinobacteria	Pimelobacter	5	0	75.81	New
Flye co-assembly	phosphonate	47.8	0	21632	21632	contig_263	No	Cyanobacteria	Microcoleus	31	0	80.92	New
Flye co-assembly	PpyS-KS	60	0	43401	17275	contig_12156	No	Cyanobacteria	Nodularia	25	0	91.49	New
Flye co-assembly	proteusin,bacteriocin	46.7	0	33136	19567	contig_13167	No	Cyanobacteria	Moorea	16	0	76.03	New
Flye co-assembly	resorcinol	46.3	0	17301	17301	contig_13184	No	Cyanobacteria	Oscillatoria	64	0	95.03	New
Flye co-assembly	T1PKS	75.3	0	113647	59445	contig_8217	No	Actinobacteria	Baekduia soli	8	0	87.68	New
Flye co-assembly	T1PKS	46.6	0	61609	53903	contig_7180	No	Cyanobacteria	Nostocales	42	0	70.14	New
Flye co-assembly	T1PKS	75.9	0	51401	51401	contig_2326	No	Actinobacteria	Actinosynnema	50	0	73.18	New
Flye co-assembly	T1PKS	46.7	0	50017	38732	contig_6809	No	Cyanobacteria	Nostoc	49	0	79.41	New
Flye co-assembly	T1PKS	46.9	0	27575	27575	contig_16987	No	Cyanobacteria	Fischerella	59	0	71.5	New
Flye co-assembly	T1PKS	62.6	0	22709	21415	contig_14626	No	Chloroflexi	Herpetosiphon	35	2e-157	74.1	New
Flye co-assembly	T1PKS	46.8	0	20309	20309	contig_12827	No	Cyanobacteria	Nostoc	63	0	70.96	New
Flye co-assembly	T1PKS	47.1	0	19862	19862	contig_10744	No	Cyanobacteria	Moorea	51	0	76.67	New
Flye co-assembly	T1PKS	47.5	0	19821	19821	contig_17651	No	Cyanobacteria	Scytonema	31	0	67.7	New
Flye co-assembly	T1PKS	77.4	0	9637	9637	contig_5478	No	Actinobacteria	Pseudonocardia	100	0	69.59	New
Flye co-assembly	T1PKS,NRPS	46.2	0	43456	30203	contig_211	No	Cyanobacteria	Oscillatoria	60	0	89.65	New
Flye co-assembly	T3PKS	62.1	0	56540	33478	contig_5261	No	Cyanobacteria	Microcoleus	12	0	86.86	New
Flye co-assembly	T3PKS	63.2	0	31934	25098	contig_18845	No	Actinobacteria	Rubrobacter	67	0	79.89	New
Flye co-assembly	T3PKS	64.8	0	24621	24621	contig_11847	No	Alphaproteobacteria	Microvirga	66	0	80.08	New
Flye co-assembly	T3PKS	68.6	0	20862	20862	contig_9512	No	Alphaproteobacteria	Sphingosinicella	70	0	72.61	New
Flye co-assembly	T3PKS	62	0	43610	20165	contig_16416	No	Actinobacteria	Rubrobacter	60	0	77.08	New
Flye co-assembly	T3PKS	76	0	18998	18998	contig_11924	No	Actinobacteria	Micromonospora	55	0	81.01	New
Flye co-assembly	T3PKS	68.9	0	17782	17782	contig_3858	No	Actinobacteria	Rubrobacter	71	0	84.63	New
Flye co-assembly	terpene	62.6	0	38794	34688	contig_1052	No	Uncultured	Uncultured bacterium	26	0	69.28	New
Flye co-assembly	terpene	47.4	0	23986	21428	contig_63	No	Cyanobacteria	Microcoleus	57	0	81.72	New
Flye co-assembly	terpene	76.2	0	24480	21037	contig_9202	No	Actinobacteria	Frankia	29	0	75.21	New
Flye co-assembly	terpene	70.7	0	51903	20906	contig_6902	No	Actinobacteria	Aeromicrobium	30	0	73.42	New
Flye co-assembly	terpene	48.8	0	27737	20146	contig_18425	No	Cyanobacteria	Microcoleus	57	0	80.33	New
Flye co-assembly	terpene	74.1	0	22715	19637	contig_6045	No	Actinobacteria	Baekduia soli	30	0	76.01	New
Flye co-assembly	terpene	51.9	0	48695	19277	contig_8020	No	Cyanobacteria	Nostoc	41	0	74.39	New
Flye co-assembly	terpene	48.1	0	37838	17883	contig_3700	No	Cyanobacteria	Microcoleus	64	0	82.97	New
Flye co-assembly	terpene	65.9	0	28107	17791	contig_288	No	Gemmatimonadetes	Gemmatirosa	15	0	71.94	New
Flye co-assembly	terpene	69.7	0	17518	17166	contig_8691	No	Uncultured	Uncultured bacterium	51	0	78.26	New
Flye co-assembly	terpene	66.9	0	16894	16894	contig_7264	No	Alphaproteobacteria	Microvirga	68	0	86.28	New
Flye co-assembly	terpene	70.1	0	22324	16528	contig_16095	No	Alphaproteobacteria	Phenylobacterium	51	0	82.7	New
Flye co-assembly	terpene	47.8	0	18557	16289	contig_3875	No	Uncultured	Uncultured bacterium	2	8e-79	76.62	New
Flye co-assembly	terpene	62.8	0	20823	16246	contig_1276	No	Cyanobacteria	Microcoleus	33	0	88.52	New
Flye co-assembly	terpene	51.4	0	26103	16211	contig_5690	No	Cyanobacteria	Leptolyngbya	66	0	68.2	New
Flye co-assembly	terpene	47.9	0	41504	15908	contig_15585	No	Cyanobacteria	Microcoleus	55	0	84.08	New
Flye co-assembly	terpene	75.7	0	21191	15631	contig_7601	No	Actinobacteria	Baekduia soli	56	0	70.69	New
Flye co-assembly	terpene	75.1	0	49715	15526	contig_9503	No	Actinobacteria	Baekduia soli	77	0	75.72	New
Flye co-assembly	terpene	68.7	0	22835	15395	contig_13018	No	Alphaproteobacteria	Microvirga	41	0	81.76	New
Flye co-assembly	terpene	73.4	0	25907	15372	contig_18345	No	Actinobacteria	Baekduia soli	60	0	81.34	New
Flye co-assembly	terpene	46.4	0	76600	14862	contig_4916	No	Cyanobacteria	Microcoleus	64	0	77.9	New
Flye co-assembly	terpene	75.8	0	22527	14286	contig_17047	No	Actinobacteria	Modestobacter	37	0	83.17	New
Flye co-assembly	terpene	76.3	0	22557	13672	contig_18525	No	Actinobacteria	Baekduia soli	19	0	76.01	New
Flye co-assembly	terpene	41.6	0	35757	12671	contig_1256	No	Cyanobacteria	Nostoc	51	0	82.48	New
Flye co-assembly	terpene	46.3	0	38748	12452	contig_793	No	Cyanobacteria	Oscillatoria	77	0	92.84	New
Flye co-assembly	terpene	74.4	0	16106	12181	contig_6879	No	Actinobacteria	Micromonospora	34	0	69.61	New
Flye co-assembly	terpene	46.4	0	29030	12051	contig_10330	No	Cyanobacteria	Microcoleus	76	0	91.42	New
Flye co-assembly	terpene	52.6	0	40083	11991	contig_6160	No	Cyanobacteria	Microcoleus	51	0	73.17	New
Flye co-assembly	terpene	46.6	0	29334	11427	contig_18045	No	Cyanobacteria	Microcoleus	53	0	80.26	New
Flye co-assembly	terpene	75.6	0	17490	11049	contig_10657	No	Actinobacteria	Baekduia soli	70	0	71.55	New
Flye co-assembly	terpene	63.6	0	37734	10989	contig_17967	No	Actinobacteria	Rubrobacter	16	0	77.61	New
Flye co-assembly	terpene	71.9	0	20421	10960	contig_9007	No	Alphaproteobacteria	Roseomonas	45	0	81.78	New
Flye co-assembly	terpene,NRPS	46	0	32050	30933	contig_5404	No	Cyanobacteria	Microcoleus	66	0	76.63	New
Flye co-assembly	transAT-PKS,NRPS	74.4	0	26293	26293	contig_12174	No	Actinobacteria	Streptomyces	64	0	70.55	New
m54017_180413_173154	bacteriocin	47.4	NA	46891	7751	contig_533	No	Cyanobacteria	Microcoleus	64	0	70.7	New
m54017_180413_173154	bacteriocin	50	NA	18671	7090	contig_660	No	Cyanobacteria	Calothrix	24	0	81.89	New
m54017_180413_173154	betalactone	45.9	NA	28365	28365	contig_615	No	Cyanobacteria	Microcoleus	55	0	71.58	New
m54017_180413_173154	cyanobactin	47.1	NA	107805	10823	contig_673	No	Cyanobacteria	Microcoleus	49	0	83.5	New
m54017_180413_173154	LAP	46.9	NA	29696	21378	contig_384	No	Cyanobacteria	Microcoleus	62	0	82.45	New
m54017_180413_173154	NRPS	47.4	NA	57429	45991	contig_185	No	Cyanobacteria	Microcoleus	14	0	86.73	New
m54017_180413_173154	NRPS	45.2	NA	37601	34890	contig_73	No	Cyanobacteria	Oscillatoria	59	0	91.54	New
m54017_180413_173154	NRPS	46.9	NA	45572	30449	contig_179	No	Cyanobacteria	Microcoleus	73	0	77.88	New
m54017_180413_173154	NRPS	47.5	NA	54335	26457	contig_497	No	Cyanobacteria	Microcoleus	58	0	87.32	New
m54017_180413_173154	NRPS	45.7	NA	42026	25678	contig_518	No	Cyanobacteria	Oscillatoria	59	0	95.07	New
m54017_180413_173154	NRPS	47.1	NA	19423	19423	contig_315	No	Cyanobacteria	Microcoleus	40	0	73.8	New
m54017_180413_173154	NRPS	46	NA	15048	15048	contig_925	No	Cyanobacteria	Oscillatoria	65	0	91.11	New
m54017_180413_173154	phenazine	46.3	NA	28973	10331	contig_684	No	Cyanobacteria	Microcoleus	56	0	73.14	New
m54017_180414_134655	arylpolyene	47.7	NA	26164	26164	contig_1169	No	Cyanobacteria	Oscillatoria	70	0	93.61	New
m54017_180414_134655	bacteriocin	49.2	NA	13177	13177	contig_854	No	Cyanobacteria	Microcoleus	77	0	81.9	New
m54017_180414_134655	bacteriocin	46.2	NA	21580	9064	contig_619	No	Cyanobacteria	Nostoc	32	0	77.01	New
m54017_180414_134655	bacteriocin	50.4	NA	14621	6641	contig_569	No	Cyanobacteria	Nostoc	2	0	96.73	New
m54017_180414_134655	LAP	47.5	NA	11332	11332	contig_1417	No	Cyanobacteria	Microcoleus	71	0	76.9	New
m54017_180414_134655	lassopeptide	48	NA	21232	21232	contig_78	No	Cyanobacteria	Scytonema	10	0	92.36	New
m54017_180414_134655	NRPS	46.6	NA	56240	44829	contig_132	No	Cyanobacteria	Microcoleus	49	0	95.45	New
m54017_180414_134655	NRPS	43.7	NA	47258	38209	contig_1377	No	Cyanobacteria	Oscillatoria	75	0	94.26	New
m54017_180414_134655	NRPS	46.1	NA	33457	33457	contig_1014	No	Cyanobacteria	Microcoleus	59	0	77.65	New
m54017_180414_134655	NRPS	45.6	NA	26383	26383	contig_777	No	Cyanobacteria	Nostocales	69	0	70.26	New
m54017_180414_134655	NRPS	46.1	NA	23373	23373	contig_838	No	Cyanobacteria	Oscillatoria	63	0	87.32	New
m54017_180414_134655	NRPS	47.6	NA	23317	23317	contig_1229	No	Cyanobacteria	Scytonema	48	0	73.06	New
m54017_180414_134655	NRPS	45.2	NA	20837	20837	contig_117	No	Cyanobacteria	Stanieria	39	0	76.56	New
m54017_180414_134655	NRPS	49.1	NA	19693	19693	contig_343	No	Cyanobacteria	Oscillatoria	67	0	91.09	New
m54017_180414_134655	NRPS	47.1	NA	17765	17765	contig_240	No	Cyanobacteria	Leptolyngbya	31	0	74.19	New
m54017_180414_134655	NRPS	50.3	NA	16126	16126	contig_292	No	Cyanobacteria	Nostoc	61	0	68.74	New
m54017_180414_134655	NRPS	49	NA	16046	16046	contig_122	No	Cyanobacteria	Nostoc	31	0	66.62	New
m54017_180414_134655	NRPS	44	NA	11617	11617	contig_845	No	Cyanobacteria	Nostoc	71	0	71.92	New
m54017_180414_134655	phenazine	47	NA	40968	18526	contig_410	No	Cyanobacteria	Microcoleus	41	0	81.41	New
m54017_180414_134655	resorcinol	46.5	NA	73803	20943	contig_506	No	Cyanobacteria	Oscillatoria	41	0	91.81	New
m54017_180414_134655	terpene	47.4	NA	26695	8401	contig_1441	No	Cyanobacteria	Microcoleus	48	0	91.64	New
m54017_180414_134655	terpene	45.9	NA	6063	6063	contig_676	No	Cyanobacteria	Microcoleus	58	0	81.59	New
m54017_180417_205359	LAP	45	NA	25199	23194	contig_353	No	Cyanobacteria	Microcoleus	68	0	82.79	New
m54017_180417_205359	LAP	45.8	NA	34799	21927	contig_2866	No	Cyanobacteria	Microcoleus	59	0	79.58	New
m54017_180417_205359	LAP	46.1	NA	27275	20680	contig_2190	No	Cyanobacteria	Microcoleus	63	0	74.24	New
m54017_180417_205359	microviridin	47.7	NA	83854	11848	contig_236	No	Cyanobacteria	Oscillatoria	70	0	93.38	New
m54017_180417_205359	NRPS	48.3	NA	58914	58914	contig_1250	No	Cyanobacteria	Oscillatoria	60	0	93.06	New
m54017_180417_205359	NRPS	45.8	NA	74523	58259	contig_962	No	Cyanobacteria	Oscillatoria	77	0	92.57	New
m54017_180417_205359	NRPS	49.8	NA	45197	45197	contig_1837	No	Cyanobacteria	Microcoleus	54	0	76.42	New
m54017_180417_205359	NRPS	47.4	NA	38046	38046	contig_1803	No	Alphaproteobacteria	Sphingomonas	14	0	77.41	New
m54017_180417_205359	NRPS	66.7	NA	40897	34775	contig_2495	No	Cyanobacteria	Microcoleus	66	0	78.46	New
m54017_180417_205359	NRPS	45.4	NA	78218	34123	contig_1043	No	Cyanobacteria	Fischerella	52	0	71.46	New
m54017_180417_205359	NRPS	45.7	NA	34042	34042	contig_450	No	Cyanobacteria	Microcoleus	58	0	75.14	New
m54017_180417_205359	NRPS	44.2	NA	33842	33842	contig_557	No	Cyanobacteria	Oscillatoria	65	0	93.86	New
m54017_180417_205359	NRPS	44	NA	33079	33079	contig_1012	No	Cyanobacteria	Oscillatoria	34	0	96.95	New
m54017_180417_205359	NRPS	44.3	NA	32846	32846	contig_635	No	Cyanobacteria	Scytonema	76	0	83.51	New
m54017_180417_205359	NRPS	45.8	NA	30803	30803	contig_1343	No	Cyanobacteria	Oscillatoria	31	0	96.75	New
m54017_180417_205359	NRPS	46.7	NA	29274	29274	contig_284	No	Cyanobacteria	Microcoleus	71	0	77.03	New
m54017_180417_205359	NRPS	47.2	NA	29282	27389	contig_767	No	Cyanobacteria	Oscillatoria	71	0	93.37	New
m54017_180417_205359	NRPS	47.5	NA	26801	26801	contig_2784	No	Cyanobacteria	Oscillatoria	54	0	96.66	New
m54017_180417_205359	NRPS	43.9	NA	25702	25702	contig_1687	No	Cyanobacteria	Microcoleus	63	0	76.5	New
m54017_180417_205359	NRPS	45	NA	18815	18815	contig_145	No	Cyanobacteria	Oscillatoria	52	0	93.56	New
m54017_180417_205359	NRPS	48.1	NA	18812	18812	contig_2651	No	Cyanobacteria	Scytonema	57	0	66.43	New
m54017_180417_205359	NRPS	45.2	NA	18457	18457	contig_2470	No	Cyanobacteria	Microcoleus	67	0	75.14	New
m54017_180417_205359	NRPS	45.6	NA	17735	17735	contig_1759	No	Cyanobacteria	Anabaena	48	0	76.24	New
m54017_180417_205359	NRPS	46.2	NA	17194	17194	contig_1195	No	Cyanobacteria	Calothrix	50	0	77.63	New
m54017_180417_205359	NRPS	47.8	NA	16047	16047	contig_55	No	Cyanobacteria	Cylindrospermum	45	0	77.88	New
m54017_180417_205359	NRPS	38.7	NA	14251	14251	contig_1862	No	Cyanobacteria	Microcoleus	64	0	76.22	New
m54017_180417_205359	NRPS	47.4	NA	14223	14223	contig_2752	No	Cyanobacteria	Oscillatoria	10	0	97.59	New
m54017_180417_205359	resorcinol	46.5	NA	54323	26235	contig_551	No	Cyanobacteria	Microcoleus	57	0	88.85	New
m54017_180417_205359	terpene	46.5	NA	43487	20224	contig_1538	No	Cyanobacteria	Microcoleus	60	0	79.02	New
m54017_180417_205359	terpene	47	NA	39317	15933	contig_1842	No	Cyanobacteria	Microcoleus	63	0	78.32	New
m54017_180417_205359	terpene	69.1	NA	23656	15902	contig_2260	No	Cyanobacteria	Microcoleus	59	0	81.51	New
m54017_180417_205359	terpene	45.9	NA	47009	14395	contig_1523	No	Cyanobacteria	Microcoleus	18	0	91.15	New
m54017_180417_205359	terpene	44.1	NA	23057	14163	contig_2556	No	Alphaproteobacteria	Microvirga	55	0	77.99	New
pbio-1768.15750	bacteriocin	43.2	NA	8345	7509	tig00005933	No	Cyanobacteria	Microcoleus	79	0	79.55	New
pbio-1768.15750	bacteriocin	45.3	NA	8914	6347	tig00038785	No	Planctomycetes	Planctomycetes	81	0	72.42	New
pbio-1768.15750	NRPS	47.3	NA	12454	12454	tig00009824	No	Cyanobacteria	Leptolyngbya	57	0	78.97	New
pbio-1768.15750	NRPS	50.9	NA	11137	11137	tig00003918	No	Cyanobacteria	Anabaena	69	0	72.46	New
pbio-1768.15750	NRPS	46.7	NA	6591	6591	tig00000946	No	Cyanobacteria	Leptolyngbya	33	3e-104	70.32	New
pbio-1768.15750	NRPS	51.5	NA	5074	5074	tig00027062	No	Deltaproteobacteria	Corallococcus	86	2e-152	70.02	New
pbio-1768.15750	proteusin	41	NA	10559	10559	tig00034570	No	Alphaproteobacteria	Microvirga	78	0	76.02	New
pbio-1768.15750	T3PKS	42.9	NA	7269	7269	tig00013479	No	Cyanobacteria	Scytonema	91	0	71.95	New
pbio-1768.15750	T3PKS	72	NA	6911	6911	tig00040195	No	Bacteroidetes	Flavisolibacter	56	9e-111	65.28	New
pbio-1768.15750	terpene	64.2	NA	7109	7109	tig00027167	No	Cyanobacteria	Anabaena	22	4e-147	72.06	New
pbio-1768.15750	terpene	71	NA	5919	5919	tig00025775	No	Alphaproteobacteria	Sphingomonas	79	0	78.93	New
pbio-1768.15750	terpene	65.4	NA	5038	5038	tig00024338	No	Actinobacteria	Marmoricola	56	0	72.93	New
pbio-1768.15750	terpene	44.7	NA	5023	5023	tig00038140	No	Cyanobacteria	Nostoc	97	0	69.93	New
pbio-1772.15782	bacteriocin	44.4	NA	8492	7231	tig00011225	No	Deltaproteobacteria	Corallococcus	99	0	67.19	New
pbio-1772.15782	NRPS	46.5	NA	11688	11688	tig00000567	No	Alphaproteobacteria	Sphingomonas	72	0	69.59	New
pbio-1772.15782	NRPS	46.8	NA	6425	6425	tig00010068	No	Cyanobacteria	Scytonema	71	0	71.69	New
pbio-1772.15782	NRPS	77.7	NA	5938	5938	tig00016459	No	Cyanobacteria	Anabaena	57	0	75.4	New
pbio-2210.20021	arylpolyene	47.08	NA	50595	40140	contig_3352	No	Cyanobacteria	Microcoleus	31	0	82.45	New
pbio-2210.20021	arylpolyene	43.92	NA	70887	36066	contig_14460	No	Betaproteobacteria	Rubrivivax	43	0	76.9	New
pbio-2210.20021	arylpolyene	68.36	NA	43805	30161	contig_19924	No	Verrucomicrobia	Verrucomicrobiaceae	2	0	81.03	New
pbio-2210.20021	arylpolyene	67.99	NA	32971	28636	contig_1933	No	Alphaproteobacteria	Microvirga	44	0	86.13	New
pbio-2210.20021	arylpolyene	46.8	NA	44684	27903	contig_1573	No	Alphaproteobacteria	Microvirga	17	0	77.54	New
pbio-2210.20021	arylpolyene	47.43	NA	32868	25394	contig_12149	No	Alphaproteobacteria	Roseomonas	46	0	81.69	New
pbio-2210.20021	arylpolyene	66.04	NA	28422	23687	contig_12298	No	Verrucomicrobia	Verrucomicrobiaceae	4	0	76.24	New
pbio-2210.20021	arylpolyene	71.01	NA	55161	23326	contig_5962	No	Alphaproteobacteria	Stella	20	0	81.9	New
pbio-2210.20021	arylpolyene	65.1	NA	22262	21607	contig_18091	No	Betaproteobacteria	Acidovorax	7	0	79.39	New
pbio-2210.20021	arylpolyene	47.31	NA	21324	21324	contig_17962	No	Alphaproteobacteria	Stappia	30	0	81.06	New
pbio-2210.20021	arylpolyene	46.33	NA	44346	20604	contig_12763	No	Cyanobacteria	Nostoc	1	3e-77	76.86	New
pbio-2210.20021	arylpolyene	74.53	NA	20123	20123	contig_9328	No	Uncultured	Uncultured bacterium	19	0	69.54	New
pbio-2210.20021	arylpolyene	41.81	NA	26759	19501	contig_8425	No	Alphaproteobacteria	Mesorhizobium	26	0	78.29	New
pbio-2210.20021	arylpolyene	43.29	NA	16779	16779	contig_11814	No	Betaproteobacteria	Methylibium	5	3e-157	80.95	New
pbio-2210.20021	arylpolyene	49.56	NA	16358	16358	contig_16304	No	Betaproteobacteria	Azoarcus	24	0	78.02	New
pbio-2210.20021	arylpolyene	47.61	NA	13341	13341	contig_22231	No	Actinobacteria	Kribbella	79	0	85.03	New
pbio-2210.20021	bacteriocin	58.51	NA	29412	26927	contig_9239	No	Cyanobacteria	Oscillatoria	60	0	94.78	New
pbio-2210.20021	bacteriocin	40.21	NA	35556	22129	contig_6636	No	Cyanobacteria	Fischerella	1	0	88.12	New
pbio-2210.20021	bacteriocin	47.65	NA	26618	21187	contig_5905	No	Cyanobacteria	Scytonema	31	0	84.13	New
pbio-2210.20021	bacteriocin	45.91	NA	94036	18648	contig_1598	No	Cyanobacteria	Nostoc	10	0	81.39	New
pbio-2210.20021	bacteriocin	54.18	NA	108247	10645	contig_22573	No	Cyanobacteria	Scytonema	0	2e-141	76.71	New
pbio-2210.20021	bacteriocin	68.26	NA	52374	9937	contig_3915	No	Cyanobacteria	Microcoleus	18	0	79.7	New
pbio-2210.20021	bacteriocin	62.38	NA	14773	9813	contig_13786	No	Cyanobacteria	Scytonema	78	0	95.8	New
pbio-2210.20021	bacteriocin	42.47	NA	23074	8954	contig_19081	No	Alphaproteobacteria	Methylobacterium	3	6e-167	80.84	New
pbio-2210.20021	bacteriocin	56.18	NA	29987	8393	contig_19224	No	No hit	NA	0	0	0	New
pbio-2210.20021	bacteriocin	46.99	NA	21986	8239	contig_17970	No	Actinobacteria	Streptomyces	2	2e-25	72.87	New
pbio-2210.20021	bacteriocin	41.24	NA	61729	7728	contig_11196	No	Cyanobacteria	Microcoleus	18	0	88.06	New
pbio-2210.20021	bacteriocin	48.89	NA	9935	7423	contig_11630	No	Cyanobacteria	Oscillatoria	10	0	96.33	New
pbio-2210.20021	bacteriocin	67.24	NA	7150	6990	contig_3748	No	Cyanobacteria	Nostoc	20	2e-171	74.73	New
pbio-2210.20021	bacteriocin	42.82	NA	17229	6405	contig_17119	No	Cyanobacteria	Microcoleus	1	3e-103	92.09	New
pbio-2210.20021	bacteriocin	71.92	NA	35421	6200	contig_20989	No	Cyanobacteria	Oscillatoria	39	0	94.96	New
pbio-2210.20021	bacteriocin	77.87	NA	107054	6050	contig_1984	No	Cyanobacteria	Pleurocapsa	1	2e-82	74.26	New
pbio-2210.20021	bacteriocin	45.86	NA	108247	6048	contig_22573	No	Cyanobacteria	Scytonema	0	2e-141	76.71	New
pbio-2210.20021	bacteriocin	43.15	NA	114631	5840	contig_7221	No	Cyanobacteria	Pleurocapsa	1	3e-81	74.26	New
pbio-2210.20021	bacteriocin,lanthipeptide	69.01	NA	107054	25972	contig_1984	No	Cyanobacteria	Pleurocapsa	1	2e-82	74.26	New
pbio-2210.20021	betalactone	50.87	NA	22328	17170	contig_16194	No	Alphaproteobacteria	Blastomonas	35	0	78.39	New
pbio-2210.20021	cyanobactin	44.18	NA	6920	6920	contig_16348	No	Cyanobacteria	Nostoc	17	0	78.32	New
pbio-2210.20021	cyanobactin	45.71	NA	5495	5495	contig_22051	No	Cyanobacteria	Cylindrospermum	59	0	85.68	New
pbio-2210.20021	cyanobactin,bacteriocin	52.83	NA	20236	20236	contig_11254	No	Cyanobacteria	Fremyella	31	0	79.23	New
pbio-2210.20021	ectoine	45.36	NA	5966	16433	contig_8254	No	Alphaproteobacteria	Microvirga	75	0	80.71	New
pbio-2210.20021	hglE-KS	41.89	NA	80911	36639	contig_6089	No	Cyanobacteria	Microcoleus	9	0	86.12	New
pbio-2210.20021	hglE-KS	77.01	NA	28586	28586	contig_3670	No	Cyanobacteria	Moorea	4	0	76.2	New
pbio-2210.20021	hglE-KS	48.44	NA	24139	21811	contig_22081	No	Cyanobacteria	Microcoleus	32	0	79.88	New
pbio-2210.20021	hglE-KS,PUFA	69.55	NA	53968	46553	contig_13744	No	Cyanobacteria	Calothrix	3	0	83.7	New
pbio-2210.20021	hglE-KS,T1PKS	76.93	NA	20517	20517	contig_14438	No	Cyanobacteria	Nostoc	2	2e-56	78.42	New
pbio-2210.20021	hserlactone	46.92	NA	24931	15160	contig_14519	No	Alphaproteobacteria	Rhodobacter	22	0	82.07	New
pbio-2210.20021	hserlactone	47.48	NA	46937	12352	contig_16368	No	Alphaproteobacteria	Methylobacterium	31	0	82.91	New
pbio-2210.20021	hserlactone	67.67	NA	16362	10881	contig_18847	No	Alphaproteobacteria	Sphingosinicella	24	0	74.72	New
pbio-2210.20021	indole	47.9	NA	23196	18707	contig_12614	No	Cyanobacteria	Scytonema	8	0	83.27	New
pbio-2210.20021	indole	73.29	NA	39226	17629	contig_11656	No	Bacteroidetes	Pontibacter	2	6e-58	71.85	New
pbio-2210.20021	indole	46.98	NA	38806	11354	contig_2741	No	Cyanobacteria	Oscillatoria	36	0	97.86	New
pbio-2210.20021	ladderane	34.75	NA	34577	34549	contig_35	No	Deltaproteobacteria	Anaeromyxobacter	1	4e-75	75.38	New
pbio-2210.20021	ladderane	70.93	NA	24825	24825	contig_4643	No	Verrucomicrobia	Opitutus	3	1e-113	76.84	New
pbio-2210.20021	lanthipeptide	43.93	NA	26128	23831	contig_11506	No	Deinococcus-Thermus	Marinithermus	5	1e-157	74.96	New
pbio-2210.20021	lanthipeptide	68.52	NA	28360	20374	contig_1736	No	Deltaproteobacteria	Chondromyces crocatus	3	3e-96	73.48	New
pbio-2210.20021	lanthipeptide	66.13	NA	34422	19060	contig_2034	No	Alphaproteobacteria	Acetobacter	1	1e-45	73.01	New
pbio-2210.20021	lanthipeptide	46	NA	49777	15834	contig_5660	No	Gemmatimonadetes	Gemmatirosa	8	0	80.33	New
pbio-2210.20021	lanthipeptide	44.1	NA	47479	12806	contig_2368	No	Betaproteobacteria	Massilia	3	2e-148	76.47	New
pbio-2210.20021	lanthipeptide	45.96	NA	85330	10353	contig_6292	No	Cyanobacteria	Oscillatoria	14	0	93.38	New
pbio-2210.20021	lanthipeptide,bacteriocin	69.38	NA	51203	19117	contig_13007	No	Gemmatimonadetes	Gemmatirosa	7	0	77.95	New
pbio-2210.20021	lanthipeptide,bacteriocin	47.88	NA	11100	11100	contig_16363	No	Cyanobacteria	Nostoc	13	2e-116	72.38	New
pbio-2210.20021	LAP	70.82	NA	36223	23336	contig_1355	No	Cyanobacteria	Oscillatoria	56	0	92.35	New
pbio-2210.20021	LAP	44.42	NA	43638	22392	contig_10729	No	Cyanobacteria	Microcoleus	5	0	79.32	New
pbio-2210.20021	LAP,bacteriocin	43.54	NA	30107	58420	contig_6349	No	Cyanobacteria	Oscillatoria	12	0	96.21	New
pbio-2210.20021	LAP,bacteriocin	45.26	NA	25483	20809	contig_8256	No	Verrucomicrobia	Verrucomicrobiaceae	3	2e-87	75.06	New
pbio-2210.20021	LAP,TfuA-related	64.93	NA	33635	31921	contig_1537	No	Alphaproteobacteria	Microvirga	37	0	81.4	New
pbio-2210.20021	lassopeptide	45.85	NA	21596	40356	contig_8099	No	Cyanobacteria	Microcoleus	11	0	79.83	New
pbio-2210.20021	lassopeptide	67.04	NA	21154	21154	contig_17495	No	Cyanobacteria	Calothrix	0	1e-23	88.39	New
pbio-2210.20021	lassopeptide	69.92	NA	63259	20746	contig_13390	No	Cyanobacteria	Scytonema	76	0	95.02	New
pbio-2210.20021	lassopeptide	45.9	NA	21092	20414	contig_5672	No	Cyanobacteria	Scytonema	30	0	76.8	New
pbio-2210.20021	lassopeptide	44.43	NA	72404	19980	contig_16872	No	Alphaproteobacteria	Sphingosinicella	35	0	79.52	New
pbio-2210.20021	lassopeptide	46.6	NA	21230	18664	contig_17861	No	Alphaproteobacteria	Brevundimonas	1	6e-51	87.31	New
pbio-2210.20021	lassopeptide	74.32	NA	48547	18038	contig_237	No	Alphaproteobacteria	Brevundimonas	15	0	77.21	New
pbio-2210.20021	lassopeptide	47.56	NA	27606	16457	contig_3414	No	Cyanobacteria	Microcoleus	30	0	80.59	New
pbio-2210.20021	lassopeptide	45.06	NA	31808	16434	contig_22360	No	Cyanobacteria	Microcoleus	25	0	80.39	New
pbio-2210.20021	lassopeptide,lanthipeptide	65.99	NA	21293	21293	contig_22736	No	Actinobacteria	Stackebrandtia	0	1e-23	81.21	New
pbio-2210.20021	linaridin	45.61	NA	21884	21362	contig_12778	No	Cyanobacteria	Microcoleus	2	3e-16	80.7	New
pbio-2210.20021	NRPS	74.43	NA	77677	60539	contig_293	No	Cyanobacteria	Microcoleus	23	0	85.97	New
pbio-2210.20021	NRPS	67.16	NA	80187	56318	contig_1911	No	Cyanobacteria	Nostoc	12	0	83.73	New
pbio-2210.20021	NRPS	46.45	NA	97311	54136	contig_1078	No	Cyanobacteria	Microcoleus	20	0	80.58	New
pbio-2210.20021	NRPS	52.56	NA	53536	50288	contig_14306	No	Cyanobacteria	Oscillatoria	16	0	92.15	New
pbio-2210.20021	NRPS	72.61	NA	151575	49663	contig_10826	No	Alphaproteobacteria	Sphingosinicella	35	0	83.32	New
pbio-2210.20021	NRPS	66.89	NA	56932	48798	contig_3553	No	Deltaproteobacteria	Sorangium	14	0	72.51	New
pbio-2210.20021	NRPS	47.21	NA	60467	47734	contig_6939	No	Uncultured	Uncultured bacterium	3	0	87.89	New
pbio-2210.20021	NRPS	69.92	NA	21125	45345	contig_7501	No	Firmicutes	Paenibacillus	0	1e-12	75.98	New
pbio-2210.20021	NRPS	51.45	NA	361339	44232	contig_1465	No	Cyanobacteria	Geitlerinema	3	0	88.76	New
pbio-2210.20021	NRPS	41.87	NA	46196	41071	contig_17846	No	Cyanobacteria	Dolichospermum	19	0	85.17	New
pbio-2210.20021	NRPS	44.75	NA	44731	41028	contig_5571	No	Cyanobacteria	Microcoleus	18	0	87.58	New
pbio-2210.20021	NRPS	42.58	NA	107143	40599	contig_1094	No	Cyanobacteria	Microcoleus	24	0	84.96	New
pbio-2210.20021	NRPS	75.08	NA	42349	39743	contig_1334	No	Cyanobacteria	Microcoleus	27	0	81.58	New
pbio-2210.20021	NRPS	47.59	NA	41799	38576	contig_4928	No	Cyanobacteria	Oscillatoria	34	0	92.11	New
pbio-2210.20021	NRPS	56.61	NA	40230	38555	contig_354	No	Cyanobacteria	Oscillatoria	11	0	97.84	New
pbio-2210.20021	NRPS	44.63	NA	144938	37541	contig_6768	No	Cyanobacteria	Leptolyngbya	9	0	80.19	New
pbio-2210.20021	NRPS	46.85	NA	42312	37224	contig_3741	No	Cyanobacteria	Nostoc	3	1e-160	74.71	New
pbio-2210.20021	NRPS	43.82	NA	45935	36594	contig_14864	No	Deltaproteobacteria	Sorangium	25	0	73.94	New
pbio-2210.20021	NRPS	46.23	NA	22113	36511	contig_8358	No	Cyanobacteria	Oscillatoria	58	0	94.18	New
pbio-2210.20021	NRPS	67.17	NA	68047	35573	contig_6141	No	Cyanobacteria	Oscillatoria	19	0	97.19	New
pbio-2210.20021	NRPS	42.54	NA	72385	35226	contig_11112	No	Cyanobacteria	Scytonema	13	0	98.15	New
pbio-2210.20021	NRPS	44.3	NA	35023	35023	contig_9630	No	Bacteroidetes	Chryseobacterium	0	2e-12	90	New
pbio-2210.20021	NRPS	74.21	NA	34315	34315	contig_13328	No	Cyanobacteria	Scytonema	4	0	82.56	New
pbio-2210.20021	NRPS	55.13	NA	33123	33123	contig_10090	No	Cyanobacteria	Microcoleus	14	0	83.62	New
pbio-2210.20021	NRPS	70.18	NA	133240	32380	scaffold_11238	No	Cyanobacteria	Oscillatoria	73	0	91.77	New
pbio-2210.20021	NRPS	77.87	NA	31147	31147	contig_4690	No	Cyanobacteria	Nostoc	7	0	79.72	New
pbio-2210.20021	NRPS	47.64	NA	31065	31065	contig_10995	No	Cyanobacteria	Oscillatoria	63	0	90.01	New
pbio-2210.20021	NRPS	61.76	NA	50432	30827	contig_4993	No	Cyanobacteria	Scytonema	4	0	84.87	New
pbio-2210.20021	NRPS	62.72	NA	47572	30498	contig_13943	No	Cyanobacteria	Oscillatoria	61	0	90.19	New
pbio-2210.20021	NRPS	73.3	NA	46125	30498	contig_2645	No	Cyanobacteria	Oscillatoria	34	0	92.3	New
pbio-2210.20021	NRPS	70.26	NA	30120	30120	contig_3236	No	Cyanobacteria	Oscillatoria	3	0	93.47	New
pbio-2210.20021	NRPS	72.65	NA	52018	30074	contig_4825	No	Cyanobacteria	Microcoleus	3	0	81.77	New
pbio-2210.20021	NRPS	49.26	NA	17635	30025	contig_6278	No	Cyanobacteria	Oscillatoria	55	0	94.28	New
pbio-2210.20021	NRPS	43.92	NA	30386	29922	contig_6021	No	Cyanobacteria	Microcoleus	8	0	81.78	New
pbio-2210.20021	NRPS	50.24	NA	142036	29899	contig_5222	No	Cyanobacteria	Geitlerinema	5	0	90.58	New
pbio-2210.20021	NRPS	75.87	NA	29732	29732	contig_10313	No	Actinobacteria	Streptomyces	6	0	79.16	New
pbio-2210.20021	NRPS	40.54	NA	28860	28860	contig_226	No	Cyanobacteria	Oscillatoria	61	0	89.8	New
pbio-2210.20021	NRPS	38.83	NA	4726	28724	contig_20016	No	Cyanobacteria	Chamaesiphon	8	6e-135	89.22	New
pbio-2210.20021	NRPS	67.02	NA	27409	27409	contig_3663	No	Cyanobacteria	Oscillatoria	46	0	93.82	New
pbio-2210.20021	NRPS	46.02	NA	27082	27082	contig_11007	No	Cyanobacteria	Cylindrospermum	15	0	81.46	New
pbio-2210.20021	NRPS	49.69	NA	33691	26672	contig_2218	No	Cyanobacteria	Oscillatoria	12	0	86.55	New
pbio-2210.20021	NRPS	48.41	NA	26603	26603	contig_20798	No	Cyanobacteria	Microcoleus	8	0	80.47	New
pbio-2210.20021	NRPS	71.28	NA	26374	26374	contig_12716	No	Actinobacteria	Streptomyces	81	0	73.74	New
pbio-2210.20021	NRPS	74.46	NA	26233	26233	contig_12313	No	Cyanobacteria	Oscillatoria	15	0	91.04	New
pbio-2210.20021	NRPS	52.01	NA	25813	25813	contig_11549	No	Cyanobacteria	Nostoc	5	0	75.18	New
pbio-2210.20021	NRPS	48.05	NA	72343	25407	contig_14766	No	Cyanobacteria	Microcoleus	12	0	86.5	New
pbio-2210.20021	NRPS	67.81	NA	25089	25089	contig_4117	No	Cyanobacteria	Oscillatoria	44	0	95.86	New
pbio-2210.20021	NRPS	43.12	NA	24952	24952	contig_14949	No	Actinobacteria	Saccharothrix	86	0	74.89	New
pbio-2210.20021	NRPS	61.56	NA	24805	24805	contig_14098	No	Cyanobacteria	Oscillatoria	36	0	93.01	New
pbio-2210.20021	NRPS	43.96	NA	24705	24705	contig_12806	No	Deltaproteobacteria	Haliangium	6	6e-77	76.27	New
pbio-2210.20021	NRPS	68	NA	25011	24272	contig_13181	No	Cyanobacteria	Oscillatoria	60	0	93.52	New
pbio-2210.20021	NRPS	45.67	NA	35904	24109	contig_23616	No	Alphaproteobacteria	Tabrizicola	33	0	74.69	New
pbio-2210.20021	NRPS	47.75	NA	26567	23987	contig_21242	No	Deinococcus-Thermus	Deinococcus	0	2e-26	100	New
pbio-2210.20021	NRPS	73.41	NA	15876	23893	contig_6979	No	Betaproteobacteria	Burkholderia	39	0	73.67	New
pbio-2210.20021	NRPS	60.15	NA	23481	23481	contig_18793	No	No hit	NA	0	0	0	New
pbio-2210.20021	NRPS	47.28	NA	28522	23334	contig_4349	No	Cyanobacteria	Oscillatoria	62	0	91.16	New
pbio-2210.20021	NRPS	76.83	NA	25270	23333	contig_9237	No	Cyanobacteria	Oscillatoria	64	0	95.11	New
pbio-2210.20021	NRPS	73.7	NA	7113	23331	contig_8435	No	Cyanobacteria	Microcoleus	36	0	81.24	New
pbio-2210.20021	NRPS	70.05	NA	23306	23306	contig_18352	No	Cyanobacteria	Scytonema	11	0	92.97	New
[truncated: 990 more rows]
