# Supplementary material for: Long-read metagenomics of soil communities reveals phylum-specific secondary metabolite dynamics
Source: Commun Biol. 2021 Nov 18;4:1302. doi: 10.1038/s42003-021-02809-4 (PMC8602731; doi:10.1038/s42003-021-02809-4)
Supplement: Supplementary file 7 — Supplementary Data 4 [file 42003_2021_2809_MOESM7_ESM.xlsx]

## Sheet: S4 BGCs per MT
Supplementary Data 4. Each biosynthetic gene cluster identified in the metatranscriptomic assemblies
Sample	BGC	G+C	Contig Length	BGC length	Sequence ID	Full-length	Phylum	Blast hit	Query Coverage (%)	E-value	Similarity	Sequenced BGC before?
11.5 hours after wetting	hglE-KS	51.48	5179	5179	Ga0068898_10057458	No	Bacteria	Bacteria	NA	NA	NA	No
11.5 hours after wetting	Lanthipeptide	51.19	10567	10567	Ga0068898_10053824	No	Bacteria	Bacteria	NA	NA	NA	No
11.5 hours after wetting	Lanthipeptide	73.44	6833	6833	Ga0068898_10001843	No	Bacteria	Bacteria	NA	NA	NA	No
3 days after drydown	Lanthipeptide	49.4	9328	9328	JGI12272J11983_1025047	No	Bacteria	Bacteria	NA	NA	NA	No
3 days after drydown	Lanthipeptide	51.2	8507	8507	JGI12272J11983_1042740	No	Cyanobacteria	Anabaena	3	5e-19	73.28	No
3 days after drydown	Lanthipeptide	47.3	5921	5921	JGI12272J11983_1028624	No	Cyanobacteria	Hapalosiphon welwitschii	49	0	72.19	No
11.5 hours after wetting	LAP	70.32	6069	6069	Ga0068898_11057353	No	Actinobacteria	Streptomyces venezuelae	2	6e-12	78.95	No
3 days after drydown	LAP,bacteriocin	47.7	7354	7354	JGI12272J11983_1006351	No	Cyanobacteria	Cylindrospermum	14	6e-117	74.1	No
3 days after drydown	Lassopeptide	44.2	15653	15653	JGI12272J11983_1004549	No	Cyanobacteria	Nostocales	1	9e-34	81.09	No
2 hours after drydown	Linaridin	73.4	7305	7305	Ga0068912_10115942	No	Actinobacteria	Streptomyces	8	9e-21	71.36	No
2 hours after drydown	Linaridin	73.2	5535	5535	Ga0068912_10065461	No	Actinobacteria	Nonomuraea	1	5e-12	83.51	No
11.5 hours after wetting	NRPS	56.13	24332	24332	Ga0068898_10228899	No	Firmicutes	Tumebacillus algifaecis	98	0	79.57	Known
11.5 hours after wetting	NRPS	56.41	23005	23005	Ga0068898_10045663	No	Firmicutes	Tumebacillus algifaecis	1	2e-17	72.5	No
11.5 hours after wetting	NRPS	53.52	22054	22054	Ga0068898_10166422	No	Firmicutes	Tumebacillus avium	4	7e-61	72.8	No
11.5 hours after wetting	NRPS	75.01	20770	20770	Ga0068898_10034910	No	Gammaproteobacteria	Lysobacter enzymogenes	16	3e-149	71.21	No
11.5 hours after wetting	NRPS	54.51	20680	20680	Ga0068898_10065642	No	Firmicutes	Tumebacillus algifaecis	3	4e-33	75.07	No
11.5 hours after wetting	NRPS	57.13	20020	20020	Ga0068898_10298059	No	Gammaproteobacteria	Pseudomonas cerasi	0	7e-11	87.67	No
11.5 hours after wetting	NRPS	50.21	19642	19642	Ga0068898_10086494	No	Firmicutes	Paenibacillus polymyxa	0	3e-10	82.18	No
11.5 hours after wetting	NRPS	55.61	18768	18768	Ga0068898_10116310	No	Firmicutes	Tumebacillus avium	10	2e-90	75.6	No
11.5 hours after wetting	NRPS	57.22	18699	18699	Ga0068898_10212137	No	Firmicutes	Tumebacillus algifaecis	45	0	78.48	No
11.5 hours after wetting	NRPS	53.22	17380	17380	Ga0068898_10110437	No	Firmicutes	Tumebacillus avium	5	6e-36	73.14	No
11.5 hours after wetting	NRPS	50.78	16939	16939	Ga0068898_11000424	No	Bacteria	Bacteria	NA	NA	NA	No
11.5 hours after wetting	NRPS	51.62	16338	16338	Ga0068898_10046911	No	Firmicutes	Bacillus velezensis	0	8e-10	81.19	No
11.5 hours after wetting	NRPS	55.33	15380	15380	Ga0068898_10147823	No	Gammaproteobacteria	Pseudomonas brassicacearum	1	5e-16	73.79	No
11.5 hours after wetting	NRPS	56.35	15248	15248	Ga0068898_10003202	No	Firmicutes	Tumebacillus avium	11	7e-30	74.93	No
11.5 hours after wetting	NRPS	74.43	14993	14993	Ga0068898_10090555	No	Deltaproteobacteria	Corallococcus coralloides	65	0	73.87	No
11.5 hours after wetting	NRPS	55.66	13481	13481	Ga0068898_10095582	No	Firmicutes	Tumebacillus avium	7	2e-24	74.62	No
11.5 hours after wetting	NRPS	56.77	10716	10716	Ga0068898_10190762	No	Firmicutes	Tumebacillus algifaecis	96	0	77.46	No
11.5 hours after wetting	NRPS	55.29	10041	10041	Ga0068898_10116907	No	Firmicutes	Brevibacillus brevis	4	4e-30	76.21	No
11.5 hours after wetting	NRPS	49	9873	9873	Ga0068898_10152680	No	Cyanobacteria	Brasilonema octagenarum	5	7e-73	77.91	No
11.5 hours after wetting	NRPS	48.52	9760	9760	Ga0068898_10251342	No	Cyanobacteria	Microcoleus	18	2e-178	73.48	No
11.5 hours after wetting	NRPS	75.25	9112	9112	Ga0068898_10983206	No	Betaproteobacteria	Burkholderia gladioli	62	0	73.85	No
11.5 hours after wetting	NRPS	56.75	8744	8744	Ga0068898_10028337	No	Firmicutes	Tumebacillus algifaecis	94	0	76.99	No
11.5 hours after wetting	NRPS	55.23	7970	7970	Ga0068898_10093566	No	Firmicutes	Tumebacillus algifaecis	8	2e-23	74.12	No
11.5 hours after wetting	NRPS	53.84	7506	7506	Ga0068898_10249004	No	Firmicutes	Brevibacillus brevis	4	2e-22	73.12	No
11.5 hours after wetting	NRPS	53.75	7198	7198	Ga0068898_10147594	No	Bacteria	Bacteria	NA	NA	NA	No
11.5 hours after wetting	NRPS	48.71	7173	7173	Ga0068898_10018084	No	Cyanobacteria	Hapalosiphon welwitschii	4	2e-26	74.22	No
11.5 hours after wetting	NRPS	73.16	6725	6725	Ga0068898_10011986	No	Betaproteobacteria	Eleftheria terrae	42	9e-170	72	No
11.5 hours after wetting	NRPS	55.39	6202	6202	Ga0068898_10011065	No	Bacteria	Bacteria	NA	NA	NA	No
11.5 hours after wetting	NRPS	73.87	6173	6173	Ga0068898_11028768	No	Deltaproteobacteria	Corallococcus coralloides	50	1e-127	71.77	No
11.5 hours after wetting	NRPS	75.63	6152	6152	Ga0068898_10077455	No	Deltaproteobacteria	Cystobacter fuscus	14	9e-65	72.52	No
11.5 hours after wetting	NRPS	49.85	6152	6152	Ga0068898_10135851	No	Cyanobacteria	Nostoc punctiforme	2	3e-20	84.75	No
11.5 hours after wetting	NRPS	52.42	5944	5944	Ga0068898_10940755	No	Bacteria	Bacteria	NA	NA	NA	No
11.5 hours after wetting	NRPS	75.77	5839	5839	Ga0068898_10084475	No	Deltaproteobacteria	Myxococcus macrosporus	21	1e-72	71.77	No
11.5 hours after wetting	NRPS	51.25	5801	5801	Ga0068898_10010849	No	Bacteria	Bacteria	NA	NA	NA	No
11.5 hours after wetting	NRPS	55.2	5784	5784	Ga0068898_10206619	No	Bacteria	Bacteria	NA	NA	NA	No
11.5 hours after wetting	NRPS	54.86	5301	5301	Ga0068898_10235976	No	Firmicutes	Brevibacillus brevis	3	2e-25	78.16	No
11.5 hours after wetting	NRPS	60.63	5065	5065	Ga0068898_10839346	No	Bacteria	Bacteria	NA	NA	NA	No
11.5 hours after wetting	NRPS	56.89	5059	5059	Ga0068898_10119597	No	Betaproteobacteria	Burkholderia	1	2e-10	90.32	No
2 hours after drydown	NRPS	57.1	13943	13943	Ga0068912_11283727	No	Bacteria	Bacteria	NA	NA	NA	No
2 hours after drydown	NRPS	68.4	7598	7598	Ga0068912_11278138	No	Actinobacteria	Amycolatopsis mediterranei	7	2e-171	85.84	No
2 hours after drydown	NRPS	59.1	6589	6589	Ga0068912_10086015	No	Bacteria	Bacteria	NA	NA	NA	No
3 days after drydown	NRPS	56.9	76510	43170	JGI12272J11983_1002988	No	Cyanobacteria	Oscillatoria nigro-viridis	0	3e-20	79.53	No
3 days after drydown	NRPS	51.2	8360	8360	JGI12272J11983_1163274	No	Cyanobacteria	Nostoc	37	0	73.61	No
3 days after drydown	NRPS	48	6184	6184	JGI12272J11983_1089386	No	Cyanobacteria	Symplocastrum muelleri	32	6e-156	72.27	No
11.5 hours after wetting	NRPS-T1PKS	55.02	18382	18382	Ga0068898_10091845	No	Firmicutes	Tumebacillus avium	12	3e-94	73.43	No
11.5 hours after wetting	NRPS-T1PKS	49.6	13350	13350	Ga0068898_11052205	No	Cyanobacteria	Nostoc commune	49	0	79.28	No
11.5 hours after wetting	NRPS-T1PKS	55.44	11073	11073	Ga0068898_11013346	No	Firmicutes	Paenibacillus mucilaginosus	2	1e-21	73.87	No
11.5 hours after wetting	NRPS-T1PKS	52.8	10994	10994	Ga0068898_11055334	No	Cyanobacteria	Aulosira laxa	0	3e-12	85.39	No
11.5 hours after wetting	NRPS-T1PKS	57.94	10423	10423	Ga0068898_10137533	No	Gammaproteobacteria	Pseudomonas cichorii	2	5e-15	75.23	No
11.5 hours after wetting	NRPS-T1PKS	76.28	8491	8491	Ga0068898_11021909	No	Deltaproteobacteria	Corallococcus coralloides	21	7e-117	72.08	No
11.5 hours after wetting	NRPS-T1PKS	76.76	7004	7004	Ga0068898_10947453	No	Actinobacteria	Streptomyces	23	3e-75	71.31	No
2 hours after drydown	Phosphonate	70.5	5040	5040	Ga0068912_11182884	No	Actinobacteria	Streptomyces hygroscopicus	16	1e-151	78.8	No
11.5 hours after wetting	Siderophore	57.88	8751	8751	Ga0068898_11056473	No	Firmicutes	Tumebacillus avium	9	3e-110	75.61	No
11.5 hours after wetting	Siderophore	53.43	6455	6455	Ga0068898_10103585	No	Bacteria	Bacteria	NA	NA	NA	No
11.5 hours after wetting	T1PKS	57.69	30049	30049	Ga0068898_10095768	No	Firmicutes	Tumebacillus avium	5	2e-87	77.97	No
11.5 hours after wetting	T1PKS	60.99	9454	9454	Ga0068898_10075076	No	Bacteria	Bacteria	NA	NA	NA	No
11.5 hours after wetting	T1PKS	49.69	9213	9213	Ga0068898_10035272	No	Cyanobacteria	Scytonema	17	0	75.19	No
11.5 hours after wetting	T1PKS	51.17	7528	7528	Ga0068898_11038719	No	Cyanobacteria	Nostocales	46	0	74.77	No
11.5 hours after wetting	T1PKS	48.7	6712	6712	Ga0068898_10106424	No	Cyanobacteria	Dolichospermum flos-aquae	1	7e-17	82.5	No
11.5 hours after wetting	T1PKS	52.27	5797	5797	Ga0068898_10180514	No	Cyanobacteria	Nostoc	95	0	78.59	No
11.5 hours after wetting	T1PKS	54.32	5731	5731	Ga0068898_10970125	No	Bacteria	Bacteria	12	2e-36	71.35	No
11.5 hours after wetting	T1PKS	74.53	5043	5043	Ga0068898_10022459	No	Deltaproteobacteria	Corallococcus coralloides	82	4e-117	71.29	No
2 hours after drydown	T1PKS	53.1	7118	7118	Ga0068912_10187614	No	Cyanobacteria	Symplocastrum muelleri	2	3e-15	76.6	No
2 hours after drydown	T1PKS	51.2	6493	6493	Ga0068912_10166335	No	Bacteria	Bacteria	NA	NA	NA	No
2 hours after drydown	T1PKS	48.2	6293	6293	Ga0068912_11069998	No	Bacteria	Bacteria	NA	NA	NA	No
3 days after drydown	T1PKS	47.5	16901	16901	JGI12272J11983_1052881	No	Cyanobacteria	Microcystis aeruginosa	9	2e-159	73.96	No
3 days after drydown	T1PKS	48	11335	11335	JGI12272J11983_1009132	No	Cyanobacteria	Nostoc	93	0	79.67	Known
3 days after drydown	T1PKS	51.2	9174	9174	JGI12272J11983_1012613	No	Cyanobacteria	Fremyella diplosiphon	13	4e-125	73.59	No
3 days after drydown	T1PKS	48.8	8973	8973	JGI12272J11983_1077081	No	Bacteria	Bacteria	41	0	74.92	No
3 days after drydown	T1PKS	48.7	6999	6999	JGI12272J11983_1023225	No	Cyanobacteria	Nostoc	18	1e-74	71.63	No
3 days after drydown	T1PKS	46.1	6957	6957	JGI12272J11983_1010342	No	Cyanobacteria	Prochloron didemni	36	2e-171	71.56	No
3 days after drydown	T1PKS	49.4	6400	6400	JGI12272J11983_1077387	No	Cyanobacteria	Scytonema	41	0	73.8	No
3 days after drydown	T1PKS	48	6105	6105	JGI12272J11983_1015536	No	Bacteria	Bacteria	NA	NA	NA	No
3 days after drydown	T1PKS	49.7	5740	5740	JGI12272J11983_1011513	No	Cyanobacteria	Nostoc	15	1e-107	75.11	No
3 days after drydown	T1PKS	43.7	5253	5253	JGI12272J11983_1084532	No	Bacteria	Bacteria	NA	NA	NA	No
2 hours after drydown	T2PKS	72.5	7594	7594	Ga0068912_10070268	No	Actinobacteria	Micromonospora rosaria	75	0	78.56	No
2 hours after drydown	Terpene	76.1	6406	6406	Ga0068912_10091033	No	Actinobacteria	Pseudonocardia dioxanivorans	76	0	83.17	No
