# Supplementary material for: Long-read metagenomics of soil communities reveals phylum-specific secondary metabolite dynamics
Source: Commun Biol. 2021 Nov 18;4:1302. doi: 10.1038/s42003-021-02809-4 (PMC8602731; doi:10.1038/s42003-021-02809-4)
Supplement: Supplementary file 8 — Supplementary Data 5 [file 42003_2021_2809_MOESM8_ESM.xlsx]

## Sheet: S5 List of Genes
Supplementary Data 5. The genes used to calculate transcription of biosynthetic gene clusters and core bacterial genes
Secondary metabolic genes	0	1	2	3	4	5	6	7	8	9	10			Core Bacterial Genes	0	1	2	3	4	5	6	7	8	9	10	Gene
AMP_binding	328	85	52	37	25	24	29	23	40	29	38			alaS	29	14	7	8	5	9	5	14	26	23	30	alanyl-tRNA synthetase
Condensation	288	64	52	22	27	24	24	18	23	17	14			argS	41	11	10	8	14	6	9	6	19	10	8	arginyl-tRNA synthetase
PCP	129	36	25	14	9	11	11	13	13	7	13			aroC	18	4	6	4	4	2	4	8	18	6	11	chorismate synthase
TIGR03678	0	0	0	0	0	0	0	0	0	0	10			CysS	31	14	8	10	7	3	10	10	19	10	8	cysteinyl-tRNA synthetase
Acyl_CoA_dh_1	14	5	4	1	3	2	1	7	14	2	7			GuaA	23	2	8	3	2	5	13	9	28	20	13	GMP synthase (glutamine-hydrolysing)
HMGL_like	1	2	1	1	0	1	0	2	5	3	6			InfB	8	4	3	6	5	7	4	11	16	31	56	translation initiation factor IF-2
TIGR03798	27	9	4	8	4	4	4	4	5	1	6			KsgA	4	3	0	0	3	4	0	1	0	0	0	16S rRNA (adenine1518-N6/adenine1519-N6)-dimethyltransferase
Peptidase	42	5	3	0	5	5	6	4	4	4	5			Ndk	7	4	1	2	3	9	6	17	25	13	3	nucleoside-diphosphate kinase
PF04055	8	3	0	1	2	4	5	4	7	6	5			Pgk	12	6	2	9	3	3	5	16	17	18	13	phosphoglycerate kinase
PKS_AT	30	8	10	7	3	4	3	6	5	3	5			PheS	19	9	11	4	4	7	7	13	10	12	10	phenylalanyl-tRNA synthetase alpha chain
PKS_KR	45	14	14	5	10	7	8	9	9	9	5			PheT	38	10	7	7	8	9	11	11	18	10	18	phenylalanyl-tRNA synthetase beta chain
Aminotran	28	9	8	4	4	3	7	3	6	8	4			PurD	39	13	6	2	3	9	10	8	12	10	6	phosphoribosylamine---glycine ligase
Alpha_amylase	6	1	0	0	0	1	1	1	1	2	3			PurE	30	11	8	9	7	10	6	12	15	10	3	5-(carboxyamino)imidazole ribonucleotide mutase
Bac_transf	4	3	1	0	1	0	0	0	1	1	3			PurL	35	7	6	5	9	8	5	8	28	13	14	phosphoribosylformylglycinamidine synthase
CAL	9	2	5	4	2	1	1	4	3	2	3			PurM	23	5	4	8	8	9	1	6	12	5	3	phosphoribosylformylglycinamidine cyclo-ligase
Glyco_transf	134	39	17	14	12	5	8	8	14	3	3			PyrG	21	2	4	5	3	7	6	8	19	14	21	CTP synthase
GST	4	4	6	2	1	1	0	1	0	2	3			RnhB	24	7	6	9	4	6	4	4	6	3	6	ribonuclease HII
phytoene_synt	122	26	21	16	14	18	15	14	18	7	3			RplA	6	1	1	3	3	1	7	7	16	33	33	large subunit ribosomal protein L1
Pkinase	13	5	3	1	1	1	1	2	1	2	3			RplB	4	2	7	5	2	2	9	10	27	38	31	large subunit ribosomal protein L2
PP_binding	42	9	5	2	2	4	3	3	3	5	3			RplC	8	4	11	4	2	0	8	10	16	34	24	large subunit ribosomal protein L3
Thioesterase	28	10	4	0	3	0	2	1	2	2	3			RplD	9	2	6	4	6	6	7	11	21	20	13	large subunit ribosomal protein L4
Abi	12	6	0	0	0	0	0	0	0	1	2			RplE	12	7	4	4	5	2	11	17	20	35	21	large subunit ribosomal protein L5
APE_KS1	7	2	3	1	2	2	1	0	4	1	2			RplF	14	6	8	4	3	8	13	16	28	30	7	large subunit ribosomal protein L6
ATP_grasp	1	0	0	1	1	1	0	0	0	0	2			RplJ	6	5	3	6	2	1	5	11	18	16	21	large subunit ribosomal protein L10
CBM_48	1	0	0	0	0	0	0	0	0	0	2			RplK	6	2	3	1	1	2	2	12	16	23	17	large subunit ribosomal protein L11
cyanobactin_synth	8	3	1	1	0	1	2	0	2	1	2			RplM	5	2	7	7	2	6	6	7	14	33	10	large subunit ribosomal protein L13
NAD_binding	18	4	4	3	1	1	4	3	4	3	2			RplN	12	5	5	2	7	4	8	9	28	33	11	large subunit ribosomal protein L14
PF13471	26	6	1	0	2	1	0	0	1	0	2			RplR	15	4	3	3	7	7	11	15	20	14	2	large subunit ribosomal protein L18
PKS_ER	11	5	1	0	1	0	0	3	2	2	2			RplV	10	2	5	3	1	10	10	11	20	21	3	large subunit ribosomal protein L22
PKS_KS_Hybrid	29	3	6	5	6	7	9	6	11	7	2			RplW	14	3	4	5	2	5	11	10	16	19	9	large subunit ribosomal protein L23
PKS_KS_Iterative	4	3	4	1	2	4	2	5	4	2	2			RpoC	17	7	10	16	16	12	17	34	69	83	151	DNA-directed RNA polymerase subunit beta
Polyketide	6	3	0	1	2	1	0	0	0	0	2			RpsB	4	3	1	4	2	1	2	11	10	29	23	small subunit ribosomal protein S2
RimK	2	4	1	1	1	1	0	0	1	0	2			RpsC	9	6	4	1	3	6	5	10	20	47	15	small subunit ribosomal protein S3
Abhydrolase	21	10	5	7	3	2	3	2	1	2	1			RpsE	10	6	2	2	2	7	7	10	30	24	17	small subunit ribosomal protein S5
ACP	24	8	5	1	0	0	1	2	1	1	1			RpsG	8	4	3	3	5	5	6	8	21	26	28	small subunit ribosomal protein S7
adh_short_C2	0	1	1	1	1	1	2	2	1	3	1			RpsH	11	4	0	7	5	8	11	18	16	23	9	small subunit ribosomal protein S8
Asn_synthase	34	6	2	4	1	3	1	1	3	4	1			RpsI	6	3	1	2	1	5	10	7	21	22	9	small subunit ribosomal protein S9
Chal_sti_synt_C	62	16	12	7	5	5	3	5	9	4	1			RpsJ	9	4	1	2	4	2	6	9	9	28	20	small subunit ribosomal protein S10
cMT	1	0	0	0	0	1	0	0	0	0	1			RpsK	8	3	3	4	2	3	10	11	14	23	29	small subunit ribosomal protein S11
DarB	5	4	1	0	0	1	1	1	0	1	1			RpsL	4	2	4	2	0	3	4	7	8	30	37	small subunit ribosomal protein S12
Fer4	0	0	0	0	0	1	0	0	0	0	1			RpsM	11	8	3	1	1	8	6	9	10	26	32	small subunit ribosomal protein S13
Flavoprotein	4	0	0	0	0	0	1	0	0	0	1			RpsQ	15	3	9	6	6	5	11	12	17	20	6	small subunit ribosomal protein S17
GATase	7	3	2	2	0	0	0	0	3	1	1			RpsS	11	4	3	2	2	7	6	10	20	25	11	small subunit ribosomal protein S19
LANC_like	11	4	3	4	3	1	2	1	2	1	1			SerS	32	7	2	5	5	5	8	11	20	6	7	seryl-tRNA synthetase
nMT	8	5	0	2	3	3	1	1	0	1	1			Tgt	26	9	6	6	4	5	5	8	12	13	8	queuine tRNA-ribosyltransferase
NRPS_COM	19	2	5	0	2	2	2	0	1	0	1			TruB	32	4	3	4	10	5	2	3	11	7	6	tRNA pseudouridine55 synthase
PF00561	6	3	4	4	2	1	1	2	5	1	1
PF05402	14	4	1	1	1	2	0	2	0	1	1
PKS_DH	4	1	1	0	0	1	1	0	0	0	1
PKS_KS_Enediyne	0	0	1	0	0	0	1	1	0	2	1
PKS_KS_Trans	2	0	1	2	0	0	3	4	0	3	1
Polysacc_synt	13	0	4	0	0	1	2	3	2	1	1
RmlD_sub_bind	5	3	0	2	1	2	0	1	2	1	1
t2fas	4	0	2	1	1	0	0	1	2	1	1
terpene_cyclase	6	5	4	2	5	4	6	4	8	3	1
ThiF	4	1	0	0	0	0	0	0	0	0	1
TIGR03793	16	7	5	3	3	3	2	3	2	3	1
TP_methylase	5	2	0	2	0	0	0	3	2	0	1
YcaO	13	4	4	1	1	1	1	0	2	0	1
2OG_FeII_Oxy	0	0	0	0	1	0	0	0	0	0	0
A_OX	0	0	0	0	0	0	0	0	1	0	0
ACPS	12	0	2	1	2	0	3	3	1	0	0
AfsA	0	1	0	0	0	0	0	0	0	0	0
amino_acids_NasY	2	0	1	0	0	0	0	0	0	0	0
Autoind_synth	7	4	2	2	2	0	1	1	0	0	0
Capsule_synth	0	1	1	0	0	0	0	0	0	0	0
cypI	0	1	0	0	0	0	0	0	0	0	0
DegT_DnrJ_EryC1	3	2	1	0	1	0	0	0	1	0	0
dTDP_sugar_isom	2	0	0	0	0	0	0	2	0	0	0
DUF4135	7	6	5	2	1	1	1	5	1	2	0
DUF692	11	6	0	1	0	3	1	0	1	1	0
DUF98	5	2	0	0	0	0	0	0	0	1	0
ECH	8	0	3	3	0	0	4	3	4	2	0
ectoine_synt	4	0	0	0	0	0	0	1	0	0	0
ene_KS	0	0	0	0	0	0	0	0	0	1	0
Epimerization	12	1	6	0	1	0	0	1	3	2	0
FabF	0	1	0	0	0	0	0	0	0	1	0
fabH	0	1	0	0	1	1	2	0	0	0	0
FkbH	6	2	0	0	1	0	0	1	0	0	0
FMO_like	0	0	0	1	1	0	0	0	0	0	0
GNAT	0	0	0	0	0	0	0	1	0	0	0
Heterocyclization	3	1	0	0	0	0	2	0	3	1	0
hyb_KS	4	1	0	0	0	0	1	0	0	0	0
indole_PTase	2	0	0	0	0	0	1	1	0	0	0
indsynth	2	0	1	1	0	1	0	1	0	0	0
IucA_IucC	2	0	0	0	0	0	0	0	1	2	0
KS_hglD	5	1	0	0	0	0	0	0		0	0
KS_hglE	3	1	4	0	1	0	0	0	0	0	0
Lant_dehydr	8	4	3	0	1	0	0	0	0	0	0
Linocin_M18	1	0	0	0	0	0	0	0	0	0	0
LmbU	1	0	0	0	0	0	1	0	0	0	0
Lycopene_cycl	37	12	5	2	1	2	1	0	0	3	0
MannoseP_isomer	3	0	0	0	0	0	0	0	1	0	0
MGT	6	3	1	1	0	1	0	1	1	0	0
mvd	2	0	0	0	0	0	0	0	0	0	0
NapT7	0	0	0	0	0	0	0	1	1	0	0
Neocarzinostat	0	1	1	0	1	0	0	0	0	0	0
oMT	5	3	2	1	0	2	0	0	0	0	0
p450	23	6	1	1	4	3	2	1	1	1	0
PCMT	9	3	0	1	3	0	2	1	1	1	0
PF00881	10	5	1	0	0	1	2	1	2	1	0
PF06968	0	1	0	1	0	0	0	0	3	0	0
PF07366	3	1	0	0	0	0	0	2	0	1	0
pgm_amidino	0	1	0	0	0	1	0	0	0	0	0
phosphonates	0	0	0	0	0	1	0	0	0	0	0
phzB	4	1	0	0	1	0	0	0	0	0	0
PIG_L	4	1	0	1	0	2	0	0	0	2	0
PKS_Docking	2	2	0	0	0	0	0	0	1	0	0
PKS_KS	15	6	1	1	0	1	2	1	2	1	0
PKS_KS_Modular	2	2	1	0	0	0	0	0	1	0	0
Poly_export	2	2	2	0	1	0	1	0	1	0	0
PoyD	5	0	0	0	0	0	0	0	0	0	0
prnB	0	0	0	1	0	0	0	0	0	0	0
PUFA_KS	2	0	0	0	0	0	0	0	0	0	0
related_TfuA	13	1	1	1	2	0	1	2	0	0	0
related_YcaO	10	2	1	2	3	0	3	0	1	0	0
TD	7	2	3	0	1	0	1	0	0	1	0
Terpene_synth_C	1	4	0	0	0	0	0	1	0	0	0
TIGR01720	10	3	2	2	2	0	1	0	1	0	0
TIGR03103	1	2	0	1	1	0	0	0	0	0	0
TIGR03104	0	0	0	2	1	0	0	0	2	0	0
TIGR03106	0	0	1	2	2	0	0	0	0	0	0
TIGR03882	1	0	0	0	1	0	0	0	0	0	0
TIGR03975	1	1	0	2	0	1	1	1	0	0	0
tra_KS	1	1	0	0	0	0	0	0	0	0	0
Trp_halogenase	6	0	0	0	0	1	2	2	8	0	0
ubiA	2	1	3	1	2	3	0	2	0	0	0
vlmB	0	0	1	0	0	0	0	0	0	0	0
Wzy_C	2	1	1	0	0	1	0	0	0	0	0
