# Supplementary material for: Long-read metagenomics of soil communities reveals phylum-specific secondary metabolite dynamics
Source: Commun Biol. 2021 Nov 18;4:1302. doi: 10.1038/s42003-021-02809-4 (PMC8602731; doi:10.1038/s42003-021-02809-4)
Supplement: Supplementary file 9 — Supplementary Data 6 [file 42003_2021_2809_MOESM9_ESM.xlsx]

## Sheet: S6 DESeq2
Supplementary Data 6. DESeq2 analysis of significantly transcribed genes between day and night-time transcription
Metagenome	Gene	baseMean	log2FoldChange	lfcSE	stat	pvalue	padj											Metagenome	Gene	baseMean	log2FoldChange	lfcSE	stat	pvalue	padj
Flye	ANEFFJCL_184784	43.1899	-5.90428	0.837078	-7.05344	1.74548e-12	1.52311e-07
Flye	ANEFFJCL_52688	28.8167	-5.38796	0.836893	-6.43805	1.21019e-10	5.28005e-06
Flye	ANEFFJCL_238900	22.8259	-5.4524	0.864978	-6.30351	2.90975e-10	8.4635e-06
Flye	ANEFFJCL_186774	40.6998	-3.75747	0.637226	-5.8966	3.71063e-09	8.09474e-05
Sequel II	KJCDKOCO_24723	52.7727	-4.04411	0.680814	-5.9401	2.84843e-09	9.72857e-05
Sequel II	KJCDKOCO_112014	38.0886	-4.47103	0.756534	-5.90988	3.4235e-09	9.72857e-05
Sequel II	KJCDKOCO_287572	142.581	-3.33433	0.552096	-6.0394	1.5469e-09	9.72857e-05
Flye	ANEFFJCL_269671	14.1354	-6.38667	1.13413	-5.63132	1.78832e-08	0.000312098
Sequel II	KJCDKOCO_02359	7.9418	-6.82067	1.2089	-5.64202	1.68062e-08	0.000358187
Flye	ANEFFJCL_239172	32.4035	-4.24895	0.763584	-5.56449	2.62927e-08	0.000382383
Flye	ANEFFJCL_52655	12.1076	-5.8157	1.05392	-5.51814	3.42607e-08	0.000427085
Sequel II	KJCDKOCO_02358	61.7585	-6.43135	1.16085	-5.54021	3.02113e-08	0.000515109
Sequel II	KJCDKOCO_137947	15.3663	-6.50454	1.18908	-5.47024	4.49416e-08	0.000525242
Sequel II	KJCDKOCO_222151	24.2663	5.28506	0.969051	5.45386	4.9289e-08	0.000525242
Sequel II	KJCDKOCO_238583	18.515	-4.83326	0.878649	-5.50078	3.78111e-08	0.000525242
Sequel II	KJCDKOCO_47327	143.808	-4.56417	0.867037	-5.2641	1.40875e-07	0.00104468
Sequel II	KJCDKOCO_201812	21.0877	-6.21683	1.17585	-5.28709	1.24276e-07	0.00104468
Sequel II	KJCDKOCO_201813	24.0147	-4.85458	0.92455	-5.25074	1.51487e-07	0.00104468
Sequel II	KJCDKOCO_260949	106.253	-5.03666	0.960926	-5.24147	1.59304e-07	0.00104468
Sequel II	KJCDKOCO_302779	30.5225	-5.38424	1.01504	-5.30447	1.12998e-07	0.00104468
Sequel II	KJCDKOCO_05030	4.47998	-5.17132	1.00077	-5.16736	2.37422e-07	0.00112447
Sequel II	KJCDKOCO_42264	63.9803	5.8711	1.13126	5.18986	2.10455e-07	0.00112447
Sequel II	KJCDKOCO_59626	27.9964	5.41337	1.03903	5.21003	1.88814e-07	0.00112447
Sequel II	KJCDKOCO_108876	50.8293	-5.47262	1.05646	-5.18015	2.21712e-07	0.00112447
Sequel II	KJCDKOCO_177020	125.08	-5.01184	0.968786	-5.17332	2.29965e-07	0.00112447
Flye	ANEFFJCL_276230	15.0956	-5.87936	1.1056	-5.3178	1.05027e-07	0.00114558
Sequel II	KJCDKOCO_02355	5.94478	-6.01819	1.17121	-5.13843	2.77051e-07	0.0012431
Flye	ANEFFJCL_74136	25.5634	4.56967	0.866425	5.27417	1.3336e-07	0.00128604
Flye	ANEFFJCL_214326	22.0474	4.86514	0.926546	5.25083	1.51414e-07	0.00128604
Flye	ANEFFJCL_217743	151.053	-4.21409	0.804486	-5.23824	1.62118e-07	0.00128604
Sequel II	KJCDKOCO_03627	47.8542	-3.48942	0.682047	-5.1161	3.11913e-07	0.00130136
Sequel II	KJCDKOCO_30633	23.3357	-5.01059	0.982057	-5.10214	3.35832e-07	0.00130136
Sequel II	KJCDKOCO_39956	42.6883	5.30538	1.03914	5.10554	3.29849e-07	0.00130136
Sequel II	KJCDKOCO_230977	10.8982	-5.82187	1.14765	-5.07286	3.91881e-07	0.00145253
Sequel II	KJCDKOCO_18756	42.4795	5.93024	1.17111	5.06378	4.11015e-07	0.00145998
Flye	ANEFFJCL_197637	35.1566	-4.37969	0.843637	-5.19145	2.08667e-07	0.00151736
Sequel II	KJCDKOCO_72330	35.6923	3.26951	0.650885	5.02317	5.08245e-07	0.00171543
Sequel II	KJCDKOCO_215358	33.8784	4.48816	0.894481	5.01761	5.23175e-07	0.00171543
Sequel II	KJCDKOCO_63973	12.8365	-6.10114	1.2206	-4.99849	5.77811e-07	0.00182441
Sequel II	KJCDKOCO_60509	17.1516	-3.97989	0.798846	-4.98205	6.29147e-07	0.00191555
Sequel II	KJCDKOCO_280482	61.6466	-5.07703	1.02117	-4.97176	6.63487e-07	0.00195044
Flye	ANEFFJCL_51042	11.1861	-5.8461	1.14165	-5.12076	3.04299e-07	0.00204255
Sequel II	KJCDKOCO_157701	16.2733	6.2338	1.2613	4.94237	7.71793e-07	0.00215682
Sequel II	KJCDKOCO_238670	62.2599	-4.8338	0.978653	-4.93924	7.84287e-07	0.00215682
Flye	ANEFFJCL_00691	29.5714	-3.61844	0.713885	-5.06866	4.00623e-07	0.00233056
Flye	ANEFFJCL_233579	7.23854	-5.9805	1.17955	-5.07015	3.975e-07	0.00233056
Sequel II	KJCDKOCO_82985	7.40266	-6.58054	1.33878	-4.91533	8.86337e-07	0.00236128
Flye	ANEFFJCL_184783	90.5737	-5.45963	1.0804	-5.05334	4.34161e-07	0.00236781
Sequel II	KJCDKOCO_96827	31.8422	-7.05116	1.43773	-4.90436	9.37348e-07	0.00242151
Flye	ANEFFJCL_03745	870.418	-5.27662	1.04982	-5.02622	5.00234e-07	0.00242502
Flye	ANEFFJCL_47458	382.06	-5.00297	0.995228	-5.02696	4.98327e-07	0.00242502
Sequel II	KJCDKOCO_161641	24.058	-5.3507	1.09446	-4.88888	1.01414e-06	0.00254283
Sequel II	KJCDKOCO_281093	26.4991	4.61557	0.947506	4.87129	1.10874e-06	0.00266491
Sequel II	KJCDKOCO_287464	31.0892	5.40942	1.1112	4.86807	1.12692e-06	0.00266491
Sequel II	KJCDKOCO_305399	30.9547	-3.40818	0.70085	-4.86293	1.15661e-06	0.00266491
Sequel II	KJCDKOCO_30777	406.035	-5.11709	1.05565	-4.84735	1.25119e-06	0.002735
Sequel II	KJCDKOCO_226286	20.6705	-4.73651	0.976588	-4.85006	1.23425e-06	0.002735
Sequel II	KJCDKOCO_60095	4.84269	-5.93144	1.22883	-4.8269	1.38677e-06	0.0027381
Sequel II	KJCDKOCO_110945	6.21309	-5.8644	1.2138	-4.83145	1.35545e-06	0.0027381
Sequel II	KJCDKOCO_155050	34.1216	-4.86421	1.00852	-4.82313	1.4132e-06	0.0027381
Sequel II	KJCDKOCO_210628	21.8968	4.67715	0.968281	4.83037	1.36281e-06	0.0027381
Sequel II	KJCDKOCO_308462	15.3559	4.80763	0.996305	4.82546	1.39678e-06	0.0027381
Flye	ANEFFJCL_03532	168.718	-4.65946	0.933765	-4.98998	6.03869e-07	0.00277335
Sequel II	KJCDKOCO_39194	178.447	-4.74788	0.99044	-4.79371	1.63727e-06	0.00310176
Sequel II	KJCDKOCO_302263	26.0178	6.14144	1.28401	4.78301	1.72692e-06	0.00320047
Flye	ANEFFJCL_75056	32.1306	-3.58576	0.724216	-4.95123	7.37462e-07	0.00321755
Sequel II	KJCDKOCO_108875	143.568	-4.39629	0.922109	-4.76765	1.86388e-06	0.00338081
Sequel II	KJCDKOCO_174318	239.774	-3.30867	0.69666	-4.74933	2.04096e-06	0.00362487
Sequel II	KJCDKOCO_204711	17.0081	-4.41448	0.930745	-4.74296	2.10622e-06	0.00366444
Sequel II	KJCDKOCO_149493	19.5305	-6.46894	1.36709	-4.7319	2.2243e-06	0.00379248
Sequel II	KJCDKOCO_89697	20.9941	-5.35413	1.13437	-4.71991	2.3595e-06	0.00386505
Sequel II	KJCDKOCO_167645	24.4759	-4.10777	0.870992	-4.7162	2.40288e-06	0.00386505
Sequel II	KJCDKOCO_208097	34.6892	4.14875	0.879433	4.71753	2.38727e-06	0.00386505
Sequel II	KJCDKOCO_163656	62.637	-4.48459	0.952274	-4.70935	2.48512e-06	0.00392332
Sequel II	KJCDKOCO_298928	6.35315	-6.32148	1.34455	-4.70157	2.58175e-06	0.00400175
Flye	ANEFFJCL_11202	24.7593	-5.67093	1.16415	-4.87132	1.10854e-06	0.00416237
Flye	ANEFFJCL_54556	170.325	4.44209	0.925129	4.80159	1.57412e-06	0.00416237
Flye	ANEFFJCL_61099	91.1702	4.20108	0.870935	4.82364	1.40961e-06	0.00416237
Flye	ANEFFJCL_63902	56.1447	-5.04726	1.03715	-4.86648	1.13605e-06	0.00416237
Flye	ANEFFJCL_115553	124.32	-4.58868	0.945496	-4.8532	1.21484e-06	0.00416237
Flye	ANEFFJCL_131864	24.8815	-3.25121	0.676315	-4.80725	1.53024e-06	0.00416237
Flye	ANEFFJCL_173575	66.3181	3.80907	0.792818	4.80447	1.55165e-06	0.00416237
Flye	ANEFFJCL_180304	49.906	-3.97345	0.826397	-4.80816	1.52323e-06	0.00416237
Flye	ANEFFJCL_184555	24.0951	-4.44509	0.91044	-4.88236	1.04824e-06	0.00416237
Flye	ANEFFJCL_184785	7.38969	-4.71972	0.978121	-4.82529	1.39797e-06	0.00416237
Flye	ANEFFJCL_186775	27.0709	-4.27584	0.884176	-4.83596	1.32506e-06	0.00416237
Flye	ANEFFJCL_202990	55.9596	-3.99868	0.826769	-4.83652	1.32134e-06	0.00416237
Flye	ANEFFJCL_228251	94.7983	-2.74862	0.568469	-4.83512	1.33067e-06	0.00416237
Flye	ANEFFJCL_18916	30.9041	-4.93659	1.02978	-4.79385	1.63607e-06	0.00419893
Flye	ANEFFJCL_139553	9.00153	-5.84498	1.22263	-4.78066	1.74722e-06	0.00435607
Sequel II	KJCDKOCO_220238	90.9219	5.78821	1.24038	4.66647	3.06419e-06	0.00458289
Sequel II	KJCDKOCO_286383	14.1192	4.5816	0.981288	4.66897	3.02721e-06	0.00458289
Sequel II	KJCDKOCO_248940	9.87765	-5.3426	1.14586	-4.66252	3.12367e-06	0.00459131
Sequel II	KJCDKOCO_290190	73.9819	-3.61145	0.776211	-4.65266	3.27684e-06	0.00473482
Sequel II	KJCDKOCO_235580	28.4355	4.67502	1.00608	4.64676	3.37197e-06	0.00479106
Sequel II	KJCDKOCO_63972	10.6776	-6.04534	1.304	-4.63599	3.55237e-06	0.00481855
Sequel II	KJCDKOCO_72917	39.1745	3.42711	0.73855	4.64032	3.47862e-06	0.00481855
Sequel II	KJCDKOCO_170576	45.6624	3.60058	0.776741	4.63549	3.56088e-06	0.00481855
Sequel II	KJCDKOCO_83801	83.8175	3.59257	0.777121	4.62291	3.78385e-06	0.00496589
Sequel II	KJCDKOCO_93604	16.2096	-5.50296	1.1904	-4.62278	3.78626e-06	0.00496589
Flye	ANEFFJCL_141662	150.356	-3.82891	0.807047	-4.74435	2.0918e-06	0.00507029
Sequel II	KJCDKOCO_211775	240.147	4.61564	1.00252	4.60406	4.14336e-06	0.00527202
Sequel II	KJCDKOCO_264282	63.6994	4.00357	0.869043	4.60687	4.0878e-06	0.00527202
Flye	ANEFFJCL_174366	12.7206	-4.99583	1.05667	-4.7279	2.26853e-06	0.00535006
Sequel II	KJCDKOCO_270757	40.6491	4.85603	1.05716	4.59346	4.35959e-06	0.00546558
Sequel II	KJCDKOCO_278240	31.9334	-5.26321	1.14892	-4.581	4.62759e-06	0.00571749
Sequel II	KJCDKOCO_88856	14.2462	-4.14344	0.90702	-4.56819	4.91959e-06	0.00597188
Sequel II	KJCDKOCO_96094	27.6164	-3.83932	0.840867	-4.5659	4.97359e-06	0.00597188
Flye	ANEFFJCL_111099	23.9482	-4.85108	1.03391	-4.69199	2.70566e-06	0.00604068
Flye	ANEFFJCL_173402	9.13567	5.04513	1.07577	4.68977	2.73507e-06	0.00604068
Flye	ANEFFJCL_230735	141.974	3.79485	0.809611	4.68725	2.76905e-06	0.00604068
Flye	ANEFFJCL_198656	1278.79	-3.30727	0.707732	-4.67306	2.96744e-06	0.00631557
Sequel II	KJCDKOCO_30579	208.146	4.37891	0.964337	4.54085	5.6027e-06	0.00651344
Sequel II	KJCDKOCO_44119	28.4577	-3.52331	0.775801	-4.54151	5.58534e-06	0.00651344
Sequel II	KJCDKOCO_71462	30.0246	-5.20017	1.14568	-4.53894	5.65383e-06	0.00651344
Sequel II	KJCDKOCO_184003	70.6108	-5.31535	1.17227	-4.53424	5.78119e-06	0.00657137
Flye	ANEFFJCL_61119	91.1488	4.06374	0.872324	4.65852	3.1849e-06	0.00661701
Sequel II	KJCDKOCO_171883	98.8543	4.09305	0.903704	4.52919	5.92098e-06	0.0066417
Flye	ANEFFJCL_34782	100.837	-4.12301	0.892075	-4.62182	3.8038e-06	0.00697508
Flye	ANEFFJCL_61118	133.252	4.06258	0.877175	4.63144	3.63131e-06	0.00697508
Flye	ANEFFJCL_68880	502.841	-2.40965	0.519437	-4.63896	3.50174e-06	0.00697508
Flye	ANEFFJCL_119742	33.7251	3.63883	0.786345	4.62752	3.7007e-06	0.00697508
Flye	ANEFFJCL_164757	46.3191	-4.79356	1.03605	-4.62677	3.71412e-06	0.00697508
Flye	ANEFFJCL_277854	20.0769	-4.51147	0.976503	-4.62003	3.83685e-06	0.00697508
Flye	ANEFFJCL_47812	85.2823	3.22699	0.700249	4.60834	4.05898e-06	0.00708373
Flye	ANEFFJCL_191801	56.2866	-4.0242	0.87286	-4.61036	4.01975e-06	0.00708373
Sequel II	KJCDKOCO_88686	93.5812	-3.90854	0.867791	-4.50401	6.66819e-06	0.00738272
Sequel II	KJCDKOCO_167643	19.5439	-4.49984	1.0002	-4.49894	6.82936e-06	0.00746423
Sequel II	KJCDKOCO_176850	93.2089	3.47574	0.7737	4.49236	7.04375e-06	0.0076011
Flye	ANEFFJCL_280635	33.7088	-3.69103	0.80528	-4.58353	4.57186e-06	0.00782236
Flye	ANEFFJCL_115559	28.312	-3.51497	0.767582	-4.57928	4.66587e-06	0.00782968
Sequel II	KJCDKOCO_184002	62.9396	-5.2197	1.16442	-4.48265	7.37215e-06	0.00785604
Sequel II	KJCDKOCO_10899	6.29654	-4.23464	0.950866	-4.45346	8.44982e-06	0.00836252
Sequel II	KJCDKOCO_85425	19.0944	3.47399	0.780376	4.45168	8.51992e-06	0.00836252
Sequel II	KJCDKOCO_91323	13.605	-5.12181	1.14968	-4.45498	8.39018e-06	0.00836252
Sequel II	KJCDKOCO_110222	3.74833	-5.00293	1.12089	-4.46333	8.06947e-06	0.00836252
Sequel II	KJCDKOCO_112073	4.24301	-5.86483	1.31915	-4.44593	8.75123e-06	0.00836252
Sequel II	KJCDKOCO_133814	28.3969	3.98482	0.894981	4.45241	8.49125e-06	0.00836252
Sequel II	KJCDKOCO_157474	6.18807	-3.98857	0.897509	-4.44404	8.82836e-06	0.00836252
Sequel II	KJCDKOCO_204963	33.7009	4.18334	0.940516	4.44792	8.67043e-06	0.00836252
Sequel II	KJCDKOCO_205922	159.533	4.67458	1.05154	4.44546	8.77054e-06	0.00836252
Sequel II	KJCDKOCO_283641	32.4684	-3.30239	0.741515	-4.45357	8.44542e-06	0.00836252
Sequel II	KJCDKOCO_110941	7.84731	-5.04847	1.13766	-4.43761	9.09647e-06	0.00852179
Flye	ANEFFJCL_63903	154.31	-4.54696	0.99905	-4.55129	5.33184e-06	0.00869053
Flye	ANEFFJCL_125444	226.984	-3.80958	0.838079	-4.54561	5.47764e-06	0.00869053
Flye	ANEFFJCL_177722	10.7841	-4.72724	1.0397	-4.54673	5.4485e-06	0.00869053
Sequel II	KJCDKOCO_134022	15.0313	5.07311	1.14716	4.42233	9.76415e-06	0.00895058
Sequel II	KJCDKOCO_191380	1395.65	-4.59939	1.0397	-4.42378	9.699e-06	0.00895058
Flye	ANEFFJCL_33988	13.7859	4.95228	1.09277	4.53187	5.84648e-06	0.00911008
Flye	ANEFFJCL_181608	12.0462	-4.19734	0.927337	-4.52623	6.00458e-06	0.00919227
Sequel II	KJCDKOCO_58168	201.191	-4.74075	1.07505	-4.40979	1.03469e-05	0.0093839
Sequel II	KJCDKOCO_255599	138.031	-4.53003	1.02893	-4.40266	1.06929e-05	0.00939776
Sequel II	KJCDKOCO_256010	50.8802	3.9479	0.89591	4.40658	1.05015e-05	0.00939776
Sequel II	KJCDKOCO_287463	217.068	3.72304	0.845298	4.40441	1.0607e-05	0.00939776
Sequel II	KJCDKOCO_37795	31.294	3.85738	0.877084	4.39796	1.09273e-05	0.00950579
Flye	ANEFFJCL_47460	290.534	-4.44021	0.986271	-4.50202	6.73106e-06	0.0101268
Sequel II	KJCDKOCO_239791	24.8107	5.75763	1.31439	4.38044	1.1844e-05	0.0101991
Sequel II	KJCDKOCO_285563	23.446	3.11115	0.710777	4.37711	1.20262e-05	0.0102525
Sequel II	KJCDKOCO_94106	18.3002	-4.32712	0.990792	-4.36734	1.2577e-05	0.0105273
Sequel II	KJCDKOCO_275057	23.7662	5.25058	1.20233	4.36702	1.25955e-05	0.0105273
Sequel II	KJCDKOCO_02353	7.44805	-5.45096	1.25108	-4.357	1.31858e-05	0.0105742
Sequel II	KJCDKOCO_26815	9.19604	5.64914	1.2976	4.35354	1.3396e-05	0.0105742
Sequel II	KJCDKOCO_58170	12.7148	-4.14228	0.951307	-4.3543	1.33494e-05	0.0105742
Sequel II	KJCDKOCO_71464	3.82042	-4.41941	1.01477	-4.35507	1.33022e-05	0.0105742
Sequel II	KJCDKOCO_111074	15.8395	-4.17512	0.957475	-4.36055	1.29734e-05	0.0105742
Sequel II	KJCDKOCO_206959	34.881	3.86145	0.885842	4.35908	1.3061e-05	0.0105742
Sequel II	KJCDKOCO_132141	8.61685	5.64106	1.29667	4.35041	1.35881e-05	0.0106275
Flye	ANEFFJCL_49714	34749	2.6695	0.594801	4.48805	7.18783e-06	0.0106307
Sequel II	KJCDKOCO_21544	153.081	3.23513	0.746249	4.33519	1.45632e-05	0.0107028
Sequel II	KJCDKOCO_38951	42.5166	-4.96621	1.14282	-4.34556	1.38919e-05	0.0107028
Sequel II	KJCDKOCO_97356	4.6226	-5.02476	1.15813	-4.33867	1.43348e-05	0.0107028
Sequel II	KJCDKOCO_121109	3.93892	-4.7313	1.09	-4.34065	1.42063e-05	0.0107028
Sequel II	KJCDKOCO_208721	51.249	3.82221	0.88078	4.33957	1.42759e-05	0.0107028
Sequel II	KJCDKOCO_234917	66.0541	4.14664	0.956371	4.3358	1.4523e-05	0.0107028
Sequel II	KJCDKOCO_267376	19.707	-4.99774	1.15235	-4.33699	1.44448e-05	0.0107028
Sequel II	KJCDKOCO_191034	10.9077	-5.49233	1.26793	-4.33172	1.47946e-05	0.0107799
Sequel II	KJCDKOCO_04459	9.62331	-3.47036	0.802147	-4.32633	1.51611e-05	0.0109534
Sequel II	KJCDKOCO_203620	46.2337	4.34984	1.0065	4.32176	1.54792e-05	0.0110892
Sequel II	KJCDKOCO_55777	93.7919	-4.33627	1.00478	-4.31565	1.5913e-05	0.011305
Sequel II	KJCDKOCO_33056	27.1552	3.71511	0.861483	4.31246	1.6145e-05	0.011375
Sequel II	KJCDKOCO_30576	25.5762	5.23053	1.21452	4.30666	1.6574e-05	0.0113948
Sequel II	KJCDKOCO_103910	11.4253	4.86923	1.13045	4.30732	1.65242e-05	0.0113948
Sequel II	KJCDKOCO_200810	48.4342	-4.86361	1.12854	-4.30966	1.63504e-05	0.0113948
Sequel II	KJCDKOCO_11945	4.1983	-4.09806	0.952291	-4.30337	1.68222e-05	0.0114002
Sequel II	KJCDKOCO_53032	202458	2.83052	0.658862	4.29608	1.73843e-05	0.0114002
Sequel II	KJCDKOCO_202302	8.22928	5.58938	1.30093	4.29645	1.73556e-05	0.0114002
Sequel II	KJCDKOCO_268669	9.68395	4.16454	0.96817	4.30145	1.69685e-05	0.0114002
Sequel II	KJCDKOCO_281090	16.3011	5.03561	1.17159	4.29809	1.7228e-05	0.0114002
Sequel II	KJCDKOCO_294703	15.8139	5.64846	1.31392	4.29895	1.7161e-05	0.0114002
Sequel II	KJCDKOCO_36874	12.8781	5.62097	1.30953	4.29236	1.76788e-05	0.0114177
Sequel II	KJCDKOCO_144565	32.3992	-4.70213	1.09534	-4.29284	1.76404e-05	0.0114177
Sequel II	KJCDKOCO_39418	298.688	3.047	0.711759	4.28095	1.86098e-05	0.0119286
Flye	ANEFFJCL_169672	20650.2	2.78901	0.625408	4.45951	8.21483e-06	0.0119471
Sequel II	KJCDKOCO_256014	34.405	4.15508	0.971377	4.27752	1.8899e-05	0.0120235
Flye	ANEFFJCL_143014	209.264	-3.90727	0.87897	-4.44528	8.77769e-06	0.0125564
Sequel II	KJCDKOCO_15649	5.36168	-3.73476	0.87778	-4.25478	2.09257e-05	0.0131771
Sequel II	KJCDKOCO_226284	8.6089	-5.70918	1.34215	-4.25376	2.10212e-05	0.0131771
Sequel II	KJCDKOCO_86220	67.5574	4.07343	0.958352	4.25045	2.13342e-05	0.0132756
Flye	ANEFFJCL_263979	10.3433	-3.52312	0.795455	-4.42906	9.46457e-06	0.0133206
Sequel II	KJCDKOCO_33054	14.1305	3.99726	0.941834	4.24413	2.19446e-05	0.0133629
Sequel II	KJCDKOCO_47816	5.88257	-5.13718	1.20952	-4.24729	2.16368e-05	0.0133629
Sequel II	KJCDKOCO_93334	90.2419	3.54053	0.834161	4.24442	2.19161e-05	0.0133629
Flye	ANEFFJCL_191349	16.1711	-4.59776	1.03914	-4.4246	9.66215e-06	0.0133828
Flye	ANEFFJCL_01392	46.2153	-4.43395	1.00365	-4.41781	9.97079e-06	0.0133854
Flye	ANEFFJCL_197492	14.8466	-3.74876	0.848481	-4.4182	9.95247e-06	0.0133854
Sequel II	KJCDKOCO_147133	296.325	-3.63986	0.858344	-4.24056	2.22962e-05	0.0134807
Flye	ANEFFJCL_47459	126.24	-4.69727	1.06723	-4.40135	1.0758e-05	0.0135005
Flye	ANEFFJCL_102313	39.1613	4.12707	0.935994	4.4093	1.03706e-05	0.0135005
Flye	ANEFFJCL_137494	28.1731	3.70066	0.842249	4.39378	1.11395e-05	0.0135005
Flye	ANEFFJCL_158192	50.9296	3.85616	0.876881	4.39759	1.09459e-05	0.0135005
Flye	ANEFFJCL_174604	17.8231	-3.83681	0.873	-4.39497	1.10789e-05	0.0135005
Flye	ANEFFJCL_254320	11.4443	-3.72746	0.846508	-4.40334	1.06599e-05	0.0135005
Flye	ANEFFJCL_273899	87.3459	3.17907	0.723409	4.39457	1.10991e-05	0.0135005
Sequel II	KJCDKOCO_83661	16.0215	-4.09976	0.9675	-4.23747	2.26049e-05	0.0135711
Flye	ANEFFJCL_03531	41.6868	-3.38181	0.771991	-4.38063	1.18336e-05	0.0137885
Flye	ANEFFJCL_07081	54.2319	3.11489	0.71167	4.37687	1.20397e-05	0.0137885
Flye	ANEFFJCL_121698	23.7928	-3.76335	0.859357	-4.37926	1.19081e-05	0.0137885
Flye	ANEFFJCL_200296	12.6434	3.39758	0.776665	4.37457	1.21672e-05	0.0137885
Flye	ANEFFJCL_212750	18.2018	4.5254	1.03291	4.38119	1.18031e-05	0.0137885
Flye	ANEFFJCL_69210	85.2372	-4.38158	1.00245	-4.37086	1.23759e-05	0.0138452
Sequel II	KJCDKOCO_47518	75.3132	-2.72206	0.64346	-4.23034	2.33334e-05	0.0138632
Sequel II	KJCDKOCO_300419	61.9697	4.0441	0.956156	4.22954	2.34167e-05	0.0138632
Sequel II	KJCDKOCO_114187	17.8016	3.26092	0.771345	4.22758	2.36221e-05	0.0138883
Flye	ANEFFJCL_105860	16.5578	-4.03908	0.924849	-4.36729	1.25799e-05	0.0138952
Sequel II	KJCDKOCO_48064	27.9497	-4.62472	1.09527	-4.22244	2.41676e-05	0.0139457
Sequel II	KJCDKOCO_123722	35.9694	5.03378	1.19237	4.22166	2.42513e-05	0.0139457
Sequel II	KJCDKOCO_162518	17.6496	5.58481	1.32253	4.22283	2.41249e-05	0.0139457
Sequel II	KJCDKOCO_299326	23.4763	5.5971	1.32616	4.22052	2.4374e-05	0.0139457
Flye	ANEFFJCL_19507	17.694	3.7967	0.87261	4.35096	1.35541e-05	0.0139845
Flye	ANEFFJCL_19510	39.0497	3.62559	0.832057	4.35739	1.31624e-05	0.0139845
Flye	ANEFFJCL_75130	778.297	-3.71818	0.853458	-4.35661	1.32095e-05	0.0139845
Flye	ANEFFJCL_105754	11.158	-3.79544	0.87087	-4.35821	1.31128e-05	0.0139845
Flye	ANEFFJCL_182664	19.3671	3.51097	0.806393	4.35392	1.33725e-05	0.0139845
Flye	ANEFFJCL_271658	10.7173	-3.49914	0.804426	-4.34986	1.36223e-05	0.0139845
Sequel II	KJCDKOCO_164735	32.4814	2.83284	0.671548	4.21837	2.46073e-05	0.0139853
Sequel II	KJCDKOCO_283670	11.6753	-3.89185	0.923116	-4.21599	2.48681e-05	0.0140399
Sequel II	KJCDKOCO_28340	115.25	2.96879	0.704847	4.21196	2.53167e-05	0.0140715
Sequel II	KJCDKOCO_102352	3509.41	-3.08725	0.732976	-4.21194	2.53192e-05	0.0140715
Sequel II	KJCDKOCO_269641	193.55	3.37005	0.800287	4.21105	2.54191e-05	0.0140715
Sequel II	KJCDKOCO_46742	66.6118	-4.53988	1.0806	-4.20125	2.6545e-05	0.0141486
Sequel II	KJCDKOCO_173475	35.1062	-4.19081	0.996521	-4.20544	2.60571e-05	0.0141486
Sequel II	KJCDKOCO_214398	19.1302	5.57173	1.32424	4.20749	2.58217e-05	0.0141486
Sequel II	KJCDKOCO_236005	31.9515	3.71497	0.883683	4.20397	2.62276e-05	0.0141486
Sequel II	KJCDKOCO_240387	45.1338	3.83951	0.913515	4.20301	2.63393e-05	0.0141486
Sequel II	KJCDKOCO_270802	10.8537	5.52485	1.31507	4.20117	2.65542e-05	0.0141486
Flye	ANEFFJCL_11200	76.7838	-4.78482	1.10289	-4.33843	1.43506e-05	0.0142892
Flye	ANEFFJCL_197639	136.313	-3.61585	0.833622	-4.33751	1.44104e-05	0.0142892
Flye	ANEFFJCL_246770	13.5867	4.23459	0.976077	4.33837	1.43541e-05	0.0142892
Sequel II	KJCDKOCO_48852	19.7882	3.0412	0.72569	4.19077	2.78014e-05	0.0147211
Sequel II	KJCDKOCO_00627	5.90468	-5.38248	1.28494	-4.18888	2.80333e-05	0.0147385
Sequel II	KJCDKOCO_184001	68.5646	-4.64877	1.1101	-4.1877	2.81801e-05	0.0147385
Flye	ANEFFJCL_161440	468.942	-3.95308	0.913376	-4.32798	1.50481e-05	0.0147539
Sequel II	KJCDKOCO_236239	23.5983	5.11974	1.22643	4.1745	2.98635e-05	0.0155238
Flye	ANEFFJCL_49133	10.8374	-4.91955	1.14188	-4.30828	1.6453e-05	0.0159521
Flye	ANEFFJCL_129865	10.9106	4.31375	1.00305	4.30065	1.70301e-05	0.015979
Flye	ANEFFJCL_151214	61.3053	-3.51538	0.817112	-4.3022	1.69111e-05	0.015979
Flye	ANEFFJCL_233150	6.61528	-3.74379	0.869977	-4.30333	1.68251e-05	0.015979
Sequel II	KJCDKOCO_216771	58.9502	2.73934	0.658248	4.16156	3.16076e-05	0.0163308
Flye	ANEFFJCL_61117	286.287	3.74482	0.872637	4.29139	1.77558e-05	0.0163823
Flye	ANEFFJCL_164356	6.71919	-4.53535	1.05709	-4.2904	1.78354e-05	0.0163823
Flye	ANEFFJCL_150936	44.6455	3.63374	0.847568	4.28725	1.80895e-05	0.0164426
Sequel II	KJCDKOCO_137949	8.09078	-5.02141	1.20753	-4.15841	3.20474e-05	0.0164583
Sequel II	KJCDKOCO_03038	28.3814	-4.18271	1.00676	-4.15463	3.25811e-05	0.0165614
Sequel II	KJCDKOCO_60492	71.4563	2.55792	0.615938	4.15289	3.28309e-05	0.0165614
Sequel II	KJCDKOCO_99949	31.3554	-2.44264	0.588179	-4.15289	3.28309e-05	0.0165614
Sequel II	KJCDKOCO_198950	8.16302	-4.77699	1.15156	-4.14827	3.34995e-05	0.0167992
Flye	ANEFFJCL_211400	6.41348	-3.06059	0.715124	-4.2798	1.87061e-05	0.0168278
Sequel II	KJCDKOCO_49147	20.3533	3.70162	0.893292	4.14379	3.41608e-05	0.0170306
Flye	ANEFFJCL_15479	56.3777	-3.38621	0.792349	-4.27364	1.92308e-05	0.0171233
Flye	ANEFFJCL_134972	8.47809	-3.43161	0.803782	-4.26933	1.96059e-05	0.0172809
Sequel II	KJCDKOCO_110930	9.08368	-3.92423	0.94868	-4.13651	3.52626e-05	0.0174777
Sequel II	KJCDKOCO_188725	141.031	-3.48901	0.84376	-4.13508	3.54839e-05	0.0174857
Sequel II	KJCDKOCO_282340	56.4619	3.4633	0.838354	4.13107	3.6108e-05	0.0176911
Flye	ANEFFJCL_21515	411.601	-2.97534	0.698482	-4.25973	2.04678e-05	0.0176925
Flye	ANEFFJCL_105200	10.8421	-4.02611	0.945222	-4.25943	2.04946e-05	0.0176925
Flye	ANEFFJCL_229946	11.6987	-3.96541	0.931414	-4.25741	2.06811e-05	0.0176925
Flye	ANEFFJCL_33372	148.014	4.03171	0.948706	4.24969	2.14065e-05	0.0177898
Flye	ANEFFJCL_102312	77.9376	4.12196	0.969509	4.2516	2.12249e-05	0.0177898
Flye	ANEFFJCL_174367	10.5848	-4.77254	1.12251	-4.25168	2.12169e-05	0.0177898
Sequel II	KJCDKOCO_14273	43.0497	-4.45703	1.08115	-4.12247	3.74824e-05	0.0179666
Sequel II	KJCDKOCO_30568	70.8629	-3.49226	0.847035	-4.12292	3.74102e-05	0.0179666
Sequel II	KJCDKOCO_40259	142.3	-4.04037	0.980407	-4.12112	3.77042e-05	0.0179666
Sequel II	KJCDKOCO_42381	248.982	1.93974	0.471709	4.11216	3.91977e-05	0.0179666
Sequel II	KJCDKOCO_63974	31.0364	-5.34562	1.29669	-4.12251	3.74761e-05	0.0179666
Sequel II	KJCDKOCO_109584	9.69458	5.42525	1.31932	4.11215	3.91995e-05	0.0179666
Sequel II	KJCDKOCO_171195	4.58055	-4.40081	1.06918	-4.11606	3.85398e-05	0.0179666
Sequel II	KJCDKOCO_206958	38.7245	3.47589	0.844941	4.11377	3.89254e-05	0.0179666
Sequel II	KJCDKOCO_259052	6.71206	-4.53834	1.10221	-4.11748	3.83033e-05	0.0179666
Sequel II	KJCDKOCO_294705	39.185	4.80779	1.16679	4.12054	3.77979e-05	0.0179666
Sequel II	KJCDKOCO_298167	36.3601	-4.34604	1.05666	-4.113	3.90548e-05	0.0179666
Sequel II	KJCDKOCO_302950	20.5745	4.22086	1.02606	4.11365	3.89449e-05	0.0179666
Sequel II	KJCDKOCO_126800	13.4105	4.79319	1.16624	4.10996	3.95732e-05	0.0180409
Flye	ANEFFJCL_47379	136.522	3.7872	0.892328	4.24419	2.19389e-05	0.0180603
Sequel II	KJCDKOCO_18482	20.9068	3.50504	0.85316	4.1083	3.98584e-05	0.0180743
Sequel II	KJCDKOCO_271462	157.921	-2.54402	0.61995	-4.10359	4.06786e-05	0.0183486
Sequel II	KJCDKOCO_99476	14.5618	-5.18774	1.26558	-4.09911	4.14741e-05	0.0183863
Sequel II	KJCDKOCO_110940	8.85473	-4.61146	1.12443	-4.10114	4.11117e-05	0.0183863
Sequel II	KJCDKOCO_179786	11.729	4.81539	1.17464	4.09947	4.14093e-05	0.0183863
Sequel II	KJCDKOCO_210769	258.159	4.00316	0.976793	4.09827	4.16247e-05	0.0183863
Sequel II	KJCDKOCO_98791	7.95395	-5.21659	1.27332	-4.09685	4.18813e-05	0.0184042
Sequel II	KJCDKOCO_196593	190.475	-4.31267	1.05318	-4.09489	4.22372e-05	0.0184654
Flye	ANEFFJCL_15826	19.9141	2.80864	0.663975	4.23004	2.33651e-05	0.0185349
Flye	ANEFFJCL_67928	19.2945	4.44826	1.05122	4.23154	2.32098e-05	0.0185349
Flye	ANEFFJCL_100248	7.58669	-4.34273	1.02632	-4.23136	2.32283e-05	0.0185349
Flye	ANEFFJCL_126616	20.4968	-3.77302	0.8912	-4.23363	2.29944e-05	0.0185349
Flye	ANEFFJCL_273390	5.6693	-3.39857	0.804399	-4.22498	2.38962e-05	0.0187855
Sequel II	KJCDKOCO_118464	6.37145	-3.78459	0.925565	-4.08895	4.33333e-05	0.018848
Flye	ANEFFJCL_260456	40.2324	2.72023	0.644578	4.22018	2.44109e-05	0.0190187
Sequel II	KJCDKOCO_03301	6.9611	-4.83162	1.18636	-4.07263	4.64848e-05	0.0191062
Sequel II	KJCDKOCO_30574	32.5983	4.71012	1.15766	4.06865	4.7287e-05	0.0191062
Sequel II	KJCDKOCO_30775	230.918	-3.78823	0.930317	-4.07198	4.66155e-05	0.0191062
Sequel II	KJCDKOCO_42380	16.8881	3.00879	0.737128	4.08178	4.46922e-05	0.0191062
Sequel II	KJCDKOCO_47814	8.55661	-3.64551	0.8955	-4.07092	4.68276e-05	0.0191062
Sequel II	KJCDKOCO_136351	4.49996	-5.93372	1.45805	-4.06962	4.70898e-05	0.0191062
Sequel II	KJCDKOCO_153332	143.481	-3.04159	0.746534	-4.07428	4.61561e-05	0.0191062
Sequel II	KJCDKOCO_157137	25.5736	-4.21105	1.03311	-4.0761	4.57978e-05	0.0191062
Sequel II	KJCDKOCO_171882	80.1144	4.00572	0.983453	4.07312	4.63875e-05	0.0191062
Sequel II	KJCDKOCO_181107	22.2355	-2.49596	0.611546	-4.08139	4.47673e-05	0.0191062
Sequel II	KJCDKOCO_181656	90.1036	-3.34918	0.822539	-4.07176	4.66592e-05	0.0191062
Sequel II	KJCDKOCO_188620	26.8907	-3.30068	0.811248	-4.06864	4.72887e-05	0.0191062
Sequel II	KJCDKOCO_236775	15.2894	3.45786	0.847832	4.07847	4.53326e-05	0.0191062
Sequel II	KJCDKOCO_267440	9.34632	-4.28177	1.04945	-4.08003	4.50307e-05	0.0191062
Sequel II	KJCDKOCO_291311	58.124	4.39938	1.08013	4.07302	4.64078e-05	0.0191062
Sequel II	KJCDKOCO_30572	11.9838	5.39846	1.32796	4.06523	4.79849e-05	0.0192054
Sequel II	KJCDKOCO_105720	25.5756	5.07153	1.24738	4.06573	4.78819e-05	0.0192054
Flye	ANEFFJCL_33990	14.6972	4.34148	1.03058	4.21267	2.52371e-05	0.0193734
Flye	ANEFFJCL_96026	241.158	-2.68537	0.638146	-4.20809	2.57543e-05	0.0193734
Flye	ANEFFJCL_166550	139.668	-3.86091	0.91711	-4.20987	2.55522e-05	0.0193734
Flye	ANEFFJCL_232572	135.789	-4.16694	0.989642	-4.21056	2.54744e-05	0.0193734
Flye	ANEFFJCL_03568	23.8215	-4.35632	1.03677	-4.20183	2.64763e-05	0.0196172
Flye	ANEFFJCL_107353	271.927	2.82896	0.673339	4.20139	2.65279e-05	0.0196172
Sequel II	KJCDKOCO_165938	11.4448	-3.04712	0.751099	-4.05688	4.97327e-05	0.019812
Flye	ANEFFJCL_193163	38.3159	-3.61961	0.86239	-4.19718	2.70258e-05	0.0198174
Flye	ANEFFJCL_46386	29.8961	-3.95359	0.942562	-4.19452	2.73455e-05	0.0198848
Sequel II	KJCDKOCO_188134	6.72178	-5.6584	1.39559	-4.05448	5.02463e-05	0.0199235
Sequel II	KJCDKOCO_23780	54.6872	-2.63605	0.650554	-4.05201	5.07795e-05	0.0200417
Sequel II	KJCDKOCO_208418	8.44322	-5.63362	1.39157	-4.04839	5.15714e-05	0.0202604
Sequel II	KJCDKOCO_35173	13.2535	3.8131	0.943838	4.04	5.34514e-05	0.0202875
Sequel II	KJCDKOCO_47329	26.27	-3.16534	0.782571	-4.0448	5.2368e-05	0.0202875
Sequel II	KJCDKOCO_60491	6.93263	5.33514	1.3205	4.04023	5.3399e-05	0.0202875
Sequel II	KJCDKOCO_87422	39.0951	-3.00542	0.744228	-4.03831	5.38382e-05	0.0202875
Sequel II	KJCDKOCO_114961	40.6106	-3.37617	0.835824	-4.03933	5.36046e-05	0.0202875
Sequel II	KJCDKOCO_122757	60.3112	2.43565	0.603245	4.03757	5.40066e-05	0.0202875
Sequel II	KJCDKOCO_131123	31.8588	4.14701	1.02676	4.03894	5.36933e-05	0.0202875
Sequel II	KJCDKOCO_166527	24.5955	2.75325	0.680975	4.0431	5.27485e-05	0.0202875
Sequel II	KJCDKOCO_181659	16.0199	-3.78974	0.938502	-4.03807	5.38936e-05	0.0202875
Sequel II	KJCDKOCO_218130	3.60488	-5.38275	1.33348	-4.03661	5.42295e-05	0.0202875
Sequel II	KJCDKOCO_277140	22.6897	4.29617	1.06433	4.03648	5.4258e-05	0.0202875
Flye	ANEFFJCL_174129	50.1688	-3.08384	0.737	-4.18431	2.86038e-05	0.0204166
Flye	ANEFFJCL_202150	11.5359	-4.31306	1.03111	-4.18292	2.87788e-05	0.0204166
Flye	ANEFFJCL_272646	6.81824	-4.56267	1.09048	-4.18409	2.8631e-05	0.0204166
Sequel II	KJCDKOCO_287465	84.6031	3.74166	0.928097	4.03154	5.54123e-05	0.0206286
Flye	ANEFFJCL_151143	22.4676	-4.22331	1.01103	-4.17723	2.95076e-05	0.0206554
Flye	ANEFFJCL_220554	36.6981	2.9816	0.713881	4.17661	2.95889e-05	0.0206554
Sequel II	KJCDKOCO_36561	21.8906	2.94305	0.730324	4.02979	5.58272e-05	0.0206701
Sequel II	KJCDKOCO_226868	14.0227	-3.91061	0.970609	-4.02903	5.60086e-05	0.0206701
Sequel II	KJCDKOCO_161791	32.8603	4.33727	1.07712	4.02673	5.65572e-05	0.0206934
Sequel II	KJCDKOCO_270919	13.3204	-4.51948	1.12228	-4.02706	5.64775e-05	0.0206934
Flye	ANEFFJCL_114844	14.7139	4.64996	1.11403	4.17399	2.99307e-05	0.0207282
Sequel II	KJCDKOCO_74400	67.5474	-2.7693	0.688093	-4.0246	5.70727e-05	0.0207927
Sequel II	KJCDKOCO_222125	14.6873	4.00681	0.995893	4.02333	5.73807e-05	0.020816
Sequel II	KJCDKOCO_91860	29.5113	-3.88708	0.967065	-4.01946	5.83316e-05	0.0209824
Sequel II	KJCDKOCO_303767	7.54008	-5.19456	1.29208	-4.02031	5.81224e-05	0.0209824
Flye	ANEFFJCL_164756	53.2207	-4.29792	1.03143	-4.16695	3.08698e-05	0.0210445
Flye	ANEFFJCL_166436	20.7895	-3.07728	0.738307	-4.16802	3.07253e-05	0.0210445
Sequel II	KJCDKOCO_276215	9.9517	4.12416	1.02652	4.01762	5.87882e-05	0.0210578
Flye	ANEFFJCL_102320	26.3482	4.46534	1.07283	4.16221	3.15184e-05	0.0213201
Sequel II	KJCDKOCO_257518	8.21621	5.3204	1.32614	4.01195	6.02185e-05	0.0214799
Sequel II	KJCDKOCO_11671	15.4903	-3.78031	0.942495	-4.01096	6.0473e-05	0.0214808
Sequel II	KJCDKOCO_44608	7.34094	-4.9094	1.22571	-4.00537	6.19215e-05	0.0217757
Sequel II	KJCDKOCO_48796	58.1087	2.9986	0.748751	4.0048	6.20697e-05	0.0217757
Sequel II	KJCDKOCO_177439	106.924	3.23812	0.808283	4.00617	6.17115e-05	0.0217757
Flye	ANEFFJCL_13772	29.7447	4.0245	0.969479	4.1512	3.30736e-05	0.0220592
Flye	ANEFFJCL_119929	18.6414	-3.5689	0.859813	-4.15079	3.31333e-05	0.0220592
Flye	ANEFFJCL_267330	5.96316	4.58501	1.10504	4.14916	3.33695e-05	0.0220592
Sequel II	KJCDKOCO_224636	25.4184	-4.39167	1.09818	-3.99903	6.3603e-05	0.0222222
Flye	ANEFFJCL_211364	15.3149	-3.44647	0.831553	-4.14462	3.40373e-05	0.0223315
Sequel II	KJCDKOCO_08241	25.9303	-4.22856	1.05835	-3.99542	6.4579e-05	0.0223998
Sequel II	KJCDKOCO_197263	15.144	-4.21545	1.05513	-3.99521	6.46367e-05	0.0223998
Sequel II	KJCDKOCO_263151	13.6749	5.34	1.33736	3.99294	6.52591e-05	0.0225239
Sequel II	KJCDKOCO_04720	97.2222	-2.08851	0.523602	-3.98874	6.64246e-05	0.0228337
Sequel II	KJCDKOCO_130497	33.3765	4.10481	1.0298	3.98604	6.71849e-05	0.0230023
Flye	ANEFFJCL_114870	12.3456	4.30143	1.04044	4.13424	3.56127e-05	0.0231908
Sequel II	KJCDKOCO_17420	11.1521	-2.6881	0.675089	-3.98184	6.83829e-05	0.0233188
Sequel II	KJCDKOCO_122289	20.2335	-3.50415	0.880518	-3.97965	6.90182e-05	0.0234417
Sequel II	KJCDKOCO_29215	34.9727	-3.85063	0.969203	-3.97299	7.09759e-05	0.0236279
Sequel II	KJCDKOCO_111069	6.7541	-4.10696	1.03374	-3.97293	7.09933e-05	0.0236279
Sequel II	KJCDKOCO_204953	37.1973	-3.29649	0.828997	-3.97648	6.9942e-05	0.0236279
Sequel II	KJCDKOCO_222126	10.4544	3.86086	0.971753	3.97309	7.09468e-05	0.0236279
Sequel II	KJCDKOCO_223941	37.0489	3.96949	0.998864	3.97401	7.06739e-05	0.0236279
Sequel II	KJCDKOCO_274726	17.558	3.47646	0.875211	3.97214	7.12292e-05	0.0236279
Sequel II	KJCDKOCO_245683	58.7518	3.35849	0.846121	3.96928	7.20903e-05	0.0238208
Sequel II	KJCDKOCO_46604	56.8847	-3.3425	0.843356	-3.96333	7.39111e-05	0.0240386
Sequel II	KJCDKOCO_85494	23.0423	3.73094	0.940989	3.96491	7.34237e-05	0.0240386
Sequel II	KJCDKOCO_110937	20.4011	-3.80972	0.960821	-3.96506	7.3377e-05	0.0240386
Sequel II	KJCDKOCO_142578	171.473	3.75018	0.946578	3.96183	7.43782e-05	0.0240386
Sequel II	KJCDKOCO_166616	6.9619	5.25539	1.32596	3.96347	7.38695e-05	0.0240386
Sequel II	KJCDKOCO_253321	41.4134	-4.07937	1.02972	-3.96163	7.44412e-05	0.0240386
Sequel II	KJCDKOCO_267931	87.5466	4.20319	1.06196	3.95797	7.55903e-05	0.0243175
Sequel II	KJCDKOCO_05627	12.6006	-4.39816	1.11225	-3.95429	7.67636e-05	0.0245302
Sequel II	KJCDKOCO_205714	3.77078	-3.92544	0.992755	-3.95409	7.68269e-05	0.0245302
Flye	ANEFFJCL_160100	13.7008	4.34545	1.05521	4.11808	3.82038e-05	0.0245461
Flye	ANEFFJCL_261318	69.5766	3.50472	0.851121	4.11776	3.82566e-05	0.0245461
Sequel II	KJCDKOCO_261896	13.9993	4.44912	1.12559	3.9527	7.72756e-05	0.0245814
Sequel II	KJCDKOCO_292087	16156.1	3.31318	0.838426	3.95166	7.76099e-05	0.024596
Sequel II	KJCDKOCO_187503	21.0105	-4.23004	1.07081	-3.95031	7.80512e-05	0.0246092
Sequel II	KJCDKOCO_241221	60.4682	3.16065	0.800212	3.94976	7.8229e-05	0.0246092
Sequel II	KJCDKOCO_167500	26.0012	-4.10925	1.04073	-3.94842	7.86693e-05	0.0246567
Sequel II	KJCDKOCO_71582	23.3819	4.94768	1.25352	3.94702	7.91283e-05	0.024691
Sequel II	KJCDKOCO_256013	74.2749	3.61077	0.914968	3.94633	7.93578e-05	0.024691
Sequel II	KJCDKOCO_204448	77.8924	3.77636	0.957691	3.94319	8.04038e-05	0.0247455
Sequel II	KJCDKOCO_205474	53.4821	-3.22509	0.817768	-3.94377	8.02121e-05	0.0247455
Sequel II	KJCDKOCO_258823	5.9827	-5.25062	1.33142	-3.94361	8.02638e-05	0.0247455
Sequel II	KJCDKOCO_67927	4.56367	-4.2239	1.07163	-3.94157	8.09484e-05	0.0248235
Flye	ANEFFJCL_230251	17.0436	3.04639	0.740593	4.11345	3.89784e-05	0.0248267
Sequel II	KJCDKOCO_38950	61.0213	-4.618	1.17274	-3.93779	8.22354e-05	0.0251278
Sequel II	KJCDKOCO_273372	17.6057	4.5713	1.162	3.93401	8.35412e-05	0.0254356
Sequel II	KJCDKOCO_231459	63.9503	3.62882	0.922817	3.93233	8.41261e-05	0.0255225
Sequel II	KJCDKOCO_168712	67.3627	3.55499	0.904872	3.92872	8.53981e-05	0.0258166
Flye	ANEFFJCL_01947	9.74472	-3.44394	0.840033	-4.09977	4.13565e-05	0.0258241
Flye	ANEFFJCL_129359	55.6965	2.69044	0.656311	4.09934	4.14323e-05	0.0258241
Flye	ANEFFJCL_201880	65.78	-3.0004	0.731574	-4.10129	4.1085e-05	0.0258241
Sequel II	KJCDKOCO_105672	59.4687	4.65386	1.18568	3.92506	8.67093e-05	0.0260744
Sequel II	KJCDKOCO_255369	6.13691	5.21195	1.32801	3.92463	8.68628e-05	0.0260744
Sequel II	KJCDKOCO_05626	10.2303	-3.80949	0.970945	-3.92349	8.72762e-05	0.0261066
Sequel II	KJCDKOCO_193580	16.3123	3.43851	0.876782	3.92174	8.79111e-05	0.0262046
Sequel II	KJCDKOCO_300131	98.9973	3.51002	0.895575	3.91929	8.88115e-05	0.0263807
Sequel II	KJCDKOCO_109914	38.3736	5.30146	1.35417	3.91491	9.04387e-05	0.0267708
Flye	ANEFFJCL_100168	17.6889	-3.50788	0.858149	-4.08773	4.3561e-05	0.0269584
Sequel II	KJCDKOCO_98842	9.50288	-3.34575	0.855332	-3.91164	9.16726e-05	0.0270123
Sequel II	KJCDKOCO_304105	5.71485	-5.0348	1.28732	-3.91107	9.18881e-05	0.0270123
Flye	ANEFFJCL_152125	106.581	-3.01567	0.738888	-4.08136	4.47732e-05	0.0270301
Flye	ANEFFJCL_192905	9.03158	-4.29742	1.0523	-4.08382	4.4301e-05	0.0270301
Flye	ANEFFJCL_238895	18.27	-3.99814	0.979787	-4.08062	4.49159e-05	0.0270301
Flye	ANEFFJCL_257672	88.5629	3.28852	0.805537	4.08239	4.45753e-05	0.0270301
Sequel II	KJCDKOCO_53139	6.59883	-3.45649	0.884195	-3.90919	9.26061e-05	0.0271298
Sequel II	KJCDKOCO_252207	14.3909	4.3624	1.11639	3.90761	9.32149e-05	0.0272146
Sequel II	KJCDKOCO_261312	90.6226	4.16734	1.0669	3.90603	9.38243e-05	0.027299
Flye	ANEFFJCL_254674	56.9457	2.62653	0.644407	4.07589	4.58392e-05	0.0273968
Sequel II	KJCDKOCO_109094	17.4568	3.83016	0.981907	3.90074	9.58991e-05	0.0276905
Sequel II	KJCDKOCO_142098	14.3212	5.25222	1.34668	3.90012	9.6144e-05	0.0276905
Sequel II	KJCDKOCO_220431	3.62432	-4.42859	1.13526	-3.90096	9.58135e-05	0.0276905
Sequel II	KJCDKOCO_279907	9.5273	4.48976	1.15154	3.8989	9.66291e-05	0.0277364
Sequel II	KJCDKOCO_12329	30.5566	4.09516	1.05072	3.89747	9.72025e-05	0.0278074
Sequel II	KJCDKOCO_107167	3.69977	-5.02931	1.29069	-3.89661	9.75466e-05	0.0278125
Sequel II	KJCDKOCO_102307	201.902	-2.25114	0.577894	-3.89542	9.8028e-05	0.0278566
Sequel II	KJCDKOCO_254806	16.246	4.77048	1.22513	3.89386	9.86601e-05	0.0279431
Sequel II	KJCDKOCO_291308	26.0476	4.20439	1.08026	3.89203	9.9409e-05	0.028062
Sequel II	KJCDKOCO_88964	8.59303	-3.29397	0.846592	-3.89085	9.98924e-05	0.0281054
Sequel II	KJCDKOCO_272392	16.6384	4.28762	1.10229	3.88974	0.000100352	0.0281419
Sequel II	KJCDKOCO_28578	32.2758	4.37882	1.12671	3.88636	0.000101759	0.028193
Sequel II	KJCDKOCO_66976	81.7616	-3.42128	0.880352	-3.88626	0.000101799	0.028193
Sequel II	KJCDKOCO_104141	18.8261	4.05518	1.04313	3.88752	0.000101272	0.028193
Sequel II	KJCDKOCO_153810	8.34594	5.19822	1.33764	3.88612	0.000101857	0.028193
Flye	ANEFFJCL_137495	9.66053	4.53999	1.11656	4.06606	4.78141e-05	0.0283268
Flye	ANEFFJCL_267745	11.5414	-3.71085	0.912892	-4.06494	4.80446e-05	0.0283268
Flye	ANEFFJCL_54087	26.626	-4.2972	1.05927	-4.05675	4.97601e-05	0.028511
Flye	ANEFFJCL_74312	60.2529	-2.8704	0.707322	-4.05812	4.94685e-05	0.028511
Flye	ANEFFJCL_118565	42.3248	-3.11781	0.768797	-4.05544	5.00407e-05	0.028511
Flye	ANEFFJCL_154344	1042.29	2.30346	0.568465	4.05208	5.07649e-05	0.028511
Flye	ANEFFJCL_161439	114.782	-4.20426	1.03694	-4.05448	5.02455e-05	0.028511
Flye	ANEFFJCL_168689	31.1483	3.10421	0.765629	4.05446	5.02498e-05	0.028511
Flye	ANEFFJCL_230736	41.7816	3.80467	0.938614	4.0535	5.04572e-05	0.028511
Flye	ANEFFJCL_240417	36.2914	-3.76161	0.928533	-4.05113	5.09708e-05	0.028511
Sequel II	KJCDKOCO_196249	13.1252	3.47449	0.895005	3.88209	0.000103561	0.0285717
Sequel II	KJCDKOCO_54613	15.9207	3.51017	0.904431	3.88108	0.000103994	0.0285861
Sequel II	KJCDKOCO_157306	10.152	3.58032	0.922853	3.87962	0.000104619	0.0285861
Sequel II	KJCDKOCO_163663	3.84437	-4.50199	1.16037	-3.87979	0.000104549	0.0285861
Flye	ANEFFJCL_107782	46.0197	-3.60088	0.889432	-4.04852	5.15435e-05	0.0286477
Flye	ANEFFJCL_49633	15093.8	2.72578	0.673627	4.04642	5.20062e-05	0.0287219
Flye	ANEFFJCL_87197	41.8012	3.51344	0.868918	4.04347	5.26655e-05	0.0289031
Flye	ANEFFJCL_77521	16.9524	4.54091	1.12349	4.04179	5.30439e-05	0.0289288
Sequel II	KJCDKOCO_60751	6.52823	5.15638	1.33086	3.87447	0.000106858	0.029012
Sequel II	KJCDKOCO_140919	7.44365	5.1859	1.33835	3.87485	0.000106691	0.029012
Sequel II	KJCDKOCO_83641	2818.36	3.71831	0.959939	3.87348	0.000107292	0.0290374
Flye	ANEFFJCL_276231	29.1238	-4.81626	1.19242	-4.03908	5.36616e-05	0.0290839
Sequel II	KJCDKOCO_99020	10.0347	-4.80157	1.24022	-3.87153	0.000108154	0.0290858
Sequel II	KJCDKOCO_136794	142.216	2.66837	0.689176	3.87182	0.000108025	0.0290858
Sequel II	KJCDKOCO_272245	8.77067	5.19364	1.34193	3.87027	0.000108713	0.0291443
Sequel II	KJCDKOCO_30075	14.1067	-3.14035	0.811852	-3.86813	0.000109675	0.0292184
Sequel II	KJCDKOCO_297894	4.82308	5.14102	1.329	3.86834	0.000109577	0.0292184
Flye	ANEFFJCL_86350	7.68716	-4.01972	0.99592	-4.03619	5.43266e-05	0.0292626
Sequel II	KJCDKOCO_105674	317.86	4.60514	1.19104	3.86649	0.000110415	0.029324
Sequel II	KJCDKOCO_211252	78.3505	3.76709	0.974509	3.86562	0.000110805	0.0293362
Flye	ANEFFJCL_32318	8.13166	-3.81249	0.945352	-4.03288	5.50982e-05	0.0293957
Flye	ANEFFJCL_279182	12.8293	3.70015	0.917642	4.03224	5.52475e-05	0.0293957
Flye	ANEFFJCL_102314	52.6969	4.29142	1.065	4.0295	5.58946e-05	0.0294813
Flye	ANEFFJCL_174602	6.36085	-4.39136	1.09002	-4.02871	5.60841e-05	0.0294813
Flye	ANEFFJCL_47461	19.1702	-3.69406	0.917344	-4.0269	5.65162e-05	0.0295305
Flye	ANEFFJCL_19509	34.6045	3.14155	0.781337	4.02074	5.80164e-05	0.0297219
Flye	ANEFFJCL_37571	48.0481	-2.94493	0.733103	-4.01707	5.89261e-05	0.0297219
Flye	ANEFFJCL_100276	26.1951	3.67447	0.913754	4.02129	5.78806e-05	0.0297219
Flye	ANEFFJCL_154644	25.8202	-4.20848	1.04764	-4.0171	5.89186e-05	0.0297219
Flye	ANEFFJCL_212070	23.4382	-3.2262	0.80203	-4.02254	5.75731e-05	0.0297219
Flye	ANEFFJCL_217745	26.1631	-3.05276	0.759539	-4.01923	5.83876e-05	0.0297219
Sequel II	KJCDKOCO_00419	90.034	-4.05918	1.05134	-3.86095	0.000112949	0.0297547
Sequel II	KJCDKOCO_198952	22.5324	-4.53189	1.17386	-3.86065	0.000113084	0.0297547
Sequel II	KJCDKOCO_20804	12.7468	-3.37604	0.874986	-3.8584	0.000114133	0.0299035
Sequel II	KJCDKOCO_107132	57.6022	-2.99346	0.776613	-3.8545	0.000115966	0.0299035
Sequel II	KJCDKOCO_110929	28.4791	-3.6842	0.956437	-3.852	0.000117157	0.0299035
Sequel II	KJCDKOCO_114188	54.7994	2.81771	0.731353	3.85274	0.000116803	0.0299035
Sequel II	KJCDKOCO_119579	15.9487	4.7181	1.22475	3.8523	0.000117012	0.0299035
Sequel II	KJCDKOCO_128614	5.93343	5.14794	1.33509	3.85588	0.000115316	0.0299035
Sequel II	KJCDKOCO_187265	65.9109	3.81406	0.98888	3.85695	0.000114813	0.0299035
Sequel II	KJCDKOCO_202784	31.7628	-2.11115	0.547821	-3.85372	0.000116338	0.0299035
Sequel II	KJCDKOCO_208344	4.33332	-3.32355	0.861576	-3.85752	0.000114543	0.0299035
Sequel II	KJCDKOCO_223659	3.99424	-5.17572	1.34255	-3.85515	0.00011566	0.0299035
Flye	ANEFFJCL_246452	87.1042	-3.83014	0.954548	-4.01251	6.00757e-05	0.0301276
Sequel II	KJCDKOCO_31507	185.837	-2.89216	0.751458	-3.84873	0.000118732	0.030215
Sequel II	KJCDKOCO_00325	10.8481	5.18427	1.34731	3.84787	0.00011915	0.0302312
Sequel II	KJCDKOCO_18079	18495.1	2.7688	0.719891	3.84614	0.000119994	0.0303212
Sequel II	KJCDKOCO_38092	9.35673	-4.00717	1.04199	-3.84568	0.000120217	0.0303212
Sequel II	KJCDKOCO_216899	11.2789	4.1241	1.07273	3.8445	0.000120796	0.0303776
Sequel II	KJCDKOCO_71957	6.77953	-4.26273	1.10905	-3.84358	0.000121251	0.0304023
Sequel II	KJCDKOCO_170432	10.4579	4.01899	1.0461	3.84187	0.0001221	0.0304487
Sequel II	KJCDKOCO_198447	6.11171	5.13755	1.33729	3.84177	0.00012215	0.0304487
Sequel II	KJCDKOCO_52134	53.762	-4.32577	1.12624	-3.84088	0.000122596	0.0304706
Flye	ANEFFJCL_200291	8.16907	4.04092	1.00826	4.00781	6.12833e-05	0.0305576
Sequel II	KJCDKOCO_43046	30.9062	-4.64905	1.21137	-3.83784	0.000124119	0.0307595
Flye	ANEFFJCL_85590	162.719	4.09733	1.02312	4.00474	6.20848e-05	0.0307813
Flye	ANEFFJCL_126619	5.4988	-3.64532	0.910599	-4.00321	6.24891e-05	0.0308068
Flye	ANEFFJCL_118813	33.404	3.86382	0.965525	4.00178	6.28684e-05	0.0308197
Flye	ANEFFJCL_60768	68.2628	-3.82963	0.957731	-3.99865	6.37047e-05	0.0308826
Flye	ANEFFJCL_269669	7.70176	-4.56264	1.14078	-3.9996	6.34499e-05	0.0308826
Sequel II	KJCDKOCO_174481	6.30386	5.13048	1.33762	3.83553	0.000125296	0.0308887
Sequel II	KJCDKOCO_284592	133.255	2.87406	0.749353	3.83539	0.000125365	0.0308887
Sequel II	KJCDKOCO_257433	7.27293	-3.8933	1.01532	-3.83455	0.000125794	0.030905
Sequel II	KJCDKOCO_124028	624.706	-3.12637	0.815756	-3.83248	0.000126859	0.0310771
Sequel II	KJCDKOCO_195184	6.88146	5.13606	1.34043	3.83166	0.00012728	0.0310909
Sequel II	KJCDKOCO_41685	52.9794	2.92181	0.762977	3.82948	0.000128413	0.0311003
Sequel II	KJCDKOCO_162631	13.1867	-4.71325	1.23076	-3.82953	0.000128387	0.0311003
Sequel II	KJCDKOCO_272390	12.1547	5.17216	1.35029	3.83041	0.00012793	0.0311003
Sequel II	KJCDKOCO_264443	1138.21	4.22162	1.10295	3.82756	0.000129419	0.0312553
Flye	ANEFFJCL_24113	34.4872	4.03066	1.00937	3.99324	6.51762e-05	0.0314214
Flye	ANEFFJCL_161441	682.058	-4.47449	1.1211	-3.99116	6.57503e-05	0.0314331
Flye	ANEFFJCL_262083	14.5563	3.22074	0.807092	3.99055	6.59209e-05	0.0314331
Sequel II	KJCDKOCO_47117	45.7396	-2.80713	0.733893	-3.82499	0.000130776	0.0314939
Sequel II	KJCDKOCO_21216	68.0261	3.25913	0.852237	3.82421	0.000131193	0.0315051
Flye	ANEFFJCL_75067	12.6872	-3.88318	0.974261	-3.98577	6.72608e-05	0.0315547
Flye	ANEFFJCL_101263	20.5683	3.19892	0.802114	3.98811	6.66008e-05	0.0315547
Flye	ANEFFJCL_249406	35.9852	-2.68858	0.674498	-3.98605	6.71832e-05	0.0315547
Sequel II	KJCDKOCO_123511	80.8978	4.34994	1.13798	3.82252	0.000132092	0.031632
Sequel II	KJCDKOCO_02228	13.3725	-3.89985	1.02073	-3.82067	0.000133091	0.0316931
Sequel II	KJCDKOCO_138611	18.0479	-3.76977	0.986503	-3.82135	0.000132725	0.0316931
Flye	ANEFFJCL_268571	27.7861	-3.70852	0.930996	-3.98339	6.79386e-05	0.0317023
Sequel II	KJCDKOCO_100395	8.83315	4.55344	1.19209	3.81972	0.000133602	0.0317189
Sequel II	KJCDKOCO_220763	8.15377	-4.67314	1.22362	-3.81909	0.000133943	0.0317189
Sequel II	KJCDKOCO_189763	46.6297	-3.53881	0.926862	-3.81806	0.000134507	0.0317641
Sequel II	KJCDKOCO_11708	197.165	-2.68303	0.704024	-3.81099	0.000138413	0.0319437
Sequel II	KJCDKOCO_12350	5.89818	5.09031	1.33506	3.8128	0.000137402	0.0319437
Sequel II	KJCDKOCO_61095	6.76928	4.28213	1.12386	3.81022	0.000138845	0.0319437
Sequel II	KJCDKOCO_87206	128.75	-3.06803	0.805394	-3.80936	0.000139329	0.0319437
Sequel II	KJCDKOCO_156074	272.644	3.02451	0.7929	3.81449	0.000136466	0.0319437
Sequel II	KJCDKOCO_177991	44.1116	3.1935	0.837804	3.81175	0.000137986	0.0319437
Sequel II	KJCDKOCO_180516	64.4719	-2.44655	0.642129	-3.81007	0.000138929	0.0319437
Sequel II	KJCDKOCO_243632	16.8054	-3.0152	0.791268	-3.8106	0.000138632	0.0319437
Sequel II	KJCDKOCO_254752	36.0415	-3.57522	0.938562	-3.80925	0.000139389	0.0319437
Sequel II	KJCDKOCO_266809	8.30277	-4.08608	1.07091	-3.81552	0.000135898	0.0319437
Sequel II	KJCDKOCO_286136	51.5971	2.76358	0.724445	3.81476	0.000136315	0.0319437
Flye	ANEFFJCL_114878	144.209	3.39926	0.854051	3.98017	6.88669e-05	0.0319645
Sequel II	KJCDKOCO_283221	12.0572	-3.2088	0.842671	-3.8079	0.000140155	0.032033
Sequel II	KJCDKOCO_188509	4.5452	-4.50531	1.18369	-3.80617	0.000141136	0.0321711
Sequel II	KJCDKOCO_09054	9.88178	-5.47301	1.43879	-3.8039	0.000142434	0.0323803
Sequel II	KJCDKOCO_212271	168.397	3.06187	0.805131	3.80294	0.000142987	0.0324197
Sequel II	KJCDKOCO_117263	7.14782	-4.25399	1.11905	-3.80142	0.000143871	0.0324476
Sequel II	KJCDKOCO_221742	7.39973	5.0979	1.34091	3.80181	0.000143642	0.0324476
Sequel II	KJCDKOCO_296999	166.966	3.35489	0.882815	3.80022	0.000144568	0.0325187
Sequel II	KJCDKOCO_274729	46.23	2.85993	0.753129	3.7974	0.000146221	0.0327178
Sequel II	KJCDKOCO_278792	7.84967	5.11027	1.34568	3.79754	0.000146142	0.0327178
Flye	ANEFFJCL_22546	6.93292	-4.89433	1.23358	-3.96757	7.26089e-05	0.0327327
Flye	ANEFFJCL_24111	25.041	3.7534	0.94489	3.97231	7.11778e-05	0.0327327
Flye	ANEFFJCL_55569	21.978	-4.23863	1.06932	-3.96385	7.37516e-05	0.0327327
Flye	ANEFFJCL_57080	9.18693	4.44436	1.1212	3.96392	7.37294e-05	0.0327327
Flye	ANEFFJCL_69211	34.6201	-4.47961	1.12876	-3.96861	7.22938e-05	0.0327327
Flye	ANEFFJCL_87176	109.39	3.01061	0.758985	3.96663	7.28956e-05	0.0327327
Flye	ANEFFJCL_114877	90.1588	3.24518	0.817041	3.97187	7.13107e-05	0.0327327
Flye	ANEFFJCL_238495	26.6018	-4.50682	1.1352	-3.97006	7.18533e-05	0.0327327
Flye	ANEFFJCL_238896	13.3594	-3.92844	0.991186	-3.96337	7.38981e-05	0.0327327
Sequel II	KJCDKOCO_156477	4.32712	-4.84564	1.27636	-3.79646	0.000146775	0.0327558
Flye	ANEFFJCL_151223	22.8694	-3.28431	0.829351	-3.96009	7.4921e-05	0.0330182
Flye	ANEFFJCL_150932	33.7431	3.20157	0.80911	3.95691	7.59268e-05	0.0332933
Sequel II	KJCDKOCO_268533	5.07735	-4.73883	1.25036	-3.78998	0.000150661	0.0335352
Flye	ANEFFJCL_90375	49.661	-4.02	1.01681	-3.95353	7.70066e-05	0.033598
Sequel II	KJCDKOCO_186865	8.84216	3.35295	0.885002	3.78864	0.000151476	0.0336288
Flye	ANEFFJCL_147016	14717.4	2.83327	0.716911	3.95205	7.74831e-05	0.0336377
Sequel II	KJCDKOCO_48060	25.3694	-3.06847	0.810661	-3.78515	0.000153614	0.033931
Sequel II	KJCDKOCO_138043	18.0358	2.87595	0.759925	3.78452	0.000154005	0.033931
Sequel II	KJCDKOCO_140182	16.4802	3.88221	1.02596	3.78397	0.000154344	0.033931
Sequel II	KJCDKOCO_195807	100.678	4.00948	1.05963	3.78384	0.000154429	0.033931
Flye	ANEFFJCL_03575	16.4691	-3.58509	0.908293	-3.94706	7.9117e-05	0.034177
Flye	ANEFFJCL_15205	18.4018	3.65948	0.927471	3.94565	7.95825e-05	0.0342087
Flye	ANEFFJCL_205932	39.7024	3.58956	0.910065	3.94429	8.00363e-05	0.0342352
Flye	ANEFFJCL_30933	114.479	3.17996	0.806606	3.9424	8.06713e-05	0.0343384
Flye	ANEFFJCL_169797	6.45044	-3.91125	0.99244	-3.94104	8.11275e-05	0.034365
Flye	ANEFFJCL_52714	13.3843	-3.38095	0.858741	-3.93711	8.24702e-05	0.034765
Flye	ANEFFJCL_35902	10.4273	4.42935	1.12581	3.93436	8.34192e-05	0.0348285
Flye	ANEFFJCL_236761	5.90958	-4.23672	1.07681	-3.93451	8.33659e-05	0.0348285
Sequel II	KJCDKOCO_302780	23.6081	-4.64592	1.23035	-3.7761	0.000159305	0.0349123
Sequel II	KJCDKOCO_66437	33.6845	3.58044	0.94865	3.77425	0.000160492	0.0350167
Sequel II	KJCDKOCO_198652	266.706	3.43529	0.910278	3.77389	0.000160723	0.0350167
Sequel II	KJCDKOCO_245711	6.48923	5.06899	1.34333	3.77344	0.000161013	0.0350167
Flye	ANEFFJCL_193248	7.73748	-4.36897	1.11116	-3.93189	8.42818e-05	0.0350211
Sequel II	KJCDKOCO_35679	13.2931	-3.41899	0.906372	-3.77218	0.000161831	0.0350596
Sequel II	KJCDKOCO_300026	7.55342	4.29602	1.13897	3.77186	0.000162033	0.0350596
Flye	ANEFFJCL_154645	90.4055	-4.27283	1.0873	-3.92977	8.50276e-05	0.0351635
Sequel II	KJCDKOCO_215443	6.37352	5.0645	1.34321	3.77044	0.000162958	0.0351705
Sequel II	KJCDKOCO_279816	12.737	-2.68876	0.713352	-3.76918	0.000163782	0.0351901
Sequel II	KJCDKOCO_281761	6.31086	4.27815	1.13507	3.76904	0.000163875	0.0351901
Flye	ANEFFJCL_37228	5.52355	-3.50271	0.891766	-3.92784	8.57125e-05	0.0352796
Flye	ANEFFJCL_144884	8.51574	-3.91766	0.998326	-3.92422	8.70096e-05	0.0354788
Flye	ANEFFJCL_173412	24.0377	3.6082	0.919208	3.92533	8.66106e-05	0.0354788
Flye	ANEFFJCL_67931	75.4673	3.44996	0.879657	3.92194	8.78392e-05	0.0356505
Flye	ANEFFJCL_211750	15.7227	4.19627	1.07037	3.9204	8.84018e-05	0.0357127
Sequel II	KJCDKOCO_113410	26.9098	3.95636	1.05131	3.76327	0.000167708	0.0359228
Sequel II	KJCDKOCO_102613	8.97208	4.43353	1.17836	3.76245	0.000168257	0.0359359
Sequel II	KJCDKOCO_187379	18.2147	3.77088	1.00238	3.76192	0.000168612	0.0359359
Sequel II	KJCDKOCO_110939	4.85389	-4.55618	1.21148	-3.76084	0.000169345	0.036002
Sequel II	KJCDKOCO_72916	37.4596	3.00427	0.799466	3.75784	0.000171385	0.0361041
Sequel II	KJCDKOCO_108022	7.68427	5.06822	1.34988	3.75458	0.000173635	0.0361041
Sequel II	KJCDKOCO_111071	16.6824	-4.46689	1.18971	-3.75461	0.000173612	0.0361041
Sequel II	KJCDKOCO_132435	11.0974	5.09509	1.35574	3.75817	0.000171161	0.0361041
Sequel II	KJCDKOCO_179710	11.056	5.095	1.35606	3.75722	0.000171814	0.0361041
Sequel II	KJCDKOCO_182800	7.70096	5.07034	1.3504	3.75469	0.000173559	0.0361041
Sequel II	KJCDKOCO_256009	56.209	4.0056	1.06686	3.75457	0.000173636	0.0361041
Sequel II	KJCDKOCO_260952	86.4346	-4.73926	1.2622	-3.75477	0.0001735	0.0361041
Sequel II	KJCDKOCO_281571	64.1199	3.89257	1.0363	3.75623	0.000172495	0.0361041
Flye	ANEFFJCL_15830	22.4181	2.55986	0.654142	3.91331	9.1041e-05	0.0361852
Flye	ANEFFJCL_52691	75.8578	-4.11679	1.05177	-3.91415	9.07226e-05	0.0361852
Flye	ANEFFJCL_100039	16.8102	4.24733	1.0858	3.91171	9.1645e-05	0.0361852
Flye	ANEFFJCL_102309	59.9579	3.67163	0.938059	3.91407	9.07523e-05	0.0361852
Flye	ANEFFJCL_115558	11.7948	-3.29778	0.842823	-3.91277	9.12427e-05	0.0361852
Sequel II	KJCDKOCO_77850	40.3854	2.38552	0.6356	3.75318	0.000174605	0.0362172
Sequel II	KJCDKOCO_140572	3.73555	-3.14003	0.83694	-3.75179	0.000175575	0.0363299
Sequel II	KJCDKOCO_21545	157.302	3.09285	0.824645	3.75052	0.000176468	0.0363383
Sequel II	KJCDKOCO_202364	16.2886	4.33499	1.15582	3.75059	0.000176422	0.0363383
Sequel II	KJCDKOCO_30570	41.1372	4.54204	1.21125	3.74989	0.000176913	0.0363421
Sequel II	KJCDKOCO_164670	17.8853	4.73139	1.26238	3.74798	0.000178265	0.036532
Flye	ANEFFJCL_184401	51.6926	-3.33478	0.853445	-3.90743	9.32821e-05	0.0366657
Sequel II	KJCDKOCO_24312	6.96857	-3.21495	0.858597	-3.74442	0.00018081	0.0367368
Sequel II	KJCDKOCO_103834	16.4388	2.83701	0.757753	3.74398	0.000181131	0.0367368
Sequel II	KJCDKOCO_116902	25.3482	-3.47838	0.928959	-3.74439	0.000180835	0.0367368
Sequel II	KJCDKOCO_194426	73.3397	3.7395	0.99891	3.74358	0.00018142	0.0367368
Sequel II	KJCDKOCO_294585	4.99145	5.01823	1.34044	3.74371	0.00018132	0.0367368
Sequel II	KJCDKOCO_27157	18.5918	2.93719	0.784939	3.74194	0.000182606	0.0368022
Sequel II	KJCDKOCO_294706	101.513	3.94594	1.0544	3.74235	0.000182307	0.0368022
Flye	ANEFFJCL_02283	13.1684	4.10897	1.05246	3.90417	9.45505e-05	0.0368325
Flye	ANEFFJCL_63891	7.30181	-3.64547	0.933655	-3.90451	9.44157e-05	0.0368325
Flye	ANEFFJCL_32557	14.0548	4.41199	1.13073	3.90188	9.54504e-05	0.0370178
Sequel II	KJCDKOCO_12752	69.3401	-4.40849	1.17942	-3.73786	0.00018559	0.0373154
Flye	ANEFFJCL_54677	1769.08	3.37698	0.866401	3.89771	9.71063e-05	0.0374934
Flye	ANEFFJCL_47368	40.1123	4.08263	1.04876	3.89283	9.90819e-05	0.0375462
Flye	ANEFFJCL_102760	25601.3	3.02623	0.776987	3.89483	9.82666e-05	0.0375462
Flye	ANEFFJCL_152216	8.08931	-2.94841	0.756897	-3.89539	9.80411e-05	0.0375462
Flye	ANEFFJCL_173396	23.7293	3.71884	0.955463	3.89219	9.93437e-05	0.0375462
Flye	ANEFFJCL_186210	14.9572	-4.18072	1.07417	-3.89207	9.93945e-05	0.0375462
Sequel II	KJCDKOCO_42561	14.7105	4.72487	1.26493	3.73527	0.000187513	0.0376134
Flye	ANEFFJCL_19432	19.676	-3.09908	0.796611	-3.89033	0.000100108	0.0376528
Sequel II	KJCDKOCO_85000	33.4828	5.10644	1.36769	3.73361	0.000188755	0.0377167
Sequel II	KJCDKOCO_131378	11.0218	4.59981	1.23207	3.7334	0.000188913	0.0377167
Sequel II	KJCDKOCO_224161	60.4817	-1.72817	0.462979	-3.73271	0.000189428	0.0377312
Flye	ANEFFJCL_105723	20.7823	-4.62714	1.19149	-3.88349	0.000102967	0.0382031
Flye	ANEFFJCL_129882	8.72667	4.0033	1.03094	3.88314	0.000103114	0.0382031
Flye	ANEFFJCL_143875	13.241	-3.11904	0.803328	-3.88265	0.000103323	0.0382031
Flye	ANEFFJCL_157005	64.4605	3.37181	0.868018	3.88449	0.000102544	0.0382031
Sequel II	KJCDKOCO_112478	12.8055	4.64417	1.24602	3.72719	0.000193623	0.0383873
Sequel II	KJCDKOCO_243684	77.1709	2.31997	0.622436	3.72725	0.000193583	0.0383873
Flye	ANEFFJCL_53323	5.80197	4.35618	1.12269	3.88012	0.000104406	0.0384407
Flye	ANEFFJCL_212869	5.59775	-4.34518	1.12021	-3.8789	0.00010493	0.0384713
Sequel II	KJCDKOCO_152213	7.91058	-3.40279	0.913305	-3.7258	0.0001947	0.0385113
Sequel II	KJCDKOCO_92627	1179.43	-3.46764	0.931182	-3.72391	0.00019616	0.0387102
Sequel II	KJCDKOCO_120334	22.1537	4.47727	1.20287	3.72217	0.000197519	0.0388885
Sequel II	KJCDKOCO_43953	9.27857	-4.12484	1.10897	-3.71952	0.0001996	0.0390277
Sequel II	KJCDKOCO_88136	11.1521	-3.22743	0.867606	-3.71993	0.000199278	0.0390277
Sequel II	KJCDKOCO_168397	2106.66	3.07147	0.825676	3.71994	0.000199267	0.0390277
Flye	ANEFFJCL_156016	114.626	-2.84044	0.733225	-3.8739	0.000107107	0.0391053
Flye	ANEFFJCL_188555	6.17985	-3.77736	0.97558	-3.87191	0.000107986	0.0392619
Sequel II	KJCDKOCO_43891	5.05851	-4.11858	1.10804	-3.717	0.000201604	0.0393293
Sequel II	KJCDKOCO_135164	291.271	2.63398	0.708909	3.71555	0.000202764	0.0394653
Sequel II	KJCDKOCO_08240	8.4993	-3.00234	0.80973	-3.70783	0.000209043	0.0394831
Sequel II	KJCDKOCO_30577	16.5018	4.6567	1.25613	3.70718	0.000209581	0.0394831
Sequel II	KJCDKOCO_39195	38.8284	-2.87549	0.776042	-3.70533	0.000211116	0.0394831
Sequel II	KJCDKOCO_43777	26.287	-5.10103	1.37387	-3.7129	0.000204896	0.0394831
Sequel II	KJCDKOCO_55834	5.31373	-5.1754	1.39481	-3.71046	0.000206886	0.0394831
Sequel II	KJCDKOCO_62840	3.60003	-4.26048	1.15003	-3.70468	0.000211655	0.0394831
Sequel II	KJCDKOCO_68975	142.989	3.0446	0.821488	3.7062	0.000210392	0.0394831
Sequel II	KJCDKOCO_72185	8.19253	-2.93833	0.791457	-3.71256	0.000205177	0.0394831
Sequel II	KJCDKOCO_93556	3063.46	3.96853	1.06965	3.71012	0.000207163	0.0394831
Sequel II	KJCDKOCO_94062	8.57459	5.02106	1.35474	3.70628	0.000210327	0.0394831
Sequel II	KJCDKOCO_122256	165.506	3.32674	0.897176	3.70802	0.000208887	0.0394831
Sequel II	KJCDKOCO_166615	7.28967	4.25494	1.14541	3.71478	0.00020338	0.0394831
Sequel II	KJCDKOCO_168710	166.26	3.42492	0.923748	3.70764	0.000209202	0.0394831
Sequel II	KJCDKOCO_188117	24.3154	3.61114	0.974602	3.70524	0.000211188	0.0394831
Sequel II	KJCDKOCO_205710	4.77724	-3.60506	0.972104	-3.70851	0.000208482	0.0394831
Sequel II	KJCDKOCO_215543	9.14435	4.12264	1.11163	3.70864	0.000208376	0.0394831
Sequel II	KJCDKOCO_229352	16.4813	-3.48158	0.939739	-3.70484	0.000211524	0.0394831
Sequel II	KJCDKOCO_256204	8.54072	-3.461	0.931995	-3.71354	0.000204383	0.0394831
Sequel II	KJCDKOCO_296998	190.444	3.79195	1.02281	3.7074	0.000209402	0.0394831
Flye	ANEFFJCL_142392	203.139	3.50959	0.90705	3.86923	0.000109178	0.0395306
Flye	ANEFFJCL_275187	49.7349	-4.2571	1.10069	-3.86766	0.000109883	0.0396214
Sequel II	KJCDKOCO_71905	36.4028	3.7021	1	3.7021	0.000213826	0.0397519
Sequel II	KJCDKOCO_231458	81.0287	3.38729	0.915026	3.70186	0.000214028	0.0397519
Sequel II	KJCDKOCO_02225	45.2678	-3.8618	1.04391	-3.69937	0.000216136	0.039891
Sequel II	KJCDKOCO_21563	181.797	2.76471	0.747587	3.69817	0.000217158	0.039891
Sequel II	KJCDKOCO_58224	6.8675	-3.10938	0.84066	-3.69874	0.000216674	0.039891
Sequel II	KJCDKOCO_95551	191.977	3.26707	0.883809	3.69658	0.000218521	0.039891
Sequel II	KJCDKOCO_118113	123.945	-2.75584	0.745405	-3.6971	0.000218075	0.039891
Sequel II	KJCDKOCO_241274	63.6705	2.67109	0.722228	3.69841	0.000216958	0.039891
Sequel II	KJCDKOCO_247978	362.171	3.4425	0.930565	3.69937	0.000216139	0.039891
Sequel II	KJCDKOCO_278977	40.604	3.66014	0.989872	3.69759	0.00021766	0.039891
Sequel II	KJCDKOCO_84590	11.1226	-4.51818	1.22245	-3.69599	0.000219028	0.0398982
Sequel II	KJCDKOCO_72461	13.3618	-3.43381	0.929251	-3.69525	0.000219673	0.0399304
Sequel II	KJCDKOCO_16254	80.3225	-2.76128	0.747598	-3.69353	0.000221158	0.0399463
Sequel II	KJCDKOCO_30580	212.008	3.78955	1.0257	3.69459	0.000220241	0.0399463
Sequel II	KJCDKOCO_115109	35.4919	-2.73064	0.739305	-3.69353	0.000221166	0.0399463
Sequel II	KJCDKOCO_236351	158.373	2.68387	0.726867	3.69238	0.000222163	0.0400415
Sequel II	KJCDKOCO_161435	11.2537	5.0221	1.36074	3.6907	0.000223641	0.0402229
Sequel II	KJCDKOCO_79880	20.8876	-3.55198	0.963061	-3.68822	0.000225829	0.0404457
Sequel II	KJCDKOCO_175020	6.9986	-3.97011	1.07639	-3.68837	0.000225697	0.0404457
Flye	ANEFFJCL_149811	82.5928	-3.8486	0.997453	-3.85842	0.000114121	0.0408123
Flye	ANEFFJCL_196258	5205.63	2.615	0.677704	3.85862	0.000114031	0.0408123
Flye	ANEFFJCL_61060	26.1099	3.54312	0.920886	3.84752	0.000119322	0.0408779
Flye	ANEFFJCL_80305	18.8957	3.64245	0.94652	3.84825	0.000118963	0.0408779
Flye	ANEFFJCL_166396	181.467	-2.72814	0.708266	-3.85186	0.000117223	0.0408779
Flye	ANEFFJCL_177566	12.3648	-2.94866	0.765714	-3.85086	0.000117705	0.0408779
Flye	ANEFFJCL_185639	31.575	4.20787	1.09269	3.85094	0.000117663	0.0408779
Flye	ANEFFJCL_185879	14.7355	-3.4403	0.894448	-3.84628	0.000119926	0.0408779
Flye	ANEFFJCL_230727	14.0456	3.8658	1.0033	3.85308	0.000116643	0.0408779
Flye	ANEFFJCL_232560	26.8776	-3.14076	0.816173	-3.84816	0.00011901	0.0408779
Flye	ANEFFJCL_233386	19.6243	-2.39203	0.620598	-3.8544	0.000116015	0.0408779
Flye	ANEFFJCL_247496	6252.11	3.2144	0.835073	3.84924	0.000118484	0.0408779
Flye	ANEFFJCL_251707	7.41662	-3.76815	0.97968	-3.84631	0.000119912	0.0408779
Flye	ANEFFJCL_259457	29.4694	-3.79522	0.985212	-3.85218	0.000117069	0.0408779
Flye	ANEFFJCL_145513	46.823	3.27276	0.851506	3.84349	0.000121295	0.0410241
Flye	ANEFFJCL_243078	7.60875	4.34164	1.12941	3.84415	0.000120971	0.0410241
Flye	ANEFFJCL_84215	34.049	-2.91495	0.759042	-3.8403	0.000122884	0.0414011
Sequel II	KJCDKOCO_237201	66.0261	3.06063	0.831546	3.68065	0.000232642	0.0415786
Sequel II	KJCDKOCO_92110	26.076	5.04317	1.37055	3.67967	0.000233538	0.0415989
Sequel II	KJCDKOCO_190133	5.79941	4.96567	1.34957	3.67946	0.000233732	0.0415989
Sequel II	KJCDKOCO_57159	13.6492	3.90247	1.06084	3.67867	0.000234451	0.0416399
Sequel II	KJCDKOCO_161757	97.6892	3.4006	0.92468	3.6776	0.000235443	0.0416427
Sequel II	KJCDKOCO_162485	7.85977	4.99254	1.35742	3.67797	0.000235101	0.0416427
Flye	ANEFFJCL_66284	26.6886	2.97951	0.776337	3.83791	0.000124088	0.0416459
Sequel II	KJCDKOCO_03248	5.5774	-3.59617	0.978362	-3.67571	0.000237191	0.041865
Sequel II	KJCDKOCO_71822	60.7156	4.05235	1.10287	3.67437	0.000238433	0.0419973
Sequel II	KJCDKOCO_108690	4.54623	-4.42557	1.205	-3.67268	0.000240024	0.0421902
Sequel II	KJCDKOCO_51750	5.83379	-3.68746	1.00434	-3.67151	0.000241126	0.0422142
Sequel II	KJCDKOCO_165049	3.81569	-4.45512	1.21344	-3.67148	0.00024115	0.0422142
Sequel II	KJCDKOCO_91923	12.2987	3.88076	1.05724	3.67066	0.000241926	0.0422621
Sequel II	KJCDKOCO_252206	5.33857	4.95428	1.34989	3.67014	0.000242416	0.0422621
Sequel II	KJCDKOCO_208093	1040.98	3.41427	0.930486	3.66934	0.000243178	0.0423085
Flye	ANEFFJCL_15828	21.0334	2.94362	0.76857	3.82999	0.000128146	0.0423562
Flye	ANEFFJCL_61059	10.7033	4.33825	1.13245	3.83086	0.000127697	0.0423562
Flye	ANEFFJCL_137192	13.1207	-4.29622	1.12153	-3.83068	0.000127787	0.0423562
Flye	ANEFFJCL_182489	418.201	-3.03185	0.79121	-3.83192	0.000127147	0.0423562
Sequel II	KJCDKOCO_22547	21.8858	3.78816	1.03315	3.66663	0.000245771	0.0424517
Sequel II	KJCDKOCO_33458	4.71334	4.93538	1.34576	3.66734	0.000245083	0.0424517
Sequel II	KJCDKOCO_57309	9.79684	3.63503	0.991067	3.6678	0.000244649	0.0424517
Sequel II	KJCDKOCO_190426	8.34965	4.98751	1.36033	3.6664	0.000245993	0.0424517
Sequel II	KJCDKOCO_155271	6.1396	4.95805	1.35294	3.66465	0.000247679	0.0426564
Sequel II	KJCDKOCO_173681	35.19	-3.66652	1.00067	-3.66407	0.000248237	0.0426662
Sequel II	KJCDKOCO_252400	7.93354	4.97745	1.3587	3.66339	0.000248895	0.0426933
Sequel II	KJCDKOCO_197113	10.9883	3.67686	1.00402	3.66213	0.000250126	0.0427799
Sequel II	KJCDKOCO_219709	29.1149	-3.45366	0.943146	-3.66185	0.000250404	0.0427799
Sequel II	KJCDKOCO_104139	76.011	2.82682	0.772098	3.66121	0.000251023	0.0427999
Sequel II	KJCDKOCO_11700	71.0288	-3.65226	0.998209	-3.65881	0.000253385	0.0429694
Sequel II	KJCDKOCO_48777	16.7178	-4.17252	1.14045	-3.65867	0.000253529	0.0429694
Sequel II	KJCDKOCO_301912	12.2071	4.1594	1.13673	3.65907	0.000253127	0.0429694
Sequel II	KJCDKOCO_117877	38.9547	-3.36347	0.919473	-3.65804	0.000254148	0.0429888
Sequel II	KJCDKOCO_22571	114.537	-3.09809	0.847383	-3.65607	0.000256113	0.0431499
Sequel II	KJCDKOCO_57825	233.879	4.72831	1.29314	3.65645	0.000255731	0.0431499
Sequel II	KJCDKOCO_246170	4.85501	4.93789	1.3514	3.6539	0.000258287	0.0434304
Sequel II	KJCDKOCO_247976	386.102	3.51869	0.963225	3.65303	0.000259162	0.0434917
Sequel II	KJCDKOCO_72143	83.3488	2.55192	0.698698	3.65239	0.000259806	0.0435049
Sequel II	KJCDKOCO_106316	634.867	3.26249	0.893539	3.6512	0.000261019	0.0435049
Sequel II	KJCDKOCO_160033	197.649	3.90416	1.06951	3.65044	0.000261792	0.0435049
Sequel II	KJCDKOCO_197120	29.9197	3.28883	0.900722	3.65133	0.000260886	0.0435049
Sequel II	KJCDKOCO_307476	40.9438	-3.61786	0.991043	-3.65056	0.000261669	0.0435049
Flye	ANEFFJCL_13269	21.4383	3.38484	0.88564	3.82192	0.000132418	0.0435835
Flye	ANEFFJCL_273046	25.1453	4.34977	1.13835	3.8211	0.000132858	0.0435835
Sequel II	KJCDKOCO_226287	9.81755	-4.81475	1.31942	-3.64913	0.000263132	0.0435994
Sequel II	KJCDKOCO_250893	4.50909	4.92654	1.35033	3.64839	0.000263894	0.0435994
Sequel II	KJCDKOCO_307570	29.169	-3.82331	1.04795	-3.64838	0.000263895	0.0435994
Flye	ANEFFJCL_61109	87.9024	3.01385	0.789	3.81984	0.000133537	0.0436422
Flye	ANEFFJCL_16206	12.9016	-4.19894	1.09993	-3.81747	0.000134829	0.0437367
Flye	ANEFFJCL_211767	21.3614	-3.678	0.963389	-3.81777	0.000134662	0.0437367
Flye	ANEFFJCL_123537	9.32092	4.31975	1.13208	3.81577	0.000135761	0.0438761
Flye	ANEFFJCL_214433	19.9005	-3.39661	0.891285	-3.81091	0.000138457	0.044582
Flye	ANEFFJCL_214057	278.065	3.29807	0.86566	3.80989	0.000139026	0.0446009
Sequel II	KJCDKOCO_222440	29.906	3.74206	1.0276	3.64154	0.000271016	0.0446736
Sequel II	KJCDKOCO_241557	868.606	3.25632	0.894315	3.64113	0.000271444	0.0446736
Sequel II	KJCDKOCO_110931	18.2052	-3.53385	0.970821	-3.64007	0.000272568	0.0447721
Flye	ANEFFJCL_168716	13.3727	3.33126	0.874848	3.80781	0.000140202	0.0447897
Flye	ANEFFJCL_216598	71.8855	3.41804	0.897822	3.80704	0.000140641	0.0447897
Sequel II	KJCDKOCO_100682	6.45095	-4.00729	1.10107	-3.63944	0.000273234	0.0447952
Sequel II	KJCDKOCO_49726	17.3678	-3.90858	1.07415	-3.63878	0.000273934	0.0448
Sequel II	KJCDKOCO_213440	6.36493	-4.14891	1.1403	-3.63842	0.000274315	0.0448
Sequel II	KJCDKOCO_164244	341.785	3.10316	0.853275	3.63676	0.000276087	0.0450033
Sequel II	KJCDKOCO_18485	48.2817	2.60546	0.71662	3.63577	0.000277151	0.0450905
Sequel II	KJCDKOCO_10502	6.48782	4.92932	1.35602	3.63513	0.000277837	0.045116
Sequel II	KJCDKOCO_225345	5.55468	4.91385	1.35253	3.63308	0.000280057	0.0453346
Sequel II	KJCDKOCO_275740	22.4332	2.68002	0.737708	3.63291	0.000280247	0.0453346
Sequel II	KJCDKOCO_145069	35.4057	-3.56841	0.982464	-3.6321	0.000281123	0.0453901
Sequel II	KJCDKOCO_54218	7.71296	4.93672	1.35969	3.63077	0.00028258	0.0455392
Flye	ANEFFJCL_207193	34.8034	4.33589	1.14058	3.80147	0.000143842	0.0456424
Sequel II	KJCDKOCO_01131	148.116	-3.87047	1.06807	-3.62379	0.000290318	0.0462271
Sequel II	KJCDKOCO_18483	14.8469	3.25969	0.899087	3.62556	0.000288337	0.0462271
Sequel II	KJCDKOCO_51330	56.3093	-3.95476	1.09153	-3.62312	0.000291069	0.0462271
Sequel II	KJCDKOCO_131712	12.6684	3.36149	0.927283	3.62509	0.000288861	0.0462271
Sequel II	KJCDKOCO_143880	786.324	-3.84454	1.06023	-3.62614	0.000287694	0.0462271
Sequel II	KJCDKOCO_254152	11.638	4.0307	1.11253	3.62302	0.000291187	0.0462271
Sequel II	KJCDKOCO_265856	9.74694	4.48393	1.23736	3.62379	0.000290318	0.0462271
Sequel II	KJCDKOCO_272226	432.269	3.13139	0.864187	3.62351	0.000290627	0.0462271
Sequel II	KJCDKOCO_48008	17.6819	2.94451	0.812948	3.62202	0.000292315	0.0463199
Flye	ANEFFJCL_36915	11.8176	-4.22874	1.11384	-3.79654	0.000146729	0.0463882
Flye	ANEFFJCL_196176	19.483	3.94905	1.04041	3.79565	0.000147256	0.0463882
Sequel II	KJCDKOCO_38952	229.663	-3.20656	0.885558	-3.62095	0.000293529	0.046426
Flye	ANEFFJCL_41348	7.06287	3.88629	1.02422	3.79438	0.000148013	0.046459
Flye	ANEFFJCL_223352	16.9581	-2.99556	0.789888	-3.79238	0.000149209	0.0466666
Sequel II	KJCDKOCO_13135	5.45118	-3.03227	0.838115	-3.61796	0.000296931	0.0467904
Sequel II	KJCDKOCO_67929	112.01	-3.68124	1.01741	-3.61826	0.000296592	0.0467904
Sequel II	KJCDKOCO_29951	5.17314	4.88215	1.35162	3.61207	0.000303757	0.0472818
Sequel II	KJCDKOCO_44739	5.4575	4.88888	1.35345	3.61216	0.000303654	0.0472818
Sequel II	KJCDKOCO_117878	46.9094	-3.21405	0.889533	-3.61319	0.000302454	0.0472818
Sequel II	KJCDKOCO_139349	9.2247	4.92917	1.36422	3.61318	0.00030246	0.0472818
Sequel II	KJCDKOCO_145325	11.6043	4.94433	1.36855	3.61283	0.000302871	0.0472818
Sequel II	KJCDKOCO_189949	9.16388	4.93568	1.36599	3.61327	0.00030236	0.0472818
Sequel II	KJCDKOCO_193590	37.1391	2.11877	0.586681	3.61145	0.000304485	0.0472818
Sequel II	KJCDKOCO_235047	13.2916	3.15561	0.873715	3.61172	0.000304179	0.0472818
Flye	ANEFFJCL_233107	647.312	-2.53134	0.668434	-3.78698	0.000152492	0.0475231
Flye	ANEFFJCL_09718	16.2507	3.33671	0.88142	3.78561	0.000153335	0.0476156
Sequel II	KJCDKOCO_287474	4.18226	-4.93575	1.36765	-3.60893	0.000307468	0.0476581
Sequel II	KJCDKOCO_267783	17.4555	-2.7762	0.769747	-3.60664	0.000310189	0.0479926
Sequel II	KJCDKOCO_32621	60.3451	2.66872	0.740277	3.60502	0.000312125	0.0481175
Sequel II	KJCDKOCO_272227	39.3599	3.39775	0.942402	3.60541	0.000311658	0.0481175
Sequel II	KJCDKOCO_12629	31.7961	4.15818	1.15382	3.60382	0.000313573	0.0482497
Sequel II	KJCDKOCO_155354	10982.2	3.62873	1.00715	3.60295	0.00031462	0.0482497
Sequel II	KJCDKOCO_250004	6.2478	4.90617	1.36173	3.6029	0.000314681	0.0482497
Flye	ANEFFJCL_235861	11.188	3.22414	0.852643	3.78135	0.00015598	0.0482652
Flye	ANEFFJCL_159605	14.2607	-3.35467	0.887517	-3.77984	0.000156929	0.0483875
Sequel II	KJCDKOCO_30776	39.5313	-4.57758	1.27142	-3.60036	0.000317771	0.0484634
Sequel II	KJCDKOCO_104927	6.23311	4.8949	1.35974	3.59989	0.000318348	0.0484634
Sequel II	KJCDKOCO_283330	11.1194	3.80577	1.05705	3.60035	0.000317785	0.0484634
Sequel II	KJCDKOCO_299567	31.246	4.28087	1.18874	3.60119	0.000316764	0.0484634
Flye	ANEFFJCL_03511	249.148	-2.48827	0.65863	-3.77795	0.000158125	0.0485688
Flye	ANEFFJCL_121696	6.91624	-3.69782	0.978997	-3.77715	0.000158631	0.0485688
Flye	ANEFFJCL_22983	23.4702	-2.92792	0.775391	-3.77606	0.000159329	0.0486119
Sequel II	KJCDKOCO_71578	5.5242	4.87935	1.35593	3.59854	0.000320013	0.04863
Sequel II	KJCDKOCO_177440	7.15935	4.89765	1.3613	3.59776	0.000320965	0.0486879
Sequel II	KJCDKOCO_168267	44.9915	3.81625	1.06126	3.59595	0.00032321	0.048768
Sequel II	KJCDKOCO_192438	10.1046	-3.73776	1.03919	-3.59679	0.000322168	0.048768
Sequel II	KJCDKOCO_304620	187.477	4.07621	1.1335	3.59612	0.000322995	0.048768
Sequel II	KJCDKOCO_71902	43.2105	3.68571	1.02526	3.59489	0.000324526	0.0487939
Sequel II	KJCDKOCO_128968	4.96432	4.86927	1.35442	3.5951	0.000324264	0.0487939
Flye	ANEFFJCL_07414	95.4971	3.08162	0.816507	3.77415	0.000160551	0.0488144
Sequel II	KJCDKOCO_26804	20.8562	4.39222	1.22291	3.5916	0.000328655	0.0489812
Sequel II	KJCDKOCO_89077	142.426	-2.60347	0.724749	-3.59223	0.000327856	0.0489812
Sequel II	KJCDKOCO_147150	76.4714	2.77649	0.772942	3.5921	0.000328019	0.0489812
Sequel II	KJCDKOCO_148291	16.3466	2.97566	0.828325	3.59239	0.00032766	0.0489812
Sequel II	KJCDKOCO_177170	26.5156	3.63393	1.01204	3.5907	0.000329794	0.0489812
Sequel II	KJCDKOCO_205944	10.6219	3.66217	1.01989	3.59073	0.000329748	0.0489812
Sequel II	KJCDKOCO_226079	4.67097	4.86356	1.35444	3.59083	0.00032963	0.0489812
Sequel II	KJCDKOCO_215741	65.3236	-2.51197	0.699826	-3.58942	0.000331416	0.0491366
Sequel II	KJCDKOCO_270920	161.072	-3.50151	0.975633	-3.58896	0.000331997	0.0491373
Flye	ANEFFJCL_11319	115.196	2.83762	0.753273	3.76706	0.00016518	0.0493842
Flye	ANEFFJCL_34781	12.8954	-3.93547	1.04486	-3.76651	0.000165544	0.0493842
Flye	ANEFFJCL_84799	12.7015	3.647	0.968377	3.76609	0.000165821	0.0493842
Flye	ANEFFJCL_243485	4325.96	3.13661	0.832579	3.76734	0.000164993	0.0493842
Flye	ANEFFJCL_250202	6289.51	1.72656	0.458149	3.76855	0.000164199	0.0493842
Flye	ANEFFJCL_263794	8.41044	-3.45346	0.916239	-3.76916	0.000163795	0.0493842
Sequel II	KJCDKOCO_85005	67.2921	2.99304	0.834484	3.5867	0.000334887	0.0494791
Sequel II	KJCDKOCO_268532	10.4414	-4.34374	1.21137	-3.5858	0.000336051	0.0495652
Sequel II	KJCDKOCO_250932	4.38393	-3.27872	0.914656	-3.58464	0.00033754	0.0496988
Flye	ANEFFJCL_166405	73.0875	-3.40241	0.9043	-3.76248	0.000168239	0.0497645
Flye	ANEFFJCL_191802	81.0179	-3.30528	0.878321	-3.76318	0.000167768	0.0497645
Sequel II	KJCDKOCO_191035	10.7554	-4.94959	1.38117	-3.58364	0.000338844	0.0498048
Flye	ANEFFJCL_180740	90.4843	-3.28526	0.873928	-3.75918	0.000170468	0.0499588
Flye	ANEFFJCL_211409	39.9017	-3.40064	0.904396	-3.76013	0.000169826	0.0499588
Flye	ANEFFJCL_236768	5.79862	-3.66129	0.974014	-3.75897	0.000170613	0.0499588
Ultimate	BIOFNBDB_126319	10.1234	-6.80008	1.14042	-5.96276	2.48007e-09	9.05134e-05
Ultimate	BIOFNBDB_401550	165.538	-6.43277	1.08252	-5.94239	2.80902e-09	9.05134e-05
Ultimate	BIOFNBDB_435047	19.4204	-5.30305	0.871611	-6.08419	1.17079e-09	9.05134e-05
Ultimate	BIOFNBDB_441645	15.5754	-4.20913	0.707381	-5.9503	2.67655e-09	9.05134e-05
Ultimate	BIOFNBDB_576507	6.85629	-7.28641	1.22602	-5.94312	2.79639e-09	9.05134e-05
Ultimate	BIOFNBDB_729693	45.1878	-4.41998	0.75772	-5.83327	5.43521e-09	0.000145946
Ultimate	BIOFNBDB_09791	30.2489	-4.6435	0.80021	-5.80285	6.51964e-09	0.000150056
Ultimate	BIOFNBDB_272336	209.179	-2.89897	0.50502	-5.74032	9.45005e-09	0.000190315
Ultimate	BIOFNBDB_576506	7.78094	-7.4826	1.31826	-5.67611	1.37788e-08	0.000221993
Ultimate	BIOFNBDB_576511	4.87215	-7.75272	1.36381	-5.68462	1.31102e-08	0.000221993
Ultimate	BIOFNBDB_418946	4.56071	-7.6775	1.36344	-5.63097	1.79202e-08	0.000222089
Ultimate	BIOFNBDB_576509	6.4024	-7.2926	1.2899	-5.65363	1.57091e-08	0.000222089
Ultimate	BIOFNBDB_629947	6.41192	-4.89502	0.86851	-5.63611	1.73934e-08	0.000222089
Ultimate	BIOFNBDB_516131	73.6431	-6.26126	1.12256	-5.57767	2.43758e-08	0.000261815
Ultimate	BIOFNBDB_589624	15.1846	-5.49205	0.983435	-5.58455	2.343e-08	0.000261815
Ultimate	BIOFNBDB_566296	14.4051	-6.62692	1.19232	-5.55801	2.72875e-08	0.000274771
Ultimate	BIOFNBDB_235028	9.9779	-4.51789	0.825706	-5.47155	4.46121e-08	0.000399308
Ultimate	BIOFNBDB_589620	17.0227	-5.4273	0.991365	-5.47458	4.38559e-08	0.000399308
Ultimate	BIOFNBDB_291436	17.356	-7.35854	1.34831	-5.45759	4.82629e-08	0.000409249
Ultimate	BIOFNBDB_292872	14.2844	-5.17447	0.960207	-5.38891	7.08869e-08	0.00056454
Ultimate	BIOFNBDB_443144	4.28288	-4.6235	0.859037	-5.38219	7.35845e-08	0.00056454
Ultimate	BIOFNBDB_757264	49.7342	-4.92047	0.916659	-5.36783	7.96879e-08	0.000583576
Ultimate	BIOFNBDB_711909	20.1753	-4.58929	0.861821	-5.32511	1.00895e-07	0.000706753
Ultimate	BIOFNBDB_371724	156.578	-4.82582	0.91249	-5.28863	1.23237e-07	0.000827287
Ultimate	BIOFNBDB_179576	11.6229	-4.38716	0.838701	-5.2309	1.6869e-07	0.00108712
Ultimate	BIOFNBDB_18815	19.0422	-4.67544	0.896314	-5.2163	1.82532e-07	0.00113108
Ultimate	BIOFNBDB_81645	43.7365	-4.65491	0.902343	-5.15869	2.48687e-07	0.00148394
Ultimate	BIOFNBDB_99976	921.325	-2.67242	0.522089	-5.11871	3.07639e-07	0.00165214
Ultimate	BIOFNBDB_494763	7.88425	-5.92474	1.15738	-5.1191	3.07001e-07	0.00165214
Ultimate	BIOFNBDB_589628	4.37631	-6.87174	1.34242	-5.1189	3.07315e-07	0.00165214
Ultimate	BIOFNBDB_501352	26.8617	-6.80721	1.33223	-5.10963	3.22786e-07	0.00167757
Ultimate	BIOFNBDB_153957	41.3631	6.97475	1.36683	5.10288	3.34514e-07	0.0016842
Ultimate	BIOFNBDB_750804	21.1604	-5.13652	1.01019	-5.08473	3.68148e-07	0.00179737
Ultimate	BIOFNBDB_263107	8.90516	-4.70007	0.930873	-5.0491	4.43908e-07	0.00179921
Ultimate	BIOFNBDB_297495	5.26421	-5.99511	1.18379	-5.06435	4.09788e-07	0.00179921
Ultimate	BIOFNBDB_403858	39.8566	5.15257	1.01942	5.05443	4.31685e-07	0.00179921
Ultimate	BIOFNBDB_437619	22.825	-3.56232	0.705704	-5.0479	4.46697e-07	0.00179921
Ultimate	BIOFNBDB_573162	9.85891	-3.65155	0.721535	-5.0608	4.17492e-07	0.00179921
Ultimate	BIOFNBDB_654923	196.346	-5.21467	1.03178	-5.05405	4.32544e-07	0.00179921
Ultimate	BIOFNBDB_700375	145.549	-5.20931	1.03139	-5.05078	4.40004e-07	0.00179921
Ultimate	BIOFNBDB_666995	5.6613	-6.42636	1.276	-5.03635	4.74502e-07	0.00186459
Ultimate	BIOFNBDB_419017	3.5029	-7.18523	1.42866	-5.02935	4.92152e-07	0.00188789
Ultimate	BIOFNBDB_51665	72.4065	6.12159	1.22104	5.01341	5.34736e-07	0.0019145
Ultimate	BIOFNBDB_367188	134.264	-4.239	0.845202	-5.01537	5.29308e-07	0.0019145
Ultimate	BIOFNBDB_416839	8.90274	-7.10856	1.41636	-5.01891	5.19667e-07	0.0019145
Ultimate	BIOFNBDB_292870	76.0436	-5.31602	1.06441	-4.99434	5.9037e-07	0.00206773
Ultimate	BIOFNBDB_372726	11.7338	-6.85392	1.3765	-4.97923	6.38384e-07	0.00218833
Ultimate	BIOFNBDB_622895	6.66847	-5.66096	1.13963	-4.96739	6.78598e-07	0.00227771
Ultimate	BIOFNBDB_443320	49.8646	-3.08052	0.620791	-4.96225	6.96819e-07	0.00229114
Ultimate	BIOFNBDB_576512	16.3804	-6.63328	1.33884	-4.95451	7.25117e-07	0.0023365
Ultimate	BIOFNBDB_686581	7.46942	-5.74429	1.16717	-4.92154	8.58659e-07	0.00271255
Ultimate	BIOFNBDB_20806	9.68116	-4.88116	0.997644	-4.89268	9.94703e-07	0.00302375
Ultimate	BIOFNBDB_700350	29.295	-4.19364	0.856547	-4.89598	9.78161e-07	0.00302375
Ultimate	BIOFNBDB_373983	38.2504	5.00828	1.02744	4.87454	1.09062e-06	0.00302951
Ultimate	BIOFNBDB_381171	9.60899	-4.70093	0.961694	-4.88817	1.01776e-06	0.00302951
Ultimate	BIOFNBDB_391319	55.1953	3.7157	0.76186	4.87714	1.07637e-06	0.00302951
Ultimate	BIOFNBDB_486348	11.4053	-4.39311	0.899837	-4.88212	1.04952e-06	0.00302951
Ultimate	BIOFNBDB_767506	30.6292	4.39272	0.900237	4.87952	1.06345e-06	0.00302951
Ultimate	BIOFNBDB_145597	42.8519	-4.66302	0.961074	-4.85189	1.22293e-06	0.00333946
Ultimate	BIOFNBDB_154600	7964.23	3.63563	0.750587	4.84372	1.27431e-06	0.00342179
Ultimate	BIOFNBDB_292860	4.61494	-3.64784	0.75563	-4.82754	1.38228e-06	0.00350697
Ultimate	BIOFNBDB_371013	34.5535	-4.60613	0.954444	-4.82599	1.39311e-06	0.00350697
Ultimate	BIOFNBDB_556895	47.3769	-4.7242	0.978451	-4.82825	1.37739e-06	0.00350697
Ultimate	BIOFNBDB_683021	1052.59	-5.83903	1.20859	-4.83127	1.35666e-06	0.00350697
Ultimate	BIOFNBDB_14517	6.22973	-4.80761	0.996891	-4.8226	1.41696e-06	0.00351215
Ultimate	BIOFNBDB_625838	10.5232	-6.35821	1.32357	-4.80382	1.55669e-06	0.00380003
Ultimate	BIOFNBDB_587975	6.5363	-3.9147	0.816432	-4.79489	1.62764e-06	0.00391391
Ultimate	BIOFNBDB_63654	26.2481	-3.92986	0.820798	-4.78785	1.68577e-06	0.0039362
Ultimate	BIOFNBDB_611665	6.62147	-4.97351	1.03829	-4.79009	1.66703e-06	0.0039362
Ultimate	BIOFNBDB_14053	26.4221	5.30011	1.11019	4.77406	1.80545e-06	0.00415542
Ultimate	BIOFNBDB_299939	25.5583	-4.23157	0.887733	-4.76671	1.87256e-06	0.00424917
Ultimate	BIOFNBDB_715423	4.72075	-5.16773	1.0872	-4.75325	2.00174e-06	0.00447924
Ultimate	BIOFNBDB_190170	4.5281	-5.43274	1.14401	-4.74886	2.04571e-06	0.00451491
Ultimate	BIOFNBDB_112777	47.9112	-4.08949	0.863725	-4.73472	2.19363e-06	0.00459442
Ultimate	BIOFNBDB_181097	41.3858	-3.61523	0.762449	-4.7416	2.12042e-06	0.00459442
Ultimate	BIOFNBDB_629958	24.482	-4.8405	1.02128	-4.73962	2.14116e-06	0.00459442
Ultimate	BIOFNBDB_790297	16.7819	-5.70349	1.20466	-4.73451	2.1958e-06	0.00459442
Ultimate	BIOFNBDB_311355	12.4432	-3.82686	0.812102	-4.7123	2.44942e-06	0.00505937
Ultimate	BIOFNBDB_292871	7.90434	-4.95629	1.0529	-4.70728	2.51039e-06	0.00511967
Ultimate	BIOFNBDB_68841	29.9788	-4.59577	0.978148	-4.69844	2.62156e-06	0.0051508
Ultimate	BIOFNBDB_250160	357.812	-5.84204	1.24315	-4.69938	2.60949e-06	0.0051508
Ultimate	BIOFNBDB_310472	63.3001	4.51431	0.960058	4.70212	2.57478e-06	0.0051508
Ultimate	BIOFNBDB_355247	204.811	-5.01407	1.06901	-4.6904	2.72674e-06	0.00527552
Ultimate	BIOFNBDB_383263	17.0796	4.92736	1.05138	4.68654	2.77864e-06	0.00527552
Ultimate	BIOFNBDB_652947	48.5349	6.06992	1.29528	4.6862	2.78327e-06	0.00527552
Ultimate	BIOFNBDB_367207	16.4057	-4.99603	1.06731	-4.68094	2.85569e-06	0.00534983
Ultimate	BIOFNBDB_95535	68.2597	3.0206	0.65003	4.64687	3.37016e-06	0.00576497
Ultimate	BIOFNBDB_140698	5.00923	-4.77587	1.02701	-4.65027	3.31506e-06	0.00576497
Ultimate	BIOFNBDB_145493	16.4556	-4.43515	0.95164	-4.66054	3.15385e-06	0.00576497
Ultimate	BIOFNBDB_190434	78.7141	-4.2828	0.92143	-4.64799	3.35186e-06	0.00576497
Ultimate	BIOFNBDB_425641	120.304	-4.69531	1.00894	-4.65371	3.26013e-06	0.00576497
Ultimate	BIOFNBDB_428333	15.9186	-3.89333	0.835424	-4.6603	3.15748e-06	0.00576497
Ultimate	BIOFNBDB_466129	4.45574	-4.10563	0.881522	-4.65743	3.20179e-06	0.00576497
Ultimate	BIOFNBDB_507372	41.4018	-4.08283	0.878957	-4.64509	3.39932e-06	0.00576497
Ultimate	BIOFNBDB_711927	4.02572	-4.68171	1.00653	-4.65132	3.29818e-06	0.00576497
Ultimate	BIOFNBDB_292839	5.38836	-4.73923	1.02207	-4.63689	3.53686e-06	0.0059001
Ultimate	BIOFNBDB_517911	11.5996	-5.64673	1.21802	-4.63599	3.55225e-06	0.0059001
Ultimate	BIOFNBDB_414107	12.6235	-4.89797	1.06146	-4.61438	3.94272e-06	0.00648183
Ultimate	BIOFNBDB_185329	119.529	4.76104	1.03583	4.59635	4.29958e-06	0.00656037
Ultimate	BIOFNBDB_228525	19.3415	-7.32247	1.58983	-4.60583	4.10818e-06	0.00656037
Ultimate	BIOFNBDB_237207	58.0398	-6.73722	1.46333	-4.60403	4.14398e-06	0.00656037
Ultimate	BIOFNBDB_486349	26.0583	-3.74737	0.8145	-4.60082	4.20823e-06	0.00656037
Ultimate	BIOFNBDB_601377	34.083	5.42952	1.18025	4.60031	4.21861e-06	0.00656037
Ultimate	BIOFNBDB_713794	17.9104	-3.63335	0.790625	-4.59554	4.31625e-06	0.00656037
Ultimate	BIOFNBDB_731550	19.8552	-4.61874	1.00473	-4.59701	4.28599e-06	0.00656037
Ultimate	BIOFNBDB_767512	23.5555	5.63908	1.22371	4.60818	4.06203e-06	0.00656037
Ultimate	BIOFNBDB_49439	16.9553	-3.06135	0.666768	-4.59132	4.40444e-06	0.00657045
Ultimate	BIOFNBDB_219937	153.646	4.82733	1.0513	4.59177	4.39498e-06	0.00657045
Ultimate	BIOFNBDB_338811	87.4517	-4.76774	1.03927	-4.5876	4.48374e-06	0.00662738
Ultimate	BIOFNBDB_412399	21.0882	-5.47043	1.19412	-4.58113	4.62477e-06	0.00671267
Ultimate	BIOFNBDB_537355	19.2534	6.39129	1.39472	4.58249	4.59476e-06	0.00671267
Ultimate	BIOFNBDB_679017	15.623	-4.95202	1.08204	-4.57654	4.72723e-06	0.00680012
Ultimate	BIOFNBDB_48371	14.9753	6.33236	1.38627	4.56793	4.9257e-06	0.00680319
Ultimate	BIOFNBDB_298724	12.1701	-4.81911	1.05384	-4.57293	4.80955e-06	0.00680319
Ultimate	BIOFNBDB_355925	249.232	-3.64844	0.7991	-4.56569	4.97865e-06	0.00680319
Ultimate	BIOFNBDB_409875	9.64669	-4.05759	0.888748	-4.56551	4.98272e-06	0.00680319
Ultimate	BIOFNBDB_423693	13.2656	-3.62811	0.793513	-4.57221	4.82596e-06	0.00680319
Ultimate	BIOFNBDB_476365	6.99663	-4.39316	0.961158	-4.57069	4.86112e-06	0.00680319
Ultimate	BIOFNBDB_93452	6.94673	-5.23395	1.14687	-4.56369	5.02619e-06	0.00680488
Ultimate	BIOFNBDB_395741	34.9193	-4.70855	1.03311	-4.55764	5.17314e-06	0.00688806
Ultimate	BIOFNBDB_545817	22.6338	-5.44655	1.19475	-4.55875	5.14601e-06	0.00688806
Ultimate	BIOFNBDB_773232	9.7105	-6.67559	1.46612	-4.55324	5.28256e-06	0.00697609
Ultimate	BIOFNBDB_686474	25.1464	-5.61901	1.23532	-4.54862	5.39979e-06	0.00707293
Ultimate	BIOFNBDB_98139	108.423	4.41631	0.97178	4.54456	5.50494e-06	0.00709529
Ultimate	BIOFNBDB_711907	9.25574	-4.25643	0.936527	-4.5449	5.49601e-06	0.00709529
Ultimate	BIOFNBDB_53623	7.94891	-5.24457	1.15673	-4.53397	5.78853e-06	0.0071861
Ultimate	BIOFNBDB_320403	13.1994	-4.20449	0.926424	-4.53841	5.66793e-06	0.0071861
Ultimate	BIOFNBDB_360439	29.7682	6.38871	1.40972	4.53192	5.84508e-06	0.0071861
Ultimate	BIOFNBDB_501154	34.0433	-3.85848	0.85169	-4.53039	5.88761e-06	0.0071861
Ultimate	BIOFNBDB_575164	47.2127	4.50132	0.993016	4.53298	5.81584e-06	0.0071861
Ultimate	BIOFNBDB_613399	370.354	4.01602	0.885144	4.53714	5.70218e-06	0.0071861
Ultimate	BIOFNBDB_660912	16.1877	-4.31816	0.951945	-4.53615	5.72918e-06	0.0071861
Ultimate	BIOFNBDB_84854	8.78084	-5.43652	1.20283	-4.51975	6.19119e-06	0.00747392
Ultimate	BIOFNBDB_545676	30.1382	-4.34641	0.96183	-4.5189	6.21621e-06	0.00747392
Ultimate	BIOFNBDB_743399	10.3033	-4.80507	1.06456	-4.51369	6.37092e-06	0.00760319
Ultimate	BIOFNBDB_639050	14.3031	-3.79099	0.8405	-4.5104	6.47046e-06	0.00766521
Ultimate	BIOFNBDB_164346	28.3245	-5.24668	1.16374	-4.50844	6.53053e-06	0.0076799
Ultimate	BIOFNBDB_557660	6650.31	2.33925	0.519055	4.50675	6.58296e-06	0.00768546
Ultimate	BIOFNBDB_244750	3.41805	-4.93935	1.09665	-4.50404	6.66732e-06	0.00772795
Ultimate	BIOFNBDB_321844	128.525	3.86277	0.858402	4.49995	6.79691e-06	0.00772981
Ultimate	BIOFNBDB_374968	4.5753	-6.22348	1.38316	-4.49945	6.81286e-06	0.00772981
Ultimate	BIOFNBDB_654924	47.2144	-4.0669	0.903462	-4.50146	6.74868e-06	0.00772981
Ultimate	BIOFNBDB_470621	20.7496	-6.21162	1.38359	-4.4895	7.13905e-06	0.00804327
Ultimate	BIOFNBDB_506500	5.64504	-4.50265	1.00454	-4.48229	7.38467e-06	0.00824415
Ultimate	BIOFNBDB_544093	27.1288	-5.14001	1.147	-4.48128	7.41969e-06	0.00824415
Ultimate	BIOFNBDB_699284	20.0611	-5.44875	1.21672	-4.47822	7.52682e-06	0.0083059
Ultimate	BIOFNBDB_576508	4.91549	-5.90794	1.3198	-4.47638	7.59202e-06	0.00832086
Ultimate	BIOFNBDB_111900	5.3269	-4.19789	0.939466	-4.46837	7.88167e-06	0.00849077
Ultimate	BIOFNBDB_317649	32.7371	-3.23466	0.725591	-4.45797	8.27406e-06	0.00849077
Ultimate	BIOFNBDB_401549	8.51467	-5.73224	1.28348	-4.46618	7.96279e-06	0.00849077
Ultimate	BIOFNBDB_434129	15.7178	-5.423	1.21352	-4.46881	7.86571e-06	0.00849077
Ultimate	BIOFNBDB_435046	6.69528	-6.19443	1.38688	-4.46645	7.95271e-06	0.00849077
Ultimate	BIOFNBDB_586356	23.6728	-4.94523	1.10852	-4.46111	8.15343e-06	0.00849077
Ultimate	BIOFNBDB_636197	10.6613	-4.04373	0.907046	-4.45813	8.26759e-06	0.00849077
Ultimate	BIOFNBDB_715425	115.369	-3.46502	0.776973	-4.45964	8.20958e-06	0.00849077
Ultimate	BIOFNBDB_751736	45.4253	-4.22732	0.947628	-4.46095	8.15964e-06	0.00849077
Ultimate	BIOFNBDB_780780	38.3463	3.16956	0.710713	4.4597	8.20761e-06	0.00849077
Ultimate	BIOFNBDB_686577	14.9041	-5.26884	1.18315	-4.45325	8.458e-06	0.00862459
Ultimate	BIOFNBDB_283254	17.9854	6.26043	1.40642	4.45132	8.53422e-06	0.00864758
Ultimate	BIOFNBDB_423695	12.2343	-2.79747	0.628938	-4.44793	8.67018e-06	0.00873043
Ultimate	BIOFNBDB_423718	15.7922	-4.5834	1.03287	-4.43755	9.09903e-06	0.00899364
Ultimate	BIOFNBDB_614144	6.20805	-6.24152	1.40637	-4.43804	9.07808e-06	0.00899364
Ultimate	BIOFNBDB_752216	5.58667	-5.9157	1.33287	-4.43832	9.06645e-06	0.00899364
Ultimate	BIOFNBDB_98155	319.495	4.09654	0.923771	4.43458	9.22524e-06	0.00906279
Ultimate	BIOFNBDB_122306	48.3393	-5.44487	1.22882	-4.43097	9.38094e-06	0.00907602
Ultimate	BIOFNBDB_506499	13.2403	-4.79255	1.08175	-4.43036	9.40771e-06	0.00907602
Ultimate	BIOFNBDB_603423	864.157	-4.32383	0.975456	-4.43263	9.30919e-06	0.00907602
Ultimate	BIOFNBDB_767510	120.22	3.81245	0.861692	4.42438	9.67204e-06	0.00927549
Ultimate	BIOFNBDB_520052	28.5772	4.93103	1.11683	4.41521	1.00913e-05	0.00962033
Ultimate	BIOFNBDB_75305	13.4687	-5.03443	1.14122	-4.41146	1.02675e-05	0.00973065
Ultimate	BIOFNBDB_93279	12.8111	-4.2187	0.95877	-4.40011	1.08195e-05	0.00977372
Ultimate	BIOFNBDB_98154	285.218	4.06909	0.924129	4.40317	1.06681e-05	0.00977372
Ultimate	BIOFNBDB_193806	54.5762	-4.1348	0.939873	-4.39932	1.08589e-05	0.00977372
Ultimate	BIOFNBDB_350005	4.93702	-4.93788	1.1218	-4.40174	1.07384e-05	0.00977372
Ultimate	BIOFNBDB_354910	5.14906	-3.58589	0.813866	-4.40599	1.05303e-05	0.00977372
Ultimate	BIOFNBDB_395850	153.899	-3.82154	0.868621	-4.39954	1.0848e-05	0.00977372
Ultimate	BIOFNBDB_538181	28.9888	-4.0907	0.928829	-4.40415	1.06199e-05	0.00977372
Ultimate	BIOFNBDB_586355	5.8764	-5.0377	1.14459	-4.40132	1.07596e-05	0.00977372
Ultimate	BIOFNBDB_662245	114.46	4.66606	1.05898	4.40618	1.0521e-05	0.00977372
Ultimate	BIOFNBDB_36725	15.1429	-4.71515	1.07357	-4.39204	1.12291e-05	0.00994733
Ultimate	BIOFNBDB_111901	9.06419	-4.49397	1.02407	-4.38833	1.14222e-05	0.00994733
Ultimate	BIOFNBDB_249871	38.5534	-3.43083	0.781705	-4.38891	1.13923e-05	0.00994733
Ultimate	BIOFNBDB_386221	43.809	-2.81914	0.641563	-4.39418	1.11192e-05	0.00994733
Ultimate	BIOFNBDB_501137	8.49483	-3.95792	0.901286	-4.39141	1.12616e-05	0.00994733
Ultimate	BIOFNBDB_636168	3.96764	-6.02113	1.37167	-4.38962	1.13547e-05	0.00994733
Ultimate	BIOFNBDB_65395	64.4772	3.36046	0.765998	4.38703	1.14907e-05	0.00995313
Ultimate	BIOFNBDB_251488	67.4349	-3.38853	0.773005	-4.38358	1.16743e-05	0.0100581
Ultimate	BIOFNBDB_562063	31.1406	3.769	0.861457	4.37514	1.21353e-05	0.0103997
Ultimate	BIOFNBDB_158452	4.71674	-5.59221	1.27935	-4.37114	1.236e-05	0.0105362
Ultimate	BIOFNBDB_81945	63.9584	-3.29486	0.754293	-4.36815	1.25306e-05	0.0106254
Ultimate	BIOFNBDB_616030	22.8867	3.38265	0.77514	4.36392	1.27753e-05	0.0107762
Ultimate	BIOFNBDB_317316	7.14759	-4.90553	1.12678	-4.3536	1.3392e-05	0.0112375
Ultimate	BIOFNBDB_437908	23.9456	-3.52695	0.81039	-4.35217	1.348e-05	0.0112528
Ultimate	BIOFNBDB_14516	5.23711	-4.13785	0.953461	-4.33982	1.42598e-05	0.0117216
Ultimate	BIOFNBDB_621004	8.08678	-4.02858	0.928231	-4.34006	1.42443e-05	0.0117216
Ultimate	BIOFNBDB_710737	18.5891	5.35018	1.23258	4.34065	1.42059e-05	0.0117216
Ultimate	BIOFNBDB_133110	41.6004	-3.22145	0.742537	-4.33844	1.43499e-05	0.0117357
Ultimate	BIOFNBDB_645799	6.73805	-4.00182	0.923201	-4.33473	1.45942e-05	0.0118729
Ultimate	BIOFNBDB_718902	13.5496	-6.86038	1.58304	-4.33366	1.4665e-05	0.0118729
Ultimate	BIOFNBDB_757136	28.7952	-5.16761	1.19312	-4.33117	1.48322e-05	0.0119482
Ultimate	BIOFNBDB_140530	50.0728	4.9053	1.13449	4.32378	1.53377e-05	0.0121728
Ultimate	BIOFNBDB_531865	3.28889	-5.85834	1.35479	-4.32417	1.53106e-05	0.0121728
Ultimate	BIOFNBDB_589627	13.6976	-4.91808	1.13731	-4.32433	1.52999e-05	0.0121728
Ultimate	BIOFNBDB_33873	6.54358	-6.43999	1.49187	-4.31672	1.58362e-05	0.0125069
Ultimate	BIOFNBDB_12431	521.97	-4.40052	1.02085	-4.31063	1.62792e-05	0.0126761
Ultimate	BIOFNBDB_64483	6.23779	-3.25922	0.755761	-4.31251	1.61414e-05	0.0126761
Ultimate	BIOFNBDB_320408	401.89	-3.48803	0.809188	-4.31053	1.62865e-05	0.0126761
Ultimate	BIOFNBDB_494762	11.9009	-4.95484	1.15057	-4.30644	1.65904e-05	0.0128505
Ultimate	BIOFNBDB_99489	38.5521	-3.62833	0.843851	-4.29973	1.71007e-05	0.0130648
Ultimate	BIOFNBDB_249873	5.47141	-3.4532	0.803143	-4.2996	1.71103e-05	0.0130648
Ultimate	BIOFNBDB_340810	7289.44	2.57444	0.598492	4.30155	1.69609e-05	0.0130648
Ultimate	BIOFNBDB_520686	97.7838	-4.07659	0.948578	-4.29758	1.72676e-05	0.0131227
Ultimate	BIOFNBDB_564357	18.1809	4.46117	1.03876	4.29469	1.74937e-05	0.0131703
Ultimate	BIOFNBDB_690292	24.9425	-2.76342	0.643396	-4.29505	1.74653e-05	0.0131703
Ultimate	BIOFNBDB_18827	8.9287	-3.65518	0.8514	-4.29314	1.76161e-05	0.0132008
Ultimate	BIOFNBDB_401548	6.7773	-5.68069	1.3255	-4.2857	1.82165e-05	0.0135875
Ultimate	BIOFNBDB_493592	9.91976	-3.10563	0.725659	-4.27974	1.87114e-05	0.0138923
Ultimate	BIOFNBDB_442190	121.619	-4.75252	1.11075	-4.27867	1.88013e-05	0.013895
Ultimate	BIOFNBDB_674628	7.27858	-4.29816	1.00483	-4.2775	1.89002e-05	0.0139043
Ultimate	BIOFNBDB_351891	5.5462	-3.46462	0.811329	-4.27031	1.95206e-05	0.0142954
Ultimate	BIOFNBDB_143134	13.833	4.63563	1.08835	4.25931	2.05059e-05	0.0148817
Ultimate	BIOFNBDB_790298	12.7646	-5.58917	1.31212	-4.25966	2.04741e-05	0.0148817
Ultimate	BIOFNBDB_11352	5.97015	-5.65365	1.32938	-4.25286	2.11054e-05	0.0152481
Ultimate	BIOFNBDB_306817	123.894	4.06543	0.956722	4.24933	2.14409e-05	0.0154214
Ultimate	BIOFNBDB_362234	17.6522	-3.47603	0.818644	-4.24608	2.17539e-05	0.0155703
Ultimate	BIOFNBDB_760219	69.3306	-4.55631	1.07329	-4.24519	2.18413e-05	0.0155703
Ultimate	BIOFNBDB_760201	37.9076	-3.5701	0.841817	-4.24095	2.22579e-05	0.0157974
Ultimate	BIOFNBDB_584953	10.1494	-3.86988	0.913172	-4.23784	2.25683e-05	0.015817
Ultimate	BIOFNBDB_584954	16.5061	-4.18085	0.98658	-4.23772	2.25799e-05	0.015817
Ultimate	BIOFNBDB_773300	77.2234	-3.11223	0.734284	-4.23846	2.25058e-05	0.015817
Ultimate	BIOFNBDB_292867	9.33846	-4.42388	1.04429	-4.23624	2.27294e-05	0.0158527
Ultimate	BIOFNBDB_69323	52.094	-4.46069	1.05385	-4.23275	2.3085e-05	0.0160032
Ultimate	BIOFNBDB_290121	8.23197	-5.23012	1.23636	-4.23026	2.33425e-05	0.0160032
Ultimate	BIOFNBDB_550108	24.9179	-5.98306	1.41419	-4.23073	2.32934e-05	0.0160032
Ultimate	BIOFNBDB_602358	18.9929	-3.6811	0.869948	-4.2314	2.32241e-05	0.0160032
Ultimate	BIOFNBDB_439889	23.574	6.05955	1.43326	4.2278	2.35987e-05	0.0160424
Ultimate	BIOFNBDB_777334	22.9227	4.39587	1.03967	4.22815	2.35621e-05	0.0160424
Ultimate	BIOFNBDB_517912	23.1785	-4.98994	1.18053	-4.22685	2.36986e-05	0.0160425
Ultimate	BIOFNBDB_501049	15.727	-3.02731	0.716754	-4.22364	2.40387e-05	0.0161792
Ultimate	BIOFNBDB_647932	12.4849	4.48902	1.06298	4.22306	2.41013e-05	0.0161792
Ultimate	BIOFNBDB_321843	12.1247	5.98931	1.41941	4.21956	2.44776e-05	0.0162073
Ultimate	BIOFNBDB_324690	6.97542	-4.74795	1.12539	-4.21894	2.45456e-05	0.0162073
Ultimate	BIOFNBDB_576510	8.98425	-5.26462	1.24704	-4.22169	2.42481e-05	0.0162073
Ultimate	BIOFNBDB_733068	5.40207	-3.78115	0.895862	-4.22068	2.43565e-05	0.0162073
Ultimate	BIOFNBDB_630897	11.4099	-4.77845	1.13341	-4.21598	2.48692e-05	0.016354
Ultimate	BIOFNBDB_423712	32.0302	-3.76352	0.893002	-4.21446	2.50377e-05	0.0163979
Ultimate	BIOFNBDB_391331	20.7365	4.25367	1.01083	4.20811	2.5751e-05	0.0167968
Ultimate	BIOFNBDB_441791	29.5185	-5.06996	1.20553	-4.20559	2.60398e-05	0.0168568
Ultimate	BIOFNBDB_455607	12.4105	4.47528	1.06415	4.20548	2.60523e-05	0.0168568
Ultimate	BIOFNBDB_667827	21.6409	-3.83457	0.912268	-4.20334	2.6301e-05	0.0169497
Ultimate	BIOFNBDB_575156	32.7207	4.05367	0.964744	4.20181	2.64788e-05	0.0169962
Ultimate	BIOFNBDB_311356	27.6384	-3.4912	0.831303	-4.19967	2.67308e-05	0.0170899
Ultimate	BIOFNBDB_145104	6.1215	-4.96478	1.18273	-4.19773	2.69601e-05	0.0171683
Ultimate	BIOFNBDB_36948	4.53398	-4.99721	1.19129	-4.19479	2.73119e-05	0.0171953
Ultimate	BIOFNBDB_112044	4.49411	-3.61536	0.86196	-4.19435	2.73656e-05	0.0171953
Ultimate	BIOFNBDB_362469	51.3255	-3.94744	0.941572	-4.1924	2.76024e-05	0.0171953
Ultimate	BIOFNBDB_538998	7.95014	-3.90739	0.931255	-4.19583	2.71877e-05	0.0171953
Ultimate	BIOFNBDB_622787	4.10147	-5.25153	1.25247	-4.19295	2.75344e-05	0.0171953
Ultimate	BIOFNBDB_722862	7.56893	-6.56984	1.56721	-4.19206	2.76428e-05	0.0171953
Ultimate	BIOFNBDB_125718	24.4559	-5.52378	1.31815	-4.19057	2.78259e-05	0.0172427
Ultimate	BIOFNBDB_105482	5.00096	-4.20428	1.00455	-4.18524	2.84861e-05	0.0175841
Ultimate	BIOFNBDB_720715	17.3045	-4.26314	1.01904	-4.18349	2.87064e-05	0.0176525
Ultimate	BIOFNBDB_145678	34.404	-4.63266	1.10855	-4.17902	2.92771e-05	0.0179349
Ultimate	BIOFNBDB_575798	89.7901	5.05699	1.21078	4.17662	2.95871e-05	0.0179369
Ultimate	BIOFNBDB_648891	21.1068	-6.35651	1.522	-4.17641	2.96144e-05	0.0179369
Ultimate	BIOFNBDB_652941	42.5228	5.68361	1.36033	4.17811	2.93941e-05	0.0179369
Ultimate	BIOFNBDB_442449	3.3438	-6.20851	1.48793	-4.17259	3.01154e-05	0.0181721
Ultimate	BIOFNBDB_776570	22.2991	3.44143	0.825022	4.17131	3.02849e-05	0.0182062
Ultimate	BIOFNBDB_54377	18518.3	2.88702	0.693268	4.16437	3.12215e-05	0.018545
Ultimate	BIOFNBDB_488627	17.9328	5.9734	1.43463	4.16373	3.1309e-05	0.018545
Ultimate	BIOFNBDB_508064	25.417	3.53083	0.847794	4.16473	3.11728e-05	0.018545
Ultimate	BIOFNBDB_550095	4.42006	-5.24474	1.2593	-4.16482	3.11603e-05	0.018545
Ultimate	BIOFNBDB_99240	43.4576	-4.01898	0.965973	-4.16055	3.17482e-05	0.0186001
Ultimate	BIOFNBDB_613539	76.4142	4.66828	1.12191	4.16102	3.16835e-05	0.0186001
Ultimate	BIOFNBDB_659765	11.5158	-4.45203	1.0699	-4.16116	3.16635e-05	0.0186001
Ultimate	BIOFNBDB_10590	4.7981	-4.68821	1.12838	-4.15481	3.25557e-05	0.0188524
Ultimate	BIOFNBDB_40857	62.3039	-3.57379	0.860932	-4.15107	3.3092e-05	0.0188524
Ultimate	BIOFNBDB_98091	27.6591	5.45482	1.31333	4.15344	3.27514e-05	0.0188524
Ultimate	BIOFNBDB_156016	53.0617	4.76803	1.14819	4.15265	3.28648e-05	0.0188524
Ultimate	BIOFNBDB_302674	48.7926	-3.63422	0.875509	-4.15098	3.31058e-05	0.0188524
Ultimate	BIOFNBDB_478202	22.5874	-3.93756	0.947958	-4.15373	3.27094e-05	0.0188524
Ultimate	BIOFNBDB_489886	6.81913	-3.80934	0.917711	-4.15091	3.3115e-05	0.0188524
Ultimate	BIOFNBDB_742522	3.57631	-3.62304	0.872423	-4.15285	3.28359e-05	0.0188524
Ultimate	BIOFNBDB_689133	5.24238	-3.30529	0.796515	-4.14968	3.32934e-05	0.0188872
Ultimate	BIOFNBDB_589630	6.43209	-4.22095	1.01749	-4.14837	3.34848e-05	0.0189292
Ultimate	BIOFNBDB_234994	51.701	-3.92985	0.949592	-4.13846	3.49646e-05	0.0196966
Ultimate	BIOFNBDB_121349	14.8301	3.9377	0.952061	4.13597	3.53458e-05	0.0198287
Ultimate	BIOFNBDB_575485	14.5965	5.92713	1.43329	4.13532	3.54453e-05	0.0198287
Ultimate	BIOFNBDB_31626	8.12297	-4.02049	0.973095	-4.13165	3.60162e-05	0.0199521
Ultimate	BIOFNBDB_190458	13.206	-4.18858	1.01362	-4.1323	3.59147e-05	0.0199521
Ultimate	BIOFNBDB_753345	4.31923	-5.68037	1.37489	-4.13152	3.60374e-05	0.0199521
Ultimate	BIOFNBDB_31329	15.0985	-5.15981	1.25002	-4.1278	3.66258e-05	0.0202052
Ultimate	BIOFNBDB_320387	165.679	-3.486	0.844672	-4.12705	3.67454e-05	0.0202052
Ultimate	BIOFNBDB_320468	5.98413	-4.40454	1.06823	-4.12322	3.73617e-05	0.0203359
Ultimate	BIOFNBDB_427994	31.5065	-4.83756	1.17305	-4.12392	3.72472e-05	0.0203359
Ultimate	BIOFNBDB_618237	159.352	4.4116	1.06981	4.12373	3.72792e-05	0.0203359
Ultimate	BIOFNBDB_441794	11.274	-4.36465	1.05975	-4.11857	3.81227e-05	0.0206138
Ultimate	BIOFNBDB_622835	645.243	-3.18657	0.773713	-4.11854	3.81282e-05	0.0206138
Ultimate	BIOFNBDB_340163	16.3814	4.05321	0.984494	4.11704	3.83763e-05	0.0206785
Ultimate	BIOFNBDB_625045	125.885	5.22488	1.27015	4.1136	3.8954e-05	0.0209199
Ultimate	BIOFNBDB_767499	86.8503	4.28208	1.04126	4.11242	3.91536e-05	0.0209572
Ultimate	BIOFNBDB_249872	31.3184	-3.17336	0.771986	-4.11065	3.94548e-05	0.020979
Ultimate	BIOFNBDB_441831	5.9724	-3.82135	0.929598	-4.11076	3.94361e-05	0.020979
Ultimate	BIOFNBDB_402621	4.64026	-5.55809	1.35343	-4.10666	4.01413e-05	0.0212738
Ultimate	BIOFNBDB_75643	16.8279	-2.6974	0.657234	-4.10417	4.05763e-05	0.0213518
Ultimate	BIOFNBDB_165963	8.61399	-3.45867	0.843002	-4.1028	4.08185e-05	0.0213518
Ultimate	BIOFNBDB_292866	4.28598	-4.97022	1.2113	-4.10322	4.0744e-05	0.0213518
Ultimate	BIOFNBDB_636194	6.19599	-4.14385	1.00946	-4.105	4.04311e-05	0.0213518
Ultimate	BIOFNBDB_50540	14.1836	5.88687	1.43572	4.1003	4.1261e-05	0.0214726
Ultimate	BIOFNBDB_575159	72.9	3.98062	0.970885	4.09999	4.13161e-05	0.0214726
Ultimate	BIOFNBDB_21366	13.7011	5.87932	1.43529	4.09624	4.19908e-05	0.0216053
Ultimate	BIOFNBDB_143344	98.3789	-3.89187	0.950255	-4.0956	4.21077e-05	0.0216053
Ultimate	BIOFNBDB_507870	16.0802	5.15783	1.25931	4.09576	4.20785e-05	0.0216053
Ultimate	BIOFNBDB_612643	18.6789	-3.34599	0.816586	-4.09754	4.17569e-05	0.0216053
Ultimate	BIOFNBDB_134808	55.0909	-3.07978	0.75229	-4.09387	4.24224e-05	0.0216976
Ultimate	BIOFNBDB_207150	9.70293	-2.63746	0.645107	-4.0884	4.34359e-05	0.0221457
Ultimate	BIOFNBDB_81921	342.054	-3.43815	0.841157	-4.08741	4.36218e-05	0.0221689
Ultimate	BIOFNBDB_416113	10.4028	-3.70305	0.906124	-4.08669	4.37565e-05	0.0221689
Ultimate	BIOFNBDB_185681	11.0809	-3.91411	0.958745	-4.08253	4.45481e-05	0.0223085
Ultimate	BIOFNBDB_264886	41.5559	-2.69226	0.659328	-4.08334	4.43923e-05	0.0223085
Ultimate	BIOFNBDB_355215	795.405	-2.93372	0.718499	-4.08312	4.44349e-05	0.0223085
Ultimate	BIOFNBDB_598894	12.8323	5.85893	1.43519	4.08233	4.4586e-05	0.0223085
Ultimate	BIOFNBDB_591660	5.26091	-2.86002	0.700821	-4.08096	4.4851e-05	0.0223716
Ultimate	BIOFNBDB_504814	22.6871	-3.7284	0.914065	-4.07892	4.5245e-05	0.0224985
Ultimate	BIOFNBDB_375368	3.38264	-4.75271	1.16556	-4.07761	4.55004e-05	0.0225559
Ultimate	BIOFNBDB_68363	12.2042	3.71306	0.911502	4.07357	4.62989e-05	0.022704
Ultimate	BIOFNBDB_236692	455.444	3.44631	0.846086	4.07324	4.63629e-05	0.022704
Ultimate	BIOFNBDB_351920	14.2282	-4.30675	1.05723	-4.0736	4.62912e-05	0.022704
Ultimate	BIOFNBDB_589626	67.0291	-4.85608	1.1918	-4.07459	4.60955e-05	0.022704
Ultimate	BIOFNBDB_21450	22.7195	5.89093	1.44753	4.06964	4.70865e-05	0.0229885
Ultimate	BIOFNBDB_347878	12.534	-5.16418	1.26997	-4.06639	4.77471e-05	0.0232406
Ultimate	BIOFNBDB_281039	21.0402	4.51367	1.11029	4.06531	4.79683e-05	0.0232779
Ultimate	BIOFNBDB_68616	10.9067	-4.57481	1.1261	-4.06252	4.8546e-05	0.0234875
Ultimate	BIOFNBDB_546741	8.77663	-4.43172	1.09129	-4.061	4.88625e-05	0.0235699
Ultimate	BIOFNBDB_788906	6.23504	-5.29125	1.30324	-4.06006	4.90603e-05	0.0235946
Ultimate	BIOFNBDB_674369	7.89828	5.77954	1.42388	4.059	4.92827e-05	0.023631
Ultimate	BIOFNBDB_469675	4.37784	-3.91611	0.965726	-4.05509	5.01147e-05	0.0239587
Ultimate	BIOFNBDB_148528	4.23073	-4.5597	1.12515	-4.05255	5.0663e-05	0.0240337
Ultimate	BIOFNBDB_372981	30.8056	-3.02859	0.747378	-4.05229	5.07191e-05	0.0240337
Ultimate	BIOFNBDB_787212	13.4288	-4.10197	1.01221	-4.0525	5.06741e-05	0.0240337
Ultimate	BIOFNBDB_242680	221.512	3.32559	0.82132	4.04908	5.14199e-05	0.0242943
Ultimate	BIOFNBDB_168312	12.051	-3.84334	0.949453	-4.04795	5.16687e-05	0.0243405
Ultimate	BIOFNBDB_356085	11.4307	-4.76307	1.17722	-4.04603	5.20934e-05	0.024469
Ultimate	BIOFNBDB_19154	13.1921	-4.27792	1.05777	-4.04428	5.24842e-05	0.0245736
Ultimate	BIOFNBDB_173958	9.05357	-3.89894	0.964208	-4.04367	5.26211e-05	0.0245736
Ultimate	BIOFNBDB_763211	21.7404	4.83366	1.19591	4.04183	5.30346e-05	0.0246951
Ultimate	BIOFNBDB_679109	4.45565	-5.87312	1.45347	-4.04076	5.32786e-05	0.0247372
Ultimate	BIOFNBDB_125780	7.94847	-3.30488	0.81871	-4.03669	5.42098e-05	0.0249656
Ultimate	BIOFNBDB_136967	127.83	-4.62212	1.14512	-4.03638	5.42819e-05	0.0249656
Ultimate	BIOFNBDB_408420	21.3367	4.84325	1.20019	4.03542	5.45057e-05	0.0249656
Ultimate	BIOFNBDB_628463	13.9427	5.81938	1.44214	4.03525	5.45452e-05	0.0249656
Ultimate	BIOFNBDB_694565	7.75152	-3.42937	0.849718	-4.03589	5.4395e-05	0.0249656
Ultimate	BIOFNBDB_82448	15.7115	-4.20554	1.04324	-4.03124	5.5483e-05	0.0250391
Ultimate	BIOFNBDB_373238	45.8274	-4.17615	1.03553	-4.03288	5.50981e-05	0.0250391
Ultimate	BIOFNBDB_391363	11.7616	5.79665	1.43787	4.03143	5.54392e-05	0.0250391
Ultimate	BIOFNBDB_727491	39.3228	-3.42951	0.850608	-4.03184	5.53424e-05	0.0250391
Ultimate	BIOFNBDB_741975	3.81542	-3.91016	0.969581	-4.03284	5.51067e-05	0.0250391
Ultimate	BIOFNBDB_258262	12.1416	4.86405	1.20851	4.02484	5.70136e-05	0.0253745
Ultimate	BIOFNBDB_259267	18.8212	-3.96579	0.984989	-4.02623	5.66789e-05	0.0253745
Ultimate	BIOFNBDB_579109	12.7004	-3.17826	0.789529	-4.02551	5.68515e-05	0.0253745
Ultimate	BIOFNBDB_619573	2270.75	-3.40164	0.844952	-4.02584	5.67726e-05	0.0253745
Ultimate	BIOFNBDB_767509	23.6947	4.57778	1.13735	4.02495	5.69877e-05	0.0253745
Ultimate	BIOFNBDB_299660	17.4829	5.15447	1.28099	4.02381	5.72639e-05	0.025414
Ultimate	BIOFNBDB_667006	6.05059	-3.56931	0.887273	-4.02279	5.75135e-05	0.025414
Ultimate	BIOFNBDB_760280	9.41489	-3.50426	0.871157	-4.02253	5.75756e-05	0.025414
Ultimate	BIOFNBDB_602356	40.9226	-4.02393	1.00079	-4.02073	5.80173e-05	0.025539
Ultimate	BIOFNBDB_269337	9.13001	-4.7694	1.18645	-4.0199	5.82231e-05	0.0255598
Ultimate	BIOFNBDB_70455	46.9809	-3.42989	0.853898	-4.01675	5.90074e-05	0.0257637
Ultimate	BIOFNBDB_679136	10.521	-2.60302	0.648004	-4.01698	5.89491e-05	0.0257637
Ultimate	BIOFNBDB_371722	28.9703	-3.39163	0.844541	-4.01595	5.92073e-05	0.0257811
Ultimate	BIOFNBDB_180906	16.5101	-4.01098	0.99906	-4.01476	5.95073e-05	0.0258114
Ultimate	BIOFNBDB_208442	8.45277	-4.1018	1.02199	-4.01354	5.98147e-05	0.0258114
Ultimate	BIOFNBDB_373977	27.968	3.36306	0.838014	4.01313	5.99178e-05	0.0258114
Ultimate	BIOFNBDB_377316	14.3757	-3.37129	0.839847	-4.01418	5.96536e-05	0.0258114
Ultimate	BIOFNBDB_713798	35.5262	-3.52059	0.877527	-4.01194	6.02221e-05	0.0258734
Ultimate	BIOFNBDB_193074	3.46452	-3.79735	0.947129	-4.00933	6.08904e-05	0.0259202
Ultimate	BIOFNBDB_505276	3.39755	-4.27899	1.06776	-4.00746	6.1374e-05	0.0259202
Ultimate	BIOFNBDB_591482	6.7819	-3.93895	0.982695	-4.00832	6.11527e-05	0.0259202
Ultimate	BIOFNBDB_616077	9.24953	-3.69513	0.921871	-4.00829	6.11599e-05	0.0259202
Ultimate	BIOFNBDB_646393	104.672	-3.94635	0.984671	-4.00779	6.12903e-05	0.0259202
Ultimate	BIOFNBDB_743965	76.645	-3.08619	0.769995	-4.00806	6.12188e-05	0.0259202
Ultimate	BIOFNBDB_756411	25.1689	5.83001	1.4549	4.00714	6.14573e-05	0.0259202
Ultimate	BIOFNBDB_124924	180.847	-4.95619	1.23752	-4.00495	6.20315e-05	0.0260273
Ultimate	BIOFNBDB_150790	11.4502	4.35822	1.08831	4.00459	6.21249e-05	0.0260273
Ultimate	BIOFNBDB_190455	93.0896	-3.55458	0.887686	-4.00432	6.2196e-05	0.0260273
Ultimate	BIOFNBDB_744054	8.33343	-4.50009	1.12446	-4.00198	6.28137e-05	0.0262177
Ultimate	BIOFNBDB_140911	75.4978	-4.30193	1.07543	-4.0002	6.32885e-05	0.0263477
Ultimate	BIOFNBDB_538366	11.2001	-4.55697	1.13943	-3.99935	6.35157e-05	0.0263741
Ultimate	BIOFNBDB_478259	4.76583	-4.24284	1.06172	-3.99621	6.43658e-05	0.0266583
Ultimate	BIOFNBDB_249301	21.5776	2.96763	0.742785	3.99527	6.46209e-05	0.0266954
Ultimate	BIOFNBDB_53626	16.3473	-4.654	1.16524	-3.99402	6.49622e-05	0.0266995
Ultimate	BIOFNBDB_603491	14.709	-4.42212	1.10713	-3.99421	6.49099e-05	0.0266995
Ultimate	BIOFNBDB_45603	4.40135	-4.15023	1.03957	-3.99228	6.54415e-05	0.0267829
Ultimate	BIOFNBDB_113034	11.913	-3.3829	0.84799	-3.98931	6.62648e-05	0.0267829
Ultimate	BIOFNBDB_125625	51.7108	3.7694	0.944698	3.99006	6.60574e-05	0.0267829
Ultimate	BIOFNBDB_135887	3.6751	-4.74029	1.18745	-3.99199	6.55225e-05	0.0267829
Ultimate	BIOFNBDB_172777	3.44946	-4.70286	1.1789	-3.9892	6.62965e-05	0.0267829
Ultimate	BIOFNBDB_659764	32.2973	-4.0592	1.01733	-3.99004	6.60615e-05	0.0267829
Ultimate	BIOFNBDB_679088	7.41628	-4.87671	1.22251	-3.98908	6.63288e-05	0.0267829
Ultimate	BIOFNBDB_321838	25.4509	3.71082	0.930906	3.98625	6.71255e-05	0.0270368
Ultimate	BIOFNBDB_680587	33.9772	4.4749	1.12304	3.98464	6.75812e-05	0.0271525
Ultimate	BIOFNBDB_90255	8.50135	-4.2783	1.0743	-3.98239	6.8226e-05	0.0273434
Ultimate	BIOFNBDB_321842	20.0437	3.82703	0.961238	3.98135	6.85249e-05	0.027395
Ultimate	BIOFNBDB_121352	96.1657	2.93892	0.73831	3.98061	6.874e-05	0.027413
Ultimate	BIOFNBDB_750805	54.4765	-3.87217	0.972944	-3.97984	6.89604e-05	0.027433
Ultimate	BIOFNBDB_445777	20.8405	-3.95469	0.994713	-3.97571	7.01695e-05	0.0278452
Ultimate	BIOFNBDB_574144	57.846	3.56064	0.895947	3.97417	7.06264e-05	0.0278906
Ultimate	BIOFNBDB_669731	38.9167	-5.11415	1.28685	-3.97415	7.06302e-05	0.0278906
Ultimate	BIOFNBDB_413487	6.18914	-4.61314	1.16122	-3.97266	7.10749e-05	0.0279458
Ultimate	BIOFNBDB_603425	15.7957	-3.39642	0.85498	-3.97252	7.1117e-05	0.0279458
Ultimate	BIOFNBDB_650772	365.763	5.06457	1.27569	3.97006	7.18555e-05	0.0281674
Ultimate	BIOFNBDB_177840	3.36557	-3.65009	0.919952	-3.96769	7.25725e-05	0.0283626
Ultimate	BIOFNBDB_593653	20.512	-3.24566	0.818113	-3.96725	7.27057e-05	0.0283626
Ultimate	BIOFNBDB_522887	231.683	3.89097	0.981075	3.96603	7.30812e-05	0.0284402
Ultimate	BIOFNBDB_435519	4.22985	-3.93861	0.994291	-3.96122	7.45673e-05	0.0289486
Ultimate	BIOFNBDB_435329	182.481	2.39069	0.603634	3.96049	7.47948e-05	0.0289672
Ultimate	BIOFNBDB_174005	28.5848	-3.45837	0.8736	-3.95875	7.53415e-05	0.0291089
Ultimate	BIOFNBDB_734315	32.4307	2.4061	0.607966	3.95762	7.56992e-05	0.0291559
Ultimate	BIOFNBDB_760278	34.2613	-3.79701	0.959512	-3.95723	7.58251e-05	0.0291559
Ultimate	BIOFNBDB_251916	731.301	-3.68587	0.931682	-3.95615	7.6168e-05	0.0292181
Ultimate	BIOFNBDB_304927	28.0875	-3.7973	0.96038	-3.95395	7.68714e-05	0.0293481
Ultimate	BIOFNBDB_320341	25.5793	-3.82115	0.966411	-3.95396	7.68695e-05	0.0293481
Ultimate	BIOFNBDB_767511	42.3504	3.4556	0.874135	3.95316	7.71254e-05	0.0293755
Ultimate	BIOFNBDB_478118	6.78363	-4.84455	1.22575	-3.95232	7.73965e-05	0.0294092
Ultimate	BIOFNBDB_347406	9.14469	-4.82739	1.22187	-3.95083	7.78818e-05	0.0294961
Ultimate	BIOFNBDB_354724	10.3871	-3.8495	0.974437	-3.95049	7.79912e-05	0.0294961
Ultimate	BIOFNBDB_188858	11.916	4.42974	1.12202	3.94802	7.87995e-05	0.0296625
Ultimate	BIOFNBDB_536556	41.8134	3.83347	0.970965	3.9481	7.87743e-05	0.0296625
Ultimate	BIOFNBDB_160973	4.56079	-4.26993	1.08207	-3.94608	7.94418e-05	0.0297187
Ultimate	BIOFNBDB_253946	43.5267	3.26971	0.828985	3.94423	8.00555e-05	0.0297187
Ultimate	BIOFNBDB_395782	8.66196	4.69643	1.19041	3.94523	7.97218e-05	0.0297187
Ultimate	BIOFNBDB_400089	39.2613	-3.23063	0.818925	-3.94497	7.98094e-05	0.0297187
Ultimate	BIOFNBDB_569528	7.32776	-3.33059	0.84397	-3.94634	7.9355e-05	0.0297187
Ultimate	BIOFNBDB_658893	14.6196	-3.47547	0.881073	-3.94459	7.99364e-05	0.0297187
Ultimate	BIOFNBDB_501354	58.2401	-5.45917	1.38492	-3.94188	8.08447e-05	0.0299427
Ultimate	BIOFNBDB_263104	21.9022	-3.93221	0.99809	-3.93974	8.15715e-05	0.0300736
Ultimate	BIOFNBDB_531749	22.4217	-4.41254	1.11993	-3.94001	8.14794e-05	0.0300736
Ultimate	BIOFNBDB_69588	9.43097	-3.72239	0.94509	-3.93866	8.19364e-05	0.0301391
Ultimate	BIOFNBDB_164329	4.53115	-4.07462	1.0351	-3.93646	8.26941e-05	0.0303485
Ultimate	BIOFNBDB_767514	78.0552	3.68643	0.93674	3.93538	8.30665e-05	0.0304159
Ultimate	BIOFNBDB_27853	184.545	-3.16915	0.805681	-3.9335	8.37174e-05	0.0305848
Ultimate	BIOFNBDB_140514	9.88415	5.67476	1.44409	3.92963	8.50754e-05	0.030782
Ultimate	BIOFNBDB_179623	14.821	5.00615	1.27493	3.92661	8.61515e-05	0.030782
Ultimate	BIOFNBDB_265425	28.9947	-4.81515	1.2263	-3.92656	8.6168e-05	0.030782
Ultimate	BIOFNBDB_589625	31.2526	-4.72628	1.20334	-3.92762	8.57909e-05	0.030782
Ultimate	BIOFNBDB_613428	12.086	5.69804	1.44986	3.93005	8.49281e-05	0.030782
Ultimate	BIOFNBDB_654626	32.1212	-4.74585	1.20782	-3.92926	8.52068e-05	0.030782
Ultimate	BIOFNBDB_654950	75.9468	-3.81355	0.970675	-3.92876	8.53847e-05	0.030782
Ultimate	BIOFNBDB_659767	5.88817	-4.75108	1.20974	-3.92737	8.58798e-05	0.030782
Ultimate	BIOFNBDB_719624	49.998	3.75346	0.955441	3.92851	8.54722e-05	0.030782
Ultimate	BIOFNBDB_737864	4.87675	-3.48327	0.887024	-3.92692	8.60409e-05	0.030782
Ultimate	BIOFNBDB_569264	8.49877	-2.73707	0.697404	-3.92465	8.68558e-05	0.0309591
Ultimate	BIOFNBDB_291434	9.37803	-5.29841	1.35055	-3.92316	8.73958e-05	0.0310183
Ultimate	BIOFNBDB_722166	9.93579	-3.12264	0.795956	-3.92313	8.74069e-05	0.0310183
Ultimate	BIOFNBDB_195726	18.3249	-3.70437	0.945056	-3.91973	8.86485e-05	0.0313212
Ultimate	BIOFNBDB_402316	65.2332	-2.83266	0.722668	-3.91973	8.86492e-05	0.0313212
Ultimate	BIOFNBDB_670961	4.24924	-3.17088	0.809097	-3.91904	8.89018e-05	0.0313417
Ultimate	BIOFNBDB_589656	9.3061	-3.82206	0.975823	-3.91676	8.97488e-05	0.0315712
Ultimate	BIOFNBDB_54248	182.144	3.67253	0.937864	3.91585	9.00875e-05	0.0316213
Ultimate	BIOFNBDB_193148	14.0702	5.69355	1.45445	3.91458	9.05621e-05	0.03165
Ultimate	BIOFNBDB_219675	10.6979	3.21974	0.822424	3.91493	9.04296e-05	0.03165
Ultimate	BIOFNBDB_191158	41.9819	4.51782	1.15513	3.91108	9.18854e-05	0.0318484
Ultimate	BIOFNBDB_324800	5.69136	-4.90071	1.25297	-3.91128	9.18089e-05	0.0318484
Ultimate	BIOFNBDB_589621	3.55616	-4.84994	1.24008	-3.91098	9.19205e-05	0.0318484
Ultimate	BIOFNBDB_632930	10.0363	-3.84673	0.983449	-3.91147	9.17353e-05	0.0318484
Ultimate	BIOFNBDB_517606	12.3264	-4.45092	1.13835	-3.90998	9.23022e-05	0.031912
Ultimate	BIOFNBDB_121348	70.543	3.19058	0.816413	3.90804	9.30462e-05	0.0320448
Ultimate	BIOFNBDB_388268	21.3871	5.22387	1.33674	3.90792	9.30943e-05	0.0320448
Ultimate	BIOFNBDB_636199	7.14566	-3.49767	0.895133	-3.90743	9.32829e-05	0.0320448
Ultimate	BIOFNBDB_251917	214.8	-4.66883	1.19722	-3.89973	9.62995e-05	0.0328708
Ultimate	BIOFNBDB_321885	10.2191	3.45929	0.886916	3.90036	9.6049e-05	0.0328708
Ultimate	BIOFNBDB_718426	85.8356	3.6203	0.928253	3.90012	9.6145e-05	0.0328708
Ultimate	BIOFNBDB_03685	44.9393	3.44269	0.883272	3.89765	9.71302e-05	0.0328834
Ultimate	BIOFNBDB_423715	51.8786	-4.03234	1.03467	-3.89723	9.73003e-05	0.0328834
Ultimate	BIOFNBDB_674595	8.56806	4.59666	1.17928	3.89787	9.70427e-05	0.0328834
Ultimate	BIOFNBDB_728103	3.72287	-4.06906	1.04409	-3.89723	9.72979e-05	0.0328834
Ultimate	BIOFNBDB_767494	30.7776	3.79113	0.972812	3.89709	9.73569e-05	0.0328834
Ultimate	BIOFNBDB_253160	7.66316	-3.19996	0.821522	-3.89516	9.81333e-05	0.0330763
Ultimate	BIOFNBDB_286785	9.23533	-2.53422	0.650972	-3.89298	9.90194e-05	0.0333052
Ultimate	BIOFNBDB_308421	11.8771	-5.26554	1.35286	-3.89214	9.93625e-05	0.033351
Ultimate	BIOFNBDB_23352	75.935	-4.34613	1.11982	-3.88109	0.000103988	0.033797
Ultimate	BIOFNBDB_63648	5.82551	-3.2747	0.842632	-3.88627	0.000101796	0.033797
Ultimate	BIOFNBDB_67851	116.33	-3.59524	0.926279	-3.88138	0.000103865	0.033797
Ultimate	BIOFNBDB_98098	28.3247	4.94267	1.27262	3.88385	0.000102816	0.033797
Ultimate	BIOFNBDB_107265	31.228	-4.1218	1.06208	-3.88087	0.000104082	0.033797
Ultimate	BIOFNBDB_213041	8.82902	4.67584	1.20353	3.88511	0.000102285	0.033797
Ultimate	BIOFNBDB_216217	7.49281	-2.6207	0.674069	-3.88788	0.000101122	0.033797
Ultimate	BIOFNBDB_233492	9.93762	5.63692	1.45028	3.88678	0.000101582	0.033797
Ultimate	BIOFNBDB_274213	4.11909	-5.1119	1.3168	-3.88207	0.00010357	0.033797
Ultimate	BIOFNBDB_365682	9.74138	5.62008	1.44714	3.88357	0.000102936	0.033797
Ultimate	BIOFNBDB_465945	276.613	3.78916	0.976472	3.88046	0.000104257	0.033797
Ultimate	BIOFNBDB_478039	8.46898	-3.69475	0.950899	-3.88554	0.000102104	0.033797
Ultimate	BIOFNBDB_480012	61.2049	-3.23819	0.833631	-3.88445	0.000102563	0.033797
Ultimate	BIOFNBDB_581767	5.21496	-4.97148	1.27984	-3.88446	0.000102558	0.033797
Ultimate	BIOFNBDB_658072	6.33873	-2.47373	0.637087	-3.88288	0.000103225	0.033797
Ultimate	BIOFNBDB_708608	6.77679	-4.60816	1.18688	-3.88259	0.000103349	0.033797
Ultimate	BIOFNBDB_738035	3.50046	-3.65273	0.940965	-3.8819	0.000103643	0.033797
Ultimate	BIOFNBDB_326767	10.0563	-3.81214	0.982549	-3.87985	0.000104521	0.0338144
Ultimate	BIOFNBDB_75302	19.3446	-3.60988	0.93098	-3.8775	0.000105535	0.0338321
Ultimate	BIOFNBDB_143343	14.3676	-4.27097	1.10153	-3.87729	0.000105625	0.0338321
Ultimate	BIOFNBDB_144143	24.8561	2.77596	0.715601	3.8792	0.0001048	0.0338321
Ultimate	BIOFNBDB_442755	37.27	-3.64404	0.939676	-3.87798	0.000105328	0.0338321
Ultimate	BIOFNBDB_769246	7.8491	-3.93819	1.01539	-3.87852	0.000105096	0.0338321
Ultimate	BIOFNBDB_35199	40.4127	-3.7767	0.974509	-3.87549	0.00010641	0.0340156
Ultimate	BIOFNBDB_512849	8.39987	-5.2136	1.3457	-3.87426	0.00010695	0.0341207
Ultimate	BIOFNBDB_125626	75.6519	3.24349	0.837327	3.87362	0.000107228	0.0341419
Ultimate	BIOFNBDB_704916	9.94986	-3.55969	0.919103	-3.87301	0.000107501	0.0341612
Ultimate	BIOFNBDB_551893	10.9364	5.62788	1.45336	3.87232	0.000107806	0.0341906
Ultimate	BIOFNBDB_128421	48.3038	-3.7448	0.967191	-3.87183	0.000108019	0.0341909
Ultimate	BIOFNBDB_648892	6.27169	-5.99661	1.54923	-3.87071	0.000108519	0.0342817
Ultimate	BIOFNBDB_769280	4.95959	-3.87563	1.0015	-3.86984	0.000108908	0.0343374
Ultimate	BIOFNBDB_587815	71.2341	-3.50505	0.906061	-3.86845	0.000109531	0.0344662
Ultimate	BIOFNBDB_42184	162.911	-3.78527	0.979141	-3.8659	0.000110679	0.0347597
Ultimate	BIOFNBDB_98093	11.7052	5.62068	1.4545	3.86434	0.000111391	0.0348576
Ultimate	BIOFNBDB_620801	10.9194	-3.62438	0.937922	-3.86427	0.000111423	0.0348576
Ultimate	BIOFNBDB_350008	4.10668	-4.49365	1.16314	-3.86339	0.000111824	0.0349151
Ultimate	BIOFNBDB_681411	9.0964	-3.75767	0.973489	-3.86	0.000113387	0.0353347
Ultimate	BIOFNBDB_259266	33.0891	-4.15857	1.07782	-3.85831	0.000114172	0.0355106
Ultimate	BIOFNBDB_406572	6.13024	-3.29916	0.855358	-3.85705	0.000114764	0.0356259
Ultimate	BIOFNBDB_120819	18.7905	4.66647	1.21074	3.85425	0.000116087	0.0358982
Ultimate	BIOFNBDB_596967	24.7207	5.23575	1.35831	3.8546	0.000115919	0.0358982
Ultimate	BIOFNBDB_63046	7.21294	5.57292	1.44673	3.8521	0.000117111	0.0360052
Ultimate	BIOFNBDB_81857	44.9249	-4.01488	1.04224	-3.85218	0.000117073	0.0360052
Ultimate	BIOFNBDB_153182	10.05	4.7113	1.22319	3.85165	0.000117327	0.0360052
Ultimate	BIOFNBDB_582662	30.923	-3.14438	0.816306	-3.85197	0.000117174	0.0360052
Ultimate	BIOFNBDB_122304	6.36834	-5.911	1.53504	-3.85072	0.000117771	0.0360728
Ultimate	BIOFNBDB_460816	8.72172	-3.37294	0.876073	-3.85007	0.000118086	0.0361008
Ultimate	BIOFNBDB_528686	83.8402	-4.69461	1.21984	-3.84854	0.000118822	0.036257
Ultimate	BIOFNBDB_53621	18.5785	-4.11623	1.0721	-3.83942	0.000123326	0.0362827
Ultimate	BIOFNBDB_68858	40.769	-3.64266	0.949521	-3.83632	0.000124894	0.0362827
Ultimate	BIOFNBDB_105476	6.77114	-3.90921	1.01905	-3.83613	0.000124987	0.0362827
Ultimate	BIOFNBDB_109240	11.103	-3.3296	0.86553	-3.84689	0.000119627	0.0362827
Ultimate	BIOFNBDB_147565	15.5947	-5.21643	1.35931	-3.83755	0.000124266	0.0362827
Ultimate	BIOFNBDB_237200	5.84884	-5.03374	1.31201	-3.83666	0.000124721	0.0362827
Ultimate	BIOFNBDB_237208	4.35324	-5.29994	1.38143	-3.83657	0.000124762	0.0362827
Ultimate	BIOFNBDB_243547	9.59873	-4.79734	1.24699	-3.84714	0.000119507	0.0362827
Ultimate	BIOFNBDB_350007	6.01452	-4.28594	1.11609	-3.84014	0.000122963	0.0362827
Ultimate	BIOFNBDB_362222	4.73644	-4.02221	1.0483	-3.83687	0.00012461	0.0362827
Ultimate	BIOFNBDB_400090	18.0279	-3.74278	0.974501	-3.84071	0.000122677	0.0362827
Ultimate	BIOFNBDB_431229	12.8022	-3.75199	0.977882	-3.83685	0.000124623	0.0362827
Ultimate	BIOFNBDB_455636	8.99899	4.07477	1.0603	3.84305	0.000121515	0.0362827
Ultimate	BIOFNBDB_502972	69.0945	-4.46543	1.16108	-3.84594	0.00012009	0.0362827
Ultimate	BIOFNBDB_512045	14.2068	-3.03576	0.790133	-3.84209	0.000121993	0.0362827
Ultimate	BIOFNBDB_526905	75.9481	3.85384	1.0044	3.83697	0.00012456	0.0362827
Ultimate	BIOFNBDB_623100	13.8589	5.62023	1.46064	3.84779	0.000119186	0.0362827
Ultimate	BIOFNBDB_636552	3.47831	-4.63816	1.20783	-3.84008	0.000122993	0.0362827
Ultimate	BIOFNBDB_651798	10.433	5.59558	1.45554	3.84432	0.000120886	0.0362827
Ultimate	BIOFNBDB_654965	158.931	-3.48298	0.906487	-3.84229	0.000121893	0.0362827
Ultimate	BIOFNBDB_666535	29.5587	-4.58764	1.19582	-3.83641	0.000124847	0.0362827
Ultimate	BIOFNBDB_711908	5.33855	-4.22774	1.0997	-3.84445	0.000120822	0.0362827
Ultimate	BIOFNBDB_714947	44.9838	-4.24329	1.10586	-3.83708	0.000124504	0.0362827
Ultimate	BIOFNBDB_717705	3329.31	2.91343	0.758379	3.84166	0.000122206	0.0362827
Ultimate	BIOFNBDB_727844	33.5908	4.28425	1.11518	3.84174	0.000122163	0.0362827
Ultimate	BIOFNBDB_762340	3.77122	-4.69862	1.22168	-3.84605	0.000120037	0.0362827
Ultimate	BIOFNBDB_767498	70.0528	3.5388	0.921978	3.83827	0.000123902	0.0362827
Ultimate	BIOFNBDB_710476	31.7012	2.95854	0.771394	3.83532	0.000125403	0.0363381
Ultimate	BIOFNBDB_453675	15.7242	5.03042	1.31183	3.83466	0.000125739	0.0363699
Ultimate	BIOFNBDB_207561	22.3225	-3.15133	0.822262	-3.83252	0.000126838	0.036535
Ultimate	BIOFNBDB_494481	3.46377	-3.4835	0.909001	-3.83223	0.000126987	0.036535
Ultimate	BIOFNBDB_550106	16.3154	-3.78807	0.988478	-3.83222	0.00012699	0.036535
Ultimate	BIOFNBDB_113035	4.95154	-3.89674	1.01833	-3.82659	0.000129928	0.0370142
Ultimate	BIOFNBDB_207433	7.87297	-4.47639	1.16968	-3.82701	0.000129709	0.0370142
Ultimate	BIOFNBDB_386269	32.2885	3.20839	0.838377	3.82691	0.000129762	0.0370142
Ultimate	BIOFNBDB_507872	10.3212	4.76137	1.24435	3.82639	0.000130034	0.0370142
Ultimate	BIOFNBDB_556155	12.1669	-3.5919	0.93867	-3.82659	0.000129932	0.0370142
Ultimate	BIOFNBDB_760560	8.91958	3.25518	0.85029	3.82832	0.000129022	0.0370142
Ultimate	BIOFNBDB_136956	33.3569	-3.95061	1.03314	-3.82391	0.000131354	0.0371814
Ultimate	BIOFNBDB_198841	15.5668	5.60466	1.46553	3.82433	0.000131129	0.0371814
Ultimate	BIOFNBDB_350252	11.0808	3.32467	0.869509	3.82362	0.000131507	0.0371814
Ultimate	BIOFNBDB_505269	18.6377	-3.25806	0.852105	-3.82355	0.000131544	0.0371814
Ultimate	BIOFNBDB_428615	22.6835	-3.67102	0.960294	-3.8228	0.000131944	0.0372289
Ultimate	BIOFNBDB_164345	13.9673	-4.3262	1.13194	-3.82193	0.000132409	0.0372298
Ultimate	BIOFNBDB_264599	46.8305	5.01094	1.31102	3.82218	0.00013228	0.0372298
Ultimate	BIOFNBDB_339844	13.0632	5.58658	1.46198	3.82124	0.000132781	0.0372693
Ultimate	BIOFNBDB_391267	8.19208	3.61972	0.947434	3.82055	0.000133153	0.0373087
Ultimate	BIOFNBDB_136957	169.172	-3.81973	1.0002	-3.81895	0.000134021	0.0373758
Ultimate	BIOFNBDB_145494	8.70102	-4.28057	1.12071	-3.81953	0.000133706	0.0373758
Ultimate	BIOFNBDB_249944	77.3916	-2.90054	0.759537	-3.81883	0.000134088	0.0373758
Ultimate	BIOFNBDB_17901	100.198	4.04181	1.05868	3.81779	0.000134653	0.0374037
Ultimate	BIOFNBDB_768648	38.2208	3.57251	0.935714	3.81795	0.000134564	0.0374037
Ultimate	BIOFNBDB_773231	27.2984	-4.75669	1.24618	-3.81702	0.000135075	0.0374565
Ultimate	BIOFNBDB_543006	9.20194	5.54834	1.45379	3.81647	0.000135375	0.0374751
Ultimate	BIOFNBDB_03682	124.722	3.12934	0.820449	3.81418	0.000136637	0.0375023
Ultimate	BIOFNBDB_69072	6.94308	-5.46105	1.43172	-3.81433	0.000136553	0.0375023
Ultimate	BIOFNBDB_166002	4.24862	-4.49657	1.17884	-3.81442	0.000136503	0.0375023
Ultimate	BIOFNBDB_250678	17.7461	4.57702	1.19967	3.81524	0.000136048	0.0375023
Ultimate	BIOFNBDB_397197	8.53674	3.35319	0.878821	3.81555	0.000135879	0.0375023
Ultimate	BIOFNBDB_131032	9.05629	-5.93394	1.55617	-3.81317	0.000137197	0.0375282
Ultimate	BIOFNBDB_350009	3.29306	-4.41476	1.15772	-3.81334	0.000137101	0.0375282
Ultimate	BIOFNBDB_53622	20.0188	-4.80871	1.26217	-3.80986	0.000139045	0.0376346
Ultimate	BIOFNBDB_157046	30.9282	5.62396	1.47571	3.81102	0.000138394	0.0376346
Ultimate	BIOFNBDB_278953	13.8316	4.42422	1.16099	3.81072	0.000138563	0.0376346
Ultimate	BIOFNBDB_348699	52.1389	3.48919	0.915473	3.81135	0.000138212	0.0376346
Ultimate	BIOFNBDB_354747	6.15673	-4.87724	1.27999	-3.81038	0.000138755	0.0376346
Ultimate	BIOFNBDB_511172	78.9229	4.00293	1.05055	3.81031	0.00013879	0.0376346
Ultimate	BIOFNBDB_697658	18.1417	3.83855	1.00761	3.80955	0.000139221	0.0376346
Ultimate	BIOFNBDB_21927	77.2406	-3.30053	0.867342	-3.80534	0.000141611	0.0377112
Ultimate	BIOFNBDB_98089	155.864	4.03218	1.05908	3.80726	0.000140516	0.0377112
Ultimate	BIOFNBDB_151959	28.415	-3.80247	0.998925	-3.80656	0.000140914	0.0377112
Ultimate	BIOFNBDB_362467	23.7456	-3.87059	1.01703	-3.80577	0.000141365	0.0377112
Ultimate	BIOFNBDB_371841	56.0073	4.69889	1.2338	3.80848	0.000139823	0.0377112
Ultimate	BIOFNBDB_545770	3.79327	-4.66923	1.22691	-3.80567	0.000141419	0.0377112
Ultimate	BIOFNBDB_575166	21.5889	3.87497	1.01785	3.807	0.000140664	0.0377112
Ultimate	BIOFNBDB_663464	44.212	3.4065	0.894566	3.80799	0.000140103	0.0377112
Ultimate	BIOFNBDB_711926	3.91659	-4.55873	1.19752	-3.8068	0.000140778	0.0377112
Ultimate	BIOFNBDB_440530	18.4717	3.37755	0.887871	3.8041	0.000142319	0.037837
Ultimate	BIOFNBDB_44505	33.7176	3.05445	0.803503	3.80141	0.000143873	0.0381114
Ultimate	BIOFNBDB_108546	12.6772	5.56672	1.46432	3.80158	0.000143778	0.0381114
Ultimate	BIOFNBDB_283256	10.1008	5.54449	1.45868	3.80104	0.000144089	0.0381114
Ultimate	BIOFNBDB_589631	6.29413	-4.31813	1.13615	-3.80068	0.000144297	0.0381114
Ultimate	BIOFNBDB_168953	67.8261	2.78158	0.732107	3.79942	0.000145037	0.0382149
Ultimate	BIOFNBDB_181155	35.9754	-3.34343	0.880381	-3.79771	0.000146037	0.0382149
Ultimate	BIOFNBDB_355842	44.3633	-3.81667	1.00503	-3.79759	0.000146112	0.0382149
Ultimate	BIOFNBDB_622896	8.42237	-4.24703	1.11819	-3.79812	0.000145799	0.0382149
Ultimate	BIOFNBDB_636180	19.5529	-3.72046	0.979684	-3.79762	0.000146094	0.0382149
Ultimate	BIOFNBDB_643144	254.85	4.43309	1.16694	3.79891	0.000145336	0.0382149
Ultimate	BIOFNBDB_585532	4.28169	-4.26708	1.12422	-3.79561	0.000147284	0.0383967
Ultimate	BIOFNBDB_712931	9.208	-2.87824	0.758262	-3.79585	0.000147141	0.0383967
Ultimate	BIOFNBDB_329409	25.8229	-3.85618	1.01639	-3.79398	0.00014825	0.0384298
Ultimate	BIOFNBDB_362468	14.2915	-4.02037	1.05972	-3.79379	0.000148365	0.0384298
Ultimate	BIOFNBDB_469653	25.624	-4.24136	1.11788	-3.79411	0.000148177	0.0384298
Ultimate	BIOFNBDB_694904	1163.58	3.33381	0.878519	3.7948	0.00014776	0.0384298
Ultimate	BIOFNBDB_257609	16.572	-3.54436	0.934727	-3.79186	0.000149523	0.0386675
Ultimate	BIOFNBDB_50744	25.9531	4.90356	1.29412	3.78909	0.000151198	0.0386978
Ultimate	BIOFNBDB_98906	15.8513	-3.99944	1.05579	-3.7881	0.000151801	0.0386978
Ultimate	BIOFNBDB_164703	11044.3	2.58929	0.683464	3.78848	0.000151573	0.0386978
Ultimate	BIOFNBDB_281137	21.6586	3.55053	0.936655	3.79065	0.000150251	0.0386978
Ultimate	BIOFNBDB_400121	57.3352	-4.46733	1.17859	-3.79039	0.000150412	0.0386978
Ultimate	BIOFNBDB_441801	31.7128	-3.96421	1.04617	-3.78925	0.000151104	0.0386978
Ultimate	BIOFNBDB_517878	9.71791	-4.88628	1.28885	-3.7912	0.00014992	0.0386978
Ultimate	BIOFNBDB_728392	4.08548	-3.75931	0.991904	-3.79	0.000150648	0.0386978
Ultimate	BIOFNBDB_736175	9.80995	-4.02112	1.06136	-3.78866	0.000151463	0.0386978
Ultimate	BIOFNBDB_368127	16.1375	4.18531	1.10519	3.78696	0.000152502	0.0387012
Ultimate	BIOFNBDB_375364	11.1284	-4.59542	1.2135	-3.78691	0.000152535	0.0387012
Ultimate	BIOFNBDB_760275	5.66543	-4.42452	1.16818	-3.78754	0.000152148	0.0387012
Ultimate	BIOFNBDB_698649	95.1477	-4.4958	1.18749	-3.78597	0.000153109	0.0387247
Ultimate	BIOFNBDB_730144	25.8296	-3.28054	0.86649	-3.78601	0.000153085	0.0387247
Ultimate	BIOFNBDB_301074	18.3921	3.45625	0.913044	3.78541	0.000153453	0.038751
Ultimate	BIOFNBDB_324114	8.63232	4.67756	1.2361	3.78414	0.00015424	0.0388888
Ultimate	BIOFNBDB_196216	48.9326	2.20185	0.582152	3.78225	0.000155415	0.0391237
Ultimate	BIOFNBDB_148337	10.5422	-4.51263	1.19324	-3.78183	0.000155677	0.0391285
Ultimate	BIOFNBDB_222925	12.8351	-4.3788	1.15827	-3.78047	0.000156534	0.0392828
Ultimate	BIOFNBDB_547140	34.9102	3.74773	0.991597	3.77948	0.000157153	0.0393768
Ultimate	BIOFNBDB_301109	35.4559	3.29945	0.87341	3.77767	0.000158305	0.0396039
Ultimate	BIOFNBDB_266928	26.2116	-3.67858	0.9741	-3.77639	0.000159116	0.0397449
Ultimate	BIOFNBDB_13850	6.01525	-3.09915	0.821064	-3.77455	0.000160296	0.039898
Ultimate	BIOFNBDB_93258	3.76346	-4.28412	1.13547	-3.77298	0.000161308	0.039898
Ultimate	BIOFNBDB_169927	5.31739	-4.07374	1.07983	-3.77258	0.000161568	0.039898
Ultimate	BIOFNBDB_212787	97.256	-3.57524	0.947747	-3.77236	0.00016171	0.039898
Ultimate	BIOFNBDB_273349	4.16938	-5.19731	1.3769	-3.77465	0.00016023	0.039898
Ultimate	BIOFNBDB_369555	9.1588	5.51498	1.46156	3.77334	0.000161078	0.039898
Ultimate	BIOFNBDB_494474	42.2475	-3.33937	0.885088	-3.77292	0.000161346	0.039898
Ultimate	BIOFNBDB_687899	14.9333	5.54931	1.47036	3.77411	0.000160579	0.039898
Ultimate	BIOFNBDB_140664	5.04704	-5.3668	1.42354	-3.77004	0.000163221	0.0401516
Ultimate	BIOFNBDB_224516	10.3691	-4.9437	1.31148	-3.76956	0.000163533	0.0401516
Ultimate	BIOFNBDB_472246	100.052	4.607	1.22205	3.7699	0.00016331	0.0401516
Ultimate	BIOFNBDB_568875	30.1086	-3.56215	0.945053	-3.76926	0.000163735	0.0401516
Ultimate	BIOFNBDB_339450	64.9924	5.13912	1.36362	3.76874	0.000164074	0.0401736
Ultimate	BIOFNBDB_107153	42.8803	-3.67046	0.974778	-3.76544	0.000166259	0.0405124
Ultimate	BIOFNBDB_151949	9.54698	-3.65863	0.971619	-3.7655	0.000166218	0.0405124
Ultimate	BIOFNBDB_367570	7.25517	-4.68101	1.24313	-3.76551	0.000166207	0.0405124
Ultimate	BIOFNBDB_473088	596.796	-4.35873	1.15789	-3.76438	0.000166966	0.0405124
Ultimate	BIOFNBDB_545722	11.2425	5.5117	1.46411	3.76454	0.000166853	0.0405124
Ultimate	BIOFNBDB_589361	38.6843	-3.65071	0.969771	-3.76451	0.000166874	0.0405124
Ultimate	BIOFNBDB_50268	55.6894	-3.6139	0.960323	-3.76322	0.000167742	0.0405176
Ultimate	BIOFNBDB_423717	30.4344	-3.92715	1.04336	-3.76395	0.000167249	0.0405176
Ultimate	BIOFNBDB_525778	4.34328	-3.69026	0.980572	-3.76337	0.000167637	0.0405176
Ultimate	BIOFNBDB_393347	8.33388	3.91779	1.04135	3.76222	0.000168411	0.0405577
Ultimate	BIOFNBDB_393973	19.5294	-4.04911	1.07619	-3.76243	0.000168267	0.0405577
Ultimate	BIOFNBDB_300466	62.0112	-4.31065	1.14595	-3.76165	0.000168798	0.0405901
Ultimate	BIOFNBDB_650524	5.52757	-4.30547	1.14482	-3.76083	0.000169348	0.0406616
Ultimate	BIOFNBDB_368611	31.7177	-3.49004	0.928176	-3.76011	0.00016984	0.0407191
Ultimate	BIOFNBDB_213812	31.7446	4.0785	1.08488	3.75942	0.00017031	0.0407712
Ultimate	BIOFNBDB_604659	26.2303	-2.41449	0.642416	-3.75845	0.00017097	0.0408684
Ultimate	BIOFNBDB_42187	12.6837	-3.61876	0.962957	-3.75796	0.000171303	0.0408777
Ultimate	BIOFNBDB_559265	6.59575	-4.17217	1.11031	-3.75765	0.000171516	0.0408777
Ultimate	BIOFNBDB_342674	5244.12	3.24776	0.864559	3.75656	0.000172267	0.0409959
Ultimate	BIOFNBDB_597570	32.1171	-2.16251	0.57579	-3.75573	0.000172836	0.0410707
Ultimate	BIOFNBDB_64515	11.041	-4.26121	1.13529	-3.75342	0.00017444	0.0411075
Ultimate	BIOFNBDB_80792	7.51274	-3.64026	0.969718	-3.75394	0.000174078	0.0411075
Ultimate	BIOFNBDB_204009	19.0921	3.21931	0.857472	3.75442	0.000173742	0.0411075
Ultimate	BIOFNBDB_207155	14.8988	-3.07931	0.820504	-3.75295	0.000174764	0.0411075
Ultimate	BIOFNBDB_227757	14.3982	-3.55972	0.948974	-3.75113	0.000176041	0.0411075
Ultimate	BIOFNBDB_378705	27.597	4.65155	1.23996	3.75138	0.000175866	0.0411075
Ultimate	BIOFNBDB_417828	4.64478	-3.16541	0.843533	-3.75256	0.000175041	0.0411075
Ultimate	BIOFNBDB_488569	11.8141	5.50274	1.46696	3.75113	0.000176038	0.0411075
Ultimate	BIOFNBDB_568564	16.8769	-3.96188	1.05629	-3.75075	0.000176308	0.0411075
Ultimate	BIOFNBDB_582713	6.20846	-4.62851	1.23362	-3.75197	0.000175452	0.0411075
Ultimate	BIOFNBDB_632784	8.02247	5.47938	1.45927	3.75488	0.000173423	0.0411075
Ultimate	BIOFNBDB_640154	285.332	-3.98184	1.06093	-3.75314	0.000174632	0.0411075
Ultimate	BIOFNBDB_751401	7.25172	5.45979	1.45553	3.75107	0.000176079	0.0411075
Ultimate	BIOFNBDB_243546	6.9375	-4.01714	1.07165	-3.74856	0.000177853	0.0412295
Ultimate	BIOFNBDB_590206	87.0789	2.50916	0.669305	3.74891	0.000177606	0.0412295
Ultimate	BIOFNBDB_622834	318.502	-3.36658	0.898101	-3.74856	0.000177855	0.0412295
Ultimate	BIOFNBDB_623014	8.49166	-4.05959	1.08288	-3.7489	0.000177612	0.0412295
Ultimate	BIOFNBDB_05802	25.0315	-3.92524	1.04744	-3.74746	0.000178636	0.0412918
Ultimate	BIOFNBDB_395631	10.4127	-3.60392	0.961682	-3.74752	0.000178594	0.0412918
Ultimate	BIOFNBDB_666625	15.2786	3.47368	0.927112	3.74677	0.000179124	0.0413454
Ultimate	BIOFNBDB_503704	10.1444	4.22265	1.12736	3.74562	0.000179951	0.0414767
Ultimate	BIOFNBDB_93256	6.07339	-4.68938	1.25276	-3.74325	0.000181657	0.0415623
Ultimate	BIOFNBDB_355920	11843.9	-3.16379	0.84526	-3.74298	0.00018185	0.0415623
Ultimate	BIOFNBDB_443044	34.7012	-4.46666	1.19342	-3.74275	0.000182019	0.0415623
Ultimate	BIOFNBDB_527720	10.3876	4.17456	1.11539	3.74268	0.000182065	0.0415623
Ultimate	BIOFNBDB_725743	3.91309	-4.30906	1.15091	-3.74404	0.000181084	0.0415623
Ultimate	BIOFNBDB_736997	8.68876	5.47363	1.46175	3.74458	0.000180694	0.0415623
Ultimate	BIOFNBDB_760210	12.1818	-3.32114	0.887388	-3.7426	0.000182128	0.0415623
Ultimate	BIOFNBDB_487504	22.476	3.92739	1.04988	3.74081	0.000183427	0.0417983
Ultimate	BIOFNBDB_508648	48.5981	3.20523	0.856906	3.74046	0.000183681	0.0417983
Ultimate	BIOFNBDB_283258	19.8762	5.03144	1.34545	3.73959	0.00018432	0.0418845
Ultimate	BIOFNBDB_577495	49.1803	2.8411	0.759853	3.73902	0.00018474	0.041921
Ultimate	BIOFNBDB_36724	8.49276	-3.25172	0.869931	-3.7379	0.000185563	0.0419894
Ultimate	BIOFNBDB_106410	4.28335	-3.21985	0.861345	-3.73817	0.000185368	0.0419894
Ultimate	BIOFNBDB_03676	13.517	3.96053	1.0602	3.73566	0.000187226	0.0420614
Ultimate	BIOFNBDB_98138	160.25	3.83251	1.02611	3.73501	0.000187709	0.0420614
Ultimate	BIOFNBDB_114035	12.6741	-3.84103	1.02823	-3.73557	0.000187292	0.0420614
Ultimate	BIOFNBDB_560131	120.193	4.97184	1.33105	3.73527	0.000187516	0.0420614
Ultimate	BIOFNBDB_561837	30.4995	-3.70067	0.990787	-3.73509	0.000187651	0.0420614
Ultimate	BIOFNBDB_640946	5.97713	-3.12806	0.837073	-3.7369	0.0001863	0.0420614
Ultimate	BIOFNBDB_710857	4.79619	-3.9626	1.06074	-3.73569	0.000187203	0.0420614
Ultimate	BIOFNBDB_692049	3.48413	-3.6219	0.969942	-3.73415	0.000188352	0.042147
Ultimate	BIOFNBDB_480022	114.828	-3.42425	0.917214	-3.73332	0.000188975	0.0421691
Ultimate	BIOFNBDB_546374	4.90601	-4.67383	1.25188	-3.73345	0.000188875	0.0421691
Ultimate	BIOFNBDB_538285	4.41312	-4.33532	1.16151	-3.73249	0.000189598	0.0422497
Ultimate	BIOFNBDB_116981	17.632	-3.91292	1.04869	-3.73124	0.000190541	0.0422604
Ultimate	BIOFNBDB_184817	35.315	3.41304	0.914855	3.73069	0.000190958	0.0422604
Ultimate	BIOFNBDB_419847	10.9726	5.48064	1.46864	3.73177	0.000190139	0.0422604
Ultimate	BIOFNBDB_472587	6.47596	-4.44044	1.19024	-3.73072	0.000190935	0.0422604
Ultimate	BIOFNBDB_607373	9.59314	-5.28069	1.4152	-3.73139	0.000190423	0.0422604
Ultimate	BIOFNBDB_97582	5.33858	-3.28939	0.882147	-3.72885	0.000192359	0.042331
Ultimate	BIOFNBDB_218869	9.18437	-4.14763	1.1125	-3.72821	0.000192847	0.042331
Ultimate	BIOFNBDB_278821	7.6235	-3.29961	0.884793	-3.72925	0.000192052	0.042331
Ultimate	BIOFNBDB_486768	80.9627	-3.35939	0.901174	-3.7278	0.000193159	0.042331
Ultimate	BIOFNBDB_526241	36.1011	2.14269	0.57483	3.72751	0.000193379	0.042331
Ultimate	BIOFNBDB_545446	3488.23	2.65607	0.712259	3.72907	0.000192187	0.042331
Ultimate	BIOFNBDB_771884	7.00207	5.43529	1.4574	3.72944	0.000191908	0.042331
Ultimate	BIOFNBDB_777620	5.08441	-3.97394	1.06593	-3.72815	0.000192892	0.042331
Ultimate	BIOFNBDB_234947	6.4301	-3.6486	0.979155	-3.72627	0.000194333	0.0424745
Ultimate	BIOFNBDB_350013	8.64365	-3.65279	0.980359	-3.72598	0.000194561	0.0424745
Ultimate	BIOFNBDB_281093	18.8561	4.98025	1.3371	3.72465	0.000195583	0.0426397
Ultimate	BIOFNBDB_94800	5.79919	-2.84399	0.763767	-3.72363	0.000196379	0.0427553
Ultimate	BIOFNBDB_83870	54.6831	-2.6729	0.718456	-3.72033	0.000198959	0.0427967
Ultimate	BIOFNBDB_136968	232.093	-2.78958	0.749388	-3.72248	0.000197273	0.0427967
Ultimate	BIOFNBDB_143345	132.991	-3.80027	1.02144	-3.72051	0.000198819	0.0427967
Ultimate	BIOFNBDB_289319	31.0156	3.06633	0.823626	3.72296	0.000196899	0.0427967
Ultimate	BIOFNBDB_306818	40.8123	3.77068	1.01313	3.72181	0.000197798	0.0427967
Ultimate	BIOFNBDB_320376	154.609	-3.30617	0.888645	-3.72046	0.000198863	0.0427967
Ultimate	BIOFNBDB_538583	3.91744	-3.66115	0.983902	-3.72105	0.000198393	0.0427967
Ultimate	BIOFNBDB_641093	23.0197	-2.91511	0.783357	-3.7213	0.000198197	0.0427967
Ultimate	BIOFNBDB_767508	15.9516	4.12727	1.10893	3.72185	0.000197771	0.0427967
Ultimate	BIOFNBDB_159945	24.1892	5.51211	1.48211	3.7191	0.000199936	0.0428351
Ultimate	BIOFNBDB_412397	19.4136	-3.57537	0.961267	-3.71943	0.000199672	0.0428351
Ultimate	BIOFNBDB_560450	12.9122	-2.70587	0.727436	-3.71974	0.000199426	0.0428351
Ultimate	BIOFNBDB_171824	6.36956	4.37949	1.17819	3.71713	0.000201502	0.0430562
Ultimate	BIOFNBDB_425034	8.59917	-4.35336	1.1711	-3.71731	0.000201356	0.0430562
Ultimate	BIOFNBDB_94120	255.473	-3.23344	0.870031	-3.71647	0.000202026	0.043111
Ultimate	BIOFNBDB_65599	7.3491	-3.69034	0.993177	-3.71569	0.000202653	0.0431876
Ultimate	BIOFNBDB_714314	30.4131	5.17149	1.39216	3.71472	0.000203428	0.0432955
Ultimate	BIOFNBDB_218810	122.725	-2.96557	0.798671	-3.71313	0.000204711	0.0434538
Ultimate	BIOFNBDB_648417	11.0296	3.86492	1.04084	3.71326	0.000204608	0.0434538
Ultimate	BIOFNBDB_245194	17.2001	3.35232	0.903202	3.7116	0.000205956	0.0436605
Ultimate	BIOFNBDB_243515	3.58469	-4.55422	1.22834	-3.70762	0.00020922	0.0442942
Ultimate	BIOFNBDB_265865	120.066	-3.22473	0.869964	-3.70674	0.000209945	0.0443893
Ultimate	BIOFNBDB_234653	9.35131	-3.95004	1.06597	-3.70559	0.000210903	0.0445335
Ultimate	BIOFNBDB_493512	4.41116	-2.82364	0.762085	-3.70515	0.000211262	0.044534
Ultimate	BIOFNBDB_769083	6.61219	-4.31791	1.16545	-3.70492	0.000211459	0.044534
Ultimate	BIOFNBDB_355921	70.1093	-3.23121	0.872375	-3.70392	0.000212291	0.0446153
Ultimate	BIOFNBDB_587469	16.7238	-3.55789	0.960606	-3.70379	0.000212398	0.0446153
Ultimate	BIOFNBDB_163545	15.5607	-3.58255	0.967571	-3.70262	0.000213387	0.0447645
Ultimate	BIOFNBDB_392679	34.7308	-3.47728	0.939283	-3.70206	0.000213858	0.044805
Ultimate	BIOFNBDB_522418	34.6841	4.11134	1.11102	3.7005	0.000215175	0.0449641
Ultimate	BIOFNBDB_553990	3.3911	-4.08355	1.10344	-3.70074	0.000214974	0.0449641
Ultimate	BIOFNBDB_543740	6.34805	-4.38564	1.18547	-3.6995	0.000216024	0.0450829
Ultimate	BIOFNBDB_108108	43.8771	4.18218	1.13061	3.69906	0.000216403	0.0451036
Ultimate	BIOFNBDB_47607	151.866	2.25144	0.608805	3.69813	0.000217195	0.0451505
Ultimate	BIOFNBDB_478038	7.41649	-2.93283	0.793198	-3.69748	0.000217749	0.0451505
Ultimate	BIOFNBDB_530095	13.5758	4.03311	1.09074	3.69758	0.000217662	0.0451505
Ultimate	BIOFNBDB_672377	12.4015	4.80683	1.29992	3.69777	0.000217498	0.0451505
Ultimate	BIOFNBDB_526964	14.8031	3.34994	0.906148	3.69691	0.000218243	0.0451646
Ultimate	BIOFNBDB_687245	126.621	-3.36354	0.909863	-3.69675	0.000218378	0.0451646
Ultimate	BIOFNBDB_45970	4.21817	-3.84934	1.04179	-3.69494	0.000219938	0.0454156
Ultimate	BIOFNBDB_335892	18.9174	3.88156	1.05058	3.69469	0.000220155	0.0454156
Ultimate	BIOFNBDB_164328	20.9956	-3.14015	0.850047	-3.69409	0.000220676	0.045465
Ultimate	BIOFNBDB_428614	44.9539	-3.73621	1.01222	-3.69109	0.000223299	0.0459077
Ultimate	BIOFNBDB_578829	123.145	3.34239	0.905557	3.69098	0.000223395	0.0459077
Ultimate	BIOFNBDB_150701	8.17117	5.41182	1.46683	3.68947	0.000224722	0.0461216
Ultimate	BIOFNBDB_42185	46.903	-3.49515	0.947537	-3.68866	0.000225436	0.0462093
Ultimate	BIOFNBDB_24538	5.11988	-4.81336	1.30578	-3.6862	0.00022763	0.0465997
Ultimate	BIOFNBDB_778470	21.7511	3.95436	1.07314	3.68486	0.000228832	0.0467863
Ultimate	BIOFNBDB_348719	24.889	3.95089	1.07248	3.68387	0.000229716	0.0469074
Ultimate	BIOFNBDB_199334	7.4715	5.39638	1.46532	3.68273	0.000230746	0.0470582
Ultimate	BIOFNBDB_184822	10.1354	4.19801	1.14052	3.68079	0.000232516	0.0472993
Ultimate	BIOFNBDB_658368	43.0851	-3.53249	0.959632	-3.68109	0.00023224	0.0472993
Ultimate	BIOFNBDB_161104	39.8637	-3.02101	0.821203	-3.67876	0.000234372	0.0473778
Ultimate	BIOFNBDB_498481	17.2991	4.01532	1.09135	3.67924	0.000233932	0.0473778
Ultimate	BIOFNBDB_550843	3.50602	-5.1368	1.3963	-3.67886	0.00023428	0.0473778
Ultimate	BIOFNBDB_574719	11.3938	3.93594	1.06976	3.67928	0.000233895	0.0473778
Ultimate	BIOFNBDB_575128	11.2053	4.25214	1.15547	3.67999	0.000233241	0.0473778
Ultimate	BIOFNBDB_93251	26.1985	-4.20844	1.14442	-3.67734	0.000235675	0.0474084
Ultimate	BIOFNBDB_98146	280.77	3.13123	0.851336	3.67802	0.000235056	0.0474084
Ultimate	BIOFNBDB_207153	34.1582	-2.49222	0.67816	-3.67498	0.00023787	0.0474084
Ultimate	BIOFNBDB_219489	11.974	4.74094	1.28957	3.67637	0.000236576	0.0474084
Ultimate	BIOFNBDB_235655	10.5433	-3.40581	0.926493	-3.67602	0.000236903	0.0474084
Ultimate	BIOFNBDB_292364	3.69738	-2.88518	0.785324	-3.67387	0.000238903	0.0474084
Ultimate	BIOFNBDB_292847	4.17144	-4.48871	1.22106	-3.67607	0.000236853	0.0474084
Ultimate	BIOFNBDB_351896	35.8902	-3.92051	1.06719	-3.67366	0.000239096	0.0474084
Ultimate	BIOFNBDB_363904	21.314	-3.19286	0.868876	-3.6747	0.000238131	0.0474084
Ultimate	BIOFNBDB_400728	122.18	-5.10372	1.38911	-3.6741	0.000238688	0.0474084
Ultimate	BIOFNBDB_466452	9.65357	4.03366	1.09788	3.67403	0.000238755	0.0474084
Ultimate	BIOFNBDB_556177	8.46681	-4.15631	1.13031	-3.67714	0.000235866	0.0474084
Ultimate	BIOFNBDB_583914	19.2447	-3.53458	0.962177	-3.67352	0.000239231	0.0474084
Ultimate	BIOFNBDB_615503	6.13257	-3.62243	0.98527	-3.67659	0.000236376	0.0474084
Ultimate	BIOFNBDB_680767	34.0496	4.69343	1.27624	3.67754	0.000235492	0.0474084
Ultimate	BIOFNBDB_714981	16.573	4.22737	1.15044	3.67458	0.000238242	0.0474084
Ultimate	BIOFNBDB_333426	255.299	3.41279	0.929227	3.67272	0.00023998	0.04744
Ultimate	BIOFNBDB_333668	31.4283	-3.19269	0.869293	-3.67275	0.000239954	0.04744
Ultimate	BIOFNBDB_403846	66.8586	3.43449	0.935551	3.67109	0.00024152	0.0476859
Ultimate	BIOFNBDB_144430	599.094	-3.8418	1.04679	-3.6701	0.00024246	0.0477114
Ultimate	BIOFNBDB_603455	116.979	-3.60502	0.982145	-3.67055	0.000242025	0.0477114
Ultimate	BIOFNBDB_660048	33.3878	3.04849	0.830718	3.6697	0.000242833	0.0477114
Ultimate	BIOFNBDB_718420	13.0987	4.78248	1.30322	3.66974	0.0002428	0.0477114
Ultimate	BIOFNBDB_183631	7.34707	-4.1147	1.12181	-3.66792	0.000244531	0.0477537
Ultimate	BIOFNBDB_383264	21.9028	3.8612	1.0526	3.66826	0.000244209	0.0477537
Ultimate	BIOFNBDB_390620	7.77378	-4.4743	1.21972	-3.66831	0.000244161	0.0477537
Ultimate	BIOFNBDB_438197	19.5281	4.01481	1.09447	3.66827	0.000244197	0.0477537
Ultimate	BIOFNBDB_613481	10.1726	5.40781	1.47433	3.66799	0.000244468	0.0477537
Ultimate	BIOFNBDB_258182	11.1116	-4.63569	1.26429	-3.66664	0.000245755	0.0479347
Ultimate	BIOFNBDB_584925	72.1908	-2.912	0.794383	-3.66574	0.000246624	0.0480461
Ultimate	BIOFNBDB_494459	122.712	-3.74551	1.0219	-3.66524	0.000247109	0.0480824
Ultimate	BIOFNBDB_68167	17.6459	4.5856	1.25138	3.66443	0.000247891	0.0481764
Ultimate	BIOFNBDB_97610	44.1066	-3.40184	0.928652	-3.6632	0.000249083	0.0483498
Ultimate	BIOFNBDB_510973	17.0416	5.43229	1.48312	3.66274	0.00024953	0.0483781
Ultimate	BIOFNBDB_768282	11.0268	4.67584	1.27696	3.66169	0.000250553	0.0485181
Ultimate	BIOFNBDB_121288	27.5481	4.33084	1.18319	3.66032	0.000251904	0.0486147
Ultimate	BIOFNBDB_222023	10.019	-4.81695	1.31601	-3.66026	0.000251957	0.0486147
Ultimate	BIOFNBDB_622865	113.766	-3.40296	0.929551	-3.66086	0.000251366	0.0486147
Ultimate	BIOFNBDB_165012	4.23021	-4.40622	1.20484	-3.6571	0.000255089	0.048752
Ultimate	BIOFNBDB_171950	3.29949	-3.62639	0.9914	-3.65785	0.000254339	0.048752
Ultimate	BIOFNBDB_297557	8.09052	-3.52736	0.964399	-3.65758	0.000254611	0.048752
Ultimate	BIOFNBDB_337812	6.81263	5.36333	1.46645	3.65735	0.000254833	0.048752
Ultimate	BIOFNBDB_403857	63.413	3.3384	0.912436	3.65877	0.000253425	0.048752
Ultimate	BIOFNBDB_423716	52.1759	-3.63072	0.992471	-3.65827	0.000253927	0.048752
Ultimate	BIOFNBDB_553686	105.045	-3.08194	0.842453	-3.6583	0.000253898	0.048752
Ultimate	BIOFNBDB_676430	7.32534	5.37385	1.46896	3.65826	0.000253934	0.048752
Ultimate	BIOFNBDB_423703	14.0421	-2.77318	0.758429	-3.65648	0.000255703	0.0488113
Ultimate	BIOFNBDB_753517	49.9965	-2.98475	0.816892	-3.65378	0.000258404	0.0492687
Ultimate	BIOFNBDB_790756	74.6095	-4.73857	1.29703	-3.65339	0.000258804	0.0492866
Ultimate	BIOFNBDB_478086	3.86254	-4.41543	1.20879	-3.65278	0.000259413	0.0493442
Ultimate	BIOFNBDB_278952	22.5791	4.23945	1.16076	3.65232	0.000259882	0.0493462
Ultimate	BIOFNBDB_698222	30.7059	3.50536	0.959802	3.65217	0.000260036	0.0493462
Ultimate	BIOFNBDB_386621	29.3426	5.44201	1.49027	3.65169	0.000260516	0.0493791
Ultimate	BIOFNBDB_93954	79.5455	4.16731	1.14171	3.65004	0.000262198	0.0495813
Ultimate	BIOFNBDB_391328	5.91694	5.33762	1.46228	3.65022	0.000262019	0.0495813
Ultimate	BIOFNBDB_00572	11671	2.94084	0.80589	3.64918	0.000263075	0.0496887
Ultimate	BIOFNBDB_768284	15.1982	3.09149	0.84733	3.6485	0.000263772	0.049762
Ultimate	BIOFNBDB_506360	10.5051	5.38736	1.4769	3.64776	0.000264532	0.0497889
Ultimate	BIOFNBDB_539926	14.217	4.04793	1.10964	3.64796	0.000264329	0.0497889
Ultimate	BIOFNBDB_294144	8.3138	5.35755	1.46898	3.64711	0.000265202	0.0497986
Ultimate	BIOFNBDB_478459	9.29215	4.10428	1.12529	3.6473	0.000265013	0.0497986
Ultimate	BIOFNBDB_218917	9.48784	-3.34816	0.918112	-3.64678	0.000265545	0.0498051
Ultimate	BIOFNBDB_638044	105.768	-2.43213	0.667033	-3.6462	0.000266152	0.0498607
Ultimate	BIOFNBDB_733255	5.89287	5.33923	1.46446	3.64588	0.000266483	0.0498648
Ultimate	BIOFNBDB_488461	13.4794	4.76401	1.30713	3.64462	0.000267785	0.0499345
Ultimate	BIOFNBDB_527690	6.55853	5.34612	1.4667	3.645	0.000267394	0.0499345
Ultimate	BIOFNBDB_696367	7853.09	3.23204	0.88678	3.64469	0.000267717	0.0499345
Ultimate	BIOFNBDB_912544	40.6518	-7.89951	1.0051	-7.85941	3.85933e-15	2.09436e-10
Ultimate	BIOFNBDB_1075723	39.2197	-10.5226	1.32816	-7.92267	2.3246e-15	2.09436e-10
Ultimate	BIOFNBDB_1203682	8.80793	-8.86728	1.28034	-6.92573	4.33733e-12	1.56917e-07
Ultimate	BIOFNBDB_1182835	21.6538	-5.59692	0.815156	-6.86608	6.59898e-12	1.79055e-07
Ultimate	BIOFNBDB_1127436	88.7771	-6.31657	0.92872	-6.80137	1.03631e-11	2.24953e-07
Ultimate	BIOFNBDB_1075710	36.4424	-7.35152	1.08722	-6.76176	1.36327e-11	2.46604e-07
Ultimate	BIOFNBDB_1196862	10.2058	-7.87358	1.18683	-6.63412	3.26439e-11	5.06144e-07
Ultimate	BIOFNBDB_1075709	12.6077	-8.92799	1.41146	-6.32538	2.52613e-10	3.42717e-06
Ultimate	BIOFNBDB_1075719	8.83326	-8.62207	1.37313	-6.27912	3.40501e-10	4.10625e-06
Ultimate	BIOFNBDB_1075706	20.9471	-8.02656	1.30621	-6.1449	8.0012e-10	8.6841e-06
Ultimate	BIOFNBDB_1075721	9.97542	-7.95955	1.31098	-6.07145	1.26762e-09	1.14651e-05
Ultimate	BIOFNBDB_1182834	11.3739	-6.61629	1.08863	-6.07762	1.21983e-09	1.14651e-05
Ultimate	BIOFNBDB_1075711	21.509	-6.44266	1.06897	-6.027	1.67028e-09	1.39449e-05
Ultimate	BIOFNBDB_1075714	12.3921	-7.95606	1.35017	-5.89263	3.80091e-09	2.94666e-05
Ultimate	BIOFNBDB_1017848	15.3142	-6.09695	1.05117	-5.80014	6.62603e-09	4.79437e-05
Ultimate	BIOFNBDB_1075712	4.97841	-7.91724	1.38459	-5.7181	1.07719e-08	7.30708e-05
Ultimate	BIOFNBDB_1397281	13.562	-6.36445	1.12134	-5.67573	1.38095e-08	8.81659e-05
Ultimate	BIOFNBDB_1182831	23.6986	-5.69662	1.00936	-5.64381	1.6633e-08	0.000100293
Ultimate	BIOFNBDB_1127437	42.7903	-5.84256	1.03976	-5.61914	1.91916e-08	0.000109629
Ultimate	BIOFNBDB_878101	16.8629	-4.03151	0.719623	-5.60226	2.11577e-08	0.000114818
Ultimate	BIOFNBDB_1533342	251.803	-5.13641	0.919971	-5.58324	2.36084e-08	0.000122016
Ultimate	BIOFNBDB_828280	10.3237	-5.16836	0.939554	-5.50086	3.77942e-08	0.000186454
Ultimate	BIOFNBDB_883565	4.84718	-3.9426	0.726341	-5.42803	5.69782e-08	0.000257672
Ultimate	BIOFNBDB_1060262	5.27216	-5.7135	1.0524	-5.429	5.66711e-08	0.000257672
Ultimate	BIOFNBDB_958348	8.54222	-5.54931	1.02895	-5.39317	6.92256e-08	0.000300536
Ultimate	BIOFNBDB_1075707	8.63685	-7.01246	1.30379	-5.37851	7.51033e-08	0.000313513
Ultimate	BIOFNBDB_1057741	35.4466	-4.61875	0.862806	-5.35317	8.64251e-08	0.000321311
Ultimate	BIOFNBDB_1262903	5.41988	-5.40438	1.0105	-5.34824	8.88132e-08	0.000321311
Ultimate	BIOFNBDB_1293428	395.299	-5.88482	1.09838	-5.35774	8.4268e-08	0.000321311
Ultimate	BIOFNBDB_1464649	5.15093	-4.39953	0.820688	-5.36078	8.28614e-08	0.000321311
Ultimate	BIOFNBDB_1464650	5.73435	-4.45371	0.83644	-5.3246	1.01173e-07	0.00035422
Ultimate	BIOFNBDB_1423319	70.2141	-5.76057	1.08591	-5.30483	1.12779e-07	0.000382514
Ultimate	BIOFNBDB_1075703	4.24357	-7.59232	1.4359	-5.28752	1.23988e-07	0.000406018
Ultimate	BIOFNBDB_1211610	69.4869	-7.52488	1.42583	-5.27754	1.30931e-07	0.000406018
Ultimate	BIOFNBDB_1391811	38.8064	-4.25281	0.805195	-5.28172	1.2798e-07	0.000406018
Ultimate	BIOFNBDB_1047373	21.5938	-7.36331	1.39829	-5.26595	1.39463e-07	0.00042046
Ultimate	BIOFNBDB_1075722	4.78646	-7.6605	1.46081	-5.24401	1.57123e-07	0.0004609
Ultimate	BIOFNBDB_1238058	7.53467	-4.12764	0.79135	-5.21595	1.82876e-07	0.000522326
Ultimate	BIOFNBDB_1397263	8.92424	-6.00597	1.15846	-5.18443	2.16674e-07	0.000602993
Ultimate	BIOFNBDB_905896	7.54468	-4.40863	0.853365	-5.16617	2.38936e-07	0.000648323
Ultimate	BIOFNBDB_1012594	5.77988	-7.14123	1.39267	-5.12772	2.93274e-07	0.000776353
Ultimate	BIOFNBDB_1060261	10.5998	-5.14338	1.0061	-5.11221	3.18415e-07	0.000787305
Ultimate	BIOFNBDB_1293430	130.275	-5.84794	1.14402	-5.11176	3.19173e-07	0.000787305
Ultimate	BIOFNBDB_1489474	216.996	-4.91582	0.96049	-5.11804	3.0873e-07	0.000787305
Ultimate	BIOFNBDB_1075702	5.54964	-6.74602	1.32291	-5.09939	3.40757e-07	0.000821869
Ultimate	BIOFNBDB_958354	11.4513	-5.6999	1.12178	-5.08113	3.75187e-07	0.000885237
Ultimate	BIOFNBDB_856739	132.487	-4.20703	0.82945	-5.07207	3.9352e-07	0.000889805
Ultimate	BIOFNBDB_927400	6.36804	-4.56284	0.899321	-5.07365	3.90248e-07	0.000889805
Ultimate	BIOFNBDB_912536	9.15672	-7.17466	1.41737	-5.06196	4.14964e-07	0.000900762
Ultimate	BIOFNBDB_949158	22.4053	-5.43392	1.07284	-5.065	4.08405e-07	0.000900762
Ultimate	BIOFNBDB_856738	159.236	-4.2705	0.845524	-5.05071	4.40167e-07	0.000936736
Ultimate	BIOFNBDB_912535	65.8648	-6.75976	1.34038	-5.04317	4.57889e-07	0.000946699
Ultimate	BIOFNBDB_1127438	25.9741	-5.62159	1.1151	-5.04134	4.62294e-07	0.000946699
Ultimate	BIOFNBDB_1423318	52.2233	-5.94446	1.18173	-5.03029	4.89741e-07	0.000984334
Ultimate	BIOFNBDB_998676	21.7486	-4.78697	0.954632	-5.01447	5.31799e-07	0.00104943
Ultimate	BIOFNBDB_811397	124.88	-4.87013	0.972019	-5.01032	5.43403e-07	0.00105318
Ultimate	BIOFNBDB_1012609	7.91696	-5.97013	1.19418	-4.99937	5.75184e-07	0.00107925
Ultimate	BIOFNBDB_1295390	10.2644	-4.09599	0.819386	-4.99885	5.76738e-07	0.00107925
Ultimate	BIOFNBDB_836979	20.0595	-4.52059	0.907744	-4.98002	6.35767e-07	0.00116954
Ultimate	BIOFNBDB_1295666	17.5547	-5.0924	1.02551	-4.96573	6.8442e-07	0.00123806
Ultimate	BIOFNBDB_860975	161.367	-5.16619	1.0423	-4.95654	7.17601e-07	0.00124122
Ultimate	BIOFNBDB_1009652	12.5211	-7.27551	1.46809	-4.95576	7.20474e-07	0.00124122
Ultimate	BIOFNBDB_1383288	12.7587	-6.36388	1.28357	-4.95794	7.1243e-07	0.00124122
Ultimate	BIOFNBDB_1012616	4.2552	-5.98629	1.20942	-4.94971	7.43228e-07	0.00126041
Ultimate	BIOFNBDB_798303	28.1958	-3.62463	0.735242	-4.92984	8.22982e-07	0.00135337
Ultimate	BIOFNBDB_1538401	70.5921	-4.06283	0.823802	-4.93181	8.1473e-07	0.00135337
Ultimate	BIOFNBDB_1126644	30.7309	-6.42737	1.30795	-4.91408	8.92003e-07	0.00144498
Ultimate	BIOFNBDB_1492354	39.5914	6.19238	1.26733	4.88616	1.02821e-06	0.00164112
Ultimate	BIOFNBDB_1075715	10.4584	-6.68993	1.37145	-4.87801	1.07163e-06	0.00168564
Ultimate	BIOFNBDB_1508381	27.2487	-6.16085	1.26446	-4.87232	1.10296e-06	0.00171015
Ultimate	BIOFNBDB_955986	28.901	-4.75886	0.982965	-4.84134	1.28968e-06	0.00197149
Ultimate	BIOFNBDB_900297	14.7916	-5.63174	1.16509	-4.83373	1.33999e-06	0.00199227
Ultimate	BIOFNBDB_1342683	38.1061	-4.70681	0.973236	-4.83624	1.32317e-06	0.00199227
Ultimate	BIOFNBDB_1134825	44.7986	-4.99438	1.0353	-4.8241	1.40639e-06	0.00203524
Ultimate	BIOFNBDB_1482335	26.393	-4.73238	0.980872	-4.82466	1.4024e-06	0.00203524
Ultimate	BIOFNBDB_874976	13.6015	-5.97251	1.2424	-4.80724	1.53032e-06	0.00218544
Ultimate	BIOFNBDB_1047371	13.2243	-6.51303	1.35727	-4.79861	1.59771e-06	0.00225205
Ultimate	BIOFNBDB_1501764	11.0941	-2.87188	0.599976	-4.78667	1.69575e-06	0.00235959
Ultimate	BIOFNBDB_1166356	7.80658	-3.5132	0.734876	-4.78067	1.74708e-06	0.00237024
Ultimate	BIOFNBDB_1397275	25.9673	-4.87432	1.01923	-4.78237	1.73244e-06	0.00237024
Ultimate	BIOFNBDB_995069	7.02493	-6.53267	1.36734	-4.77766	1.77346e-06	0.00237632
Ultimate	BIOFNBDB_865294	41.9529	-2.8197	0.594584	-4.74231	2.11293e-06	0.00273118
Ultimate	BIOFNBDB_1021887	116.866	-3.7171	0.78539	-4.7328	2.21444e-06	0.00273118
Ultimate	BIOFNBDB_1082072	69.1617	-5.2777	1.11453	-4.73536	2.18667e-06	0.00273118
Ultimate	BIOFNBDB_1311821	26.1838	-4.29915	0.907035	-4.73978	2.13951e-06	0.00273118
Ultimate	BIOFNBDB_1423305	18.2704	-5.76258	1.21569	-4.74018	2.13532e-06	0.00273118
Ultimate	BIOFNBDB_1455441	7.25396	-4.41509	0.930373	-4.7455	2.07988e-06	0.00273118
Ultimate	BIOFNBDB_1459103	42.6806	-5.79431	1.22398	-4.734	2.20134e-06	0.00273118
Ultimate	BIOFNBDB_1185310	112.581	-5.63937	1.19451	-4.72107	2.34609e-06	0.00286104
Ultimate	BIOFNBDB_1012595	4.60682	-5.99144	1.27066	-4.71523	2.41433e-06	0.00287913
Ultimate	BIOFNBDB_1377227	87.3507	-4.81358	1.02133	-4.71304	2.4405e-06	0.00287913
Ultimate	BIOFNBDB_1490406	40.8477	-5.77407	1.22504	-4.71337	2.43656e-06	0.00287913
Ultimate	BIOFNBDB_1217564	5.40726	-3.75034	0.796372	-4.70928	2.48597e-06	0.00290124
Ultimate	BIOFNBDB_980227	37.095	4.4123	0.939221	4.69782	2.62949e-06	0.00303608
Ultimate	BIOFNBDB_1105140	37.9939	-3.40428	0.725115	-4.69482	2.66839e-06	0.00304144
Ultimate	BIOFNBDB_1306747	7.07284	-3.4206	0.728849	-4.69316	2.69017e-06	0.00304144
Ultimate	BIOFNBDB_980759	30.1463	4.16475	0.891445	4.67191	2.98413e-06	0.00332657
Ultimate	BIOFNBDB_1324673	4.71257	-5.4213	1.16074	-4.67057	3.00368e-06	0.00332657
Ultimate	BIOFNBDB_1268652	4.51201	-7.27321	1.56381	-4.65095	3.30413e-06	0.00362236
Ultimate	BIOFNBDB_1273343	21.1538	-4.71889	1.01769	-4.63688	3.53715e-06	0.00383905
Ultimate	BIOFNBDB_1357023	18.6235	4.58955	0.99077	4.63231	3.61617e-06	0.00388595
Ultimate	BIOFNBDB_1204207	59.7621	-2.70979	0.585374	-4.62916	3.67154e-06	0.00390678
Ultimate	BIOFNBDB_875091	31.0637	-7.3381	1.58667	-4.62485	3.74862e-06	0.00395007
Ultimate	BIOFNBDB_958353	6.85822	-5.6641	1.22881	-4.60942	4.038e-06	0.00420244
Ultimate	BIOFNBDB_1012618	5.1198	-5.53761	1.20174	-4.608	4.06556e-06	0.00420244
Ultimate	BIOFNBDB_911150	4.22536	-7.19812	1.56448	-4.60097	4.20518e-06	0.00422913
Ultimate	BIOFNBDB_1207085	12.8103	-6.97507	1.51525	-4.60325	4.15952e-06	0.00422913
Ultimate	BIOFNBDB_1217262	4.3529	-6.26179	1.3612	-4.60021	4.22072e-06	0.00422913
Ultimate	BIOFNBDB_1219422	355.622	-4.0092	0.871773	-4.5989	4.24725e-06	0.00422913
Ultimate	BIOFNBDB_1183830	6.84862	-5.57686	1.21886	-4.57546	4.75174e-06	0.00468846
Ultimate	BIOFNBDB_1027258	88.9567	-3.0475	0.666835	-4.57009	4.87506e-06	0.00472699
Ultimate	BIOFNBDB_1414977	18.3533	-3.24378	0.709804	-4.56997	4.8779e-06	0.00472699
Ultimate	BIOFNBDB_1057744	8.67203	-4.83729	1.05926	-4.56668	4.95504e-06	0.00475925
Ultimate	BIOFNBDB_1081481	14.6244	-4.40694	0.966492	-4.55973	5.12192e-06	0.00481872
Ultimate	BIOFNBDB_1283354	1740.63	3.41646	0.749365	4.55914	5.13626e-06	0.00481872
Ultimate	BIOFNBDB_1539689	32.2761	-4.27056	0.936819	-4.55858	5.15015e-06	0.00481872
Ultimate	BIOFNBDB_832834	57.4528	3.54559	0.778907	4.55201	5.3136e-06	0.00492916
Ultimate	BIOFNBDB_903189	42.9544	-3.17896	0.700514	-4.53804	5.678e-06	0.00511582
Ultimate	BIOFNBDB_926131	43.0058	-5.41621	1.19332	-4.53876	5.65867e-06	0.00511582
Ultimate	BIOFNBDB_946247	322.413	-3.68536	0.812273	-4.5371	5.70336e-06	0.00511582
Ultimate	BIOFNBDB_1483204	20.8759	6.54801	1.44265	4.53888	5.65539e-06	0.00511582
Ultimate	BIOFNBDB_1434803	49.1486	-2.88925	0.637348	-4.53324	5.80855e-06	0.00516746
Ultimate	BIOFNBDB_1293490	5.7031	-3.75366	0.82877	-4.5292	5.92087e-06	0.00522457
Ultimate	BIOFNBDB_1286257	30.4829	4.73667	1.04639	4.52668	5.99183e-06	0.00524454
Ultimate	BIOFNBDB_1115391	45.498	-4.96608	1.10177	-4.50738	6.56342e-06	0.00569889
Ultimate	BIOFNBDB_1056936	76.0881	3.13334	0.698286	4.48719	7.21676e-06	0.00616748
Ultimate	BIOFNBDB_1468877	16.301	-4.47351	0.996849	-4.48765	7.2013e-06	0.00616748
Ultimate	BIOFNBDB_1347869	4.60995	-5.61583	1.2521	-4.48513	7.28693e-06	0.00617881
Ultimate	BIOFNBDB_958352	20.5479	-5.33227	1.19021	-4.48012	7.4601e-06	0.0062766
Ultimate	BIOFNBDB_883939	43.9053	-5.09421	1.13835	-4.47507	7.63875e-06	0.00632103
Ultimate	BIOFNBDB_1120691	243.194	-4.91787	1.09928	-4.4737	7.68762e-06	0.00632103
Ultimate	BIOFNBDB_1273342	18.9081	-4.81605	1.07579	-4.47676	7.57828e-06	0.00632103
Ultimate	BIOFNBDB_1482294	31.7089	-4.80681	1.07579	-4.46818	7.88876e-06	0.00643764
Ultimate	BIOFNBDB_941518	15.5643	-3.72412	0.834329	-4.46361	8.05903e-06	0.00644905
Ultimate	BIOFNBDB_1053905	5.54111	-6.13338	1.37426	-4.46303	8.081e-06	0.00644905
Ultimate	BIOFNBDB_1115389	170.701	-4.27255	0.957105	-4.46404	8.04297e-06	0.00644905
Ultimate	BIOFNBDB_803920	109.214	-5.23878	1.1755	-4.45665	8.32498e-06	0.00650037
Ultimate	BIOFNBDB_1153664	14.4376	-4.13577	0.927395	-4.45956	8.21282e-06	0.00650037
Ultimate	BIOFNBDB_1164317	79.2491	5.39762	1.21112	4.4567	8.32295e-06	0.00650037
Ultimate	BIOFNBDB_878619	85.0586	-3.44165	0.772897	-4.45291	8.47125e-06	0.00652076
Ultimate	BIOFNBDB_1293431	208.045	-5.29125	1.18824	-4.45301	8.46764e-06	0.00652076
Ultimate	BIOFNBDB_1033227	41.6556	-3.55534	0.801156	-4.43776	9.09012e-06	0.00694786
Ultimate	BIOFNBDB_1538403	19.177	-4.64354	1.04882	-4.4274	9.53751e-06	0.00723884
Ultimate	BIOFNBDB_946244	197.245	-2.81282	0.63593	-4.42316	9.72674e-06	0.00731267
Ultimate	BIOFNBDB_1375254	13.9651	-4.70922	1.06509	-4.42145	9.80406e-06	0.00731267
Ultimate	BIOFNBDB_1475369	15.8656	6.39116	1.44614	4.41947	9.89455e-06	0.00731267
Ultimate	BIOFNBDB_1491330	210.323	5.34262	1.20894	4.41925	9.90429e-06	0.00731267
Ultimate	BIOFNBDB_876378	21.7716	6.42921	1.45636	4.41458	1.01206e-05	0.00741406
Ultimate	BIOFNBDB_1196861	4.60739	-6.06082	1.37329	-4.41335	1.01782e-05	0.00741406
Ultimate	BIOFNBDB_905028	10.2381	-4.10013	0.932053	-4.39903	1.08736e-05	0.00786779
Ultimate	BIOFNBDB_805517	36.4939	3.94309	0.897533	4.39326	1.11666e-05	0.00801015
Ultimate	BIOFNBDB_1155223	66.4296	-3.98979	0.908368	-4.39226	1.1218e-05	0.00801015
Ultimate	BIOFNBDB_1077802	37.8927	-4.83232	1.10176	-4.38599	1.15462e-05	0.0081906
Ultimate	BIOFNBDB_1514345	238.077	5.76855	1.31621	4.38269	1.1722e-05	0.00826137
Ultimate	BIOFNBDB_1293432	24.9263	-5.33261	1.21755	-4.3798	1.1879e-05	0.00828871
Ultimate	BIOFNBDB_1570306	62.3478	5.01583	1.14538	4.37916	1.19136e-05	0.00828871
Ultimate	BIOFNBDB_1105731	4.99692	-4.24597	0.971932	-4.36859	1.25054e-05	0.00859035
Ultimate	BIOFNBDB_1293466	23.433	-4.16415	0.953037	-4.36934	1.24621e-05	0.00859035
Ultimate	BIOFNBDB_1329629	9.96443	-3.77915	0.865353	-4.36718	1.25862e-05	0.00859145
Ultimate	BIOFNBDB_1154380	4.38409	-3.64926	0.836548	-4.36228	1.28713e-05	0.00871258
Ultimate	BIOFNBDB_1346292	22.053	-4.33769	0.994566	-4.36139	1.29242e-05	0.00871258
Ultimate	BIOFNBDB_946246	907.408	-3.24002	0.744708	-4.35072	1.35693e-05	0.00907285
Ultimate	BIOFNBDB_1293477	12.7787	-3.89568	0.895598	-4.34981	1.36258e-05	0.00907285
Ultimate	BIOFNBDB_1397283	6.35937	-5.23929	1.20585	-4.3449	1.39339e-05	0.00922143
Ultimate	BIOFNBDB_926786	19.1674	-4.60164	1.0596	-4.34279	1.40682e-05	0.00925389
Ultimate	BIOFNBDB_1192421	42.6726	-4.83013	1.11268	-4.34101	1.41831e-05	0.00927329
Ultimate	BIOFNBDB_1178739	7.75633	-5.2646	1.21404	-4.33644	1.44811e-05	0.00929834
Ultimate	BIOFNBDB_1230503	28.8788	-3.66083	0.844448	-4.33518	1.45641e-05	0.00929834
Ultimate	BIOFNBDB_1243724	20.4264	4.28927	0.988864	4.33757	1.44068e-05	0.00929834
Ultimate	BIOFNBDB_1272020	17.1198	-5.14684	1.18648	-4.33791	1.43846e-05	0.00929834
Ultimate	BIOFNBDB_870559	97.996	4.94671	1.14147	4.33365	1.46656e-05	0.00930836
Ultimate	BIOFNBDB_860952	7.41987	-5.22811	1.207	-4.3315	1.48096e-05	0.00934511
Ultimate	BIOFNBDB_836981	8.55556	-5.40669	1.25049	-4.32365	1.53469e-05	0.00954644
Ultimate	BIOFNBDB_1187368	9.66671	-5.62252	1.30044	-4.32355	1.53542e-05	0.00954644
Ultimate	BIOFNBDB_1381902	19.7565	-2.36473	0.547013	-4.32299	1.53925e-05	0.00954644
Ultimate	BIOFNBDB_878053	49.3031	2.8028	0.648877	4.31946	1.56413e-05	0.00959111
Ultimate	BIOFNBDB_1561953	4.12654	-5.16892	1.19639	-4.32042	1.5573e-05	0.00959111
Ultimate	BIOFNBDB_1115390	44.5228	-4.07941	0.945218	-4.31584	1.58998e-05	0.00964071
Ultimate	BIOFNBDB_1442218	38.7927	-4.36671	1.01159	-4.31667	1.58397e-05	0.00964071
Ultimate	BIOFNBDB_1496799	71.1137	5.59825	1.29869	4.31067	1.62758e-05	0.00981384
Ultimate	BIOFNBDB_828279	11.3847	-4.89882	1.13682	-4.30923	1.63828e-05	0.00982377
Ultimate	BIOFNBDB_1459413	20.0891	-3.78498	0.879768	-4.30225	1.69072e-05	0.0100346
Ultimate	BIOFNBDB_1576063	8.20755	-5.27513	1.22618	-4.30209	1.69193e-05	0.0100346
Ultimate	BIOFNBDB_1277701	7.39432	-3.03875	0.706842	-4.29905	1.71535e-05	0.0101182
Ultimate	BIOFNBDB_1210367	45.1033	4.67383	1.08904	4.29171	1.77304e-05	0.010402
Ultimate	BIOFNBDB_1148911	49.8085	2.66931	0.622462	4.2883	1.80046e-05	0.0105061
Ultimate	BIOFNBDB_1393526	6.71811	-3.22965	0.754903	-4.27823	1.88381e-05	0.0109337
Ultimate	BIOFNBDB_1098408	4.53907	-3.78598	0.885894	-4.27363	1.92315e-05	0.0110439
Ultimate	BIOFNBDB_1106705	23.2686	-2.87832	0.673392	-4.27437	1.91681e-05	0.0110439
Ultimate	BIOFNBDB_1076457	13.1575	4.17595	0.978976	4.26563	1.99339e-05	0.0112684
Ultimate	BIOFNBDB_1383289	11.7145	-5.53664	1.29739	-4.26753	1.97647e-05	0.0112684
Ultimate	BIOFNBDB_1512731	88.332	2.89672	0.67891	4.26672	1.9837e-05	0.0112684
Ultimate	BIOFNBDB_812421	13.9305	6.22429	1.45969	4.26413	2.00684e-05	0.0112856
Ultimate	BIOFNBDB_918832	14.8288	-3.6422	0.854856	-4.2606	2.0388e-05	0.0114062
Ultimate	BIOFNBDB_949242	25.101	-4.93708	1.15971	-4.25716	2.0704e-05	0.0114649
Ultimate	BIOFNBDB_1315121	5.2097	-3.89902	0.915646	-4.25822	2.06063e-05	0.0114649
Ultimate	BIOFNBDB_897751	6.36069	-5.84866	1.37486	-4.25402	2.09969e-05	0.011568
Ultimate	BIOFNBDB_1217249	6.70804	-5.37233	1.26323	-4.25284	2.11074e-05	0.0115702
Ultimate	BIOFNBDB_1141294	56.1585	-5.38289	1.26804	-4.24504	2.18555e-05	0.0118014
Ultimate	BIOFNBDB_1449319	29.1049	-5.55437	1.30839	-4.2452	2.18396e-05	0.0118014
Ultimate	BIOFNBDB_1491039	24.5482	-3.42369	0.806101	-4.24721	2.16445e-05	0.0118014
Ultimate	BIOFNBDB_1138112	184.377	-4.47162	1.05371	-4.24371	2.19857e-05	0.011813
Ultimate	BIOFNBDB_817780	7.21684	-5.53688	1.30636	-4.23841	2.25107e-05	0.011918
Ultimate	BIOFNBDB_1534541	464.523	-4.5917	1.08332	-4.23854	2.24979e-05	0.011918
Ultimate	BIOFNBDB_1538398	79.4837	-5.30404	1.25106	-4.23965	2.23872e-05	0.011918
Ultimate	BIOFNBDB_1446222	7.94454	-4.4571	1.05224	-4.23581	2.27729e-05	0.0119983
Ultimate	BIOFNBDB_1404974	9.06243	-3.70041	0.87394	-4.23417	2.29393e-05	0.0120276
Ultimate	BIOFNBDB_1423303	8.38978	-6.03861	1.42936	-4.22469	2.39274e-05	0.0124256
Ultimate	BIOFNBDB_1506043	106.131	5.16651	1.22284	4.225	2.38941e-05	0.0124256
Ultimate	BIOFNBDB_961359	7.31663	-4.72677	1.11932	-4.22288	2.41204e-05	0.0124662
Ultimate	BIOFNBDB_1155224	28.472	-3.86495	0.91571	-4.22072	2.43528e-05	0.0125267
Ultimate	BIOFNBDB_1534952	36.2071	3.91161	0.92744	4.21764	2.46875e-05	0.0126389
Ultimate	BIOFNBDB_1433287	10.9677	-3.45223	0.81953	-4.21245	2.52611e-05	0.0128719
Ultimate	BIOFNBDB_1574686	92.52	-4.41877	1.04954	-4.21019	2.55154e-05	0.0129407
Ultimate	BIOFNBDB_883567	8.46603	-3.99855	0.950523	-4.20668	2.59147e-05	0.0130821
Ultimate	BIOFNBDB_1204607	7.18203	-4.90583	1.16718	-4.20315	2.6323e-05	0.0132267
Ultimate	BIOFNBDB_949157	31.7156	-4.53678	1.07968	-4.20198	2.6459e-05	0.0132338
Ultimate	BIOFNBDB_1007427	35.6591	-4.46635	1.06453	-4.19559	2.72159e-05	0.0133607
Ultimate	BIOFNBDB_1105987	10.3026	-4.41171	1.05141	-4.196	2.71673e-05	0.0133607
Ultimate	BIOFNBDB_1126645	30.1272	-5.34478	1.27419	-4.19466	2.73283e-05	0.0133607
Ultimate	BIOFNBDB_1397274	24.8275	-4.33581	1.03284	-4.19795	2.69347e-05	0.0133607
Ultimate	BIOFNBDB_1538391	43.6226	-4.15495	0.990471	-4.19492	2.72964e-05	0.0133607
Ultimate	BIOFNBDB_887606	9.82754	-4.21941	1.00794	-4.18618	2.83689e-05	0.0137332
Ultimate	BIOFNBDB_964259	20.6674	-2.34443	0.560284	-4.18437	2.85963e-05	0.0137332
Ultimate	BIOFNBDB_1030014	5.41108	-5.27432	1.25978	-4.18671	2.83021e-05	0.0137332
Ultimate	BIOFNBDB_1081267	44.2994	-4.64154	1.10905	-4.18513	2.84998e-05	0.0137332
Ultimate	BIOFNBDB_1134807	5.18271	-6.27489	1.50043	-4.18205	2.88893e-05	0.0138046
Ultimate	BIOFNBDB_1223160	5.07513	-3.16346	0.756594	-4.18118	2.89995e-05	0.0138046
Ultimate	BIOFNBDB_971719	6.37223	-3.75757	0.899218	-4.17871	2.93168e-05	0.0138892
Ultimate	BIOFNBDB_977738	11.3961	-4.37538	1.04729	-4.17781	2.9433e-05	0.0138892
Ultimate	BIOFNBDB_1415449	22.8054	3.66455	0.877365	4.17677	2.95683e-05	0.0138926
Ultimate	BIOFNBDB_1185311	331.774	-4.92669	1.18121	-4.17088	3.03423e-05	0.0141948
Ultimate	BIOFNBDB_1031139	72.3525	-5.01495	1.20422	-4.16448	3.12059e-05	0.0145362
Ultimate	BIOFNBDB_892748	6.82378	-4.52061	1.08741	-4.15723	3.22126e-05	0.0146899
Ultimate	BIOFNBDB_1057719	5.67394	-4.18562	1.00658	-4.15825	3.20689e-05	0.0146899
Ultimate	BIOFNBDB_1115388	19.9455	-3.3637	0.808803	-4.15886	3.19838e-05	0.0146899
Ultimate	BIOFNBDB_1133575	7.53465	-3.98297	0.958003	-4.15758	3.21643e-05	0.0146899
Ultimate	BIOFNBDB_1538400	90.3895	-2.97609	0.715419	-4.15993	3.18344e-05	0.0146899
Ultimate	BIOFNBDB_1196720	132.773	-3.42531	0.824444	-4.15469	3.25729e-05	0.0147413
Ultimate	BIOFNBDB_1395587	7.942	-5.11255	1.2306	-4.15452	3.2597e-05	0.0147413
Ultimate	BIOFNBDB_1289510	5.91953	-3.13928	0.755986	-4.15257	3.28766e-05	0.014806
Ultimate	BIOFNBDB_1420318	85.0146	-4.85741	1.17089	-4.14847	3.3471e-05	0.0150115
Ultimate	BIOFNBDB_1000021	12.1376	-4.31683	1.04104	-4.14665	3.3738e-05	0.015069
Ultimate	BIOFNBDB_1118078	13.9331	-5.34894	1.29099	-4.14329	3.42363e-05	0.015105
Ultimate	BIOFNBDB_1217088	5.13767	-5.44837	1.31444	-4.14502	3.39786e-05	0.015105
Ultimate	BIOFNBDB_1397276	7.1782	-5.18422	1.25108	-4.14381	3.41585e-05	0.015105
Ultimate	BIOFNBDB_1489141	5.2759	-4.88046	1.17825	-4.14213	3.44091e-05	0.0151198
Ultimate	BIOFNBDB_1043435	19.4619	-5.3175	1.28443	-4.13998	3.47343e-05	0.0152012
Ultimate	BIOFNBDB_796066	7.5964	-4.40134	1.06406	-4.13638	3.52835e-05	0.0152454
Ultimate	BIOFNBDB_1088695	12.3098	-3.27431	0.791563	-4.13652	3.52619e-05	0.0152454
Ultimate	BIOFNBDB_1203818	76.4533	-4.27317	1.03347	-4.13479	3.55276e-05	0.0152454
Ultimate	BIOFNBDB_1386958	9.56438	4.83064	1.16831	4.13473	3.55376e-05	0.0152454
Ultimate	BIOFNBDB_1536753	4.86493	-6.27627	1.51664	-4.13828	3.4992e-05	0.0152454
Ultimate	BIOFNBDB_1575075	21.4335	6.13627	1.48474	4.13289	3.58231e-05	0.0153073
Ultimate	BIOFNBDB_797382	261.757	-3.76492	0.911382	-4.131	3.61193e-05	0.0153734
Ultimate	BIOFNBDB_946265	135.335	-3.74868	0.908769	-4.12501	3.70715e-05	0.015717
[truncated: 667 more rows]
