# Supplementary material for: Long-read metagenomics of soil communities reveals phylum-specific secondary metabolite dynamics
Source: Commun Biol. 2021 Nov 18;4:1302. doi: 10.1038/s42003-021-02809-4 (PMC8602731; doi:10.1038/s42003-021-02809-4)
Supplement: Supplementary file 10 — Supplementary Data 7 [file 42003_2021_2809_MOESM10_ESM.xlsx]

## Sheet: S7 Cation Genes
Supplementary Data 7. Transcriptional scores for cation-related genes.
Gene	Gene	0hrs_A	3min_A	15min_B	15min_C	1hr_A	1hr_B	1hr_C	9hrs_A	11.5hrs_A	18hrs_A	72hrs_A	2hrs_A	3days_A
hemH	ANEFFJCL_218859	1535.56	652.531	1296.78	742.154	503.072	733.027	762.414	1443.39	1010.81	636.863	1091.52	666.487	696.638
hemH	KJCDKOCO_49094	1921.42	861.649	2029.56	1175.7	624.755	871.479	902.181	1880.46	1398.87	837.176	1521.85	889.442	936.616
hemH	BIOFNBDB_1193247	1670	938.141	1471.16	820.347	461.947	886.235	874.442	1575.72	1908.87	786.116	1589.22	845.181	871.56
hemH	KJCDKOCO_90182	572.332	458.389	126.847	80.2915	307.676	396.981	335.426	662.855	772.533	994.492	634.152	505.543	1326.03
hemH	ANEFFJCL_198638	11.2554	1992.09	4.58226	0	388.052	570.132	524.812	129.367	1315.76	901.502	83.9215	99.9969	802.851
hemH	KJCDKOCO_41067	28.6972	2077.55	32.8864	0	392.303	483.894	446.464	141.251	1197.69	858.336	69.567	110.082	866.118
hemH	BIOFNBDB_1071652	339.342	279.242	7.80456	44.2103	129.838	256.703	204.036	367.068	519.372	601.016	445.399	294.132	482.139
hemH	KJCDKOCO_144334	165.734	391.009	89.2631	194.994	118.303	540.27	390.945	90.748	1074.97	350.05	196.627	183.161	120.854
hemH	BIOFNBDB_1537986	7.54738	1660.22	0	0	240.429	409.502	341.032	91.4333	988.438	536.477	42.8858	60.9786	494.502
hemH	ANEFFJCL_88228	9.00431	428.285	123.721	107.641	140.68	459.784	310.71	39.2462	366.854	526.877	20.7079	82.2941	165.569
hemH	ANEFFJCL_111498	230.896	473.134	45.8226	5.6653	383.775	207.56	140.994	76.3121	1226.01	117.19	181.467	111.48	96.842
hemH	KJCDKOCO_88868	273.429	581.919	23.4903	28.6755	468.402	18.792	11.5664	96.2718	1082.69	94.2973	178.804	135.983	110.782
hemH	ANEFFJCL_133861	221.249	184.818	64.1517	22.6612	153.735	165.522	138.383	277.631	271.538	312.668	269.203	210.52	527.945
hemH	ANEFFJCL_94226	280.742	175.454	45.8226	22.6612	109.843	165.522	130.55	225.302	242.713	377.987	249.585	180.377	377.996
hemH	ANEFFJCL_248184	210.958	105.47	261.189	141.632	94.0868	128.74	133.161	228.21	214.544	137.843	225.607	146.885	99.9659
hemH	ANEFFJCL_261110	286.852	112.369	439.897	209.616	56.272	186.541	167.104	135.908	164.102	100.861	129.152	140.187	137.453
hemH	BIOFNBDB_1560080	233.679	102.671	257.551	147.368	49.4702	287.262	323.544	166.849	209.612	91.8779	120.08	104.022	139.079
hemH	BIOFNBDB_1437071	166.913	396.58	3.90228	0	213.921	15.2799	5.82961	58.0635	1082.06	60.0568	118.242	74.8781	58.7221
hemH	KJCDKOCO_31507	187.015	115.363	18.7922	86.0266	48.5459	112.752	74.0251	32.3536	1295.27	166.975	105.213	79.5548	93.9973
hemH	ANEFFJCL_01670	153.073	172.99	100.81	107.641	67.3013	44.6648	39.1651	59.5961	385.197	152.251	65.9383	115.307	56.2308
hemH	BIOFNBDB_05701	40.3023	105.874	80.595	15.858	88.1659	137.682	113.385	134.041	328.758	323.671	114.389	145.948	568.613
hemH	ANEFFJCL_94225	59.4928	76.8843	22.9113	16.9959	57.6225	55.1741	60.0531	144.63	262.694	332.84	79.5619	130.14	356.129
hemH	KJCDKOCO_23146	9.35077	95.4552	70.4708	11.4702	53.3567	634.23	534.369	3.15645	1121.92	112.237	176.505	19.4262	114.14
hemH	KJCDKOCO_02209	41.9172	134.25	84.565	131.907	36.0814	263.088	263.714	15.7823	493.563	130.636	82.7904	55.0408	36.9275
hemH	KJCDKOCO_158295	59.0066	192.442	51.6786	45.8808	92.9369	307.719	198.942	37.0883	250.805	158.236	27.0219	61.9788	70.4979
hemH	BIOFNBDB_1587298	15.0948	240.318	74.1433	108.07	59.4318	369.774	244.844	78.0854	529.62	332.105	39.8225	43.4921	108.172
hemH	BIOFNBDB_832172	10.4502	271.909	70.241	58.9471	115.824	550.077	422.647	23.3589	264.111	158.209	10.4151	49.3209	101.991
hemH	BIOFNBDB_166704	34.1694	13.2343	12.7255	26.4299	36.166	29.294	11.3385	33.5102	18.6242	27.2757	14.2214	23.5693	3.00853
hemH	BIOFNBDB_1029673	130.628	51.8996	0	44.2103	3.37681	55.0077	11.6592	14.0153	82.4474	3.58548	25.7315	67.2558	6.18128
hemH	ANEFFJCL_234252	128.633	41.8921	0	79.3142	9.90387	63.0561	31.3321	12.3553	42.5813	16.8101	21.7978	36.841	9.37181
hemH	KJCDKOCO_100892	16.7669	2.55228	197.318	0	22.5235	82.215	37.0125	0	84.8311	17.4795	101.763	6.01287	26.8564
hemH	ANEFFJCL_211102	2.25108	11.8284	22.9113	0	40.966	97.2115	73.1082	0	93.6788	27.3764	21.2528	14.8321	15.6197
hemH	BIOFNBDB_832173	3.77369	151.186	11.7068	0	14.3514	146.687	58.2961	0.667397	125.301	111.15	3.67592	12.106	49.4502
hemH	BIOFNBDB_136912	7.5932	44.4673	0	0	8.81659	52.7291	53.8581	10.4719	517.024	36.3676	96.4579	19.49	0
hemH	BIOFNBDB_826689	1.45142	57.5408	0	0	22.6246	39.7278	14.574	11.3457	1556.25	130.87	61.2654	11.6577	55.6315
hemH	ANEFFJCL_191802	7.71798	39.9207	13.7468	0	25.2099	39.4101	67.8862	7.26782	679.335	74.4447	53.4046	10.526	34.3633
hemH	BIOFNBDB_1441291	31.641	34.4117	101.459	162.105	26.1703	64.1757	37.8925	10.0109	14.9058	33.1657	26.9568	15.693	6.18128
hemH	ANEFFJCL_259872	60.7791	12.8141	64.1517	67.9836	52.4455	13.1367	10.444	26.8909	17.0325	55.7135	19.618	24.8796	31.2394
hemH	BIOFNBDB_519859	76.224	20.6455	106.046	37.0019	63.8753	23.4352	22.6771	48.869	34.8192	76.3719	32.1526	39.8865	51.145
hemH	ANEFFJCL_149753	64.9597	50.2705	178.708	226.612	60.0985	42.0374	39.1651	34.8855	36.0303	56.674	67.5732	22.9658	15.6197
hemH	ANEFFJCL_241401	48.2374	64.5631	197.037	113.306	70.9027	47.2921	39.1651	29.7981	34.065	52.3514	53.4046	21.052	3.12394
hemH	ANEFFJCL_195069	21.2245	2.95709	265.771	11.3306	30.1618	157.64	109.662	0	205.045	35.5414	201.63	16.2674	46.859
hemH	BIOFNBDB_1528105	18.8685	3.38476	159.993	9.82452	19.7543	174.191	104.933	0	289.265	33.1657	223.619	15.2447	46.3596
hemH	ANEFFJCL_131166	25.0834	53.2276	4.58226	5.6653	16.2063	89.3295	117.495	18.1696	605.309	57.6346	132.422	64.5913	0
hemH	ANEFFJCL_234253	74.6072	50.2705	50.4049	5.6653	18.9074	141.876	125.328	6.54104	315.101	42.7457	44.6855	42.5824	37.4872
hemH	ANEFFJCL_97889	4.82374	80.3343	59.5694	56.653	85.3083	401.983	352.486	13.8089	92.0411	89.3337	5.99439	25.3581	78.0984
hemH	ANEFFJCL_97890	13.5065	167.076	18.3291	5.6653	39.3904	225.951	148.827	27.6177	101.212	124.395	6.53934	30.1426	68.7266
hemH	KJCDKOCO_170583	92.2179	72.9952	9.39611	0	40.2362	23.49	27.7594	97.0609	76.7838	108.097	110.387	67.9916	114.14
hemH	ANEFFJCL_215749	96.4748	74.4201	18.3291	0	32.1876	60.4288	46.9981	50.8747	46.1843	121.993	98.0901	70.8112	56.2308
hemH	BIOFNBDB_05700	158.289	127.049	42.4184	0	32.5674	76.1643	56.6927	86.5679	145.35	84.5546	132.32	82.0392	159.452
hemH	BIOFNBDB_1577863	121.339	162.468	66.3388	68.7716	41.0282	21.3919	5.82961	38.0416	408.511	77.9842	68.0046	89.6744	24.7251
hemH	BIOFNBDB_1324393	202.038	107.184	39.0228	83.5084	21.105	152.799	87.4442	16.6849	257.59	34.9584	66.7792	72.6363	40.1783
hemH	BIOFNBDB_1301866	0.290284	0	0	0	0	3.05598	2.91481	0.667397	0	0	0	0.896744	0
hemH	BIOFNBDB_1203214	0.580568	0	0	0	0	3.05598	0	0	0	0	1.22531	0.448372	0
hemH	KJCDKOCO_04662	0.32244	0	0	0	0	2.349	0	0	0.670601	0	1.7248	0	0
hemH	BIOFNBDB_276982	0	0.529372	0	0	0	2.9294	0	0	0.809748	0	1.85496	0.453255	0
hemH	ANEFFJCL_26121	0.643165	2.95709	0	0	0.450176	0	0	0.726782	2.62039	0.960577	0.544945	0.478454	0
hemH	BIOFNBDB_916359	0	1.12825	0	0	0	0	0	0	3.72644	1.79274	0	0	0
hemH	KJCDKOCO_300406	0	1.02091	0	0	0	0	0	0	2.68241	1.83995	0	0	0
hemH	ANEFFJCL_105868	0	0	0	0	0	0	0	0	8.8438	0	0	0	0
hemH	ANEFFJCL_73850	0	1.47854	0	0	0	0	0	0	6.87851	0	0	0.478454	0
hemH	BIOFNBDB_463038	0	0	0	0	0	0	0	0	3.64387	1.81838	0	1.35977	0
hemH	ANEFFJCL_26122	0.643165	0	0	0	0.450176	0	0	0	2.62039	0.960577	0	1.91382	0
hemH	BIOFNBDB_578181	0	0	0	0	0	0	0	0.698128	0	0	0.61832	0	3.00853
hemH	BIOFNBDB_1401411	0	0	0	0	0	0	2.91481	0	0	0	0	0	0
hemH	BIOFNBDB_1534463	0	0	0	0	0	0	2.91481	0	0	0	0	0	0
hemH	BIOFNBDB_996365	0	0	0	0	0	0	0	0	1.39741	1.34455	0	0.448372	0
hemH	ANEFFJCL_27276	0.321583	0	0	0	0	0	0	0	0.655097	2.40144	0	0.956908	0
hemH	BIOFNBDB_1527657	0.290284	0	0	0	0	0	0	0.667397	0.931609	1.79274	0	0	0
hemH	BIOFNBDB_702692	0.876138	0	0	0	0.17993	0	0	0	0	1.36378	0	0	0
hemH	KJCDKOCO_270739	0.32244	0	0	0	0	0	0	0.789113	0.670601	1.83995	0	0	0
hemH	BIOFNBDB_58984	0	0	0	0	0	0	0	0	0.809748	1.36378	0	0	0
hemH	ANEFFJCL_73851	0	0	0	0	0	0	0	0	2.29284	0	0	0	0
hemH	ANEFFJCL_187654	0	0	0	0	0	0	0	0	1.63774	0	0	0	0
hemH	BIOFNBDB_43753	0	0	0	0	0	0	0	0	1.21462	0	0	0	0
hemH	BIOFNBDB_1361958	0.870852	0	0	0	0.506521	0	0	0	0	0.89637	0.612654	1.79349	0
hemH	BIOFNBDB_1565534	0	1.12825	0	0	0	0	0	0	0	0	0	0	0
hemH	KJCDKOCO_07372	0.32244	1.02091	0	0	0	0	0	0	0	0.459987	0	0.462528	0
hemH	BIOFNBDB_699890	0	1.05874	0	0	0	0	0	0	0	0	0	0	0
hemH	BIOFNBDB_285874	0.584092	0	0	0	0.539791	0	0	1.39626	0.404874	0.909189	1.23664	0	0
hemH	BIOFNBDB_497307	0.292046	0	0	0	0	0	0	1.39626	0	0.909189	0	0.906511	0
hemH	KJCDKOCO_308394	0.967321	0	0	0	0.218675	0	0	1.57823	0	0.459987	0	0	0
hemH	BIOFNBDB_217384	0	0	0	0	0.359861	0	0	1.39626	0	0	0	0	0
hemH	BIOFNBDB_1444048	1.16114	0	0	0	0	0	0	0	0.465805	0.448185	1.22531	0.896744	0
hemH	KJCDKOCO_295828	0	0	0	0	0.43735	0	0	0.789113	0.335301	1.37996	1.7248	0	0
hemH	KJCDKOCO_93713	0.967321	0.510456	0	0	0.656025	0	0	0.789113	1.0059	0.919974	1.14987	0.925056	0
hemH	BIOFNBDB_1282553	0.580568	0	0	0	0	0	0	0	0	0.448185	1.22531	0	0
hemH	BIOFNBDB_1032397	0	0	0	0	0	0	0	0	0.931609	0	1.22531	0	0
hemH	BIOFNBDB_414371	0	0	0	0	0	0	0	0	0.809748	0	1.23664	0	0
hemH	BIOFNBDB_358248	0	0	0	0	0.17993	0	0	0.698128	0	0.454595	1.23664	0	0
hemH	KJCDKOCO_45870	0	0	0	0	0	0	0	0	0	0	1.14987	0	0
hemH	BIOFNBDB_229156	0	0	0	0	0	0	0	0	0	0	1.23664	0	0
hemH	BIOFNBDB_1460555	0.290284	1.69238	0	0	0.337681	0	0	4.00438	0	0	0	0.896744	0
hemH	BIOFNBDB_1173778	0.580568	0	0	0	1.6884	0	0	2.66959	0	0	1.22531	0.448372	0
hemH	BIOFNBDB_1484648	0.870852	1.69238	0	0	3.54565	0	0	1.33479	0	1.34455	0	0.896744	0
hemH	BIOFNBDB_1489087	0.870852	2.82063	0	0	2.5326	0	2.91481	0	0	0.89637	0	0.448372	0
hemH	BIOFNBDB_1487339	0	0	7.80456	0	0.16884	0	0	1.33479	0.931609	0.89637	1.22531	0	0
hemH	BIOFNBDB_1057717	0	0	7.80456	0	0	0	0	0	0	0	1.22531	0.448372	0
hemH	BIOFNBDB_142407	0.292046	0	0	0	1.25951	0	0	0	0.404874	0	2.47328	0.906511	0
hemH	BIOFNBDB_192191	0.876138	0	0	0	1.07958	0	0	0	0.404874	0.454595	1.23664	0.906511	0
hemH	BIOFNBDB_1376660	0	0	0	0	1.35072	0	0	0.667397	0.465805	0.448185	1.22531	1.79349	0
hemH	BIOFNBDB_948421	0	0.564126	0	0	0	0	0	0	0.931609	0	1.22531	1.79349	0
hemH	KJCDKOCO_100120	0.644881	0	0	0	0	0	0	0	0.670601	0.459987	1.14987	1.38758	0
hemH	BIOFNBDB_1004656	0	0	0	0	0.337681	0	0	0	0.465805	0	1.83796	1.34512	0
hemH	BIOFNBDB_1362839	0	0	0	0	0.16884	0	0	0.667397	2.32902	0	2.45061	0	0
hemH	BIOFNBDB_1296556	0	0.564126	0	0	0	0	0	0	0.931609	0	5.51388	0.448372	0
hemH	BIOFNBDB_666982	0	0.529372	0	0	0	0	0	0.698128	0.809748	0.909189	4.32824	0	0
hemH	BIOFNBDB_1487624	0	0	0	0	0	0	0	0	0.465805	0.448185	3.67592	0	0
hemH	BIOFNBDB_988200	0	0	0	0	0	0	0	0	0.931609	0	3.67592	0.896744	0
hemH	BIOFNBDB_113196	0.876138	0.529372	0	0	0.359861	0	0	0	0.404874	0.454595	2.47328	0	0
hemH	BIOFNBDB_1004657	0.580568	0	0	0	0.506521	0	0	0.667397	0	0.448185	2.45061	0	0
hemH	BIOFNBDB_1023260	0.580568	0	0	0	0.16884	0	0	0	1.39741	0	3.67592	1.79349	0
hemH	BIOFNBDB_1042877	0.870852	0	0	0	0.337681	0	0	0	1.86322	0.89637	1.22531	2.24186	0
hemH	BIOFNBDB_82312	1.16818	1.05874	0	0	0.719722	0	0	0.698128	0	0	2.47328	1.35977	0
hemH	ANEFFJCL_149163	1.28633	0.492848	0	0	0.675264	0	0	1.45356	0.982645	1.44087	1.63483	1.43536	0
hemH	BIOFNBDB_1552824	1.45142	0.564126	0	0	0.675361	0	0	1.33479	0	0.89637	1.83796	2.24186	0
hemH	BIOFNBDB_1534841	0	0	0	0	1.51956	0	0	0	0.931609	3.13729	1.22531	0	0
hemH	BIOFNBDB_1509327	0	0.564126	0	0	0.675361	0	0	1.33479	0.931609	1.34455	0	1.34512	0
hemH	BIOFNBDB_194035	3.50455	0	0	5.28599	0.359861	0	2.83464	0	0.404874	1.36378	0	1.81302	0
hemH	BIOFNBDB_463037	0	0.529372	0	26.4299	0.719722	0	0	0	0	0.909189	0	0.906511	0
hemH	BIOFNBDB_904797	0.580568	1.12825	0	4.91226	1.85724	0	0	0	0	0.89637	0	0.448372	0
hemH	BIOFNBDB_159983	11.9739	0.529372	0	0	0.359861	0	0	2.79251	0	0.454595	0.61832	2.71953	0
hemH	BIOFNBDB_688326	2.92046	0	0	0	0	0	0	1.39626	0.809748	0	0	0	6.01706
hemH	BIOFNBDB_38516	0	0	0	0	0.17993	0	0	0	17.4096	1.36378	0.61832	0	3.00853
hemH	BIOFNBDB_512841	0.584092	0	0	0	0	0	0	0	20.6486	2.27297	1.23664	0	0
hemH	BIOFNBDB_207636	0.584092	0.529372	0	0	0.17993	0	0	0	15.7901	0.909189	3.0916	0.453255	0
hemH	BIOFNBDB_1367833	0.290284	0	15.6091	0	0.16884	6.11197	0	0.667397	2.32902	0.89637	1.83796	0.896744	0
hemH	BIOFNBDB_112664	1.46023	0.529372	0	0	1.61937	5.85879	2.83464	0.698128	0	0	0	1.81302	0
hemH	ANEFFJCL_256808	0	1.97139	0	0	1.57562	0	5.22201	0	6.87851	2.88173	0	0.956908	3.12394
hemH	BIOFNBDB_80438	0.292046	0	0	0	0	5.85879	0	0	3.23899	1.81838	0	0	6.01706
hemH	BIOFNBDB_325576	1.46023	1.05874	0	0	3.23875	0	0	0	2.42924	5.00054	3.70992	4.0793	0
hemH	KJCDKOCO_297867	4.19172	1.02091	0	0	1.96808	0	0	0	0	2.29994	1.14987	6.01287	0
hemH	BIOFNBDB_1490522	1.16114	0	0	0	1.01304	0	0	0.667397	0.465805	1.79274	3.06327	2.69023	3.09064
hemH	BIOFNBDB_781415	1.16818	1.05874	0	0	1.43944	0	0	0	0	3.18216	1.23664	1.81302	0
hemH	BIOFNBDB_192189	0.584092	1.58812	0	0	2.51903	0	0	0.698128	0.809748	1.36378	1.85496	2.71953	0
hemH	BIOFNBDB_1254010	0.580568	1.12825	0	0	0.337681	0	0	2.66959	2.79483	4.03366	3.67592	0.896744	0
hemH	KJCDKOCO_300301	0	1.02091	0	0	0.43735	0	0	3.15645	1.6765	4.59987	2.87467	0.925056	0
hemH	KJCDKOCO_127163	2.57952	0.510456	0	0	1.96808	0	0	3.15645	2.3471	1.83995	5.74934	1.85011	0
hemH	BIOFNBDB_1379940	3.48341	0	0	0	1.51956	0	0	2.66959	3.26063	2.24092	2.45061	0.448372	0
hemH	BIOFNBDB_881620	0.580568	0	0	0	1.01304	0	0	2.00219	5.12385	0	6.12654	0	0
hemH	BIOFNBDB_192190	1.46023	0.529372	0	0	2.15916	0	0	3.49064	0	0.909189	5.56488	0.453255	0
hemH	BIOFNBDB_757427	1.16818	1.05874	0	0	2.87889	0	0	2.09439	1.21462	2.72757	0	7.25209	24.0683
hemH	BIOFNBDB_1490352	2.90284	0.564126	0	0	1.6884	0	0	2.66959	0.931609	3.13729	5.51388	2.24186	3.09064
hemH	BIOFNBDB_595003	2.92046	0.529372	0	0	5.57784	8.78819	2.83464	2.09439	2.42924	2.72757	1.23664	0.906511	0
hemH	BIOFNBDB_1011091	5.22511	0.564126	0	0	1.18188	21.3919	0	2.66959	1.86322	3.13729	1.83796	3.1386	0
hemH	BIOFNBDB_412671	4.08864	0.529372	0	0	1.25951	8.78819	0	2.09439	1.21462	0.909189	6.80152	2.26628	0
hemH	BIOFNBDB_597715	2.33637	2.64686	0	0	8.45673	0	2.83464	0	3.64387	1.81838	9.2748	2.26628	0
hemH	BIOFNBDB_62505	0.876138	3.70561	0	0	4.67819	0	0	0.698128	6.07311	2.72757	7.41984	7.70534	0
hemH	ANEFFJCL_49217	4.50216	0.985697	0	0	2.70106	2.62734	2.61101	0	7.53361	1.44087	2.17978	7.65527	0
hemH	KJCDKOCO_127164	2.25708	2.55228	0	0	1.96808	2.349	2.31328	1.57823	0.670601	1.37996	5.74934	4.16275	0
hemH	BIOFNBDB_262392	2.33637	1.58812	0	5.28599	9.71624	0	0	2.09439	5.66824	3.18216	2.47328	0.906511	0
hemH	BIOFNBDB_36062	0.292046	3.17623	0	5.28599	5.39791	2.9294	0	0.698128	1.21462	3.18216	3.0916	2.26628	0
hemH	BIOFNBDB_1147688	2.32227	8.46189	0	0	2.87029	3.05598	0	2.00219	7.91868	4.93003	6.12654	0.896744	0
hemH	BIOFNBDB_619209	0.876138	1.05874	0	0	4.85812	5.85879	0	4.18877	2.83412	5.45514	7.41984	1.81302	0
hemH	BIOFNBDB_1147687	2.61256	2.82063	0	0	1.18188	6.11197	2.91481	1.33479	6.05546	4.93003	7.35184	1.34512	0
hemH	BIOFNBDB_1096658	2.61256	1.12825	0	0	1.85724	9.16795	0	2.00219	4.65805	1.34455	9.80246	2.24186	0
hemH	BIOFNBDB_461247	2.04432	0.529372	0	0	3.41868	0	0	4.18877	2.42924	4.54595	8.65648	1.81302	6.01706
hemH	BIOFNBDB_138215	5.54887	1.58812	0	0	3.05882	0	0	4.18877	4.04874	3.18216	8.65648	4.98581	0
hemH	BIOFNBDB_1178782	4.64454	1.12825	0	0	3.37681	0	0	2.00219	1.39741	2.68911	12.8657	2.69023	0
hemH	KJCDKOCO_234340	0	51.0456	0	0	0.43735	0	0	1.57823	13.7473	0.459987	4.02453	0	3.35704
hemH	BIOFNBDB_371391	0	53.4666	0	0	0.359861	0	0	1.39626	10.5267	0	4.32824	0	0
hemH	BIOFNBDB_350545	0.876138	6.88184	0	0	2.15916	0	0	3.49064	2.02437	1.36378	1.23664	2.71953	0
hemH	BIOFNBDB_996366	0	0	0	0	0	0	0	0	0	0	0	0	0
hemH	BIOFNBDB_988199	0	0	0	0	0	0	0	0	0	0	0	0	0
hemH	BIOFNBDB_955919	0	0	0	0	0	0	0	0	0	0	0	0.896744	0
hemH	BIOFNBDB_909230	0	0	0	0	0	0	0	0	0	0	0	0.896744	0
hemH	BIOFNBDB_850759	0.580568	0	0	0	0.16884	0	0	0	0	0	0	0	0
hemH	BIOFNBDB_834618	0	0	0	0	0	0	0	0	0	0	0	0	0
hemH	BIOFNBDB_1565533	0.290284	0	0	0	0	0	0	0	0	0.448185	0	0.448372	0
hemH	BIOFNBDB_1556832	0	0	0	0	0.506521	0	0	0.667397	0.931609	0	0	0	0
hemH	BIOFNBDB_1527656	0	0.564126	0	0	0	0	0	0	0.465805	0.89637	0	0	0
hemH	BIOFNBDB_1521331	0	0	0	0	0	0	0	0	0	0	0	0	0
hemH	BIOFNBDB_1521330	0	0	0	0	0	0	0	0.667397	0	0	0	0	0
hemH	BIOFNBDB_1521329	0	0	0	0	0	0	0	0	0	0	0	0	0
hemH	BIOFNBDB_1464020	0	0	0	0	0	0	0	0	0	0	0	0	0
hemH	BIOFNBDB_1449984	0	0	0	0	0	0	0	0	0	0	0	0	0
hemH	BIOFNBDB_1449983	0	0	0	0	0	0	0	0	0	0	0	0	0
hemH	BIOFNBDB_1434989	0	0	0	0	0	0	0	0	0	0	0	0	0
hemH	BIOFNBDB_1433926	0.290284	0	0	0	0	0	0	0.667397	0.465805	0	0	0	0
hemH	BIOFNBDB_1425967	0	0	0	0	0	0	0	0	0	0	0	0	0
hemH	BIOFNBDB_1425966	0	0	0	0	0	0	0	0	0	0	0	0	0
hemH	BIOFNBDB_1396604	0	0	0	0	0.337681	0	0	0	0	0	0	0	0
hemH	BIOFNBDB_1396603	0.580568	0	0	0	0.16884	0	0	0	0	0	0	0	0
hemH	BIOFNBDB_1382776	0	0	0	0	0	0	0	0	0	0	0	0	0
hemH	BIOFNBDB_1381502	0.580568	0	0	0	0	0	0	0	0	0	0.612654	0	0
hemH	BIOFNBDB_1361959	0	0	0	0	0	0	0	0	0	0	0.612654	0	0
hemH	BIOFNBDB_1338319	0	0	0	0	0.16884	0	0	0	0.465805	0	0	0	0
hemH	BIOFNBDB_1338318	0	0	0	0	0	0	0	0	0	0	0.612654	0	0
hemH	BIOFNBDB_1290194	0	0	0	0	0.506521	0	0	0	0	0	0	0	0
hemH	BIOFNBDB_1270563	0.290284	0	0	0	0.506521	0	0	0	0	0	0	0	0
hemH	BIOFNBDB_1216095	0.290284	0.564126	0	0	0	0	0	0	0	0	0	0	0
hemH	BIOFNBDB_1216094	0	0	0	0	0	0	0	0	0	0	0	0	0
hemH	BIOFNBDB_1203216	0.290284	0	0	0	0	0	0	0	0	0	0	0	0
hemH	BIOFNBDB_1173780	0	0	0	0	0	0	0	0	0	0	0.612654	0	0
hemH	BIOFNBDB_1173779	0	0	0	0	0.16884	0	0	0.667397	0	0.89637	0	0	0
hemH	BIOFNBDB_1172675	0	0	0	0	0.506521	0	0	0.667397	0	0.89637	0	0.896744	0
hemH	BIOFNBDB_1167674	0	0	0	0	0	0	0	0	0	0	0	0	0
hemH	BIOFNBDB_1154402	0	0	0	0	0	0	0	0	0	0	0	0	0
hemH	BIOFNBDB_1126083	0	0	0	0	0	0	0	0	0	0	0	0	0
hemH	BIOFNBDB_1004655	0	0	0	0	0	0	0	0	0	0	0	0	0
hemH	BIOFNBDB_747389	0	0	0	0	0	0	0	0	0	0	0	0	0
hemH	BIOFNBDB_747388	0	0	0	0	0	0	0	0	0	0	0	0	0
hemH	BIOFNBDB_737440	0	0	0	0	0	0	0	0	0	0	0	0	0
hemH	BIOFNBDB_71990	0	0	0	0	0	0	0	0	0	0	0	0	0
hemH	BIOFNBDB_699889	0	0	0	0	0	0	0	0	0	0	0	0	0
hemH	BIOFNBDB_695871	0	0	0	0	0	0	0	0.698128	0	0.454595	0.61832	0	0
hemH	BIOFNBDB_655462	0	0	0	0	0	0	0	0	0	0	0	0	0
hemH	BIOFNBDB_655461	0	0	0	0	0	0	0	0	0	0	0	0	0
hemH	BIOFNBDB_58985	0	0	0	0	0	0	0	0	0	0	0	0	0
hemH	BIOFNBDB_574898	0	0	0	0	0	0	0	0.698128	0	0	0	0	0
hemH	BIOFNBDB_574553	0	0	0	0	0.17993	0	0	0.698128	0	0.909189	0	0.906511	0
hemH	BIOFNBDB_531446	0	0	0	0	0.17993	0	0	0	0	0.909189	0	0.906511	0
hemH	BIOFNBDB_52788	0	0	0	0	0	0	0	0	0	0	0	0	0
hemH	BIOFNBDB_527029	0	0	0	0	0.359861	0	0	0	0	0	0	0	0
hemH	BIOFNBDB_513653	0	0	0	0	0	0	0	0	0	0.454595	0	0	0
hemH	BIOFNBDB_444234	0	0	0	0	0	0	0	0	0	0	0	0	0
hemH	BIOFNBDB_444233	0	0	0	0	0	0	0	0	0	0	0	0	0
hemH	BIOFNBDB_439487	0.584092	0	0	0	0.17993	0	0	0.698128	0	0.454595	0.61832	0	0
hemH	BIOFNBDB_43754	0	0	0	0	0	0	0	0	0	0	0	0	0
hemH	BIOFNBDB_412670	0	0	0	0	0	0	0	0	0	0	0	0	0
hemH	BIOFNBDB_346878	0.292046	0	0	0	0	0	0	0	0	0	0	0.453255	0
hemH	BIOFNBDB_285180	0	0	0	0	0.17993	0	0	0	0	0	0.61832	0	0
hemH	BIOFNBDB_207637	0	0	0	0	0	0	0	0	0	0	0	0	0
hemH	BIOFNBDB_202796	0	0	0	0	0	0	0	0	0.404874	0	0	0	0
hemH	BIOFNBDB_172457	0	0.529372	0	0	0	0	0	0	0	0	0	0	0
hemH	BIOFNBDB_157834	0	0	0	0	0	0	0	0	0	0	0	0	0
hemH	BIOFNBDB_141653	0.292046	0	0	0	0	0	0	0	0	0	0	0	0
hemH	KJCDKOCO_74306	0	0.510456	0	0	0	0	0	0	0	0	0	0	0
hemH	KJCDKOCO_74305	0.967321	0	0	0	0.8747	0	0	0	0	0	0.574934	0.462528	0
hemH	KJCDKOCO_44371	0.32244	0	0	0	0.218675	0	0	0	0	0	0	0	0
hemH	KJCDKOCO_31138	0	0	0	0	0	0	0	0	0.670601	0	0.574934	0	0
hemH	KJCDKOCO_299511	0	0	0	0	0	0	0	0	0	0	0	0	0
hemH	KJCDKOCO_299510	0	0	0	0	0	0	0	0	0	0	0	0	0
hemH	KJCDKOCO_245309	0	0	0	0	0	0	0	0	0	0	0	0	0
hemH	KJCDKOCO_210999	0	0	0	0	0.218675	0	0	0.789113	0	0.919974	0	0.462528	0
hemH	KJCDKOCO_110329	0	0	0	0	0	0	0	0	0	0	0	0	0
hemH	KJCDKOCO_116108	0	0	0	0	0	0	0	0	0	0	0	0	0
hemH	BIOFNBDB_36063	0	3.17623	0	0	2.51903	0	2.83464	1.39626	6.88286	4.09135	5.56488	0.453255	0
hemH	BIOFNBDB_597713	0.876138	2.64686	0	0	2.3391	0	2.83464	2.79251	2.83412	2.27297	4.94656	0	0
hemH	BIOFNBDB_135894	10.5137	2.11749	0	0	0.359861	5.85879	2.83464	0	4.45361	0	4.94656	0.906511	0
hemH	ANEFFJCL_238175	11.8986	1.97139	0	0	0.450176	5.25468	2.61101	0	3.60303	0	4.35956	0.956908	0
hemH	BIOFNBDB_1178747	2.03199	3.38476	0	0	0.16884	0	0	0	21.427	0	4.90123	0	0
hemH	KJCDKOCO_115271	0.644881	1.02091	0	0	0	0	4.62657	0	45.6009	1.37996	10.3488	0	0
hemH	BIOFNBDB_512842	0.584092	1.05874	0	0	0	0	5.66927	0	46.5605	0.909189	9.89312	0	0
hemH	BIOFNBDB_1057716	3.19312	2.2565	31.2182	19.649	2.19492	0	0	0	13.5083	3.58548	25.7315	0.896744	0
hemH	BIOFNBDB_1012181	9.86966	2.2565	19.5114	4.91226	11.1435	3.05598	0	2.66959	0	2.24092	0	4.48372	3.09064
hemH	BIOFNBDB_142406	3.21251	1.05874	29.6929	0	5.75777	2.9294	2.83464	0.698128	3.64387	1.81838	2.47328	1.81302	3.00853
hemH	ANEFFJCL_96142	0	41.3993	0	0	3.60141	5.25468	5.22201	1.45356	21.6182	5.76346	1.63483	2.87072	12.4957
hemH	BIOFNBDB_1074371	0	47.3866	0	0	2.19492	6.11197	0	1.33479	21.8928	4.03366	1.83796	2.69023	12.3626
hemH	KJCDKOCO_40951	0.644881	7.14638	0	0	3.4988	0	11.5664	0.789113	22.1298	11.9597	2.29973	0	16.7852
hemH	BIOFNBDB_1578545	0.290284	6.20538	0	0	1.6884	0	14.574	0	25.1535	11.2046	2.45061	0	9.27191
hemH	KJCDKOCO_214710	0.32244	2.55228	0	0	3.4988	2.349	6.93985	0.789113	29.8418	10.5797	1.14987	2.31264	16.7852
hemH	BIOFNBDB_920275	0.290284	2.82063	0	0	1.85724	3.05598	8.74442	0.667397	35.867	8.51551	0	1.79349	12.3626
hemH	KJCDKOCO_118445	27.085	2.04182	0	0	0.43735	7.047	2.31328	1.57823	26.8241	2.29994	24.7221	3.70022	0
hemH	BIOFNBDB_25847	37.0898	4.23498	0	0	0.899652	2.9294	2.83464	1.39626	44.5361	11.8195	34.0076	1.81302	0
hemH	ANEFFJCL_251284	40.1978	3.44994	0	0	1.12544	5.25468	5.22201	1.45356	36.0303	12.4875	29.972	1.91382	0
hemH	BIOFNBDB_214051	4.67274	0	0	0	0	0	2.83464	2.79251	8.09748	7.27351	33.3893	16.3172	3.00853
hemH	BIOFNBDB_881621	6.09596	1.12825	0	0	5.40289	0	5.82961	5.33917	19.098	1.79274	21.4429	4.93209	0
hemH	ANEFFJCL_91743	6.43165	4.43563	0	0	10.354	0	0	7.26782	5.56832	12.4875	17.4382	7.65527	0
hemH	BIOFNBDB_1347694	9.57937	1.69238	0	0	5.90941	3.05598	2.91481	7.34136	1.86322	4.93003	11.0278	5.82884	0
hemH	KJCDKOCO_297866	11.2854	1.53137	0	0	5.68555	0	4.62657	11.0476	0.670601	7.35979	3.4496	16.1885	10.0711
hemH	BIOFNBDB_1246567	7.83767	4.51301	0	0	0.844202	0	2.91481	4.00438	25.6193	14.7901	25.7315	19.7284	0
hemH	BIOFNBDB_1171607	22.0616	2.82063	0	0	8.7797	0	5.82961	2.66959	12.1109	14.3419	7.9645	20.6251	0
hemH	BIOFNBDB_1530966	3.48341	1.12825	0	0	0.844202	15.2799	5.82961	6.00657	1.39741	2.24092	1.83796	6.27721	6.18128
hemH	ANEFFJCL_242965	4.82374	0.492848	0	0	3.8265	5.25468	7.83302	4.36069	0.327548	4.3226	5.44945	4.78454	0
hemH	BIOFNBDB_1545024	3.19312	3.94888	0	0	2.5326	0	0	1.33479	2.79483	9.41188	5.51388	38.1116	0
hemH	BIOFNBDB_1534842	5.22511	1.69238	7.80456	0	3.37681	0	0	3.33698	1.86322	4.48185	12.2531	7.62233	0
hemH	BIOFNBDB_641053	5.84092	1.58812	0	0	6.29756	0	0	5.58503	4.45361	3.18216	21.0229	2.71953	3.00853
hemH	BIOFNBDB_307674	9.34547	3.70561	0	0	7.19722	0	2.83464	6.28316	8.09748	2.27297	4.32824	1.35977	0
hemH	BIOFNBDB_605941	7.30115	1.05874	0	0	5.75777	0	0	4.8869	6.47798	5.45514	0	6.34558	3.00853
hemH	BIOFNBDB_1546211	4.64454	3.38476	0	0	2.87029	0	0	4.00438	8.85029	18.3756	4.90123	5.82884	3.09064
hemH	BIOFNBDB_1580920	2.90284	2.2565	0	0	7.09129	0	2.91481	3.33698	5.12385	8.51551	5.51388	11.2093	0
hemH	BIOFNBDB_432718	4.38069	2.64686	0	0	6.83736	0	2.83464	8.37754	4.04874	4.54595	6.1832	5.43907	0
hemH	BIOFNBDB_86592	6.13297	1.05874	0	42.2879	0	0	2.83464	0	6.47798	1.81838	2.47328	1.81302	0
hemH	KJCDKOCO_260029	1.93464	0	0	34.4106	1.53073	2.349	2.31328	0	5.02951	1.37996	1.7248	0	13.4282
hemH	BIOFNBDB_381801	2.62841	4.76435	0	26.4299	6.29756	0	0	2.79251	6.07311	12.7287	3.70992	1.81302	0
hemH	BIOFNBDB_1468654	4.64454	0	3.90228	24.5613	1.18188	3.05598	0	2.66959	7.91868	3.58548	3.06327	1.79349	0
hemH	BIOFNBDB_1012180	3.77369	2.2565	0	19.649	1.85724	6.11197	8.74442	3.33698	0	2.68911	1.22531	4.03535	3.09064
hemH	BIOFNBDB_1515512	1.45142	3.38476	0	9.82452	5.90941	0	8.74442	4.67178	0.465805	0.89637	4.90123	2.24186	0
hemH	ANEFFJCL_238174	14.7928	0	0	0	0	0	0	1.45356	20.6355	2.40144	19.618	2.87072	0
hemH	BIOFNBDB_135893	10.8057	0	0	0	0	0	0	1.39626	21.8632	2.27297	14.8397	2.26628	0
hemH	BIOFNBDB_1429878	5.5154	1.69238	0	0	0.844202	0	2.91481	1.33479	1.39741	9.41188	17.1543	8.0707	0
hemH	BIOFNBDB_427262	8.46933	0	0	0	0	0	2.83464	2.09439	9.71698	4.09135	10.5114	5.89232	0
hemH	BIOFNBDB_25848	24.8239	1.05874	0	0	1.43944	11.7176	0	0	41.2972	8.6373	17.9313	0.453255	0
hemH	ANEFFJCL_251283	27.3345	0.985697	0	0	1.8007	10.5094	0	0	33.0824	9.12548	15.8034	0.478454	0
hemH	BIOFNBDB_886759	7.2571	2.2565	0	0	0.506521	6.11197	5.82961	0	30.2773	1.79274	4.28858	9.41581	0
hemH	BIOFNBDB_663170	7.0091	4.23498	0	0	3.77854	5.85879	2.83464	0	15.7901	2.27297	3.70992	8.1586	0
hemH	BIOFNBDB_566308	4.08864	3.17623	16.9674	0	0.719722	0	2.83464	0	8.50236	1.81838	37.7175	0	0
hemH	BIOFNBDB_887598	0.290284	7.33364	23.4137	0	1.01304	0	0	0	8.85029	8.06733	4.28858	0.896744	0
hemH	BIOFNBDB_1398940	0.580568	7.89776	0	0	28.534	3.05598	0	0	27.4825	6.27459	2.45061	2.24186	0
hemH	ANEFFJCL_210614	15.1144	2.95709	0	0	22.7339	0	2.61101	0	6.55097	1.92115	0	3.82763	0
hemH	ANEFFJCL_152338	0.643165	9.36412	9.16453	67.9836	3.37632	107.721	99.2182	0.726782	192.598	15.3692	26.1574	9.09063	0
hemH	BIOFNBDB_1445506	6.09596	1.12825	35.1205	19.649	2.19492	48.8957	58.2961	1.33479	95.0242	6.27459	51.4629	4.93209	18.5438
hemH	ANEFFJCL_280716	6.75324	0.985697	41.2404	22.6612	2.92614	42.0374	49.6091	1.45356	66.4923	6.72404	45.7754	5.263	18.7436
hemH	KJCDKOCO_242402	6.44881	1.02091	42.2825	22.9404	2.6241	37.584	41.6391	1.57823	68.066	6.43982	48.2944	5.08781	20.1423
hemH	BIOFNBDB_357976	1.46023	7.94059	29.6929	0	4.1384	84.9525	110.551	0	246.163	16.82	45.7557	5.89232	0
hemH	KJCDKOCO_152950	9.02833	5.61501	18.7922	11.4702	5.02953	16.443	27.7594	2.36734	340.33	27.5992	47.1445	0.462528	6.71409
hemH	KJCDKOCO_254752	6.77125	16.3346	0	0	6.34158	35.235	16.193	2.36734	321.553	24.3793	14.3733	11.5632	13.4282
hemH	BIOFNBDB_213498	2.33637	2.64686	12.7255	15.858	0.359861	61.5173	62.362	5.58503	192.315	12.7287	8.03816	39.8865	12.0341
hemH	BIOFNBDB_1581977	17.9976	8.46189	3.90228	4.91226	2.19492	70.2876	78.6998	6.67397	82.9132	2.24092	7.35184	77.12	12.3626
hemH	KJCDKOCO_62431	16.4445	12.2509	9.39611	0	21.6488	9.396	23.1328	17.3605	9.05312	32.6591	29.3216	21.7388	13.4282
hemH	BIOFNBDB_1313002	26.7061	32.7193	3.90228	0	24.313	3.05598	5.82961	22.0241	21.427	77.9842	91.2854	35.4214	6.18128
hemH	BIOFNBDB_549637	23.0716	26.4686	0	0	23.5709	0	0	40.4914	24.2924	95.4649	70.4885	21.303	6.01706
hemH	KJCDKOCO_140816	9.99565	10.7196	84.565	34.4106	3.71748	0	4.62657	2.36734	34.536	10.5797	83.9403	2.77517	0
hemH	BIOFNBDB_1432256	17.7073	51.3355	85.8502	29.4735	11.65	0	2.91481	8.00876	20.4954	35.4066	48.3996	6.72558	0
hemH	BIOFNBDB_1139865	19.449	18.052	66.3388	34.3858	23.8065	3.05598	5.82961	18.0197	13.0425	12.5492	22.0555	6.27721	0
hemH	ANEFFJCL_221418	78.1446	27.5995	0	28.3265	3.15123	39.4101	7.83302	8.72138	30.7895	1.92115	5.99439	31.578	0
hemH	BIOFNBDB_1111376	20.6102	12.4108	0	39.2981	16.5464	12.2239	14.574	11.3457	6.05546	8.06733	3.06327	8.51907	9.27191
hemH	KJCDKOCO_182708	19.024	5.10456	46.9806	28.6755	23.6169	7.047	13.8797	17.3605	1.3412	6.43982	1.7248	8.32551	10.0711
hemH	BIOFNBDB_597714	15.4784	6.88184	25.451	47.5739	12.0553	0	2.83464	7.67941	8.09748	6.81892	17.313	7.25209	6.01706
hemH	ANEFFJCL_159217	1.9295	5.91418	0	0	3.60141	18.3914	10.444	0	114.642	12.9678	8.17417	0.956908	0
hemH	BIOFNBDB_1398941	0.290284	2.82063	0	0	10.1304	12.2239	8.74442	0	28.4141	17.031	7.35184	8.96744	6.18128
hemH	BIOFNBDB_720715	2.33637	9.5287	0	0	2.51903	2.9294	11.3385	4.18877	171.262	15.4562	43.9007	0.453255	0
hemH	BIOFNBDB_443044	4.96478	12.7049	0	0	2.87889	20.5058	0	0	369.245	19.5476	12.9847	2.26628	6.01706
hemH	BIOFNBDB_1383464	14.2239	12.9749	0	0	0.506521	21.3919	0	0	81.9816	30.9248	7.35184	5.82884	0
hemH	BIOFNBDB_1383465	26.1256	7.33364	0	0	2.19492	9.16795	0	0	68.0075	20.1683	9.80246	5.82884	9.27191
hemH	KJCDKOCO_307966	29.0196	6.63592	0	0	2.6241	4.698	0	0	47.948	20.6994	9.19894	6.01287	6.71409
hemH	ANEFFJCL_221419	17.3655	3.94279	4.58226	28.3265	0.450176	15.764	5.22201	1.45356	7.20606	1.44087	4.35956	15.3105	0
hemH	BIOFNBDB_292429	3.21251	3.17623	0	26.4299	5.39791	0	0	1.39626	7.69261	10.4557	10.5114	4.53255	3.00853
hemH	BIOFNBDB_262394	4.67274	1.05874	0	10.572	6.11763	0	5.66927	6.98128	11.7413	7.27351	8.65648	3.17279	6.01706
hemH	BIOFNBDB_519860	8.17729	3.17623	21.2092	0	1.7993	20.5058	17.0078	2.09439	3.64387	3.63676	3.0916	4.53255	0
hemH	BIOFNBDB_857350	8.70852	2.2565	7.80456	0	4.22101	12.2239	14.574	14.0153	1.86322	3.13729	1.83796	3.58698	0
hemH	KJCDKOCO_287838	15.7996	5.61501	0	0	13.1205	7.047	2.31328	18.1496	7.04131	2.29994	10.9237	12.9508	3.35704
hemH	ANEFFJCL_268209	18.3302	5.91418	0	0	14.1805	7.88202	2.61101	18.1696	7.86116	2.40144	10.8989	12.9183	6.24787
hemH	BIOFNBDB_38186	16.9387	5.8231	0	0	10.7958	8.78819	2.83464	19.5476	9.3121	2.27297	12.9847	12.2379	6.01706
hemH	BIOFNBDB_1546210	5.22511	3.94888	0	0	3.37681	12.2239	8.74442	12.0131	20.0296	27.3393	15.3163	8.51907	0
hemH	KJCDKOCO_78242	7.73857	1.53137	0	0	10.7151	2.349	4.62657	11.8367	22.4651	4.59987	32.1963	10.1756	0
hemH	ANEFFJCL_149752	5.78849	7.88557	9.16453	0	22.0586	0	5.22201	3.63391	7.20606	7.20433	13.0787	2.87072	0
hemH	BIOFNBDB_998698	6.67653	5.64126	0	0	10.2993	6.11197	2.91481	6.67397	8.85029	12.9974	9.80246	2.69023	6.18128
hemH	BIOFNBDB_1122473	4.35426	11.2825	0	0	5.90941	12.2239	0	5.33917	27.4825	16.1347	14.7037	1.79349	0
hemH	BIOFNBDB_381802	1.46023	7.41121	0	0	3.77854	11.7176	8.50391	6.28316	14.9803	12.2741	7.41984	5.89232	0
hemH	BIOFNBDB_149387	19.8591	6.88184	4.24184	0	10.436	0	5.66927	19.5476	0.809748	15.4562	7.41984	33.5409	18.0512
hemH	ANEFFJCL_259871	13.8281	4.43563	36.6581	0	14.6307	10.5094	2.61101	9.44817	4.25813	11.0466	2.72472	9.09063	18.7436
hemH	ANEFFJCL_226059	14.7928	5.91418	0	0	17.5569	10.5094	5.22201	17.4428	41.5986	10.0861	46.3203	9.56908	0
hemH	KJCDKOCO_35863	21.9259	4.08365	0	0	1.09338	0	6.93985	8.68024	29.8418	22.0794	48.8693	38.3898	6.71409
hemH	ANEFFJCL_79598	16.0791	1.47854	0	0	1.57562	0	5.22201	7.9946	28.8243	20.1721	57.2192	41.6255	6.24787
hemH	BIOFNBDB_1541928	32.8021	4.51301	11.7068	0	13.8449	6.11197	8.74442	0	32.1405	11.2046	2.45061	13.8995	6.18128
hemH	BIOFNBDB_262393	10.5137	10.0581	0	0	26.8096	0	8.50391	3.49064	50.6093	19.093	8.65648	9.51836	0
hemH	BIOFNBDB_688866	13.1421	20.1162	16.9674	0	7.55708	0	8.50391	6.98128	26.7217	18.6384	20.4046	1.35977	0
hemH	BIOFNBDB_40291	4.08864	3.17623	0	0	1.97923	29.294	42.5196	0	212.154	12.7287	17.313	0	0
hemH	ANEFFJCL_222842	8.03957	4.43563	0	0	3.37632	36.7827	39.1651	0.726782	175.238	16.8101	16.8933	2.87072	0
hemH	BIOFNBDB_1080897	7.2571	5.07713	15.6091	0	3.54565	15.2799	17.4888	0.667397	353.546	17.9274	26.3441	0.448372	0
hemH	ANEFFJCL_152339	1.28633	3.44994	32.0758	0	2.70106	36.7827	33.9431	0	87.4554	10.0861	20.163	1.43536	0
hemH	BIOFNBDB_357977	0	4.76435	0	58.1459	0.719722	32.2234	36.8503	0	123.891	6.81892	12.3664	2.26628	0
hemH	KJCDKOCO_307965	17.0893	10.7196	0	11.4702	2.6241	23.49	4.62657	0.789113	78.7957	37.2589	10.9237	11.5632	0
hemH	BIOFNBDB_688865	9.63752	20.1162	4.24184	37.0019	4.85812	5.85879	17.0078	4.8869	13.3608	10.0011	13.603	2.71953	0
hxuB	KJCDKOCO_10879	14.1874	473.703	89.2631	108.967	188.717	493.29	481.163	96.2718	144.85	391.909	30.4715	97.5934	285.349
hxuB	KJCDKOCO_304214	15.1547	355.788	136.244	63.0862	214.083	298.323	175.81	96.2718	329.601	590.163	36.7957	97.5934	208.137
hxuB	ANEFFJCL_184059	116.413	102.02	64.1517	130.302	63.925	55.1741	67.8862	200.592	92.6962	67.7207	126.427	120.092	78.0984
hxuB	BIOFNBDB_564178	83.5252	331.917	216.334	79.2898	88.1659	61.5173	28.3464	104.719	184.218	121.377	271.442	69.8013	108.307
hxuB	BIOFNBDB_1186283	7.54738	23.6933	234.137	83.5084	10.1304	45.8398	34.9777	16.0175	27.0167	13.4455	7.35184	11.6577	43.2689
hxuB	BIOFNBDB_657298	24.8239	61.4072	12.7255	5.28599	35.9861	0	2.83464	23.7364	65.9945	11.3649	16.0763	38.98	3.00853
hxuB	BIOFNBDB_687292	23.3637	43.9379	8.48368	10.572	36.3459	0	2.83464	22.3401	49.3946	16.3654	18.5496	18.5835	9.0256
hxuB	ANEFFJCL_226842	36.6604	67.0274	4.58226	28.3265	66.8511	5.25468	2.61101	28.3445	70.0953	8.64519	22.3427	51.673	6.24787
hxuB	BIOFNBDB_246104	31.541	68.8184	0	31.7159	56.858	0	0	20.2457	81.7846	5.90973	21.6412	49.8581	9.0256
hxuB	ANEFFJCL_255318	8.68273	54.2133	18.3291	0	31.5123	78.8202	49.6091	39.973	49.4598	60.5164	4.35956	32.0564	18.7436
hxuB	ANEFFJCL_155807	4.50216	45.8349	4.58226	22.6612	37.5897	97.2115	99.2182	21.8035	90.0758	32.6596	23.9776	23.9227	6.24787
hxuB	KJCDKOCO_150470	5.15905	46.4515	4.69806	0	29.7398	112.752	78.6517	17.3605	104.949	24.8393	37.9456	24.9765	26.8564
hxuB	ANEFFJCL_08658	36.0173	37.4565	0	16.9959	8.77843	73.5655	23.4991	12.3553	36.3579	16.3298	37.6012	33.0133	6.24787
hxuB	KJCDKOCO_01205	6.77125	35.2214	0	0	33.0199	77.517	25.4461	10.2585	113.332	19.7794	36.7957	24.9765	13.4282
hxuB	KJCDKOCO_38747	10.963	50.0247	4.69806	0	23.1796	51.678	32.386	23.6734	48.2833	38.6389	14.3733	24.9765	23.4993
hxuB	KJCDKOCO_47518	45.4641	77.0788	14.0942	40.1457	24.7103	46.98	37.0125	21.306	450.644	107.177	206.976	42.0901	23.4993
hxuB	BIOFNBDB_773300	38.8421	72.524	8.48368	21.144	19.7923	46.8704	39.6849	16.057	538.483	103.193	225.068	39.8865	15.0427
hxuB	BIOFNBDB_170996	2.04432	240.864	0	89.8618	83.3078	216.775	187.086	39.7933	94.7405	250.482	8.03816	34.9007	189.538
hxuB	BIOFNBDB_526767	5.25683	221.807	72.1113	42.2879	136.747	213.846	130.393	28.6233	266.002	398.225	23.4962	53.4841	87.2474
hxuB	ANEFFJCL_259980	9.96906	27.5995	252.024	124.637	13.5053	136.622	39.1651	26.1642	39.6333	27.3764	13.0787	24.8796	24.9915
hxuB	KJCDKOCO_293240	13.8649	44.4096	324.166	143.378	24.929	86.913	85.5915	61.5508	26.1535	27.5992	21.8475	22.6639	60.4268
hxuB	KJCDKOCO_163430	68.3574	56.6606	32.8864	160.583	28.2091	117.45	120.291	64.7073	27.83	7.81978	36.7957	32.377	6.71409
hxuB	ANEFFJCL_278611	40.5194	102.512	105.392	22.6612	35.1137	26.2734	7.83302	51.6015	47.8221	57.1543	88.2811	29.6642	21.8676
hxuB	ANEFFJCL_58939	29.5856	126.662	105.392	22.6612	44.1172	23.646	10.444	40.6998	55.0281	43.7063	88.826	22.9658	34.3633
hxuB	KJCDKOCO_05742	10.6405	64.3174	0	63.0862	48.7645	192.618	180.436	18.9387	121.044	63.9382	63.2427	47.6404	36.9275
hxuB	ANEFFJCL_178320	3.21583	157.219	4.58226	45.3224	59.4232	126.112	101.829	24.7106	49.4598	154.653	8.71912	28.2288	109.338
hxuB	BIOFNBDB_905309	7.54738	143.288	0	14.7368	34.1057	122.239	151.57	33.3698	103.874	158.657	13.4784	34.5247	77.2659
hxuB	ANEFFJCL_186557	32.1583	38.935	0	39.6571	13.5053	31.5281	31.3321	13.0821	206.683	54.2726	113.349	24.8796	3.12394
hxuB	ANEFFJCL_200465	21.546	97.0911	45.8226	16.9959	40.966	78.8202	31.3321	23.9838	56.6659	46.1077	14.1686	45.4531	12.4957
hxuB	KJCDKOCO_281368	12.8976	31.1378	37.5844	131.907	19.6808	110.403	43.9524	38.6665	28.8359	28.5192	22.4224	19.8887	50.3557
hxuB	BIOFNBDB_352345	10.2216	29.1155	4.24184	52.8599	9.53631	125.964	76.5352	53.0578	23.4827	20.4568	25.9694	16.7705	63.1792
hxuB	BIOFNBDB_208685	4.96478	32.8211	0	42.2879	25.5501	161.117	150.236	6.98128	107.697	47.2778	59.977	34.4474	12.0341
hxuB	BIOFNBDB_677508	4.96478	90.5227	4.24184	10.572	55.0587	155.258	76.5352	17.4532	108.911	53.1876	18.5496	23.5693	54.1536
hxuB	BIOFNBDB_1553095	0.580568	0	0	0	0	0	5.82961	0	1.86322	0.89637	2.45061	0	0
hxuB	BIOFNBDB_736302	1.46023	0	0	0	0	0	2.83464	0.698128	0.809748	0.909189	1.85496	0	0
hxuB	BIOFNBDB_1179147	0.290284	1.12825	0	0	1.18188	0	2.91481	0	1.86322	0	0	0.896744	0
hxuB	BIOFNBDB_479087	0.876138	0	0	0	0	0	0	2.79251	0	0	1.85496	0	0
hxuB	BIOFNBDB_762458	0	0	0	0	0	0	0	2.79251	1.6195	0	6.80152	0.906511	0
hxuB	BIOFNBDB_82933	1.46023	0	0	0	0	0	0	0	0	0	3.0916	0	0
hxuB	BIOFNBDB_1095114	0	0	0	0	0	0	0	1.33479	0	0	3.06327	0	0
hxuB	BIOFNBDB_430107	0.292046	1.05874	0	0	1.07958	0	0	0	2.42924	0	1.23664	0.453255	0
hxuB	BIOFNBDB_1438028	0.580568	0.564126	0	0	1.35072	0	0	0	2.79483	0.448185	3.06327	0.448372	0
hxuB	BIOFNBDB_1083723	0	0	0	0	0	0	0	0	5.58966	0	1.83796	0	0
hxuB	BIOFNBDB_1207091	0	0	0	0	0	0	0	0	7.91868	0.89637	1.83796	0	0
hxuB	KJCDKOCO_138748	1.6122	1.02091	0	0	0	0	0	0	3.68831	0	1.14987	0.925056	0
hxuB	BIOFNBDB_825149	1.7417	1.12825	0	0	0	0	0	0	3.72644	0	0	0.896744	0
hxuB	BIOFNBDB_1403135	0.580568	0.564126	0	0	0	0	2.91481	0	0.931609	0	0.612654	0.896744	0
hxuB	BIOFNBDB_815117	0	0	0	0	0	0	0	1.33479	0	0	0	0	0
hxuB	BIOFNBDB_930310	0	0	0	0	0	0	0	0	0.931609	0	1.22531	0	0
hxuB	BIOFNBDB_363613	0	0	0	0	0	0	0	0	3.23899	0	0.61832	0	0
hxuB	BIOFNBDB_714837	0	0	0	0	0	0	0	0	2.42924	0	0	0	0
hxuB	BIOFNBDB_253077	0	0	0	0	1.25951	0	0	0	1.6195	0.454595	0.61832	0	0
hxuB	BIOFNBDB_1512552	0.580568	0	0	0	0	0	0	0	1.39741	0	0	0	0
hxuB	ANEFFJCL_139563	0.321583	0	0	0	0	2.62734	0	0	2.94793	0	0.544945	0	0
hxuB	BIOFNBDB_496067	0	0	0	0	0.539791	0	0	0	1.21462	1.81838	1.23664	0	0
hxuB	BIOFNBDB_1226346	0	1.69238	0	0	0.506521	0	0	0	1.86322	0	1.22531	0.448372	0
hxuB	BIOFNBDB_338979	0	0	0	0	0	0	0	0	1.6195	0	1.23664	0	0
hxuB	BIOFNBDB_1471167	0	0	0	0	0	0	0	0	1.39741	0	1.22531	0	0
hxuB	BIOFNBDB_420440	0.584092	0.529372	0	0	0	0	0	0	0	0	1.23664	2.71953	0
hxuB	BIOFNBDB_1123086	0	1.69238	0	0	0	0	0	0	0.465805	0.448185	2.45061	1.34512	0
hxuB	BIOFNBDB_727874	1.46023	0	0	0	0.17993	0	0	2.09439	0	0	0	2.26628	0
hxuB	BIOFNBDB_1235870	2.61256	0	0	0	0.675361	0	0	0	0.931609	0.448185	0	1.34512	0
hxuB	BIOFNBDB_667870	0.584092	0	0	0	0	2.9294	14.1732	0	19.0291	0.909189	6.80152	0.906511	0
hxuB	ANEFFJCL_73646	0	3.44994	0	0	0	2.62734	2.61101	0	7.53361	0.960577	4.35956	0	0
hxuB	ANEFFJCL_53713	0.964748	0	0	0	0.225088	0	7.83302	0	8.8438	0.960577	5.44945	1.91382	0
hxuB	BIOFNBDB_390569	1.16818	0	0	0	0	0	5.66927	0	10.5267	0	3.70992	0	0
hxuB	BIOFNBDB_1147176	0.870852	0	0	0	0	0	0	0	33.5379	0.89637	24.5061	0.448372	0
hxuB	KJCDKOCO_131689	0	0.510456	0	0	0.8747	0	0	0	15.4238	5.51984	16.6731	0.462528	0
hxuB	BIOFNBDB_667975	0	0.529372	0	0	0.719722	0	0	0	19.0291	5.45514	17.9313	0.453255	0
hxuB	ANEFFJCL_261827	0.321583	0	0	0	1.35053	10.5094	0	0	8.51626	2.88173	2.17978	0	0
hxuB	KJCDKOCO_291501	0	0	0	0	1.09338	7.047	2.31328	0	6.37071	0	2.29973	0	0
hxuB	BIOFNBDB_1538144	0.290284	0	0	0	0	3.05598	0	0	0	0	18.9923	0.896744	0
hxuB	ANEFFJCL_165083	0	0.492848	0	0	0	0	0	0	5.24077	1.92115	7.08428	0.478454	0
hxuB	BIOFNBDB_668017	0.584092	2.11749	0	0	0	0	0	0	6.47798	1.81838	3.70992	0	0
hxuB	BIOFNBDB_602381	0.584092	4.76435	0	0	0.17993	0	0	0.698128	0.809748	0.909189	35.2442	2.71953	0
hxuB	ANEFFJCL_87498	5.14532	0.985697	0	0	0	0	0	0	1.63774	0.480289	5.44945	10.0475	0
hxuB	BIOFNBDB_637530	0.876138	1.58812	0	0	0	8.78819	0	0	1.21462	0	1.23664	7.25209	0
hxuB	BIOFNBDB_22090	0.584092	46.0554	0	0	12.5951	32.2234	19.8425	0	176.93	18.1838	61.832	4.98581	0
hxuB	ANEFFJCL_175045	1.60791	50.2705	0	0	19.1325	44.6648	36.5541	1.45356	182.772	25.4553	65.3934	6.2199	0
hxuB	KJCDKOCO_04157	4.19172	52.5769	0	0	19.2434	51.678	23.1328	1.57823	188.104	26.2193	76.4662	8.32551	0
hxuB	KJCDKOCO_281884	5.15905	22.9705	0	0	1.7494	23.49	25.4461	4.73468	138.144	36.339	131.66	27.2892	0
hxuB	BIOFNBDB_441798	2.33637	20.1162	0	0	1.25951	23.4352	34.0156	3.49064	124.701	25.0027	111.298	21.303	0
hxuB	BIOFNBDB_582487	2.04432	0	0	5.28599	71.9722	117.176	79.3698	20.9439	0	7.27351	0	32.1811	0
hxuB	ANEFFJCL_136072	8.36115	43.3707	0	0	10.5791	34.1554	26.1101	13.8089	21.2906	44.6668	9.26406	19.6166	15.6197
hxuB	BIOFNBDB_1040771	1.16114	27.078	15.6091	14.7368	9.11738	42.7838	26.2333	2.66959	50.7727	68.1241	4.90123	13.8995	33.997
hxuB	KJCDKOCO_159023	45.4641	16.3346	0	40.1457	4.81085	0	6.93985	7.89113	24.8122	3.6799	25.2971	34.6896	6.71409
hxuB	KJCDKOCO_52140	25.1503	15.8241	0	17.2053	0	7.047	11.5664	5.52379	33.8654	3.21991	12.6485	59.6661	0
hxuB	BIOFNBDB_909311	39.4786	9.59014	0	19.649	0.16884	0	5.82961	3.33698	17.2348	0.89637	23.2808	28.2474	6.18128
hxuB	BIOFNBDB_399804	10.8057	5.29372	4.24184	0	13.8546	5.85879	8.50391	16.7551	4.85849	4.09135	6.80152	11.7846	45.128
hxuB	KJCDKOCO_83721	11.2854	16.3346	0	0	19.2434	0	0	11.8367	25.1475	5.51984	10.3488	16.1885	6.71409
hxuB	BIOFNBDB_1487894	10.1599	18.052	0	0	14.8579	0	0	10.6783	35.867	5.37822	11.0278	15.693	6.18128
hxuB	BIOFNBDB_878866	0.580568	40.0529	0	0	11.8188	21.3919	8.74442	3.33698	39.5934	42.5776	4.28858	6.72558	15.4532
hxuB	ANEFFJCL_01132	9.64748	9.36412	0	22.6612	14.1805	13.1367	5.22201	1.45356	17.3601	9.12548	3.81461	13.3967	3.12394
hxuB	KJCDKOCO_105513	4.19172	6.63592	9.39611	22.9404	6.34158	14.094	6.93985	14.204	20.4533	11.0397	6.8992	13.4133	16.7852
hxuB	BIOFNBDB_92184	39.4262	15.3518	0	0	1.61937	5.85879	5.66927	6.28316	9.71698	1.81838	14.2214	31.2746	0
hxuB	BIOFNBDB_1387926	2.32227	10.7184	0	0	3.71449	33.6158	23.3185	1.33479	80.1184	3.58548	18.3796	6.72558	0
hxuB	BIOFNBDB_136631	0	0	0	5.28599	0	11.7176	2.83464	1.39626	4.85849	0	1.23664	11.3314	0
hxuB	BIOFNBDB_1366448	2.03199	3.38476	0	0	3.71449	0	0	2.66959	5.58966	1.34455	0.612654	9.86419	0
hxuB	BIOFNBDB_972918	0	0	0	0	0	0	0	0	0	0	0	0	0
hxuB	BIOFNBDB_811002	0	0	0	0	0	0	0	0	0	0	0	0	0
hxuB	BIOFNBDB_811001	0	0	0	0	0	0	0	0	0	0	0	0	0
hxuB	BIOFNBDB_794978	0	0	0	0	0	0	0	0	0	0	0	0	0
hxuB	BIOFNBDB_1573813	0	0	0	0	0	0	0	0	0	0	0	0	0
hxuB	BIOFNBDB_1508372	0	0	0	0	0	0	0	0	0	0	0	0	0
hxuB	BIOFNBDB_1380764	0	0	0	0	0	0	0	0	0	0	0	0	0
hxuB	BIOFNBDB_1362891	0	0	0	0	0	0	0	0	0	0	0	0	0
hxuB	BIOFNBDB_1348206	0	0	0	0	0	0	0	0	0	0	0.612654	0	0
hxuB	BIOFNBDB_1337782	0	0	0	0	0	0	0	0	0	0	0	0	0
hxuB	BIOFNBDB_1323523	0	0	0	0	0	0	0	0	0	0	0	0	0
hxuB	BIOFNBDB_1323064	0	0	0	0	0	0	0	0	0	0	0	0	0
hxuB	BIOFNBDB_1296046	0	0	0	0	0	0	0	0	0	0	0	0	0
hxuB	BIOFNBDB_1245955	0	0	0	0	0	0	0	0	0	0	0	0	0
hxuB	BIOFNBDB_1187120	0	0	0	0	0	0	0	0	0	0	0	0	0
hxuB	BIOFNBDB_1174607	0	0	0	0	0	0	0	0	0	0	0	0	0
hxuB	BIOFNBDB_1084545	0	0	0	0	0	0	0	0	0	0	0	0	0
hxuB	BIOFNBDB_1066233	0	0	0	0	0	0	0	0	0	0	0	0	0
hxuB	BIOFNBDB_84609	0.292046	0	0	0	0.17993	0	0	0	0	0	0	0	0
hxuB	BIOFNBDB_777999	0	0	0	0	0	0	0	0	0	0	0	0	0
hxuB	BIOFNBDB_773059	0	0	0	0	0	0	0	0	0.809748	0	0	0	0
hxuB	BIOFNBDB_648633	0	0	0	0	0	0	0	0	0	0	0	0	0
hxuB	BIOFNBDB_611564	0	0	0	0	0	0	0	0	0	0	0	0	0
hxuB	BIOFNBDB_608313	0	0	0	0	0	0	0	0	0	0	0	0	0
hxuB	BIOFNBDB_538884	0	0	0	0	0	0	0	0	0	0	0	0	0
hxuB	BIOFNBDB_51341	0	0	0	0	0	0	0	0	0	0	0	0	0
hxuB	BIOFNBDB_40002	0	0	0	0	0	0	0	0	0	0	0	0	0
hxuB	BIOFNBDB_397835	0	0	0	0	0	0	0	0	0	0	0	0	0
hxuB	BIOFNBDB_315506	0	0	0	0	0	0	0	0	0	0	0	0	0
hxuB	BIOFNBDB_291926	0	0	0	0	0	0	0	0	0	0	0	0	0
hxuB	BIOFNBDB_109544	0	0	0	0	0	0	0	0	0	0	0	0	0
hxuB	KJCDKOCO_96391	0	0	0	0	0.43735	0	0	0	0	0	0	0.462528	0
hxuB	KJCDKOCO_64775	0	0	0	0	0	0	0	0	0	0	0	0	0
hxuB	KJCDKOCO_279097	0	0	0	0	0	0	0	0	0	0	0	0	0
hxuB	KJCDKOCO_23670	0	0	0	0	0	0	0	0	0	0	0	0	0
hxuB	KJCDKOCO_214753	0	0	0	0	0	0	0	0	0	0	0	0	0
hxuB	KJCDKOCO_101454	0	0	0	0	0	0	0	0	0	0	0	0	0
hxuB	ANEFFJCL_67132	0	0	0	0	0	0	0	0	0	0	0	0	0
hxuB	ANEFFJCL_21281	0	0	0	0	0	0	0	0	0	0	0	0	0
hxuB	ANEFFJCL_122602	0	0	0	0	0	0	0	0	0	0	0	0	0
hxuB	ANEFFJCL_169859	0	0	0	0	0	0	0	0	0	0	0	0	0
hxuB	BIOFNBDB_730131	1.16818	2.64686	0	0	1.07958	0	2.83464	2.79251	18.6242	2.72757	11.7481	0	6.01706
hxuB	ANEFFJCL_224165	1.28633	0.985697	0	0	0.450176	2.62734	0	1.45356	6.87851	3.36202	15.8034	0.478454	12.4957
hxuB	BIOFNBDB_809193	1.7417	0.564126	0	0	0.16884	0	0	0	10.2477	3.58548	11.0278	2.69023	12.3626
hxuB	BIOFNBDB_827642	0.580568	1.12825	0	0	1.35072	12.2239	5.82961	0	19.5638	3.58548	4.90123	0	0
hxuB	BIOFNBDB_730149	0.876138	4.76435	4.24184	0	1.43944	17.5764	5.66927	0	12.5511	2.72757	4.32824	3.17279	0
hxuB	BIOFNBDB_658711	0	4.23498	0	0	2.3391	5.85879	2.83464	1.39626	40.4874	4.54595	25.3511	0.453255	0
hxuB	BIOFNBDB_966647	0.870852	3.38476	0	0	0	3.05598	0	0.667397	43.3198	9.86007	25.7315	4.93209	0
hxuB	ANEFFJCL_223099	3.21583	0	50.4049	0	3.37632	7.88202	0	0	6.87851	1.44087	13.6236	1.43536	6.24787
hxuB	ANEFFJCL_116887	0.321583	8.87127	0	0	5.17702	13.1367	10.444	0.726782	31.1171	9.12548	13.6236	4.30609	0
hxuB	KJCDKOCO_171040	0.967321	7.14638	4.69806	0	2.18675	11.745	6.93985	3.15645	19.4474	4.59987	10.9237	1.85011	6.71409
hxuB	ANEFFJCL_151132	1.9295	5.42133	0	0	0.675264	2.62734	7.83302	0	27.5141	7.68462	26.7023	7.17681	0
hxuB	KJCDKOCO_74858	3.86928	4.08365	0	0	1.53073	21.141	18.5063	0	22.8004	0.919974	14.9483	6.93792	0
hxuB	BIOFNBDB_746347	5.54887	6.35247	0	0	0	5.85879	2.83464	0	11.3365	0.909189	1.23664	22.2095	0
hxuB	ANEFFJCL_255218	8.68273	6.40703	0	0	2.25088	0	0	0	4.58568	0.960577	5.44945	13.3967	0
hxuB	BIOFNBDB_1586807	7.83767	4.51301	0	0	2.19492	0	0	0	6.05546	0.89637	6.73919	12.106	0
hxuB	ANEFFJCL_56954	3.21583	0.985697	4.58226	22.6612	0.225088	7.88202	0	0.726782	6.87851	1.44087	4.35956	17.7028	0
hxuB	BIOFNBDB_612756	8.17729	1.05874	0	0	0.17993	5.85879	5.66927	2.79251	4.04874	2.27297	9.2748	28.5551	0
pacS	BIOFNBDB_1111487	0	1.12825	0	0	0.844202	0	0	0	0.465805	1.34455	0	0.448372	3.09064
pacS	BIOFNBDB_1332970	0	0	0	0	0.16884	0	0	0	0.931609	0	0	0	3.09064
pacS	BIOFNBDB_1293075	0	0	0	0	0.337681	0	0	0	0	0	0	0	6.18128
pacS	BIOFNBDB_395299	0.584092	0	0	0	0.359861	0	0	0	0.809748	0.909189	0	0	6.01706
pacS	BIOFNBDB_1269202	0	0	0	0	0.337681	0	0	0	0.931609	9.86007	0	0	6.18128
pacS	BIOFNBDB_544980	0	0	0	0	0	0	0	0	2.02437	0.454595	0.61832	0	6.01706
pacS	BIOFNBDB_789077	0	0	0	0	0	0	0	0	0.809748	0	3.70992	0	0
pacS	BIOFNBDB_1534119	0.290284	0	0	0	0	0	0	0	0	2.24092	1.22531	0.448372	0
pacS	ANEFFJCL_190722	0.321583	0	0	0	0.675264	0	0	0	1.31019	0	1.08989	0.956908	0
pacS	KJCDKOCO_223878	0	0.510456	0	0	0	0	0	0	1.6765	0	1.14987	0.462528	0
pacS	BIOFNBDB_627544	1.46023	0	0	0	0	0	0	0	0	0.454595	0.61832	0	0
pacS	BIOFNBDB_1264460	0.870852	0	0	0	1.18188	0	0	0	0	0	0	1.34512	0
pacS	BIOFNBDB_1287621	0.580568	0	0	0	0.16884	0	0	0	0	0.89637	0	1.34512	0
pacS	ANEFFJCL_237770	0.321583	0	0	0	0	0	0	0	0.655097	1.44087	0	0	0
pacS	BIOFNBDB_143603	0	0	0	0	0	0	0	0	0.809748	3.63676	0	0	0
pacS	BIOFNBDB_304415	0	0.529372	0	0	0.359861	0	0	0	0.404874	2.72757	0	0	0
pacS	ANEFFJCL_31164	0.964748	0	0	0	0.450176	0	0	0	1.63774	1.44087	0	0	0
pacS	BIOFNBDB_599097	0.292046	0.529372	0	0	0.359861	0	0	0	1.21462	1.36378	0	0	0
pacS	BIOFNBDB_156109	0	0	0	0	0	0	0	0	1.6195	0	0.61832	0.453255	0
pacS	BIOFNBDB_11260	0	0	0	0	0	0	0	0	1.6195	0	0	0	0
pacS	BIOFNBDB_1287622	0	0	0	0	0.16884	0	0	0	1.86322	0.89637	0	0.448372	0
pacS	ANEFFJCL_68572	0	0	0	0	0	0	0	0	1.31019	0.960577	0.544945	0	0
pacS	KJCDKOCO_68556	0	0	0	0	0.8747	0	0	0	1.3412	0.459987	0	0	0
pacS	BIOFNBDB_232940	1.75228	0	0	0	0	0	0	0	0	0	0	0	0
pacS	ANEFFJCL_173316	0	0	0	0	1.12544	0	0	0	0.655097	0.960577	0	0	0
pacS	BIOFNBDB_1505104	0	0	0	0	1.18188	0	0	0	0	0.448185	0.612654	0.896744	0
pacS	BIOFNBDB_156110	0	0	0	0	0	0	0	0	0	0	1.23664	0	0
pacS	BIOFNBDB_987634	0.290284	0	0	0	0	0	0	0	0	0	1.22531	0.448372	0
pacS	BIOFNBDB_1505106	0	0	0	0	0.675361	0	0	0	0	0	1.22531	0	0
pacS	BIOFNBDB_962728	0.580568	0.564126	0	0	0.16884	0	0	0	0.931609	0.89637	1.22531	0	0
pacS	BIOFNBDB_395302	0.876138	0	4.24184	0	0.899652	0	0	0	0.404874	0.909189	0	0	0
pacS	ANEFFJCL_237768	0	0	0	0	1.35053	0	0	0	1.96529	2.40144	0	0	0
pacS	BIOFNBDB_734133	0.292046	0	0	0	0.359861	0	0	0	1.21462	6.81892	0.61832	0	0
pacS	BIOFNBDB_122245	0.292046	1.58812	0	0	0	0	0	0	0.404874	7.72811	0	0.453255	0
pacS	BIOFNBDB_143602	1.16818	0	0	0	0	0	0	0	0.404874	8.1827	0.61832	0	0
pacS	BIOFNBDB_898752	0	0	0	0	0	3.05598	0	0	0.465805	0	0	0	0
pacS	BIOFNBDB_143605	0	0	0	0	0	5.85879	0	0	0	0.454595	0	0	0
pacS	BIOFNBDB_1127012	0.870852	1.69238	0	0	2.02608	0	0	0	0	1.79274	1.22531	0	0
pacS	BIOFNBDB_22694	0.876138	1.05874	0	0	0.17993	0	0	0	0.404874	2.72757	1.23664	0.453255	0
pacS	ANEFFJCL_173984	1.60791	3.94279	0	0	2.25088	0	0	0	0.655097	0	0.544945	0.478454	0
pacS	BIOFNBDB_262441	0	13.7637	0	0	0	0	0	0	0	0	0	0	0
pacS	BIOFNBDB_1269825	0.290284	1.12825	0	0	0	0	0	0	0.931609	0.448185	0	2.24186	0
pacS	BIOFNBDB_878186	0.870852	1.12825	0	0	0.16884	0	0	0	0.465805	2.24092	0	0	0
pacS	ANEFFJCL_227431	0	3.94279	0	0	0	0	0	0	0	0	0	0	0
pacS	ANEFFJCL_188654	0	2.46424	0	0	0.450176	0	0	0	0	0	0	0	0
pacS	ANEFFJCL_227432	0	2.95709	0	0	0	0	0	0	0	0	0	0	0
pacS	KJCDKOCO_244375	0	0	0	0	0	0	6.93985	0	0	0	0	0.925056	0
pacS	BIOFNBDB_1346270	0	0	0	0	0	0	2.91481	0	1.86322	0	1.22531	0	0
pacS	BIOFNBDB_849908	0.580568	0.564126	0	0	0.844202	0	0	0	3.26063	4.03366	0.612654	0.448372	0
pacS	ANEFFJCL_31167	0.964748	0.492848	0	0	0.450176	0	0	0	4.25813	2.88173	0	0	0
pacS	BIOFNBDB_216074	0	0	0	0	0	0	0	0	5.66824	1.36378	0	0.906511	0
pacS	BIOFNBDB_905444	0	1.12825	0	0	0.675361	0	0	0	1.39741	1.34455	0	0	0
pacS	BIOFNBDB_587957	0	1.05874	0	0	0	0	0	0	2.83412	0	0	0	0
pacS	ANEFFJCL_68571	0.321583	0	0	0	0.450176	0	0	0	3.93058	0.480289	1.08989	0	0
pacS	BIOFNBDB_1287624	0.580568	0	0	0	0.337681	0	0	0	3.72644	0.89637	0	0.448372	0
pacS	BIOFNBDB_160522	0	0	0	0	0.359861	0	0	0	3.23899	0	0	0	0
pacS	BIOFNBDB_848323	1.7417	0	0	19.649	0.675361	0	0	0	0	0	0	0	0
pacS	BIOFNBDB_96459	0.584092	1.05874	0	10.572	1.7993	0	0	0	0.404874	5.45514	1.23664	0.453255	0
pacS	BIOFNBDB_987539	0.580568	0.564126	0	0	0.16884	0	0	0	2.79483	19.272	0.612654	0	0
pacS	ANEFFJCL_106368	0	0	0	0	0.450176	0	0	0	5.24077	3.36202	1.63483	0	0
pacS	BIOFNBDB_433963	0	0	0	0	1.61937	0	0	0	5.66824	7.27351	0	0.453255	0
pacS	BIOFNBDB_143601	0.292046	0.529372	0	0	0.359861	0	0	0	4.04874	5.45514	3.0916	0	0
pacS	KJCDKOCO_87892	0.32244	0	0	0	0	0	0	0	1.0059	3.6799	2.29973	0.925056	0
pacS	BIOFNBDB_1256239	0	0	0	0	0.675361	0	0	0	1.39741	9.41188	1.22531	0.448372	0
pacS	BIOFNBDB_1268251	0.580568	0	0	0	0.506521	0	0	0	1.39741	11.2046	1.83796	0.448372	0
pacS	ANEFFJCL_203893	0	0	0	0	1.12544	2.62734	0	0	8.51626	0	0	0	0
pacS	BIOFNBDB_143604	0.584092	0	0	0	0.17993	2.9294	0	0	4.85849	1.36378	1.23664	0	0
pacS	ANEFFJCL_71178	1.28633	0	0	0	0	2.62734	0	0	1.96529	6.24375	0.544945	0	0
pacS	BIOFNBDB_578247	0	0	0	0	4.31833	5.85879	0	0	0	5.90973	0	0.453255	0
pacS	BIOFNBDB_1380450	0	0	0	0	0	0	0	0	2.79483	0	4.90123	0	6.18128
pacS	BIOFNBDB_1441940	0	0	0	0	0.337681	0	0	0	5.12385	0.89637	4.90123	0	6.18128
pacS	BIOFNBDB_304412	0.292046	0.529372	0	0	0.359861	0	0	0	0.404874	10.0011	3.70992	0	3.00853
pacS	BIOFNBDB_1541994	0.580568	1.12825	0	0	5.06521	0	0	0	0	6.72277	0	0.896744	9.27191
pacS	KJCDKOCO_87784	0	0.510456	0	0	3.4988	0	0	2.36734	0	8.27977	0	0.925056	3.35704
pacS	BIOFNBDB_54043	0	0.529372	0	0	2.51903	0	0	0	0	7.27351	1.23664	0.453255	3.00853
pacS	BIOFNBDB_188757	22.7796	1.05874	0	0	0.17993	0	2.83464	0	0	0	1.23664	0.906511	0
pacS	ANEFFJCL_147310	6.11007	0	0	0	0.450176	0	0	0	0.327548	1.44087	2.17978	1.91382	0
pacS	ANEFFJCL_53955	1.28633	1.97139	0	0	1.12544	0	0	0	1.31019	2.88173	3.26967	2.39227	0
pacS	BIOFNBDB_905442	4.93483	0	0	0	0.844202	0	0	0	5.58966	4.48185	1.22531	0	0
pacS	BIOFNBDB_1443966	1.7417	0	0	0	0	0	0	0	4.19224	8.9637	0.612654	1.79349	0
pacS	BIOFNBDB_427322	2.92046	0.529372	0	0	1.25951	0	0	0	2.83412	5.90973	0	0	0
pacS	ANEFFJCL_130308	0	1.97139	0	0	4.50176	0	0	0	3.60303	0.480289	0	1.43536	0
pacS	KJCDKOCO_194167	0.644881	1.02091	0	0	0.43735	0	0	0	3.35301	3.21991	0	1.85011	3.35704
pacS	BIOFNBDB_1534121	2.32227	0.564126	0	0	2.36376	0	2.91481	0	3.26063	5.8264	0	0.448372	0
pacS	ANEFFJCL_106369	0.321583	0	0	0	1.8007	0	2.61101	0	5.24077	5.28317	1.63483	0	0
pacS	ANEFFJCL_74013	1.28633	0	0	0	2.25088	0	2.61101	0	3.60303	3.84231	2.17978	0	0
pacS	ANEFFJCL_237769	0	0	0	0	0.225088	0	5.22201	0	1.63774	6.72404	0	2.39227	0
pacS	KJCDKOCO_194168	0.32244	0	0	0	1.7494	0	4.62657	0	2.3471	2.75992	0	0.462528	0
pacS	BIOFNBDB_232942	1.16818	0	0	0	1.43944	0	8.50391	0	0.404874	0.909189	0	0.906511	0
pacS	BIOFNBDB_1380447	0	0	0	0	0	3.05598	2.91481	0	0.931609	0.448185	2.45061	0	0
pacS	KJCDKOCO_57700	0	0	0	0	0	11.745	0	0	5.02951	0.919974	1.14987	0.462528	0
pacS	BIOFNBDB_1332969	0	0	0	0	0	15.2799	0	0	0.931609	0.89637	0	0	0
pacS	ANEFFJCL_130310	0	0	0	0	10.354	5.25468	0	0	1.96529	9.12548	0.544945	0.478454	0
pacS	BIOFNBDB_1287279	0	1.12825	0	0	0.16884	6.11197	0	0	1.39741	1.79274	0	0	6.18128
pacS	BIOFNBDB_1521551	2.61256	3.38476	0	0	6.75361	0	0	0	9.31609	0	0.612654	0.896744	0
pacS	BIOFNBDB_1577950	8.9988	4.51301	0	0	4.22101	0	0	0	1.39741	3.13729	0	1.79349	0
pacS	ANEFFJCL_227429	0	36.9636	0	0	0.450176	0	0	0	0.982645	1.44087	1.08989	0	3.12394
pacS	BIOFNBDB_262443	0	39.7029	0	0	0.359861	0	0	0	1.21462	0.909189	1.23664	0	0
pacS	ANEFFJCL_173313	0	10.3498	0	0	0.675264	2.62734	0	0	0.982645	0	0.544945	0	0
pacS	BIOFNBDB_1111486	0.290284	6.20538	0	0	3.20797	0	0	0	0.931609	2.24092	0.612654	0	0
pacS	BIOFNBDB_528780	0.292046	2.11749	0	0	0	0	0	0	6.88286	4.54595	4.94656	0.906511	0
pacS	BIOFNBDB_66592	0.584092	2.11749	0	0	1.7993	0	0	0	4.45361	23.6389	1.23664	0.906511	0
pacS	BIOFNBDB_1044703	1.45142	0	0	0	4.55869	0	0	0	3.72644	7.17096	3.06327	0	0
pacS	BIOFNBDB_387182	0.584092	1.58812	0	0	1.25951	0	0	0	3.23899	23.6389	9.89312	0	0
pacS	BIOFNBDB_1127015	0.870852	0.564126	0	0	3.71449	0	0	0	1.86322	4.48185	1.83796	2.69023	3.09064
pacS	BIOFNBDB_1218680	0	1.12825	0	0	3.37681	0	0	0	2.32902	2.68911	1.83796	0	3.09064
pacS	BIOFNBDB_1521550	2.61256	5.07713	0	0	7.09129	0	0	0	3.26063	0	0.612654	0	0
pacS	BIOFNBDB_703884	2.92046	2.11749	0	0	2.15916	0	0	0	3.64387	28.1849	1.85496	0	0
pacS	BIOFNBDB_1433534	12.1919	25.9498	3.90228	0	31.4043	0	0	0	0.931609	44.3703	0.612654	3.58698	9.27191
pacS	ANEFFJCL_154176	1.28633	29.5709	0	0	16.2063	0	2.61101	0	10.8091	14.8889	0	1.91382	12.4957
pacS	BIOFNBDB_1112419	3.19312	18.052	0	0	16.0398	0	0	0	2.32902	61.8495	1.83796	2.69023	6.18128
pacS	ANEFFJCL_188651	0.643165	19.7139	0	0	6.30246	18.3914	7.83302	0	8.18871	4.80289	0	0.956908	12.4957
pacS	ANEFFJCL_42259	0.964748	1.97139	0	0	1.12544	13.1367	5.22201	0	10.154	2.88173	15.8034	0.956908	18.7436
pacS	ANEFFJCL_85058	0	4.43563	0	0	1.35053	23.646	13.055	0	5.56832	0	6.53934	2.87072	6.24787
pacS	BIOFNBDB_591660	3.21251	4.23498	0	0	2.3391	2.9294	5.66927	0	20.6486	21.8205	39.5725	1.81302	0
pacS	KJCDKOCO_141034	5.80393	7.14638	0	0	6.34158	9.396	0	0	13.0767	12.8796	6.8992	6.01287	0
pacS	BIOFNBDB_259715	10.5137	6.35247	0	0	8.45673	5.85879	5.66927	1.39626	4.85849	1.81838	6.1832	14.5042	0
pacS	ANEFFJCL_188484	11.577	23.1639	0	0	36.0141	2.62734	0	0	20.308	2.40144	3.81461	2.39227	0
pacS	ANEFFJCL_188483	6.11007	5.91418	0	0	22.2837	2.62734	5.22201	0	9.82645	1.92115	3.81461	7.65527	0
pacS	BIOFNBDB_1521552	4.93483	10.1543	0	0	18.4036	0	2.91481	0	30.2773	12.101	9.80246	6.27721	0
pacS	ANEFFJCL_147307	33.123	4.92848	0	0	2.02579	0	0	0	4.58568	2.40144	8.71912	5.263	0
pacS	BIOFNBDB_773307	37.966	6.35247	0	0	3.05882	0	0	0	14.1706	9.54649	16.0763	7.70534	0
pacS	BIOFNBDB_178563	2.04432	4.76435	4.24184	0	1.25951	2.9294	0	0	6.07311	19.5476	3.0916	0.906511	3.00853
pacS	ANEFFJCL_68570	7.3964	3.44994	41.2404	0	1.12544	0	2.61101	0	10.4815	12.9678	9.26406	0.956908	0
pacS	BIOFNBDB_528782	0	5.29372	16.9674	0	1.97923	2.9294	2.83464	0	4.04874	4.54595	8.65648	0	0
pacS	BIOFNBDB_23178	0.876138	18.528	0	0	35.0864	0	5.66927	0	1.6195	22.7297	0	4.98581	0
pacS	ANEFFJCL_99015	0.321583	13.3069	0	0	4.27667	7.88202	5.22201	0	3.27548	1.92115	0.544945	1.43536	3.12394
pacS	ANEFFJCL_130309	3.53741	4.92848	0	0	7.65299	5.25468	2.61101	0	6.87851	32.1793	11.9888	0.956908	0
pacS	BIOFNBDB_734132	2.92046	5.29372	0	0	2.87889	2.9294	2.83464	0	4.85849	46.3687	9.89312	0.453255	3.00853
pacS	BIOFNBDB_1567545	3.48341	0	0	0	0.506521	0	0	0	2.32902	5.8264	3.06327	1.79349	3.09064
pacS	BIOFNBDB_789071	0	0	0	0	0	0	0	0	0.809748	0	0	0	0
pacS	BIOFNBDB_786172	0	0	0	0	0	0	0	0	0	0	0	0	0
pacS	BIOFNBDB_726222	0	0	0	0	0	0	0	0	0.404874	0	0	0	0
pacS	BIOFNBDB_723172	0	0	0	0	0	0	0	0	0	0	0	0	0
pacS	BIOFNBDB_599098	0	0	0	0	0.539791	0	0	0	0.404874	0	0	0	0
pacS	BIOFNBDB_599095	0	0	0	0	0.17993	0	0	0	0	0	0	0	0
pacS	BIOFNBDB_587959	0	0	0	0	0	0	0	0	0.404874	0	0	0	0
pacS	BIOFNBDB_587958	0	0	0	0	0	0	0	0	0	0	0	0	0
pacS	BIOFNBDB_499316	0.584092	0	0	0	0	0	0	0	0	0.454595	0	0	0
pacS	BIOFNBDB_499315	0	0	0	0	0	0	0	0	0	0	0	0	0
pacS	BIOFNBDB_499314	0	0	0	0	0	0	0	0	0	0	0	0	0
pacS	BIOFNBDB_370685	0	0	0	0	0	0	0	0	0	0	0	0	0
pacS	BIOFNBDB_363216	0	0	0	0	0	0	0	0	0.809748	0.454595	0	0	0
pacS	BIOFNBDB_363215	0	0	0	0	0	0	0	0	0	0.454595	0	0	0
pacS	BIOFNBDB_320273	0	0	0	0	0	0	0	0	0.809748	0	0	0	0
pacS	BIOFNBDB_303965	0	0	0	0	0	0	0	0	0	0	0	0	0
pacS	BIOFNBDB_291106	0	0	0	0	0	0	0	0	0	0.909189	0	0.453255	0
pacS	BIOFNBDB_284351	0	0	0	0	0	0	0	0	0	0	0	0	0
pacS	BIOFNBDB_256412	0	0	0	0	0	0	0	0	0	0	0	0	0
pacS	BIOFNBDB_232943	0.584092	0	0	0	0.17993	0	0	0	0.404874	0	0	0.906511	0
pacS	BIOFNBDB_232941	0	0	0	0	0	0	0	0	0	0.454595	0	0	0
pacS	BIOFNBDB_11261	0	0	0	0	0	0	0	0	0.809748	0	0	0	0
pacS	BIOFNBDB_11259	0	0	0	0	0	0	0	0	0.809748	0	0	0	0
pacS	BIOFNBDB_905443	0	0	0	0	0	0	0	0	0.465805	0	0	0	0
pacS	BIOFNBDB_819479	0	0	0	0	0	0	0	0	0	0	0	0	0
pacS	BIOFNBDB_1529045	0	0	0	0	0.337681	0	0	0	0	0	0	0	0
pacS	BIOFNBDB_1504254	0.580568	0	0	0	0	0	0	0	0	0	0	0.448372	0
pacS	BIOFNBDB_1443964	0.290284	0	0	0	0	0	0	0	0	0	0	0	0
pacS	BIOFNBDB_1355804	0	0	0	0	0	0	0	0	0	0	0	0	0
pacS	BIOFNBDB_1269203	0	0	0	0	0	0	0	0	0	0.89637	0	0	0
pacS	BIOFNBDB_1188396	0.290284	0	0	0	0	0	0	0	0	0.89637	0	0	0
pacS	KJCDKOCO_66990	0.644881	0	0	0	0.218675	0	0	0	0	0	0	0	0
pacS	KJCDKOCO_237247	0	0	0	0	0	0	0	0	0	0	0	0	0
pacS	KJCDKOCO_205563	0	0	0	0	0	0	0	0	0	0	0	0	0
pacS	KJCDKOCO_142798	0.644881	0	0	0	0.43735	0	0	0	0	0	0	0	0
pacS	ANEFFJCL_71176	0	0	0	0	0	0	0	0	0	0.480289	0	0	0
pacS	ANEFFJCL_51570	0	0	0	0	0	0	0	0	0	0	0	0	0
pacS	ANEFFJCL_33446	0.321583	0	0	0	0.225088	0	0	0	0	0	0	0	0
pacS	ANEFFJCL_204548	0	0	0	0	0	0	0	0	0	0	0	0	0
pacS	ANEFFJCL_204546	0	0	0	0	0	0	0	0	0	0	0	0	0
pacS	ANEFFJCL_204545	0	0	0	0	0	0	0	0	0	0	0	0	0
pacS	ANEFFJCL_20007	0	0	0	0	0	0	0	0	0	0	0	0	0
pacS	ANEFFJCL_190721	0	0	0	0	0	0	0	0	0	0	0	0	0
pacS	ANEFFJCL_188653	0	0.492848	0	0	0	0	0	0	0	0	0	0	0
pacS	ANEFFJCL_176694	0	0	0	0	0	0	0	0	0	0	0	0	0
pacS	ANEFFJCL_171283	0	0	0	0	0	0	0	0	0.655097	0	0	0.478454	0
pacS	ANEFFJCL_173315	0	0	0	0	0	0	0	0	0	0	0	0	0
pacS	BIOFNBDB_387185	0.584092	0.529372	0	0	2.3391	0	0	0	6.07311	20.9114	9.2748	0	3.00853
pacS	BIOFNBDB_703882	0.584092	0.529372	0	0	2.15916	0	0	0	1.6195	27.2757	5.56488	1.35977	6.01706
pacS	BIOFNBDB_1287623	0.580568	0	0	0	4.38985	0	5.82961	0	5.12385	0.89637	1.22531	4.03535	0
pacS	ANEFFJCL_147309	8.68273	0.492848	0	0	1.35053	0	2.61101	0	1.96529	0	3.81461	3.34918	0
pacS	KJCDKOCO_68555	2.25708	1.02091	0	0	1.09338	0	2.31328	0	4.02361	12.8796	2.29973	3.2377	0
pacS	KJCDKOCO_87893	0.644881	0	0	0	0.218675	0	4.62657	0	5.02951	4.59987	4.02453	0	0
pacS	BIOFNBDB_370684	0.292046	2.64686	0	0	0.359861	0	2.83464	0	13.3608	6.36433	4.94656	0.453255	0
pacS	BIOFNBDB_1346269	0.290284	1.12825	0	0	2.70145	0	5.82961	0	7.91868	7.61914	2.45061	0	0
pacS	BIOFNBDB_47908	0.584092	0	0	0	0.899652	0	5.66927	0	7.28773	9.54649	6.1832	0.906511	0
pacS	BIOFNBDB_1111488	0	2.82063	0	0	2.36376	6.11197	8.74442	0	0.465805	0	0	0	0
pacS	ANEFFJCL_71179	0.643165	0.985697	0	0	0.900352	2.62734	5.22201	0	5.56832	9.12548	2.17978	0	0
pacS	BIOFNBDB_370683	0	0.529372	0	0	0.17993	5.85879	5.66927	0	4.85849	2.27297	1.23664	0	0
pacS	ANEFFJCL_147308	12.2201	0.985697	22.9113	0	1.8007	0	0	0	0.982645	0.480289	1.08989	1.91382	0
pacS	BIOFNBDB_01185	3.50455	4.76435	8.48368	0	3.77854	0	0	0	0.809748	10.9103	0	2.26628	0
pacS	BIOFNBDB_69027	0.584092	1.58812	16.9674	0	1.07958	0	0	0	0	12.7287	0.61832	0.453255	0
pacS	ANEFFJCL_15991	0.321583	0	22.9113	0	0.450176	0	0	0	6.55097	1.92115	5.44945	0.956908	0
pacS	BIOFNBDB_31100	0.292046	0	16.9674	0	0.359861	0	0	0	8.09748	1.81838	6.1832	0.906511	0
pacS	ANEFFJCL_154515	2.25108	0	0	22.6612	0.225088	0	0	0	5.89587	3.36202	9.80901	1.91382	0
pacS	BIOFNBDB_1197248	1.16114	2.82063	3.90228	4.91226	1.51956	0	0	0	1.39741	7.61914	0	1.34512	3.09064
pacS	ANEFFJCL_173983	1.9295	1.47854	0	16.9959	3.37632	0	0	0	3.60303	1.92115	0	0.478454	0
pacS	KJCDKOCO_81794	0.644881	1.02091	0	11.4702	1.7494	0	0	0	0.335301	4.59987	2.87467	1.85011	0
pacS	ANEFFJCL_277399	0.643165	0.492848	0	5.6653	0	2.62734	2.61101	0	8.18871	0.960577	1.63483	0	0
pacS	BIOFNBDB_848324	0.290284	1.12825	0	24.5613	3.20797	6.11197	0	0	0.931609	0	0	0	0
pacS	KJCDKOCO_54889	0	1.02091	0	57.3511	2.18675	0	0	0	0.670601	0	0	0	0
pacS	BIOFNBDB_1567546	5.22511	0	0	0	0.337681	0	0	0	1.39741	4.48185	17.767	7.17395	0
pacS	BIOFNBDB_118617	4.08864	6.35247	0	0	1.43944	0	2.83464	0	4.85849	11.3649	3.70992	7.25209	0
pacS	BIOFNBDB_130088	3.7966	3.70561	0	0	3.95847	0	0	1.39626	1.21462	8.1827	4.32824	4.0793	3.00853
pacS	ANEFFJCL_92535	3.21583	2.95709	0	0	4.95194	0	0	0	8.51626	76.8462	9.80901	0.956908	3.12394
pacS	BIOFNBDB_894089	4.64454	6.20538	0	0	2.5326	0	0	0	16.3032	69.4687	6.12654	0	0
pacS	BIOFNBDB_987540	0.870852	3.38476	0	0	0.675361	0	0	0	7.91868	57.3677	11.6404	0	6.18128
pacS	BIOFNBDB_24535	4.08864	1.05874	0	0	1.07958	0	0	0	5.66824	86.373	8.65648	0.906511	0
pacS	ANEFFJCL_154175	0	24.1496	0	0	4.27667	10.5094	0	0	1.31019	3.84231	0	3.82763	0
pacS	BIOFNBDB_1209351	11.6114	0	0	0	0	15.2799	2.91481	0	0	0	0	1.34512	0
pacS	BIOFNBDB_1346267	0.290284	2.82063	0	0	3.03913	6.11197	0	0	9.31609	2.24092	3.06327	1.34512	0
pacS	ANEFFJCL_203892	1.28633	0	0	0	6.52755	18.3914	0	0	20.6355	6.24375	0	1.43536	0
pacS	BIOFNBDB_216075	0	0	0	0	2.69896	23.4352	0	0	29.1509	1.81838	0	0	0
pacS	BIOFNBDB_528781	0	1.05874	0	0	0.719722	14.647	8.50391	0	1.6195	1.36378	2.47328	0	6.01706
pacS	ANEFFJCL_173312	0	9.85697	0	0	3.8265	2.62734	10.444	0	0.982645	3.84231	0.544945	0	12.4957
pacS	ANEFFJCL_204615	0	8.87127	0	0	5.17702	2.62734	13.055	0	1.31019	2.88173	0	0.478454	3.12394
pacS	ANEFFJCL_74012	0.964748	0.985697	0	0	1.8007	2.62734	5.22201	0	4.58568	5.76346	9.80901	3.34918	0
pacS	BIOFNBDB_912375	0.580568	0	0	0	0.16884	12.2239	8.74442	0	11.1793	4.48185	0	1.34512	0
pacS	ANEFFJCL_188652	0.964748	25.6281	0	0	17.782	13.1367	18.277	0	18.9978	16.3298	1.63483	10.0475	6.24787
pacS	ANEFFJCL_204614	1.28633	51.7491	0	0	10.354	18.3914	23.4991	0	4.91322	11.5269	2.72472	7.65527	12.4957
pacS	ANEFFJCL_46149	14.7928	21.6853	0	0	52.6706	18.3914	0	0	38.3232	53.7923	17.4382	2.87072	37.4872
pacS	BIOFNBDB_1112417	16.5462	39.4888	0	0	45.0804	0	2.91481	0	11.1793	179.722	4.28858	8.51907	27.8157
pacS	ANEFFJCL_43608	52.7396	10.8427	0	16.9959	2.92614	0	15.666	0	8.8438	1.92115	14.1686	25.8365	0
pacS	ANEFFJCL_196017	18.6518	14.2926	13.7468	5.6653	1.8007	5.25468	5.22201	0	40.9435	46.588	81.7417	4.78454	0
pacS	KJCDKOCO_71437	102.858	12.7614	32.8864	0	25.3663	0	2.31328	0	28.8359	7.35979	28.7467	24.514	0
pacS	BIOFNBDB_635156	18.1069	20.1162	0	79.2898	37.9653	20.5058	2.83464	0	8.09748	62.7341	9.2748	6.79883	18.0512
pacS	ANEFFJCL_138099	12.8633	35.4851	22.9113	28.3265	78.5557	0	2.61101	0	1.96529	48.0289	4.9045	6.69836	18.7436
pacS	KJCDKOCO_75545	11.9303	8.67775	14.0942	17.2053	37.8308	2.349	2.31328	0	12.4061	79.5778	12.6485	5.55034	16.7852
pacS	ANEFFJCL_221837	0.643165	7.88557	27.4936	0	3.37632	34.1554	26.1101	0	16.3774	17.7707	16.8933	0.956908	6.24787
pacS	KJCDKOCO_148458	4.51417	9.69866	18.7922	0	8.52833	32.886	23.1328	0	27.4947	33.5791	17.248	0.462528	6.71409
pacS	ANEFFJCL_15994	5.14532	0	0	0	10.5791	13.1367	18.277	0	54.7006	12.0072	53.9495	5.263	24.9915
pacS	KJCDKOCO_39609	12.2527	2.04182	0	0	7.8723	16.443	30.0727	0	23.8063	10.5797	9.77387	24.514	0
pacS	BIOFNBDB_962337	13.9336	7.33364	27.316	0	2.70145	0	2.91481	0	48.4437	21.9611	20.2176	2.69023	0
pacS	BIOFNBDB_773308	49.6478	5.29372	21.2092	0	5.75777	0	5.66927	0	22.6729	7.72811	16.0763	12.6912	0
pacS	ANEFFJCL_15992	4.82374	0	0	0	2.25088	2.62734	15.666	0	38.3232	10.0861	33.2416	4.78454	6.24787
pacS	BIOFNBDB_912376	10.4502	2.2565	0	0	0.337681	9.16795	23.3185	2.66959	14.4399	5.37822	9.80246	20.6251	0
pacS	ANEFFJCL_154516	15.436	6.89988	0	0	0	7.88202	7.83302	0	12.7744	17.7707	20.163	4.78454	0
pacS	ANEFFJCL_74014	7.07482	12.3212	0	0	7.87808	10.5094	2.61101	0	24.8937	25.9356	25.6124	7.65527	0
pacS	BIOFNBDB_184362	5.84092	44.4673	0	0	9.89617	0	5.66927	0	85.0236	88.646	37.0992	1.81302	0
pacS	KJCDKOCO_03462	7.09369	8.16729	0	0	9.40303	9.396	9.25314	0	29.5065	30.3591	44.8448	5.08781	0
pacS	BIOFNBDB_603425	1.75228	10.0581	0	0	12.7751	5.85879	8.50391	0	70.0432	76.8265	63.6869	4.98581	0
pacS	BIOFNBDB_31101	4.67274	0	0	0	2.3391	8.78819	17.0078	0	58.3019	10.0011	40.8091	4.53255	6.01706
pacS	BIOFNBDB_31102	3.21251	0	8.48368	0	7.01729	5.85879	11.3385	0	51.0141	8.6373	48.2289	3.62604	6.01706
pacS	BIOFNBDB_1009251	2.03199	7.33364	3.90228	14.7368	11.3123	12.2239	2.91481	0	1.39741	13.8937	6.12654	1.79349	0
pacS	ANEFFJCL_188485	6.11007	12.8141	0	22.6612	37.1395	5.25468	0	0	28.4967	2.40144	1.08989	9.09063	0
pacS	BIOFNBDB_1521549	7.54738	18.052	0	34.3858	36.8072	0	0	0	47.9779	5.8264	1.22531	9.41581	0
pacS	BIOFNBDB_284012	7.0091	39.1736	0	0	23.211	2.9294	5.66927	0	1.21462	93.6465	1.23664	3.62604	12.0341
pacS	ANEFFJCL_138101	16.0791	19.7139	9.16453	0	43.442	0	0	0	1.31019	33.6202	2.72472	5.263	15.6197
pacS	BIOFNBDB_96457	7.5932	6.88184	12.7255	0	17.8131	0	0	0	8.50236	40.0043	11.1298	1.81302	18.0512
pacS	BIOFNBDB_1266615	7.2571	6.76951	0	0	1.01304	0	2.91481	0	11.6451	17.4792	6.73919	20.6251	0
pacS	BIOFNBDB_910526	11.3211	12.9749	0	0	6.58477	0	0	0	26.5509	132.663	17.767	8.51907	0
pacS	ANEFFJCL_267373	157.254	636.76	36.6581	11.3306	631.597	15.764	13.055	0	42.9088	2257.36	26.1574	99.5185	209.304
pacS	KJCDKOCO_265103	425.621	109.238	37.5844	40.1457	19.6808	63.423	67.0852	0	89.19	12.4196	196.627	267.341	57.0698
pacS	KJCDKOCO_01045	6.44881	359.361	42.2825	0	136.672	143.289	117.977	0	96.5666	101.657	8.04907	37.0022	124.211
pacS	BIOFNBDB_144480	82.357	138.166	76.3531	10.572	5.75777	17.5764	45.3542	0	135.228	261.847	294.939	84.7588	3.00853
pacS	BIOFNBDB_459527	61.9137	107.992	84.8368	26.4299	222.034	55.6585	22.6771	0	246.973	401.862	98.3128	29.0083	78.2218
pacS	KJCDKOCO_223449	90.2833	174.576	9.39611	22.9404	193.746	2.349	20.8196	0	21.1239	473.787	17.248	54.1158	218.208
pacS	ANEFFJCL_75128	8.03957	32.0351	0	28.3265	73.3787	76.1928	41.7761	0	267.935	307.385	166.753	27.2719	6.24787
pacS	KJCDKOCO_72569	18.3791	57.171	0	28.6755	103.433	70.47	37.0125	8.68024	308.477	305.891	181.104	31.4519	6.71409
pacS	ANEFFJCL_81638	5.14532	25.1353	0	0	7.20282	18.3914	23.4991	0	135.277	19.2115	68.1181	8.61217	6.24787
pacS	BIOFNBDB_603426	1.16818	8.99933	0	37.0019	20.3321	43.941	19.8425	0	124.296	97.7379	27.8244	5.89232	0
pacS	ANEFFJCL_267370	16.4007	85.7556	0	0	79.231	13.1367	7.83302	0	4.58568	207.004	2.72472	7.65527	31.2394
pacS	BIOFNBDB_225243	15.4784	124.403	0	0	84.0275	11.7176	8.50391	0	8.50236	293.214	2.47328	9.51836	30.0853
pacS	ANEFFJCL_46148	18.6518	29.0781	82.4807	0	60.9988	5.25468	7.83302	0	46.8394	88.8534	23.9776	7.17681	24.9915
pacS	ANEFFJCL_117411	0.321583	19.2211	4.58226	0	16.4314	99.8389	39.1651	0	18.6703	34.1005	2.17978	15.789	46.859
pacS	ANEFFJCL_154177	0.964748	107.441	18.3291	0	44.5674	44.6648	39.1651	0	20.9631	34.5808	1.63483	7.17681	34.3633
pacS	BIOFNBDB_1015138	2.03199	145.544	31.2182	0	18.7413	39.7278	23.3185	27.3633	18.1664	22.8574	3.06327	9.86419	27.8157
pacS	BIOFNBDB_1149139	0.580568	97.0296	11.7068	0	13.0007	48.8957	75.785	0	47.5121	38.0957	6.73919	18.8316	123.626
pacS	BIOFNBDB_1335250	0	55.8485	3.90228	0	20.7674	241.423	221.525	0	60.0888	66.3314	10.4151	21.0735	83.4472
pacS	BIOFNBDB_263562	1.75228	181.575	0	0	77.55	67.3761	82.2045	0	73.2822	63.1887	3.70992	18.1302	72.2048
pacS	KJCDKOCO_305251	17.0893	29.6064	0	5.73511	14.2139	32.886	50.8922	0	225.993	29.4392	83.3654	30.9894	0
pacS	BIOFNBDB_241873	36.5057	16.4105	8.48368	26.4299	3.77854	11.7176	22.6771	0	54.658	49.5508	113.153	11.3314	0
pacS	KJCDKOCO_265102	164.445	38.7946	0	68.8213	8.747	21.141	37.0125	0	22.8004	5.05986	50.0192	98.056	13.4282
pacS	BIOFNBDB_628813	136.678	30.7036	0	42.2879	3.59861	17.5764	34.0156	0	21.8632	4.54595	42.6641	67.0818	12.0341
pacS	ANEFFJCL_46150	24.4403	35.4851	22.9113	79.3142	145.632	5.25468	28.7211	0	108.091	270.883	35.9664	15.3105	12.4957
pacS	BIOFNBDB_459526	33.2932	47.6435	4.24184	31.7159	122.353	14.647	8.50391	0	128.345	209.114	41.4274	10.4249	9.0256
idiA	BIOFNBDB_333621	6.42501	4.23498	0	15.858	2.15916	5.85879	2.83464	8.37754	1.6195	2.72757	0.61832	14.0509	3.00853
idiA	BIOFNBDB_188087	9.05343	1.58812	0	5.28599	11.6955	2.9294	0	1.39626	1.21462	13.6378	0	4.0793	0
idiA	BIOFNBDB_603677	3.7966	0	0	5.28599	1.7993	2.9294	0	6.28316	13.3608	9.09189	8.65648	9.97162	0
idiA	BIOFNBDB_612413	25.116	12.1756	12.7255	10.572	1.43944	2.9294	0	4.18877	7.69261	0.454595	15.458	8.61185	0
idiA	BIOFNBDB_454952	2.04432	1.58812	0	15.858	6.29756	0	8.50391	2.09439	8.09748	10.0011	12.3664	10.4249	0
idiA	BIOFNBDB_477828	6.71706	2.11749	0	26.4299	5.21798	0	19.8425	2.79251	14.9803	8.1827	11.1298	4.98581	0
idiA	BIOFNBDB_347758	4.96478	1.05874	0	0	2.51903	5.85879	11.3385	21.642	4.04874	0	13.603	11.3314	0
idiA	BIOFNBDB_953966	10.1599	4.51301	0	0	6.92245	15.2799	0	17.3523	7.45288	4.48185	9.80246	13.0028	3.09064
idiA	BIOFNBDB_274892	7.5932	6.35247	0	0	5.57784	0	8.50391	4.8869	15.7901	25.9119	13.603	6.34558	6.01706
idiA	BIOFNBDB_1224827	2.61256	51.3355	0	0	2.19492	3.05598	0	5.33917	27.0167	18.8238	26.3441	10.3126	0
idiA	BIOFNBDB_107530	4.08864	4.23498	0	0	5.39791	2.9294	0	3.49064	25.9119	22.2751	15.458	4.98581	0
idiA	BIOFNBDB_292105	4.08864	5.8231	0	0	2.87889	0	0	4.18877	12.956	21.8205	15.458	5.43907	6.01706
idiA	ANEFFJCL_67408	3.85899	0	45.8226	0	2.02579	13.1367	13.055	0	14.7397	6.24375	21.7978	3.82763	3.12394
idiA	BIOFNBDB_483417	4.67274	0.529372	21.2092	5.28599	8.45673	0	8.50391	3.49064	3.23899	21.3659	31.5343	5.43907	0
idiA	BIOFNBDB_1122356	15.9656	40.0529	3.90228	0	10.6369	0	2.91481	2.00219	59.623	6.72277	36.7592	13.8995	0
idiA	ANEFFJCL_75843	6.43165	19.7139	0	0	14.1805	2.62734	2.61101	9.44817	46.1843	61.9572	35.9664	21.052	3.12394
idiA	BIOFNBDB_1066765	18.8685	91.3884	0	0	10.6369	0	2.91481	4.67178	97.819	8.51551	43.4984	29.5926	9.27191
idiA	BIOFNBDB_654626	4.96478	13.7637	0	0	6.65743	0	11.3385	0	348.597	24.0935	142.214	1.35977	0
idiA	BIOFNBDB_699830	14.0182	2.11749	0	0	1.61937	17.5764	14.1732	0	55.8726	56.3697	67.3969	4.53255	0
idiA	BIOFNBDB_722906	23.9478	5.29372	8.48368	0	1.25951	2.9294	0	1.39626	46.1556	12.2741	103.878	3.62604	0
idiA	BIOFNBDB_1067738	4.06398	0.564126	0	0	0.675361	0	0	6.00657	0	0	0	8.0707	0
idiA	BIOFNBDB_1066766	0	3.94888	0	0	0.506521	0	2.91481	0	4.19224	0	0	2.24186	0
idiA	BIOFNBDB_298111	0.876138	0	0	0	0	0	0	1.39626	1.6195	2.27297	4.32824	0.453255	0
idiA	BIOFNBDB_638903	0.584092	1.05874	0	0	0	0	0	1.39626	6.88286	5.90973	2.47328	0.906511	0
idiA	BIOFNBDB_634158	2.33637	0	0	0	0.539791	0	0	0	2.02437	0	3.70992	2.71953	0
idiA	KJCDKOCO_198507	0	1.02091	0	0	0.656025	0	0	0.789113	1.0059	0.459987	4.02453	0	0
idiA	BIOFNBDB_336550	0	0	0	0	0	0	0	0	5.26336	0	8.65648	0	0
idiA	BIOFNBDB_989439	1.7417	0	0	0	0	0	0	0	0	0	3.67592	0.896744	6.18128
idiA	BIOFNBDB_1542112	0.290284	0	3.90228	0	0	0	0	0	0.465805	0	0	0	0
idiA	BIOFNBDB_638902	0	0	0	0	0	0	2.83464	0	1.21462	0.909189	0.61832	0	0
idiA	KJCDKOCO_46961	0	0	0	0	0.218675	0	0	0	0.670601	0	2.29973	0.462528	0
idiA	BIOFNBDB_989440	0	0	0	0	0	0	0	0	0	0	1.83796	0.896744	0
idiA	BIOFNBDB_1359291	0	0	0	0	0	27.5039	17.4888	0	18.1664	3.58548	9.1898	1.34512	0
idiA	BIOFNBDB_259692	10.5137	3.70561	0	0	0.719722	0	0	0	11.7413	0.454595	4.94656	6.79883	12.0341
idiA	BIOFNBDB_1122355	0.870852	25.3857	0	0	1.6884	0	2.91481	0	39.5934	1.34455	18.3796	8.96744	0
idiA	BIOFNBDB_1246420	1.45142	0	0	0	1.35072	0	0	0	15.8374	5.37822	11.0278	1.79349	0
idiA	BIOFNBDB_1246421	2.32227	0	0	0	1.35072	0	0	0	10.7135	2.24092	9.1898	0.896744	0
idiA	BIOFNBDB_104512	2.33637	2.64686	0	0	1.07958	2.9294	0	0	3.23899	2.27297	0.61832	4.53255	0
idiA	BIOFNBDB_1432752	2.03199	3.94888	0	0	0.844202	3.05598	0	0	7.45288	0.448185	8.57715	2.69023	3.09064
idiA	BIOFNBDB_1456786	0	0	0	0	0	0	0	0	0	0	0.612654	0	0
idiA	BIOFNBDB_1432751	0	0	0	0	0	0	0	0	0.465805	0	0	0	0
idiA	BIOFNBDB_1361944	0	0	0	0	0.506521	0	0	0	0	0	0	0	0
idiA	BIOFNBDB_1261905	0	0	0	0	0	0	0	0	0	0	0	0	0
idiA	BIOFNBDB_638904	0	0	0	0	0	0	0	0	0.404874	0	0	0	0
idiA	BIOFNBDB_248005	0	0	0	0	0	0	0	0	0.809748	0.909189	0	0	0
idiA	BIOFNBDB_25616	0.292046	0	0	0	0	0	0	0	0	0	0	0	0
idiA	BIOFNBDB_1156278	0	2.82063	0	0	4.05217	0	0	0	31.2089	20.6165	19.6049	2.69023	0
idiA	BIOFNBDB_915738	1.16114	0	0	0	6.41593	0	0	0.667397	17.7006	15.2383	4.28858	2.24186	0
idiA	BIOFNBDB_1203882	1.16114	0	3.90228	0	1.6884	0	5.82961	0.667397	3.72644	4.48185	9.1898	2.24186	0
idiA	BIOFNBDB_347467	0.584092	2.11749	0	0	3.77854	0	2.83464	3.49064	0.809748	4.54595	7.41984	9.97162	0
idiA	BIOFNBDB_53933	2.04432	5.8231	0	0	0.719722	0	2.83464	1.39626	4.85849	7.72811	6.80152	6.34558	0
idiA	BIOFNBDB_1127960	1.45142	1.69238	0	0	3.71449	0	5.82961	1.33479	6.05546	9.41188	9.1898	4.03535	0
idiA	KJCDKOCO_202170	771.277	504.841	328.864	435.868	284.059	411.075	249.835	703.1	748.391	527.605	1370.07	602.674	634.481
idiA	BIOFNBDB_581115	325.631	259.922	29.6929	126.864	93.3839	96.6701	51.0235	323.932	345.358	244.117	742.602	270.14	306.87
idiA	BIOFNBDB_666965	92.5786	128.638	118.772	190.296	63.6954	187.481	155.905	141.022	280.173	148.198	388.305	163.625	183.52
idiA	BIOFNBDB_82603	164.714	188.457	80.595	58.1459	46.9618	202.128	189.921	154.286	347.787	305.033	588.64	283.285	36.1024
idiA	ANEFFJCL_262585	53.0611	37.4565	0	0	0	2.62734	13.055	6.54104	25.2212	5.28317	165.663	22.9658	3.12394
idiA	ANEFFJCL_262928	86.5057	64.5631	0	0	1.57562	18.3914	39.1651	3.63391	53.7179	16.8101	202.175	37.7979	0
idiA	ANEFFJCL_262929	86.1841	92.1626	0	0	1.57562	23.646	31.3321	11.6285	41.2711	6.24375	268.658	50.7161	6.24787
idiA	ANEFFJCL_262584	69.7834	78.8557	0	0	2.47597	21.0187	20.8881	15.2624	50.1149	9.60577	219.068	64.1128	0
idiA	BIOFNBDB_302643	88.4899	111.168	0	0	2.15916	14.647	8.50391	16.7551	50.6093	8.1827	283.19	67.0818	0
idiA	ANEFFJCL_60768	15.436	19.7139	0	0	25.8851	34.1554	39.1651	1.45356	654.769	62.9178	320.972	4.78454	6.24787
idiA	KJCDKOCO_173475	11.2854	9.1882	0	0	17.0567	18.792	4.62657	1.57823	347.036	33.1191	206.401	2.77517	0
idiA	BIOFNBDB_145597	9.34547	8.99933	0	0	13.8546	17.5764	5.66927	1.39626	445.361	35.4584	223.832	2.26628	6.01706
idiA	BIOFNBDB_508442	6.71706	21.7043	0	5.28599	6.47749	17.5764	22.6771	2.79251	31.1753	1.36378	11.7481	12.6912	6.01706
idiA	KJCDKOCO_233350	16.122	11.23	0	0	10.7151	35.235	11.5664	52.8706	4.02361	0.919974	4.59947	40.2399	23.4993
idiA	BIOFNBDB_470171	12.558	11.6462	0	21.144	8.45673	20.5058	11.3385	42.5858	4.04874	0.909189	3.0916	39.4332	21.0597
idiA	ANEFFJCL_117386	5.78849	51.2562	0	0	22.0586	107.721	83.5522	10.1749	91.386	71.0827	28.8821	32.5349	34.3633
idiA	ANEFFJCL_117406	1.9295	20.6996	0	0	11.9297	55.1741	39.1651	3.63391	82.8697	46.588	14.7135	11.9614	34.3633
idiA	ANEFFJCL_128219	31.1935	16.7568	0	16.9959	21.6084	21.0187	10.444	21.8035	56.6659	53.312	136.236	15.3105	6.24787
idiA	KJCDKOCO_117046	14.1874	13.2718	4.69806	22.9404	10.9338	23.49	18.5063	11.8367	17.1003	21.1594	29.3216	14.8009	0
idiA	BIOFNBDB_1371881	12.4822	17.4879	0	14.7368	3.03913	9.16795	14.574	8.00876	85.2423	45.2667	83.9335	12.106	0
idiA	BIOFNBDB_1257411	22.3519	10.7184	3.90228	0	8.61086	6.11197	17.4888	48.72	39.1276	11.6528	31.858	17.4865	12.3626
idiA	KJCDKOCO_256177	27.085	65.8488	0	0	41.7669	0	11.5664	31.5645	61.0247	114.997	75.8912	52.7282	13.4282
idiA	BIOFNBDB_13427	16.9387	56.6429	0	0	21.4117	0	5.66927	23.0382	48.5849	91.8281	59.977	38.0735	21.0597
idiA	BIOFNBDB_798017	15.9656	0	261.453	68.7716	24.9884	33.6158	49.5517	0	116.917	25.5465	185.634	25.1088	21.6345
idiA	ANEFFJCL_239150	36.0173	34.0065	64.1517	28.3265	17.1067	23.646	28.7211	8.72138	38.6507	5.28317	26.7023	28.2288	6.24787
idiA	BIOFNBDB_09762	15.4784	24.3511	38.1766	5.28599	12.5951	14.647	11.3385	6.28316	42.9167	5.45514	28.4427	16.3172	6.01706
idiA	KJCDKOCO_111592	88.0262	8.16729	61.0747	0	6.34158	7.047	6.93985	6.3129	158.262	29.8992	316.213	10.1756	0
idiA	KJCDKOCO_80841	36.1133	29.096	42.2825	0	2.40543	49.329	57.8321	1.57823	101.596	9.65973	66.6923	94.3557	0
idiA	BIOFNBDB_1469806	31.0604	22.0009	39.0228	0	1.18188	58.0637	61.2109	1.33479	120.178	7.61914	51.4629	89.226	0
idiA	KJCDKOCO_30048	37.4031	189.889	4.69806	11.4702	53.5754	157.383	154.99	29.9863	311.159	146.736	157.532	88.8054	90.6402
idiA	BIOFNBDB_1275377	4.93483	97.5938	0	9.82452	27.3521	186.415	174.888	17.3523	254.795	124.595	47.787	45.2856	74.1753
idiA	KJCDKOCO_13274	104.471	37.7737	0	22.9404	33.676	14.094	23.1328	64.7073	143.173	188.595	319.088	186.861	6.71409
idiA	KJCDKOCO_230052	21.9259	35.7319	14.0942	17.2053	33.4573	9.396	20.8196	44.9794	34.8713	38.1789	85.0902	57.816	70.4979
idiA	BIOFNBDB_524778	64.5422	42.3498	29.6929	0	51.64	26.3646	31.181	19.5476	96.36	55.9151	74.8167	84.3055	15.0427
idiA	BIOFNBDB_867415	17.7073	341.296	0	0	14.1826	110.015	102.018	13.3479	2330.42	197.201	1934.15	32.7312	0
idiA	KJCDKOCO_20342	17.0893	172.024	0	0	21.6488	441.612	256.775	12.6258	1082.02	104.417	1223.46	32.377	13.4282
idiA	BIOFNBDB_1359290	11.3211	110.569	0	0	10.2993	262.815	183.633	6.00657	910.648	61.8495	941.649	16.5898	6.18128
idiA	ANEFFJCL_198326	26.0482	304.58	45.8226	0	19.1325	102.466	127.939	14.5356	1659.03	211.807	1731.83	54.5438	0
idiA	BIOFNBDB_1025691	53.4123	221.701	0	4.91226	14.1826	73.3436	61.2109	74.081	1201.78	429.809	1446.48	322.828	0
idiA	ANEFFJCL_276134	156.611	586.982	4.58226	0	110.968	7.88202	20.8881	42.8801	573.865	87.8928	480.096	235.399	46.859
idiA	BIOFNBDB_805940	92.8909	454.121	0	0	55.2108	0	11.6592	28.0307	554.308	56.9195	387.81	150.653	24.7251
idiA	BIOFNBDB_990857	55.154	97.0296	7.80456	0	8.94854	9.16795	2.91481	29.3655	580.393	185.549	843.624	77.12	0
idiA	KJCDKOCO_153811	361.133	344.558	0	0	7.65363	32.886	67.0852	51.2923	238.063	38.1789	960.714	196.112	13.4282
idiA	BIOFNBDB_702193	235.973	235.571	0	0	2.15916	17.5764	62.362	28.6233	85.8333	23.6389	694.991	124.645	6.01706
