# Supplementary material for: Long-read metagenomics of soil communities reveals phylum-specific secondary metabolite dynamics
Source: Commun Biol. 2021 Nov 18;4:1302. doi: 10.1038/s42003-021-02809-4 (PMC8602731; doi:10.1038/s42003-021-02809-4)
Supplement: Supplementary file 11 — Supplementary Data 8 [file 42003_2021_2809_MOESM11_ESM.xlsx]

## Sheet: S8 BGC Associations
Supplementary Data 8. Average abundance pattern for each phylum through time.
Phylum	0 hours	3 minutes	15 minutes	1 hour	9 hours	11.5 hours	18 hours	72 hours	2 hours after	3 days after
Acidobacteria	2.06	-0.4	-0.48	-0.22	-0.35	-0.29	-0.04	0.1	0.07	-0.46
Actinobacteria	0.39	-0.07	-0.6	-0.16	0.05	0.09	-0.41	0.69	0.82	-0.79
Alphaproteobacteria	0.3	0.17	-0.69	-0.24	-0.05	0.33	-0.04	0.99	0.1	-0.86
Bacteroidetes	0.18	0.05	-0.5	-0.07	-0.37	0.81	-0.05	0.5	0.03	-0.57
Betaproteobacteria	0.13	-0.03	-0.7	-0.36	-0.34	1.1	0.3	0.34	0.29	-0.73
Chloroflexi	0.66	-0.07	-0.84	0.62	0.3	0.08	-1.21	0.43	0.74	-0.61
Cyanobacteria	-0.06	0.13	-0.45	0.02	-0.35	1.33	-0.35	0.34	0.04	-0.65
Deinococcus-Thermus	0.5	-0.24	-0.78	-0.13	0.27	1.02	-0.62	0.29	0.03	-0.34
Deltaproteobacteria	-0.11	-0.11	-0.52	-0.09	-0.35	1.1	-0.27	1.01	-0.04	-0.63
Firmicutes	-0.57	1.12	-0.81	0.31	-0.63	1.21	0.41	0.05	-0.37	-0.73
Gammaproteobacteria	0.06	0.05	-0.57	0.06	-0.27	0.07	-0.12	1.2	0.19	-0.67
Gemmatimonadetes	0.38	-0.51	-0.7	-0.53	-0.22	0.64	-0.08	1.04	0.81	-0.83
Planctomycetes	1.08	-0.35	-0.44	-0.5	-0.3	-0.63	-0.38	-0.04	2.2	-0.63
Verrucomicrobia	0.63	-0.7	-0.03	0.43	-0.09	-0.74	-0.54	0.99	1.02	-0.97
Pearson pairwise correlations with Cyanobacteria
X	Y	method	tail	n	r	CI95%	R2	Adjusted R2	z	p-unc	p-corr	p-adjust	BF10	power
Bacteroidetes	Cyanobacteria	pearson	two-sided	10	0.926	[0.71, 0.98]	0.858	0.818	1.632	0	0.004	fdr_bh	210.891	0.994
Cyanobacteria	Deltaproteobacteria	pearson	two-sided	10	0.901	[0.63, 0.98]	0.811	0.757	1.475	0	0.007	fdr_bh	86.047	0.981
Betaproteobacteria	Cyanobacteria	pearson	two-sided	10	0.856	[0.49, 0.97]	0.733	0.657	1.279	0.002	0.02	fdr_bh	28.994	0.938
Cyanobacteria	Deinococcus-Thermus	pearson	two-sided	10	0.772	[0.28, 0.94]	0.596	0.481	1.025	0.009	0.04	fdr_bh	7.682	0.804
Cyanobacteria	Firmicutes	pearson	two-sided	10	0.728	[0.18, 0.93]	0.53	0.396	0.924	0.017	0.059	fdr_bh	4.704	0.72
Alphaproteobacteria	Cyanobacteria	pearson	two-sided	10	0.64	[0.02, 0.9]	0.409	0.241	0.758	0.046	0.12	fdr_bh	2.32	0.552
Cyanobacteria	Gemmatimonadetes	pearson	two-sided	10	0.626	[-0.01, 0.9]	0.392	0.218	0.734	0.053	0.125	fdr_bh	2.024	0.526
Cyanobacteria	Gammaproteobacteria	pearson	two-sided	10	0.527	[-0.15, 0.87]	0.278	0.071	0.586	0.118	0.206	fdr_bh	1.147	0.366
Actinobacteria	Cyanobacteria	pearson	two-sided	10	0.478	[-0.22, 0.85]	0.228	0.008	0.52	0.162	0.271	fdr_bh	0.922	0.301
Chloroflexi	Cyanobacteria	pearson	two-sided	10	0.405	[-0.3, 0.82]	0.164	-0.075	0.429	0.246	0.357	fdr_bh	0.705	0.22
Cyanobacteria	Verrucomicrobia	pearson	two-sided	10	0.033	[-0.61, 0.65]	0.001	-0.284	0.033	0.928	0.964	fdr_bh	0.388	0.05
Acidobacteria	Cyanobacteria	pearson	two-sided	10	0.031	[-0.61, 0.65]	0.001	-0.284	0.031	0.932	0.964	fdr_bh	0.388	0.05
Cyanobacteria	Planctomycetes	pearson	two-sided	10	-0.01	[-0.64, 0.62]	0	-0.286	-0.01	0.978	0.987	fdr_bh	0.387	0.049
