# Supplementary material for: Long-read metagenomics of soil communities reveals phylum-specific secondary metabolite dynamics
Source: Commun Biol. 2021 Nov 18;4:1302. doi: 10.1038/s42003-021-02809-4 (PMC8602731; doi:10.1038/s42003-021-02809-4)
Supplement: Supplementary file 12 — Supplementary Data 9 [file 42003_2021_2809_MOESM12_ESM.xlsx]

## Sheet: Supp. Data 9
Supplementary Data 9. Taxonomic composition of metagenomes and metatranscriptomes using full-length 16S rRNA
ASV	Kingdom	Phylum	Class	Order	Family	Genus	pbio-1772.15792	pbio-1768_15750	pbio-1768_15751	205359	173154	134655	pbio-2210_20021	Illumina_11	Illumina_12	0hours	3minutes	1hour	9hours	11hours	18hours	72hrs	2hrs_after	3days_after
ASV1	Archaea	Thaumarchaeota	Soil_Crenarchaeotic_Group(SCG)	NA	NA	NA	0	0	0	0	0	0	0	0	0	0	3529	13259	0	1058	3074	527	0	1257
ASV10	Archaea	Thaumarchaeota	Soil_Crenarchaeotic_Group(SCG)	NA	NA	NA	0	0	0	0	0	0	0	0	0	2255	2299	0	2309	957	0	0	0	0
ASV100	Archaea	Thaumarchaeota	Soil_Crenarchaeotic_Group(SCG)	Unknown_Order	Unknown_Family	Candidatus_Nitrososphaera	0	0	0	0	0	0	0	0	0	197	666	0	148	0	0	0	405	0
ASV10000	Archaea	Thaumarchaeota	Soil_Crenarchaeotic_Group(SCG)	NA	NA	NA	0	0	0	0	0	0	0	0	0	0	0	16	0	0	0	0	0	0
ASV10009	Archaea	Thaumarchaeota	Soil_Crenarchaeotic_Group(SCG)	NA	NA	NA	0	0	0	0	0	0	0	0	0	0	0	16	0	0	0	0	0	0
ASV10024	Archaea	Thaumarchaeota	Soil_Crenarchaeotic_Group(SCG)	NA	NA	NA	0	0	0	0	0	0	0	0	0	0	0	16	0	0	0	0	0	0
ASV10033	Archaea	Thaumarchaeota	Soil_Crenarchaeotic_Group(SCG)	NA	NA	NA	0	0	0	0	0	0	0	0	0	0	0	0	16	0	0	0	0	0
ASV1005	Archaea	Thaumarchaeota	Soil_Crenarchaeotic_Group(SCG)	NA	NA	NA	0	0	0	0	0	0	0	0	0	0	0	207	0	0	0	0	0	0
ASV10090	Archaea	Thaumarchaeota	Soil_Crenarchaeotic_Group(SCG)	NA	NA	NA	0	0	0	0	0	0	0	0	0	0	0	0	0	16	0	0	0	0
ASV1011	Archaea	Thaumarchaeota	Soil_Crenarchaeotic_Group(SCG)	Unknown_Order	Unknown_Family	Candidatus_Nitrososphaera	0	0	0	0	0	0	0	0	0	0	206	0	0	0	0	0	0	0
ASV10240	Archaea	Thaumarchaeota	Soil_Crenarchaeotic_Group(SCG)	Unknown_Order	Unknown_Family	Candidatus_Nitrososphaera	0	0	0	0	0	0	0	0	0	0	15	0	0	0	0	0	0	0
ASV103	Archaea	Thaumarchaeota	Soil_Crenarchaeotic_Group(SCG)	Unknown_Order	Unknown_Family	Candidatus_Nitrososphaera	0	0	0	0	0	0	0	0	0	302	0	0	394	0	0	0	639	0
ASV1032	Archaea	Thaumarchaeota	Soil_Crenarchaeotic_Group(SCG)	Unknown_Order	Unknown_Family	Candidatus_Nitrososphaera	0	0	0	0	0	0	0	0	0	0	203	0	0	0	0	0	0	0
ASV10335	Archaea	Thaumarchaeota	Soil_Crenarchaeotic_Group(SCG)	NA	NA	NA	0	0	0	0	0	0	0	0	0	0	0	15	0	0	0	0	0	0
ASV10342	Archaea	Thaumarchaeota	Soil_Crenarchaeotic_Group(SCG)	NA	NA	NA	0	0	0	0	0	0	0	0	0	0	0	15	0	0	0	0	0	0
ASV10356	Archaea	Thaumarchaeota	Soil_Crenarchaeotic_Group(SCG)	NA	NA	NA	0	0	0	0	0	0	0	0	0	0	0	15	0	0	0	0	0	0
ASV1038	Archaea	Thaumarchaeota	Soil_Crenarchaeotic_Group(SCG)	Unknown_Order	Unknown_Family	Candidatus_Nitrososphaera	0	0	0	0	0	0	0	0	0	25	128	22	27	0	0	0	0	0
ASV10409	Archaea	Thaumarchaeota	Soil_Crenarchaeotic_Group(SCG)	NA	NA	NA	0	0	0	0	0	0	0	0	0	0	0	0	0	15	0	0	0	0
ASV10418	Archaea	Thaumarchaeota	Soil_Crenarchaeotic_Group(SCG)	NA	NA	NA	0	0	0	0	0	0	0	0	0	0	0	0	0	15	0	0	0	0
ASV1045	Archaea	Thaumarchaeota	Soil_Crenarchaeotic_Group(SCG)	NA	NA	NA	0	0	0	0	0	0	0	0	0	0	0	201	0	0	0	0	0	0
ASV1048	Archaea	Thaumarchaeota	Soil_Crenarchaeotic_Group(SCG)	NA	NA	NA	0	0	0	0	0	0	0	0	0	71	0	0	41	16	72	0	0	0
ASV105	Archaea	Thaumarchaeota	Soil_Crenarchaeotic_Group(SCG)	NA	NA	NA	0	0	0	0	0	0	0	0	0	151	528	199	149	56	144	24	72	0
ASV10506	Archaea	Thaumarchaeota	Soil_Crenarchaeotic_Group(SCG)	Unknown_Order	Unknown_Family	Candidatus_Nitrososphaera	0	0	0	0	0	0	0	0	0	0	0	0	0	0	0	0	15	0
ASV10566	Archaea	Thaumarchaeota	Soil_Crenarchaeotic_Group(SCG)	NA	NA	NA	0	0	0	0	0	0	0	0	0	0	14	0	0	0	0	0	0	0
ASV10570	Archaea	Thaumarchaeota	Soil_Crenarchaeotic_Group(SCG)	NA	NA	NA	0	0	0	0	0	0	0	0	0	0	14	0	0	0	0	0	0	0
ASV10711	Archaea	Thaumarchaeota	Soil_Crenarchaeotic_Group(SCG)	NA	NA	NA	0	0	0	0	0	0	0	0	0	0	0	0	0	14	0	0	0	0
ASV108	Archaea	Thaumarchaeota	Soil_Crenarchaeotic_Group(SCG)	NA	NA	NA	0	0	0	0	0	0	0	0	0	0	0	0	1035	0	0	283	0	0
ASV10822	Archaea	Thaumarchaeota	Soil_Crenarchaeotic_Group(SCG)	NA	NA	NA	0	0	0	0	0	0	0	0	0	0	0	0	0	0	0	0	14	0
ASV10850	Archaea	Thaumarchaeota	Soil_Crenarchaeotic_Group(SCG)	NA	NA	NA	0	0	0	0	0	0	0	0	0	13	0	0	0	0	0	0	0	0
ASV1089	Archaea	Thaumarchaeota	Soil_Crenarchaeotic_Group(SCG)	NA	NA	NA	0	0	0	0	0	0	0	0	0	0	0	0	102	0	93	0	0	0
ASV10913	Archaea	Thaumarchaeota	Soil_Crenarchaeotic_Group(SCG)	NA	NA	NA	0	0	0	0	0	0	0	0	0	0	13	0	0	0	0	0	0	0
ASV1092	Archaea	Thaumarchaeota	Soil_Crenarchaeotic_Group(SCG)	NA	NA	NA	0	0	0	0	0	0	0	0	0	0	185	0	0	0	0	9	0	0
ASV1093	Archaea	Thaumarchaeota	Soil_Crenarchaeotic_Group(SCG)	NA	NA	NA	0	0	0	0	0	0	0	0	0	0	124	0	0	0	0	11	59	0
ASV10939	Archaea	Thaumarchaeota	Soil_Crenarchaeotic_Group(SCG)	NA	NA	NA	0	0	0	0	0	0	0	0	0	0	13	0	0	0	0	0	0	0
ASV10953	Archaea	Thaumarchaeota	Soil_Crenarchaeotic_Group(SCG)	NA	NA	NA	0	0	0	0	0	0	0	0	0	0	13	0	0	0	0	0	0	0
ASV10954	Archaea	Thaumarchaeota	Soil_Crenarchaeotic_Group(SCG)	NA	NA	NA	0	0	0	0	0	0	0	0	0	0	0	13	0	0	0	0	0	0
ASV10957	Archaea	Thaumarchaeota	Soil_Crenarchaeotic_Group(SCG)	NA	NA	NA	0	0	0	0	0	0	0	0	0	0	0	13	0	0	0	0	0	0
ASV11	Archaea	Thaumarchaeota	Soil_Crenarchaeotic_Group(SCG)	NA	NA	NA	0	0	0	0	0	0	0	0	0	2266	0	0	2049	0	0	0	2191	0
ASV1104	Archaea	Thaumarchaeota	Soil_Crenarchaeotic_Group(SCG)	NA	NA	NA	0	0	0	0	0	0	0	0	0	0	193	0	0	0	0	0	0	0
ASV11047	Archaea	Thaumarchaeota	Soil_Crenarchaeotic_Group(SCG)	Unknown_Order	Unknown_Family	Candidatus_Nitrososphaera	0	0	0	0	0	0	0	0	0	0	0	0	13	0	0	0	0	0
ASV111	Archaea	Thaumarchaeota	Soil_Crenarchaeotic_Group(SCG)	NA	NA	NA	0	0	0	0	0	0	0	0	0	0	267	1022	0	0	0	0	0	0
ASV1122	Archaea	Thaumarchaeota	Soil_Crenarchaeotic_Group(SCG)	Unknown_Order	Unknown_Family	Candidatus_Nitrososphaera	0	0	0	0	0	0	0	0	0	0	153	0	38	0	0	0	0	0
ASV11236	Archaea	Thaumarchaeota	Soil_Crenarchaeotic_Group(SCG)	NA	NA	NA	0	0	0	0	0	0	0	0	0	0	0	0	0	0	0	0	0	13
ASV11284	Archaea	Thaumarchaeota	Soil_Crenarchaeotic_Group(SCG)	NA	NA	NA	0	0	0	0	0	0	0	0	0	12	0	0	0	0	0	0	0	0
ASV11404	Archaea	Thaumarchaeota	Soil_Crenarchaeotic_Group(SCG)	NA	NA	NA	0	0	0	0	0	0	0	0	0	0	0	12	0	0	0	0	0	0
ASV11408	Archaea	Thaumarchaeota	Soil_Crenarchaeotic_Group(SCG)	NA	NA	NA	0	0	0	0	0	0	0	0	0	0	0	0	12	0	0	0	0	0
ASV1149	Archaea	Thaumarchaeota	Soil_Crenarchaeotic_Group(SCG)	Unknown_Order	Unknown_Family	Candidatus_Nitrososphaera	0	0	0	0	0	0	0	0	0	0	0	66	0	0	0	0	122	0
ASV1159	Archaea	Thaumarchaeota	Soil_Crenarchaeotic_Group(SCG)	NA	NA	NA	0	0	0	0	0	0	0	0	0	0	0	0	0	0	0	0	0	187
ASV11764	Archaea	Thaumarchaeota	Soil_Crenarchaeotic_Group(SCG)	NA	NA	NA	0	0	0	0	0	0	0	0	0	0	0	11	0	0	0	0	0	0
ASV1178	Archaea	Thaumarchaeota	Soil_Crenarchaeotic_Group(SCG)	NA	NA	NA	0	0	0	0	0	0	0	0	0	0	0	185	0	0	0	0	0	0
ASV11827	Archaea	Thaumarchaeota	Soil_Crenarchaeotic_Group(SCG)	NA	NA	NA	0	0	0	0	0	0	0	0	0	0	0	0	11	0	0	0	0	0
ASV11867	Archaea	Thaumarchaeota	Soil_Crenarchaeotic_Group(SCG)	NA	NA	NA	0	0	0	0	0	0	0	0	0	0	0	0	0	6	0	0	0	5
ASV11884	Archaea	Thaumarchaeota	Soil_Crenarchaeotic_Group(SCG)	NA	NA	NA	0	0	0	0	0	0	0	0	0	0	0	0	0	0	11	0	0	0
ASV119	Archaea	Thaumarchaeota	Soil_Crenarchaeotic_Group(SCG)	NA	NA	NA	0	0	0	0	0	0	0	0	0	197	158	399	0	0	274	0	196	0
ASV11900	Archaea	Thaumarchaeota	Soil_Crenarchaeotic_Group(SCG)	NA	NA	NA	0	0	0	0	0	0	0	0	0	0	0	0	0	0	11	0	0	0
ASV11922	Archaea	Thaumarchaeota	Soil_Crenarchaeotic_Group(SCG)	NA	NA	NA	0	0	0	0	0	0	0	0	0	0	0	0	0	0	11	0	0	0
ASV11943	Archaea	Thaumarchaeota	Soil_Crenarchaeotic_Group(SCG)	NA	NA	NA	0	0	0	0	0	0	0	0	0	0	0	0	0	0	0	11	0	0
ASV11958	Archaea	Thaumarchaeota	Soil_Crenarchaeotic_Group(SCG)	Unknown_Order	Unknown_Family	Candidatus_Nitrososphaera	0	0	0	0	0	0	0	0	0	0	0	0	0	0	0	0	11	0
ASV1197	Archaea	Thaumarchaeota	Soil_Crenarchaeotic_Group(SCG)	NA	NA	NA	0	0	0	0	0	0	0	0	0	0	0	183	0	0	0	0	0	0
ASV12	Archaea	Thaumarchaeota	Soil_Crenarchaeotic_Group(SCG)	NA	NA	NA	0	0	0	0	0	0	0	0	0	631	999	1088	1050	422	959	288	810	0
ASV120	Archaea	Thaumarchaeota	Soil_Crenarchaeotic_Group(SCG)	Unknown_Order	Unknown_Family	Candidatus_Nitrososphaera	0	0	0	0	0	0	0	0	0	152	566	172	0	0	69	0	261	0
ASV1220	Archaea	Thaumarchaeota	Soil_Crenarchaeotic_Group(SCG)	NA	NA	NA	0	0	0	0	0	0	0	0	0	0	0	179	0	0	0	0	0	0
ASV1221	Archaea	Thaumarchaeota	Soil_Crenarchaeotic_Group(SCG)	NA	NA	NA	0	0	0	0	0	0	0	0	0	0	0	114	0	0	65	0	0	0
ASV1227	Archaea	Thaumarchaeota	Soil_Crenarchaeotic_Group(SCG)	NA	NA	NA	0	0	0	0	0	0	0	0	0	0	178	0	0	0	0	0	0	0
ASV12301	Archaea	Thaumarchaeota	Soil_Crenarchaeotic_Group(SCG)	NA	NA	NA	0	0	0	0	0	0	0	0	0	0	0	0	0	0	10	0	0	0
ASV12322	Archaea	Thaumarchaeota	Soil_Crenarchaeotic_Group(SCG)	NA	NA	NA	0	0	0	0	0	0	0	0	0	0	0	0	0	0	10	0	0	0
ASV12370	Archaea	Thaumarchaeota	Soil_Crenarchaeotic_Group(SCG)	NA	NA	NA	0	0	0	0	0	0	0	0	0	0	0	0	0	0	0	0	10	0
ASV12375	Archaea	Thaumarchaeota	Soil_Crenarchaeotic_Group(SCG)	NA	NA	NA	0	0	0	0	0	0	0	0	0	0	0	0	0	0	0	0	10	0
ASV1242	Archaea	Thaumarchaeota	Soil_Crenarchaeotic_Group(SCG)	Unknown_Order	Unknown_Family	Candidatus_Nitrososphaera	0	0	0	0	0	0	0	0	0	0	96	0	31	0	0	0	49	0
ASV12445	Archaea	Thaumarchaeota	Soil_Crenarchaeotic_Group(SCG)	NA	NA	NA	0	0	0	0	0	0	0	0	0	9	0	0	0	0	0	0	0	0
ASV12504	Archaea	Thaumarchaeota	Soil_Crenarchaeotic_Group(SCG)	NA	NA	NA	0	0	0	0	0	0	0	0	0	0	9	0	0	0	0	0	0	0
ASV126	Archaea	Thaumarchaeota	Soil_Crenarchaeotic_Group(SCG)	NA	NA	NA	0	0	0	0	0	0	0	0	0	220	688	0	210	0	0	61	0	0
ASV12603	Archaea	Thaumarchaeota	Soil_Crenarchaeotic_Group(SCG)	NA	NA	NA	0	0	0	0	0	0	0	0	0	0	0	0	9	0	0	0	0	0
ASV12677	Archaea	Thaumarchaeota	Soil_Crenarchaeotic_Group(SCG)	NA	NA	NA	0	0	0	0	0	0	0	0	0	0	0	0	0	9	0	0	0	0
ASV12692	Archaea	Thaumarchaeota	Soil_Crenarchaeotic_Group(SCG)	NA	NA	NA	0	0	0	0	0	0	0	0	0	0	0	0	0	4	5	0	0	0
ASV12736	Archaea	Thaumarchaeota	Soil_Crenarchaeotic_Group(SCG)	NA	NA	NA	0	0	0	0	0	0	0	0	0	0	0	0	0	0	9	0	0	0
ASV1279	Archaea	Thaumarchaeota	Soil_Crenarchaeotic_Group(SCG)	NA	NA	NA	0	0	0	0	0	0	0	0	0	51	0	64	27	0	0	0	28	0
ASV13031	Archaea	Thaumarchaeota	Soil_Crenarchaeotic_Group(SCG)	NA	NA	NA	0	0	0	0	0	0	0	0	0	0	0	0	8	0	0	0	0	0
ASV13099	Archaea	Thaumarchaeota	Soil_Crenarchaeotic_Group(SCG)	NA	NA	NA	0	0	0	0	0	0	0	0	0	0	0	0	0	8	0	0	0	0
ASV1310	Archaea	Thaumarchaeota	Soil_Crenarchaeotic_Group(SCG)	NA	NA	NA	0	0	0	0	0	0	0	0	0	0	126	0	0	0	0	0	41	0
ASV132	Archaea	Thaumarchaeota	Soil_Crenarchaeotic_Group(SCG)	NA	NA	NA	0	0	0	0	0	0	0	0	0	497	0	0	0	451	0	0	180	0
ASV13239	Archaea	Thaumarchaeota	Soil_Crenarchaeotic_Group(SCG)	NA	NA	NA	0	0	0	0	0	0	0	0	0	0	0	0	0	0	0	0	8	0
ASV1368	Archaea	Thaumarchaeota	Soil_Crenarchaeotic_Group(SCG)	Unknown_Order	Unknown_Family	Candidatus_Nitrososphaera	0	0	0	0	0	0	0	0	0	23	76	14	17	0	0	0	29	0
ASV1369	Archaea	Thaumarchaeota	Soil_Crenarchaeotic_Group(SCG)	Unknown_Order	Unknown_Family	Candidatus_Nitrososphaera	0	0	0	0	0	0	0	0	0	50	109	0	0	0	0	0	0	0
ASV13703	Archaea	Thaumarchaeota	Soil_Crenarchaeotic_Group(SCG)	Unknown_Order	Unknown_Family	Candidatus_Nitrososphaera	0	0	0	0	0	0	0	0	0	0	0	0	0	0	0	7	0	0
ASV1374	Archaea	Thaumarchaeota	Soil_Crenarchaeotic_Group(SCG)	NA	NA	NA	0	0	0	0	0	0	0	0	0	0	0	0	57	24	69	0	0	9
ASV13744	Archaea	Thaumarchaeota	Soil_Crenarchaeotic_Group(SCG)	NA	NA	NA	0	0	0	0	0	0	0	0	0	0	0	0	0	0	0	0	7	0
ASV13755	Archaea	Thaumarchaeota	Soil_Crenarchaeotic_Group(SCG)	NA	NA	NA	0	0	0	0	0	0	0	0	0	0	0	0	0	0	0	0	7	0
ASV13770	Archaea	Thaumarchaeota	Soil_Crenarchaeotic_Group(SCG)	NA	NA	NA	0	0	0	0	0	0	0	0	0	0	0	0	0	0	0	0	7	0
ASV138	Archaea	Thaumarchaeota	Soil_Crenarchaeotic_Group(SCG)	NA	NA	NA	0	0	0	0	0	0	0	0	0	147	170	258	91	42	184	23	137	20
ASV13800	Archaea	Thaumarchaeota	Soil_Crenarchaeotic_Group(SCG)	NA	NA	NA	0	0	0	0	0	0	0	0	0	6	0	0	0	0	0	0	0	0
ASV13820	Archaea	Thaumarchaeota	Soil_Crenarchaeotic_Group(SCG)	Unknown_Order	Unknown_Family	Candidatus_Nitrososphaera	0	0	0	0	0	0	0	0	0	6	0	0	0	0	0	0	0	0
ASV13973	Archaea	Thaumarchaeota	Soil_Crenarchaeotic_Group(SCG)	NA	NA	NA	0	0	0	0	0	0	0	0	0	0	0	6	0	0	0	0	0	0
ASV14	Archaea	Thaumarchaeota	Soil_Crenarchaeotic_Group(SCG)	NA	NA	NA	0	0	0	0	0	0	0	0	0	1070	1202	0	781	501	1215	250	967	0
ASV14020	Archaea	Thaumarchaeota	Soil_Crenarchaeotic_Group(SCG)	NA	NA	NA	0	0	0	0	0	0	0	0	0	0	0	6	0	0	0	0	0	0
ASV14042	Archaea	Thaumarchaeota	Soil_Crenarchaeotic_Group(SCG)	NA	NA	NA	0	0	0	0	0	0	0	0	0	0	0	0	6	0	0	0	0	0
ASV14057	Archaea	Thaumarchaeota	Soil_Crenarchaeotic_Group(SCG)	NA	NA	NA	0	0	0	0	0	0	0	0	0	0	0	0	6	0	0	0	0	0
ASV14058	Archaea	Euryarchaeota	Thermoplasmata	Thermoplasmatales	NA	NA	0	0	0	0	0	0	0	0	0	0	0	0	6	0	0	0	0	0
ASV1406	Archaea	Thaumarchaeota	Soil_Crenarchaeotic_Group(SCG)	Unknown_Order	Unknown_Family	Candidatus_Nitrososphaera	0	0	0	0	0	0	0	0	0	0	0	156	0	0	0	0	0	0
ASV1410	Archaea	Thaumarchaeota	Soil_Crenarchaeotic_Group(SCG)	NA	NA	NA	0	0	0	0	0	0	0	0	0	0	34	70	0	0	0	0	51	0
ASV1416	Archaea	Thaumarchaeota	Soil_Crenarchaeotic_Group(SCG)	NA	NA	NA	0	0	0	0	0	0	0	0	0	0	0	0	0	0	0	0	0	155
ASV14245	Archaea	Thaumarchaeota	Soil_Crenarchaeotic_Group(SCG)	NA	NA	NA	0	0	0	0	0	0	0	0	0	0	0	0	0	0	0	6	0	0
ASV14254	Archaea	Thaumarchaeota	Soil_Crenarchaeotic_Group(SCG)	Unknown_Order	Unknown_Family	Candidatus_Nitrososphaera	0	0	0	0	0	0	0	0	0	0	0	0	0	0	0	6	0	0
ASV1426	Archaea	Thaumarchaeota	Soil_Crenarchaeotic_Group(SCG)	NA	NA	NA	0	0	0	0	0	0	0	0	0	0	60	0	0	0	93	0	0	0
ASV1438	Archaea	Thaumarchaeota	Soil_Crenarchaeotic_Group(SCG)	NA	NA	NA	0	0	0	0	0	0	0	0	0	0	152	0	0	0	0	0	0	0
ASV14387	Archaea	Thaumarchaeota	Soil_Crenarchaeotic_Group(SCG)	Unknown_Order	Unknown_Family	Candidatus_Nitrososphaera	0	0	0	0	0	0	0	0	0	0	5	0	0	0	0	0	0	0
ASV14450	Archaea	Thaumarchaeota	Soil_Crenarchaeotic_Group(SCG)	NA	NA	NA	0	0	0	0	0	0	0	0	0	0	5	0	0	0	0	0	0	0
ASV145	Archaea	Thaumarchaeota	Soil_Crenarchaeotic_Group(SCG)	Unknown_Order	Unknown_Family	Candidatus_Nitrososphaera	0	0	0	0	0	0	0	0	0	0	498	183	160	0	61	23	120	0
ASV14539	Archaea	Thaumarchaeota	Soil_Crenarchaeotic_Group(SCG)	Unknown_Order	Unknown_Family	Candidatus_Nitrososphaera	0	0	0	0	0	0	0	0	0	0	0	5	0	0	0	0	0	0
ASV14585	Archaea	Euryarchaeota	Thermoplasmata	Thermoplasmatales	NA	NA	0	0	0	0	0	0	0	0	0	0	0	0	5	0	0	0	0	0
ASV14599	Archaea	Thaumarchaeota	Soil_Crenarchaeotic_Group(SCG)	Unknown_Order	Unknown_Family	Candidatus_Nitrososphaera	0	0	0	0	0	0	0	0	0	0	0	0	0	5	0	0	0	0
ASV1464	Archaea	Thaumarchaeota	Soil_Crenarchaeotic_Group(SCG)	NA	NA	NA	0	0	0	0	0	0	0	0	0	0	28	121	0	0	0	0	0	0
ASV14713	Archaea	Thaumarchaeota	Soil_Crenarchaeotic_Group(SCG)	NA	NA	NA	0	0	0	0	0	0	0	0	0	0	0	0	0	0	5	0	0	0
ASV14953	Archaea	Thaumarchaeota	Soil_Crenarchaeotic_Group(SCG)	Unknown_Order	Unknown_Family	Candidatus_Nitrososphaera	0	0	0	0	0	0	0	0	0	0	4	0	0	0	0	0	0	0
ASV14954	Archaea	Thaumarchaeota	Soil_Crenarchaeotic_Group(SCG)	NA	NA	NA	0	0	0	0	0	0	0	0	0	0	4	0	0	0	0	0	0	0
ASV14968	Archaea	Thaumarchaeota	Soil_Crenarchaeotic_Group(SCG)	NA	NA	NA	0	0	0	0	0	0	0	0	0	0	4	0	0	0	0	0	0	0
ASV15	Archaea	Thaumarchaeota	Soil_Crenarchaeotic_Group(SCG)	NA	NA	NA	0	0	0	0	0	0	0	0	0	754	1090	888	1074	213	1239	235	333	115
ASV1503	Archaea	Thaumarchaeota	Soil_Crenarchaeotic_Group(SCG)	NA	NA	NA	0	0	0	0	0	0	0	0	0	0	52	93	0	0	0	0	0	0
ASV151	Archaea	Thaumarchaeota	Soil_Crenarchaeotic_Group(SCG)	NA	NA	NA	0	0	0	0	0	0	0	0	0	214	0	0	223	73	239	0	241	0
ASV15112	Archaea	Euryarchaeota	Thermoplasmata	Thermoplasmatales	CCA47	NA	0	0	0	0	0	0	0	0	0	0	0	0	4	0	0	0	0	0
ASV1517	Archaea	Thaumarchaeota	Soil_Crenarchaeotic_Group(SCG)	NA	NA	NA	0	0	0	0	0	0	0	0	0	0	0	83	33	0	28	0	0	0
ASV15178	Archaea	Thaumarchaeota	Soil_Crenarchaeotic_Group(SCG)	Unknown_Order	Unknown_Family	Candidatus_Nitrososphaera	0	0	0	0	0	0	0	0	0	0	0	0	0	4	0	0	0	0
ASV152	Archaea	Thaumarchaeota	Soil_Crenarchaeotic_Group(SCG)	NA	NA	NA	0	0	0	0	0	0	0	0	0	392	0	0	395	126	0	69	0	0
ASV15216	Archaea	Thaumarchaeota	Soil_Crenarchaeotic_Group(SCG)	NA	NA	NA	0	0	0	0	0	0	0	0	0	0	0	0	0	4	0	0	0	0
ASV15255	Archaea	Thaumarchaeota	Soil_Crenarchaeotic_Group(SCG)	NA	NA	NA	0	0	0	0	0	0	0	0	0	0	0	0	0	0	4	0	0	0
ASV15287	Archaea	Thaumarchaeota	Soil_Crenarchaeotic_Group(SCG)	NA	NA	NA	0	0	0	0	0	0	0	0	0	0	0	0	0	0	4	0	0	0
ASV1530	Archaea	Thaumarchaeota	Soil_Crenarchaeotic_Group(SCG)	NA	NA	NA	0	0	0	0	0	0	0	0	0	0	81	23	0	10	29	0	0	0
ASV1531	Archaea	Thaumarchaeota	Soil_Crenarchaeotic_Group(SCG)	NA	NA	NA	0	0	0	0	0	0	0	0	0	0	0	129	0	0	0	0	0	14
ASV15398	Archaea	Thaumarchaeota	Soil_Crenarchaeotic_Group(SCG)	NA	NA	NA	0	0	0	0	0	0	0	0	0	0	0	0	0	0	0	0	0	4
ASV154	Archaea	Thaumarchaeota	Soil_Crenarchaeotic_Group(SCG)	NA	NA	NA	0	0	0	0	0	0	0	0	0	178	0	444	140	46	150	0	0	0
ASV15617	Archaea	Thaumarchaeota	Soil_Crenarchaeotic_Group(SCG)	NA	NA	NA	0	0	0	0	0	0	0	0	0	0	0	3	0	0	0	0	0	0
ASV15652	Archaea	Thaumarchaeota	Soil_Crenarchaeotic_Group(SCG)	Unknown_Order	Unknown_Family	Candidatus_Nitrososphaera	0	0	0	0	0	0	0	0	0	0	0	3	0	0	0	0	0	0
ASV15702	Archaea	Thaumarchaeota	Soil_Crenarchaeotic_Group(SCG)	NA	NA	NA	0	0	0	0	0	0	0	0	0	0	0	0	3	0	0	0	0	0
ASV1578	Archaea	Thaumarchaeota	Soil_Crenarchaeotic_Group(SCG)	NA	NA	NA	0	0	0	0	0	0	0	0	0	0	78	0	36	0	26	0	0	0
ASV15810	Archaea	Thaumarchaeota	Soil_Crenarchaeotic_Group(SCG)	NA	NA	NA	0	0	0	0	0	0	0	0	0	0	0	0	0	3	0	0	0	0
ASV1582	Archaea	Thaumarchaeota	Soil_Crenarchaeotic_Group(SCG)	NA	NA	NA	0	0	0	0	0	0	0	0	0	0	98	42	0	0	0	0	0	0
ASV15833	Archaea	Euryarchaeota	Halobacteria	Halobacteriales	Halobacteriaceae	Haloparvum	0	0	0	0	0	0	0	0	0	0	0	0	0	3	0	0	0	0
ASV1584	Archaea	NA	NA	NA	NA	NA	0	0	0	0	0	0	0	0	0	0	0	140	0	0	0	0	0	0
ASV15973	Archaea	Thaumarchaeota	Soil_Crenarchaeotic_Group(SCG)	NA	NA	NA	0	0	0	0	0	0	0	0	0	0	0	0	0	0	0	0	3	0
ASV15981	Archaea	Thaumarchaeota	Soil_Crenarchaeotic_Group(SCG)	Unknown_Order	Unknown_Family	Candidatus_Nitrososphaera	0	0	0	0	0	0	0	0	0	0	0	0	0	0	0	0	3	0
ASV16	Archaea	Thaumarchaeota	Soil_Crenarchaeotic_Group(SCG)	NA	NA	NA	0	0	0	0	0	0	0	0	0	771	1116	1763	315	122	416	93	399	144
ASV16188	Archaea	Thaumarchaeota	Soil_Crenarchaeotic_Group(SCG)	NA	NA	NA	0	0	0	0	0	0	0	0	0	0	2	0	0	0	0	0	0	0
ASV16318	Archaea	Thaumarchaeota	Soil_Crenarchaeotic_Group(SCG)	NA	NA	NA	0	0	0	0	0	0	0	0	0	0	0	2	0	0	0	0	0	0
ASV1633	Archaea	Thaumarchaeota	Soil_Crenarchaeotic_Group(SCG)	Unknown_Order	Unknown_Family	Candidatus_Nitrososphaera	0	0	0	0	0	0	0	0	0	0	0	0	136	0	0	0	0	0
ASV16477	Archaea	Euryarchaeota	Halobacteria	Halobacteriales	Halobacteriaceae	NA	0	0	0	0	0	0	0	0	0	0	0	0	0	2	0	0	0	0
ASV16481	Archaea	Euryarchaeota	Halobacteria	Halobacteriales	Halobacteriaceae	Haloparvum	0	0	0	0	0	0	0	0	0	0	0	0	0	2	0	0	0	0
ASV165	Archaea	Thaumarchaeota	Soil_Crenarchaeotic_Group(SCG)	Unknown_Order	Unknown_Family	Candidatus_Nitrososphaera	0	0	0	0	0	0	0	0	0	246	506	0	0	17	87	29	0	0
ASV1650	Archaea	Thaumarchaeota	Soil_Crenarchaeotic_Group(SCG)	NA	NA	NA	0	0	0	0	0	0	0	0	0	0	0	123	0	0	0	0	0	12
ASV16528	Archaea	Euryarchaeota	Halobacteria	Halobacteriales	Halobacteriaceae	Haloparvum	0	0	0	0	0	0	0	0	0	0	0	0	0	2	0	0	0	0
ASV16568	Archaea	Thaumarchaeota	Soil_Crenarchaeotic_Group(SCG)	Unknown_Order	Unknown_Family	Candidatus_Nitrososphaera	0	0	0	0	0	0	0	0	0	0	0	0	0	0	2	0	0	0
ASV1660	Archaea	Thaumarchaeota	Soil_Crenarchaeotic_Group(SCG)	NA	NA	NA	0	0	0	0	0	0	0	0	0	0	134	0	0	0	0	0	0	0
ASV1662	Archaea	Thaumarchaeota	Soil_Crenarchaeotic_Group(SCG)	NA	NA	NA	0	0	0	0	0	0	0	0	0	0	0	117	0	0	0	0	0	17
ASV16638	Archaea	Thaumarchaeota	Soil_Crenarchaeotic_Group(SCG)	NA	NA	NA	0	0	0	0	0	0	0	0	0	0	0	0	0	0	0	2	0	0
ASV16680	Archaea	Thaumarchaeota	Soil_Crenarchaeotic_Group(SCG)	NA	NA	NA	0	0	0	0	0	0	0	0	0	0	0	0	0	0	0	0	2	0
ASV16705	Archaea	Thaumarchaeota	NA	NA	NA	NA	0	0	0	0	0	0	0	0	0	0	0	0	0	0	0	0	2	0
ASV16737	Archaea	Thaumarchaeota	NA	NA	NA	NA	0	0	0	0	0	0	0	0	0	0	0	0	0	0	0	0	2	0
ASV1684	Archaea	Thaumarchaeota	Soil_Crenarchaeotic_Group(SCG)	NA	NA	NA	0	0	0	0	0	0	0	0	0	0	0	96	36	0	0	0	0	0
ASV1692	Archaea	Thaumarchaeota	Soil_Crenarchaeotic_Group(SCG)	Unknown_Order	Unknown_Family	Candidatus_Nitrososphaera	0	0	0	0	0	0	0	0	0	43	88	0	0	0	0	0	0	0
ASV17	Archaea	Thaumarchaeota	Soil_Crenarchaeotic_Group(SCG)	NA	NA	NA	0	0	0	0	0	0	0	0	0	401	566	2421	358	182	470	88	405	218
ASV170	Archaea	Thaumarchaeota	Soil_Crenarchaeotic_Group(SCG)	NA	NA	NA	0	0	0	0	0	0	0	0	0	121	454	0	131	0	0	0	150	0
ASV1700	Archaea	Thaumarchaeota	Soil_Crenarchaeotic_Group(SCG)	Unknown_Order	Unknown_Family	Candidatus_Nitrososphaera	0	0	0	0	0	0	0	0	0	0	0	0	131	0	0	0	0	0
ASV171	Archaea	Thaumarchaeota	Soil_Crenarchaeotic_Group(SCG)	Unknown_Order	Unknown_Family	Candidatus_Nitrososphaera	0	0	0	0	0	0	0	0	0	221	0	0	214	0	78	0	340	0
ASV1711	Archaea	Thaumarchaeota	Soil_Crenarchaeotic_Group(SCG)	Unknown_Order	Unknown_Family	Candidatus_Nitrososphaera	0	0	0	0	0	0	0	0	0	0	130	0	0	0	0	0	0	0
ASV1725	Archaea	Thaumarchaeota	Soil_Crenarchaeotic_Group(SCG)	Unknown_Order	Unknown_Family	Candidatus_Nitrososphaera	0	0	0	0	0	0	0	0	0	0	129	0	0	0	0	0	0	0
ASV173	Archaea	Thaumarchaeota	Soil_Crenarchaeotic_Group(SCG)	Unknown_Order	Unknown_Family	Candidatus_Nitrososphaera	0	0	0	0	0	0	0	0	0	0	0	737	0	64	0	0	0	50
ASV1732	Archaea	NA	NA	NA	NA	NA	0	0	0	0	0	0	0	0	0	0	0	129	0	0	0	0	0	0
ASV1771	Archaea	Thaumarchaeota	Soil_Crenarchaeotic_Group(SCG)	NA	NA	NA	0	0	0	0	0	0	0	0	0	0	0	0	0	27	100	0	0	0
ASV1789	Archaea	Thaumarchaeota	Soil_Crenarchaeotic_Group(SCG)	NA	NA	NA	0	0	0	0	0	0	0	0	0	59	0	0	0	0	0	0	66	0
ASV1790	Archaea	Thaumarchaeota	Soil_Crenarchaeotic_Group(SCG)	Unknown_Order	Unknown_Family	Candidatus_Nitrososphaera	0	0	0	0	0	0	0	0	0	125	0	0	0	0	0	0	0	0
ASV1791	Archaea	Thaumarchaeota	Soil_Crenarchaeotic_Group(SCG)	NA	NA	NA	0	0	0	0	0	0	0	0	0	0	92	0	33	0	0	0	0	0
ASV18	Archaea	Thaumarchaeota	Soil_Crenarchaeotic_Group(SCG)	Unknown_Order	Unknown_Family	Candidatus_Nitrososphaera	0	0	0	0	0	0	0	0	0	711	2216	0	753	0	325	0	745	0
ASV1815	Archaea	Thaumarchaeota	Soil_Crenarchaeotic_Group(SCG)	Unknown_Order	Unknown_Family	Candidatus_Nitrososphaera	0	0	0	0	0	0	0	0	0	0	0	0	0	0	0	0	124	0
ASV1838	Archaea	Thaumarchaeota	Soil_Crenarchaeotic_Group(SCG)	Unknown_Order	Unknown_Family	Candidatus_Nitrososphaera	0	0	0	0	0	0	0	0	0	28	94	0	0	0	0	0	0	0
ASV185	Archaea	Thaumarchaeota	Soil_Crenarchaeotic_Group(SCG)	NA	NA	NA	0	0	0	0	0	0	0	0	0	0	0	727	81	0	0	0	0	0
ASV1851	Archaea	Thaumarchaeota	Soil_Crenarchaeotic_Group(SCG)	NA	NA	NA	0	0	0	0	0	0	0	0	0	0	0	0	0	28	0	0	94	0
ASV186	Archaea	Thaumarchaeota	Soil_Crenarchaeotic_Group(SCG)	Unknown_Order	Unknown_Family	Candidatus_Nitrososphaera	0	0	0	0	0	0	0	0	0	0	450	357	0	0	0	0	0	0
ASV1867	Archaea	Thaumarchaeota	Soil_Crenarchaeotic_Group(SCG)	NA	NA	NA	0	0	0	0	0	0	0	0	0	0	0	0	0	0	0	0	121	0
ASV1880	Archaea	Thaumarchaeota	Soil_Crenarchaeotic_Group(SCG)	Unknown_Order	Unknown_Family	Candidatus_Nitrososphaera	0	0	0	0	0	0	0	0	0	0	0	120	0	0	0	0	0	0
ASV1889	Archaea	Thaumarchaeota	Soil_Crenarchaeotic_Group(SCG)	NA	NA	NA	0	0	0	0	0	0	0	0	0	0	119	0	0	0	0	0	0	0
ASV190	Archaea	Thaumarchaeota	Soil_Crenarchaeotic_Group(SCG)	NA	NA	NA	0	0	0	0	0	0	0	0	0	144	116	247	0	0	170	0	125	0
ASV1902	Archaea	Thaumarchaeota	Soil_Crenarchaeotic_Group(SCG)	NA	NA	NA	0	0	0	0	0	0	0	0	0	22	0	67	19	0	0	0	0	10
ASV1906	Archaea	Thaumarchaeota	Soil_Crenarchaeotic_Group(SCG)	Unknown_Order	Unknown_Family	Candidatus_Nitrososphaera	0	0	0	0	0	0	0	0	0	0	118	0	0	0	0	0	0	0
ASV192	Archaea	Thaumarchaeota	Soil_Crenarchaeotic_Group(SCG)	NA	NA	NA	0	0	0	0	0	0	0	0	0	0	0	0	321	0	303	65	0	110
ASV1946	Archaea	Thaumarchaeota	Soil_Crenarchaeotic_Group(SCG)	NA	NA	NA	0	0	0	0	0	0	0	0	0	0	0	116	0	0	0	0	0	0
ASV198	Archaea	Thaumarchaeota	Soil_Crenarchaeotic_Group(SCG)	NA	NA	NA	0	0	0	0	0	0	0	0	0	0	0	589	0	0	0	0	122	61
ASV1987	Archaea	NA	NA	NA	NA	NA	0	0	0	0	0	0	0	0	0	0	0	114	0	0	0	0	0	0
ASV1989	Archaea	Thaumarchaeota	Soil_Crenarchaeotic_Group(SCG)	NA	NA	NA	0	0	0	0	0	0	0	0	0	0	0	114	0	0	0	0	0	0
ASV2	Archaea	Thaumarchaeota	Soil_Crenarchaeotic_Group(SCG)	NA	NA	NA	0	0	0	0	0	0	0	0	0	2355	3172	1646	3648	710	4792	1013	1639	245
ASV20	Archaea	Thaumarchaeota	Soil_Crenarchaeotic_Group(SCG)	NA	NA	NA	0	0	0	0	0	0	0	0	0	1984	0	2294	0	0	0	0	0	0
ASV200	Archaea	Thaumarchaeota	Soil_Crenarchaeotic_Group(SCG)	NA	NA	NA	0	0	0	0	0	0	0	0	0	132	203	0	110	0	169	37	118	0
ASV2003	Archaea	Thaumarchaeota	Soil_Crenarchaeotic_Group(SCG)	NA	NA	NA	0	0	0	0	0	0	0	0	0	0	0	113	0	0	0	0	0	0
ASV202	Archaea	Thaumarchaeota	Soil_Crenarchaeotic_Group(SCG)	Unknown_Order	Unknown_Family	Candidatus_Nitrososphaera	0	0	0	0	0	0	0	0	0	0	0	644	0	0	121	0	0	0
ASV2027	Archaea	Thaumarchaeota	Soil_Crenarchaeotic_Group(SCG)	NA	NA	NA	0	0	0	0	0	0	0	0	0	0	0	85	22	0	0	0	0	5
ASV2042	Archaea	Thaumarchaeota	Soil_Crenarchaeotic_Group(SCG)	NA	NA	NA	0	0	0	0	0	0	0	0	0	0	67	0	0	0	44	0	0	0
ASV2049	Archaea	Thaumarchaeota	Soil_Crenarchaeotic_Group(SCG)	NA	NA	NA	0	0	0	0	0	0	0	0	0	0	64	47	0	0	0	0	0	0
ASV2096	Archaea	Thaumarchaeota	Soil_Crenarchaeotic_Group(SCG)	NA	NA	NA	0	0	0	0	0	0	0	0	0	0	78	0	0	0	30	0	0	0
ASV21	Archaea	Thaumarchaeota	Soil_Crenarchaeotic_Group(SCG)	NA	NA	NA	0	0	0	0	0	0	0	0	0	1230	1278	0	0	372	970	0	0	183
ASV2117	Archaea	Thaumarchaeota	Soil_Crenarchaeotic_Group(SCG)	NA	NA	NA	0	0	0	0	0	0	0	0	0	47	0	0	60	0	0	0	0	0
ASV2147	Archaea	Thaumarchaeota	Soil_Crenarchaeotic_Group(SCG)	NA	NA	NA	0	0	0	0	0	0	0	0	0	0	17	80	0	0	9	0	0	0
ASV215	Archaea	Thaumarchaeota	Soil_Crenarchaeotic_Group(SCG)	NA	NA	NA	0	0	0	0	0	0	0	0	0	62	277	231	0	0	0	0	157	0
ASV2159	Archaea	Thaumarchaeota	Soil_Crenarchaeotic_Group(SCG)	NA	NA	NA	0	0	0	0	0	0	0	0	0	0	0	0	0	0	0	0	0	106
ASV2188	Archaea	Thaumarchaeota	Soil_Crenarchaeotic_Group(SCG)	NA	NA	NA	0	0	0	0	0	0	0	0	0	0	0	104	0	0	0	0	0	0
ASV2197	Archaea	Thaumarchaeota	Soil_Crenarchaeotic_Group(SCG)	NA	NA	NA	0	0	0	0	0	0	0	0	0	0	0	0	0	0	36	0	68	0
ASV220	Archaea	Thaumarchaeota	Soil_Crenarchaeotic_Group(SCG)	NA	NA	NA	0	0	0	0	0	0	0	0	0	0	0	560	0	100	0	0	0	49
ASV2210	Archaea	Thaumarchaeota	Soil_Crenarchaeotic_Group(SCG)	NA	NA	NA	0	0	0	0	0	0	0	0	0	0	0	103	0	0	0	0	0	0
ASV2239	Archaea	Thaumarchaeota	Soil_Crenarchaeotic_Group(SCG)	NA	NA	NA	0	0	0	0	0	0	0	0	0	0	0	0	102	0	0	0	0	0
ASV2256	Archaea	Thaumarchaeota	Soil_Crenarchaeotic_Group(SCG)	Unknown_Order	Unknown_Family	Candidatus_Nitrososphaera	0	0	0	0	0	0	0	0	0	0	0	101	0	0	0	0	0	0
ASV228	Archaea	Thaumarchaeota	Soil_Crenarchaeotic_Group(SCG)	Unknown_Order	Unknown_Family	Candidatus_Nitrososphaera	0	0	0	0	0	0	0	0	0	95	271	75	123	0	0	0	130	0
ASV2298	Archaea	Thaumarchaeota	Soil_Crenarchaeotic_Group(SCG)	NA	NA	NA	0	0	0	0	0	0	0	0	0	0	66	0	33	0	0	0	0	0
ASV2304	Archaea	Thaumarchaeota	Soil_Crenarchaeotic_Group(SCG)	Unknown_Order	Unknown_Family	Candidatus_Nitrososphaera	0	0	0	0	0	0	0	0	0	0	0	99	0	0	0	0	0	0
ASV2309	Archaea	Thaumarchaeota	Soil_Crenarchaeotic_Group(SCG)	Unknown_Order	Unknown_Family	Candidatus_Nitrososphaera	0	0	0	0	0	0	0	0	0	0	0	0	99	0	0	0	0	0
ASV232	Archaea	Thaumarchaeota	Soil_Crenarchaeotic_Group(SCG)	Unknown_Order	Unknown_Family	Candidatus_Nitrososphaera	0	0	0	0	0	0	0	0	0	0	554	0	63	0	63	0	0	0
ASV2325	Archaea	Thaumarchaeota	Soil_Crenarchaeotic_Group(SCG)	NA	NA	NA	0	0	0	0	0	0	0	0	0	41	0	0	0	0	0	0	57	0
ASV233	Archaea	Thaumarchaeota	Soil_Crenarchaeotic_Group(SCG)	NA	NA	NA	0	0	0	0	0	0	0	0	0	0	34	380	0	0	26	0	239	0
ASV2337	Archaea	Thaumarchaeota	Soil_Crenarchaeotic_Group(SCG)	Unknown_Order	Unknown_Family	Candidatus_Nitrososphaera	0	0	0	0	0	0	0	0	0	0	0	98	0	0	0	0	0	0
ASV2349	Archaea	Thaumarchaeota	Soil_Crenarchaeotic_Group(SCG)	Unknown_Order	Unknown_Family	Candidatus_Nitrososphaera	0	0	0	0	0	0	0	0	0	0	0	0	0	0	0	0	98	0
ASV2356	Archaea	Thaumarchaeota	Soil_Crenarchaeotic_Group(SCG)	Unknown_Order	Unknown_Family	Candidatus_Nitrososphaera	0	0	0	0	0	0	0	0	0	0	97	0	0	0	0	0	0	0
ASV2367	Archaea	Thaumarchaeota	Soil_Crenarchaeotic_Group(SCG)	NA	NA	NA	0	0	0	0	0	0	0	0	0	0	0	0	0	0	97	0	0	0
ASV2381	Archaea	Thaumarchaeota	Soil_Crenarchaeotic_Group(SCG)	NA	NA	NA	0	0	0	0	0	0	0	0	0	0	0	96	0	0	0	0	0	0
ASV2382	Archaea	Thaumarchaeota	Soil_Crenarchaeotic_Group(SCG)	NA	NA	NA	0	0	0	0	0	0	0	0	0	0	0	96	0	0	0	0	0	0
ASV2383	Archaea	Thaumarchaeota	Soil_Crenarchaeotic_Group(SCG)	NA	NA	NA	0	0	0	0	0	0	0	0	0	0	0	96	0	0	0	0	0	0
ASV239	Archaea	Thaumarchaeota	Soil_Crenarchaeotic_Group(SCG)	NA	NA	NA	0	0	0	0	0	0	0	0	0	76	214	287	68	22	0	9	0	0
ASV245	Archaea	Thaumarchaeota	Soil_Crenarchaeotic_Group(SCG)	NA	NA	NA	0	0	0	0	0	0	0	0	0	95	176	110	126	34	92	0	21	0
ASV2460	Archaea	Thaumarchaeota	Soil_Crenarchaeotic_Group(SCG)	NA	NA	NA	0	0	0	0	0	0	0	0	0	0	0	93	0	0	0	0	0	0
ASV2464	Archaea	Thaumarchaeota	Soil_Crenarchaeotic_Group(SCG)	NA	NA	NA	0	0	0	0	0	0	0	0	0	0	0	0	93	0	0	0	0	0
ASV248	Archaea	Thaumarchaeota	Soil_Crenarchaeotic_Group(SCG)	NA	NA	NA	0	0	0	0	0	0	0	0	0	0	0	501	0	0	0	0	96	54
ASV2481	Archaea	Thaumarchaeota	Soil_Crenarchaeotic_Group(SCG)	NA	NA	NA	0	0	0	0	0	0	0	0	0	41	0	9	0	0	22	20	0	0
ASV2490	Archaea	Thaumarchaeota	Soil_Crenarchaeotic_Group(SCG)	Unknown_Order	Unknown_Family	Candidatus_Nitrososphaera	0	0	0	0	0	0	0	0	0	0	43	0	0	0	0	0	49	0
ASV25	Archaea	Thaumarchaeota	Soil_Crenarchaeotic_Group(SCG)	NA	NA	NA	0	0	0	0	0	0	0	0	0	542	575	1202	0	195	664	0	497	0
ASV250	Archaea	Thaumarchaeota	Soil_Crenarchaeotic_Group(SCG)	Unknown_Order	Unknown_Family	Candidatus_Nitrososphaera	0	0	0	0	0	0	0	0	0	0	0	180	77	0	0	0	385	0
ASV2501	Archaea	Thaumarchaeota	Soil_Crenarchaeotic_Group(SCG)	NA	NA	NA	0	0	0	0	0	0	0	0	0	0	0	0	92	0	0	0	0	0
ASV2523	Archaea	Thaumarchaeota	Soil_Crenarchaeotic_Group(SCG)	NA	NA	NA	0	0	0	0	0	0	0	0	0	20	53	0	0	0	0	0	18	0
ASV253	Archaea	Thaumarchaeota	Soil_Crenarchaeotic_Group(SCG)	NA	NA	NA	0	0	0	0	0	0	0	0	0	0	0	637	0	0	0	0	0	0
ASV2534	Archaea	Thaumarchaeota	Soil_Crenarchaeotic_Group(SCG)	NA	NA	NA	0	0	0	0	0	0	0	0	0	0	0	91	0	0	0	0	0	0
ASV2556	Archaea	Thaumarchaeota	Soil_Crenarchaeotic_Group(SCG)	NA	NA	NA	0	0	0	0	0	0	0	0	0	0	0	90	0	0	0	0	0	0
ASV2567	Archaea	Thaumarchaeota	Soil_Crenarchaeotic_Group(SCG)	NA	NA	NA	0	0	0	0	0	0	0	0	0	0	0	0	0	0	0	0	90	0
ASV2576	Archaea	Thaumarchaeota	Soil_Crenarchaeotic_Group(SCG)	NA	NA	NA	0	0	0	0	0	0	0	0	0	0	22	56	7	0	0	0	0	4
ASV2581	Archaea	Thaumarchaeota	Soil_Crenarchaeotic_Group(SCG)	NA	NA	NA	0	0	0	0	0	0	0	0	0	0	0	74	15	0	0	0	0	0
ASV2608	Archaea	Thaumarchaeota	Soil_Crenarchaeotic_Group(SCG)	Unknown_Order	Unknown_Family	Candidatus_Nitrososphaera	0	0	0	0	0	0	0	0	0	0	66	0	0	0	22	0	0	0
ASV2617	Archaea	Thaumarchaeota	Soil_Crenarchaeotic_Group(SCG)	NA	NA	NA	0	0	0	0	0	0	0	0	0	0	0	88	0	0	0	0	0	0
ASV2624	Archaea	Thaumarchaeota	Soil_Crenarchaeotic_Group(SCG)	NA	NA	NA	0	0	0	0	0	0	0	0	0	0	0	0	0	88	0	0	0	0
ASV2638	Archaea	Thaumarchaeota	Soil_Crenarchaeotic_Group(SCG)	NA	NA	NA	0	0	0	0	0	0	0	0	0	0	70	0	17	0	0	0	0	0
ASV2639	Archaea	Thaumarchaeota	Soil_Crenarchaeotic_Group(SCG)	NA	NA	NA	0	0	0	0	0	0	0	0	0	0	31	0	0	13	43	0	0	0
ASV2667	Archaea	Thaumarchaeota	Soil_Crenarchaeotic_Group(SCG)	Unknown_Order	Unknown_Family	Candidatus_Nitrososphaera	0	0	0	0	0	0	0	0	0	10	33	10	33	0	0	0	0	0
ASV2674	Archaea	Thaumarchaeota	Soil_Crenarchaeotic_Group(SCG)	NA	NA	NA	0	0	0	0	0	0	0	0	0	0	86	0	0	0	0	0	0	0
ASV269	Archaea	Thaumarchaeota	Soil_Crenarchaeotic_Group(SCG)	NA	NA	NA	0	0	0	0	0	0	0	0	0	153	466	0	0	0	0	0	0	0
ASV2699	Archaea	Thaumarchaeota	Soil_Crenarchaeotic_Group(SCG)	NA	NA	NA	0	0	0	0	0	0	0	0	0	0	80	0	0	0	0	0	0	5
ASV270	Archaea	Thaumarchaeota	Soil_Crenarchaeotic_Group(SCG)	NA	NA	NA	0	0	0	0	0	0	0	0	0	107	221	95	0	12	89	0	94	0
ASV2705	Archaea	Thaumarchaeota	Soil_Crenarchaeotic_Group(SCG)	NA	NA	NA	0	0	0	0	0	0	0	0	0	0	0	75	0	0	0	10	0	0
ASV2710	Archaea	Thaumarchaeota	Soil_Crenarchaeotic_Group(SCG)	Unknown_Order	Unknown_Family	Candidatus_Nitrososphaera	0	0	0	0	0	0	0	0	0	0	0	35	50	0	0	0	0	0
ASV2712	Archaea	Thaumarchaeota	Soil_Crenarchaeotic_Group(SCG)	NA	NA	NA	0	0	0	0	0	0	0	0	0	0	0	85	0	0	0	0	0	0
ASV2733	Archaea	Thaumarchaeota	Soil_Crenarchaeotic_Group(SCG)	NA	NA	NA	0	0	0	0	0	0	0	0	0	0	84	0	0	0	0	0	0	0
ASV2741	Archaea	Thaumarchaeota	Soil_Crenarchaeotic_Group(SCG)	NA	NA	NA	0	0	0	0	0	0	0	0	0	0	84	0	0	0	0	0	0	0
ASV2749	Archaea	Thaumarchaeota	Soil_Crenarchaeotic_Group(SCG)	Unknown_Order	Unknown_Family	Candidatus_Nitrososphaera	0	0	0	0	0	0	0	0	0	0	0	84	0	0	0	0	0	0
ASV275	Archaea	Thaumarchaeota	Soil_Crenarchaeotic_Group(SCG)	Unknown_Order	Unknown_Family	Candidatus_Nitrososphaera	0	0	0	0	0	0	0	0	0	0	286	194	86	0	38	0	0	0
ASV2750	Archaea	Thaumarchaeota	Soil_Crenarchaeotic_Group(SCG)	Unknown_Order	Unknown_Family	Candidatus_Nitrososphaera	0	0	0	0	0	0	0	0	0	0	0	84	0	0	0	0	0	0
ASV278	Archaea	Thaumarchaeota	Soil_Crenarchaeotic_Group(SCG)	NA	NA	NA	0	0	0	0	0	0	0	0	0	110	0	212	91	43	134	0	0	0
ASV2797	Archaea	Thaumarchaeota	Soil_Crenarchaeotic_Group(SCG)	Unknown_Order	Unknown_Family	Candidatus_Nitrososphaera	0	0	0	0	0	0	0	0	0	0	0	0	0	0	0	0	83	0
ASV2807	Archaea	Thaumarchaeota	Soil_Crenarchaeotic_Group(SCG)	Unknown_Order	Unknown_Family	Candidatus_Nitrososphaera	0	0	0	0	0	0	0	0	0	14	18	40	10	0	0	0	0	0
ASV2810	Archaea	Thaumarchaeota	Soil_Crenarchaeotic_Group(SCG)	NA	NA	NA	0	0	0	0	0	0	0	0	0	0	66	0	0	0	16	0	0	0
ASV2811	Archaea	Thaumarchaeota	Soil_Crenarchaeotic_Group(SCG)	Unknown_Order	Unknown_Family	Candidatus_Nitrososphaera	0	0	0	0	0	0	0	0	0	0	23	33	0	0	0	0	26	0
ASV2846	Archaea	Thaumarchaeota	Soil_Crenarchaeotic_Group(SCG)	NA	NA	NA	0	0	0	0	0	0	0	0	0	81	0	0	0	0	0	0	0	0
ASV285	Archaea	Thaumarchaeota	Soil_Crenarchaeotic_Group(SCG)	NA	NA	NA	0	0	0	0	0	0	0	0	0	91	79	133	54	0	127	20	63	10
ASV2871	Archaea	Thaumarchaeota	Soil_Crenarchaeotic_Group(SCG)	NA	NA	NA	0	0	0	0	0	0	0	0	0	80	0	0	0	0	0	0	0	0
ASV2875	Archaea	Thaumarchaeota	Soil_Crenarchaeotic_Group(SCG)	Unknown_Order	Unknown_Family	Candidatus_Nitrososphaera	0	0	0	0	0	0	0	0	0	0	80	0	0	0	0	0	0	0
ASV2884	Archaea	Thaumarchaeota	Soil_Crenarchaeotic_Group(SCG)	NA	NA	NA	0	0	0	0	0	0	0	0	0	0	0	80	0	0	0	0	0	0
ASV2887	Archaea	Thaumarchaeota	Soil_Crenarchaeotic_Group(SCG)	NA	NA	NA	0	0	0	0	0	0	0	0	0	0	0	80	0	0	0	0	0	0
ASV29	Archaea	Thaumarchaeota	Soil_Crenarchaeotic_Group(SCG)	NA	NA	NA	0	0	0	0	0	0	0	0	0	159	573	995	428	81	542	113	419	0
ASV2900	Archaea	Thaumarchaeota	Soil_Crenarchaeotic_Group(SCG)	Unknown_Order	Unknown_Family	Candidatus_Nitrososphaera	0	0	0	0	0	0	0	0	0	0	0	0	0	0	0	80	0	0
ASV297	Archaea	Thaumarchaeota	Soil_Crenarchaeotic_Group(SCG)	Unknown_Order	Unknown_Family	Candidatus_Nitrososphaera	0	0	0	0	0	0	0	0	0	0	0	318	239	0	0	0	0	0
ASV2986	Archaea	Thaumarchaeota	Soil_Crenarchaeotic_Group(SCG)	NA	NA	NA	0	0	0	0	0	0	0	0	0	0	0	77	0	0	0	0	0	0
ASV3	Archaea	Thaumarchaeota	Soil_Crenarchaeotic_Group(SCG)	NA	NA	NA	0	0	0	0	0	0	0	0	0	1803	2866	6188	1599	991	2183	554	2111	749
ASV303	Archaea	Thaumarchaeota	Soil_Crenarchaeotic_Group(SCG)	NA	NA	NA	0	0	0	0	0	0	0	0	0	75	284	0	0	38	92	15	45	0
ASV3033	Archaea	Thaumarchaeota	Soil_Crenarchaeotic_Group(SCG)	Unknown_Order	Unknown_Family	Candidatus_Nitrososphaera	0	0	0	0	0	0	0	0	0	0	0	76	0	0	0	0	0	0
ASV3034	Archaea	Thaumarchaeota	Soil_Crenarchaeotic_Group(SCG)	NA	NA	NA	0	0	0	0	0	0	0	0	0	0	0	76	0	0	0	0	0	0
ASV3040	Archaea	Thaumarchaeota	Soil_Crenarchaeotic_Group(SCG)	NA	NA	NA	0	0	0	0	0	0	0	0	0	0	0	76	0	0	0	0	0	0
ASV3053	Archaea	Thaumarchaeota	Soil_Crenarchaeotic_Group(SCG)	NA	NA	NA	0	0	0	0	0	0	0	0	0	75	0	0	0	0	0	0	0	0
ASV309	Archaea	Thaumarchaeota	Soil_Crenarchaeotic_Group(SCG)	Unknown_Order	Unknown_Family	Candidatus_Nitrososphaera	0	0	0	0	0	0	0	0	0	0	375	171	0	0	0	0	0	0
ASV3106	Archaea	Thaumarchaeota	Soil_Crenarchaeotic_Group(SCG)	NA	NA	NA	0	0	0	0	0	0	0	0	0	24	43	0	0	0	0	0	7	0
ASV3108	Archaea	Thaumarchaeota	Soil_Crenarchaeotic_Group(SCG)	NA	NA	NA	0	0	0	0	0	0	0	0	0	19	31	24	0	0	0	0	0	0
ASV3115	Archaea	Thaumarchaeota	Soil_Crenarchaeotic_Group(SCG)	NA	NA	NA	0	0	0	0	0	0	0	0	0	0	74	0	0	0	0	0	0	0
ASV3131	Archaea	Thaumarchaeota	Soil_Crenarchaeotic_Group(SCG)	NA	NA	NA	0	0	0	0	0	0	0	0	0	0	0	74	0	0	0	0	0	0
ASV3132	Archaea	Thaumarchaeota	Soil_Crenarchaeotic_Group(SCG)	NA	NA	NA	0	0	0	0	0	0	0	0	0	0	0	0	74	0	0	0	0	0
ASV314	Archaea	Thaumarchaeota	Soil_Crenarchaeotic_Group(SCG)	NA	NA	NA	0	0	0	0	0	0	0	0	0	0	62	343	39	0	66	0	0	28
ASV3169	Archaea	NA	NA	NA	NA	NA	0	0	0	0	0	0	0	0	0	0	0	73	0	0	0	0	0	0
ASV3196	Archaea	Thaumarchaeota	Soil_Crenarchaeotic_Group(SCG)	NA	NA	NA	0	0	0	0	0	0	0	0	0	0	0	0	0	0	0	0	0	73
ASV32	Archaea	Thaumarchaeota	Soil_Crenarchaeotic_Group(SCG)	NA	NA	NA	0	0	0	0	0	0	0	0	0	0	676	0	697	277	797	201	559	0
ASV3210	Archaea	Thaumarchaeota	Soil_Crenarchaeotic_Group(SCG)	NA	NA	NA	0	0	0	0	0	0	0	0	0	0	72	0	0	0	0	0	0	0
ASV3215	Archaea	Thaumarchaeota	Soil_Crenarchaeotic_Group(SCG)	NA	NA	NA	0	0	0	0	0	0	0	0	0	0	0	72	0	0	0	0	0	0
ASV3255	Archaea	Thaumarchaeota	Soil_Crenarchaeotic_Group(SCG)	Unknown_Order	Unknown_Family	Candidatus_Nitrososphaera	0	0	0	0	0	0	0	0	0	0	71	0	0	0	0	0	0	0
ASV3258	Archaea	Thaumarchaeota	Soil_Crenarchaeotic_Group(SCG)	Unknown_Order	Unknown_Family	Candidatus_Nitrososphaera	0	0	0	0	0	0	0	0	0	0	71	0	0	0	0	0	0	0
ASV3273	Archaea	Thaumarchaeota	Soil_Crenarchaeotic_Group(SCG)	Unknown_Order	Unknown_Family	Candidatus_Nitrososphaera	0	0	0	0	0	0	0	0	0	0	0	0	71	0	0	0	0	0
ASV333	Archaea	Thaumarchaeota	Soil_Crenarchaeotic_Group(SCG)	NA	NA	NA	0	0	0	0	0	0	0	0	0	116	244	0	92	0	0	0	61	0
ASV3350	Archaea	Thaumarchaeota	Soil_Crenarchaeotic_Group(SCG)	NA	NA	NA	0	0	0	0	0	0	0	0	0	0	69	0	0	0	0	0	0	0
ASV3399	Archaea	Thaumarchaeota	Soil_Crenarchaeotic_Group(SCG)	NA	NA	NA	0	0	0	0	0	0	0	0	0	0	68	0	0	0	0	0	0	0
ASV34	Archaea	Thaumarchaeota	Soil_Crenarchaeotic_Group(SCG)	NA	NA	NA	0	0	0	0	0	0	0	0	0	0	0	2763	0	0	0	0	0	394
ASV3407	Archaea	Thaumarchaeota	Soil_Crenarchaeotic_Group(SCG)	Unknown_Order	Unknown_Family	Candidatus_Nitrososphaera	0	0	0	0	0	0	0	0	0	0	68	0	0	0	0	0	0	0
ASV341	Archaea	Thaumarchaeota	Soil_Crenarchaeotic_Group(SCG)	Unknown_Order	Unknown_Family	Candidatus_Nitrososphaera	0	0	0	0	0	0	0	0	0	0	0	508	0	0	0	0	0	0
ASV346	Archaea	Thaumarchaeota	Soil_Crenarchaeotic_Group(SCG)	NA	NA	NA	0	0	0	0	0	0	0	0	0	133	0	0	170	0	0	27	169	0
ASV3476	Archaea	Thaumarchaeota	Soil_Crenarchaeotic_Group(SCG)	Unknown_Order	Unknown_Family	Candidatus_Nitrososphaera	0	0	0	0	0	0	0	0	0	0	67	0	0	0	0	0	0	0
ASV3483	Archaea	Thaumarchaeota	Soil_Crenarchaeotic_Group(SCG)	Unknown_Order	Unknown_Family	Candidatus_Nitrososphaera	0	0	0	0	0	0	0	0	0	0	0	67	0	0	0	0	0	0
ASV3484	Archaea	Thaumarchaeota	Soil_Crenarchaeotic_Group(SCG)	NA	NA	NA	0	0	0	0	0	0	0	0	0	0	0	32	0	0	35	0	0	0
ASV3486	Archaea	Thaumarchaeota	Soil_Crenarchaeotic_Group(SCG)	NA	NA	NA	0	0	0	0	0	0	0	0	0	0	0	30	0	0	37	0	0	0
ASV35	Archaea	Thaumarchaeota	Soil_Crenarchaeotic_Group(SCG)	NA	NA	NA	0	0	0	0	0	0	0	0	0	0	0	967	1081	0	0	228	856	0
ASV350	Archaea	Thaumarchaeota	Soil_Crenarchaeotic_Group(SCG)	NA	NA	NA	0	0	0	0	0	0	0	0	0	0	0	498	0	0	0	0	0	0
ASV3517	Archaea	Thaumarchaeota	Soil_Crenarchaeotic_Group(SCG)	Unknown_Order	Unknown_Family	Candidatus_Nitrososphaera	0	0	0	0	0	0	0	0	0	0	0	0	0	0	0	0	67	0
ASV3518	Archaea	Thaumarchaeota	Soil_Crenarchaeotic_Group(SCG)	Unknown_Order	Unknown_Family	Candidatus_Nitrososphaera	0	0	0	0	0	0	0	0	0	0	0	0	0	0	0	0	67	0
ASV354	Archaea	Thaumarchaeota	Soil_Crenarchaeotic_Group(SCG)	Unknown_Order	Unknown_Family	Candidatus_Nitrososphaera	0	0	0	0	0	0	0	0	0	60	357	40	37	0	0	0	0	0
ASV3565	Archaea	Thaumarchaeota	Soil_Crenarchaeotic_Group(SCG)	NA	NA	NA	0	0	0	0	0	0	0	0	0	0	0	0	0	0	0	66	0	0
ASV3582	Archaea	Thaumarchaeota	Soil_Crenarchaeotic_Group(SCG)	NA	NA	NA	0	0	0	0	0	0	0	0	0	65	0	0	0	0	0	0	0	0
ASV3591	Archaea	Thaumarchaeota	Soil_Crenarchaeotic_Group(SCG)	NA	NA	NA	0	0	0	0	0	0	0	0	0	0	65	0	0	0	0	0	0	0
ASV3610	Archaea	Thaumarchaeota	Soil_Crenarchaeotic_Group(SCG)	NA	NA	NA	0	0	0	0	0	0	0	0	0	0	0	65	0	0	0	0	0	0
ASV362	Archaea	Thaumarchaeota	Soil_Crenarchaeotic_Group(SCG)	Unknown_Order	Unknown_Family	Candidatus_Nitrososphaera	0	0	0	0	0	0	0	0	0	66	309	0	48	0	0	0	65	0
ASV3635	Archaea	Thaumarchaeota	Soil_Crenarchaeotic_Group(SCG)	NA	NA	NA	0	0	0	0	0	0	0	0	0	0	0	0	0	0	65	0	0	0
ASV3642	Archaea	Thaumarchaeota	Soil_Crenarchaeotic_Group(SCG)	NA	NA	NA	0	0	0	0	0	0	0	0	0	54	0	0	0	0	0	10	0	0
ASV3646	Archaea	Thaumarchaeota	Soil_Crenarchaeotic_Group(SCG)	Unknown_Order	Unknown_Family	Candidatus_Nitrososphaera	0	0	0	0	0	0	0	0	0	64	0	0	0	0	0	0	0	0
ASV3647	Archaea	Thaumarchaeota	Soil_Crenarchaeotic_Group(SCG)	NA	NA	NA	0	0	0	0	0	0	0	0	0	22	0	0	21	0	21	0	0	0
ASV365	Archaea	Thaumarchaeota	Soil_Crenarchaeotic_Group(SCG)	NA	NA	NA	0	0	0	0	0	0	0	0	0	0	0	486	0	0	0	0	0	0
ASV3669	Archaea	Thaumarchaeota	Soil_Crenarchaeotic_Group(SCG)	NA	NA	NA	0	0	0	0	0	0	0	0	0	0	0	64	0	0	0	0	0	0
ASV3675	Archaea	Thaumarchaeota	Soil_Crenarchaeotic_Group(SCG)	NA	NA	NA	0	0	0	0	0	0	0	0	0	0	0	64	0	0	0	0	0	0
ASV369	Archaea	Thaumarchaeota	Soil_Crenarchaeotic_Group(SCG)	NA	NA	NA	0	0	0	0	0	0	0	0	0	170	0	0	0	72	205	0	0	34
ASV3698	Archaea	Thaumarchaeota	Soil_Crenarchaeotic_Group(SCG)	Unknown_Order	Unknown_Family	Candidatus_Nitrososphaera	0	0	0	0	0	0	0	0	0	0	0	0	0	0	0	0	64	0
ASV370	Archaea	Thaumarchaeota	Soil_Crenarchaeotic_Group(SCG)	NA	NA	NA	0	0	0	0	0	0	0	0	0	0	0	0	477	0	0	0	0	0
ASV374	Archaea	Thaumarchaeota	Soil_Crenarchaeotic_Group(SCG)	Unknown_Order	Unknown_Family	Candidatus_Nitrososphaera	0	0	0	0	0	0	0	0	0	68	148	153	44	0	0	0	55	0
ASV38	Archaea	Thaumarchaeota	Soil_Crenarchaeotic_Group(SCG)	NA	NA	NA	0	0	0	0	0	0	0	0	0	0	0	3059	0	0	0	0	0	0
ASV3877	Archaea	Thaumarchaeota	Soil_Crenarchaeotic_Group(SCG)	NA	NA	NA	0	0	0	0	0	0	0	0	0	28	0	0	0	0	32	0	0	0
ASV390	Archaea	Thaumarchaeota	Soil_Crenarchaeotic_Group(SCG)	NA	NA	NA	0	0	0	0	0	0	0	0	0	0	132	233	0	0	86	0	0	0
ASV3911	Archaea	Thaumarchaeota	Soil_Crenarchaeotic_Group(SCG)	NA	NA	NA	0	0	0	0	0	0	0	0	0	0	0	0	0	19	0	41	0	0
ASV3936	Archaea	Thaumarchaeota	Soil_Crenarchaeotic_Group(SCG)	NA	NA	NA	0	0	0	0	0	0	0	0	0	0	59	0	0	0	0	0	0	0
ASV3948	Archaea	Thaumarchaeota	Soil_Crenarchaeotic_Group(SCG)	NA	NA	NA	0	0	0	0	0	0	0	0	0	0	27	0	32	0	0	0	0	0
ASV3970	Archaea	Thaumarchaeota	Soil_Crenarchaeotic_Group(SCG)	Unknown_Order	Unknown_Family	Candidatus_Nitrososphaera	0	0	0	0	0	0	0	0	0	0	0	59	0	0	0	0	0	0
ASV3974	Archaea	Thaumarchaeota	Soil_Crenarchaeotic_Group(SCG)	Unknown_Order	Unknown_Family	Candidatus_Nitrososphaera	0	0	0	0	0	0	0	0	0	0	0	0	59	0	0	0	0	0
ASV398	Archaea	Thaumarchaeota	Soil_Crenarchaeotic_Group(SCG)	Unknown_Order	Unknown_Family	Candidatus_Nitrososphaera	0	0	0	0	0	0	0	0	0	98	198	53	0	0	0	0	94	0
ASV4	Archaea	Thaumarchaeota	Soil_Crenarchaeotic_Group(SCG)	NA	NA	NA	0	0	0	0	0	0	0	0	0	2738	3100	0	2424	1203	3627	911	2584	0
ASV4005	Archaea	Thaumarchaeota	Soil_Crenarchaeotic_Group(SCG)	NA	NA	NA	0	0	0	0	0	0	0	0	0	0	0	0	0	0	0	0	59	0
ASV401	Archaea	Thaumarchaeota	Soil_Crenarchaeotic_Group(SCG)	NA	NA	NA	0	0	0	0	0	0	0	0	0	76	149	59	75	0	83	0	0	0
ASV4015	Archaea	Thaumarchaeota	Soil_Crenarchaeotic_Group(SCG)	Unknown_Order	Unknown_Family	Candidatus_Nitrososphaera	0	0	0	0	0	0	0	0	0	58	0	0	0	0	0	0	0	0
ASV403	Archaea	Thaumarchaeota	Soil_Crenarchaeotic_Group(SCG)	NA	NA	NA	0	0	0	0	0	0	0	0	0	79	143	0	78	0	67	0	72	0
ASV4030	Archaea	Thaumarchaeota	Soil_Crenarchaeotic_Group(SCG)	NA	NA	NA	0	0	0	0	0	0	0	0	0	0	0	58	0	0	0	0	0	0
ASV4039	Archaea	Thaumarchaeota	Soil_Crenarchaeotic_Group(SCG)	NA	NA	NA	0	0	0	0	0	0	0	0	0	0	0	0	58	0	0	0	0	0
ASV4073	Archaea	Thaumarchaeota	Soil_Crenarchaeotic_Group(SCG)	NA	NA	NA	0	0	0	0	0	0	0	0	0	0	0	0	0	0	0	0	0	58
ASV4081	Archaea	Thaumarchaeota	Soil_Crenarchaeotic_Group(SCG)	Unknown_Order	Unknown_Family	Candidatus_Nitrososphaera	0	0	0	0	0	0	0	0	0	57	0	0	0	0	0	0	0	0
ASV409	Archaea	Thaumarchaeota	Soil_Crenarchaeotic_Group(SCG)	NA	NA	NA	0	0	0	0	0	0	0	0	0	0	432	0	0	0	0	0	0	0
ASV4092	Archaea	Thaumarchaeota	Soil_Crenarchaeotic_Group(SCG)	NA	NA	NA	0	0	0	0	0	0	0	0	0	0	34	0	0	0	23	0	0	0
ASV4106	Archaea	Thaumarchaeota	Soil_Crenarchaeotic_Group(SCG)	NA	NA	NA	0	0	0	0	0	0	0	0	0	0	0	57	0	0	0	0	0	0
ASV413	Archaea	Thaumarchaeota	Soil_Crenarchaeotic_Group(SCG)	NA	NA	NA	0	0	0	0	0	0	0	0	0	0	143	0	108	0	166	14	0	0
ASV4156	Archaea	Thaumarchaeota	Soil_Crenarchaeotic_Group(SCG)	NA	NA	NA	0	0	0	0	0	0	0	0	0	0	0	56	0	0	0	0	0	0
ASV4157	Archaea	Thaumarchaeota	Soil_Crenarchaeotic_Group(SCG)	Unknown_Order	Unknown_Family	Candidatus_Nitrososphaera	0	0	0	0	0	0	0	0	0	0	0	56	0	0	0	0	0	0
ASV416	Archaea	Thaumarchaeota	Soil_Crenarchaeotic_Group(SCG)	NA	NA	NA	0	0	0	0	0	0	0	0	0	28	41	280	14	9	28	0	0	29
ASV4198	Archaea	Thaumarchaeota	Soil_Crenarchaeotic_Group(SCG)	NA	NA	NA	0	0	0	0	0	0	0	0	0	0	0	0	0	0	0	0	56	0
ASV42	Archaea	Thaumarchaeota	Soil_Crenarchaeotic_Group(SCG)	NA	NA	NA	0	0	0	0	0	0	0	0	0	325	497	524	369	105	654	92	287	51
ASV4204	Archaea	Thaumarchaeota	Soil_Crenarchaeotic_Group(SCG)	NA	NA	NA	0	0	0	0	0	0	0	0	0	55	0	0	0	0	0	0	0	0
ASV423	Archaea	Thaumarchaeota	Soil_Crenarchaeotic_Group(SCG)	NA	NA	NA	0	0	0	0	0	0	0	0	0	0	222	202	0	0	0	0	0	0
ASV4238	Archaea	Thaumarchaeota	Soil_Crenarchaeotic_Group(SCG)	NA	NA	NA	0	0	0	0	0	0	0	0	0	0	0	0	55	0	0	0	0	0
ASV4239	Archaea	Thaumarchaeota	Soil_Crenarchaeotic_Group(SCG)	Unknown_Order	Unknown_Family	Candidatus_Nitrososphaera	0	0	0	0	0	0	0	0	0	0	0	0	55	0	0	0	0	0
ASV4268	Archaea	Thaumarchaeota	Soil_Crenarchaeotic_Group(SCG)	NA	NA	NA	0	0	0	0	0	0	0	0	0	0	0	0	0	0	0	0	55	0
ASV4314	Archaea	Thaumarchaeota	Soil_Crenarchaeotic_Group(SCG)	NA	NA	NA	0	0	0	0	0	0	0	0	0	0	0	0	0	54	0	0	0	0
ASV4341	Archaea	Thaumarchaeota	Soil_Crenarchaeotic_Group(SCG)	NA	NA	NA	0	0	0	0	0	0	0	0	0	0	0	0	0	0	0	0	0	54
ASV4383	Archaea	Thaumarchaeota	Soil_Crenarchaeotic_Group(SCG)	NA	NA	NA	0	0	0	0	0	0	0	0	0	0	0	53	0	0	0	0	0	0
ASV439	Archaea	Thaumarchaeota	Soil_Crenarchaeotic_Group(SCG)	Unknown_Order	Unknown_Family	Candidatus_Nitrososphaera	0	0	0	0	0	0	0	0	0	0	250	0	0	0	0	27	134	0
ASV4417	Archaea	Thaumarchaeota	Soil_Crenarchaeotic_Group(SCG)	NA	NA	NA	0	0	0	0	0	0	0	0	0	52	0	0	0	0	0	0	0	0
ASV443	Archaea	Thaumarchaeota	Soil_Crenarchaeotic_Group(SCG)	NA	NA	NA	0	0	0	0	0	0	0	0	0	0	0	287	0	0	0	0	123	0
ASV4435	Archaea	Thaumarchaeota	Soil_Crenarchaeotic_Group(SCG)	Unknown_Order	Unknown_Family	Candidatus_Nitrososphaera	0	0	0	0	0	0	0	0	0	0	52	0	0	0	0	0	0	0
ASV4478	Archaea	Thaumarchaeota	Soil_Crenarchaeotic_Group(SCG)	Unknown_Order	Unknown_Family	Candidatus_Nitrososphaera	0	0	0	0	0	0	0	0	0	0	0	0	0	0	0	0	52	0
ASV4479	Archaea	Thaumarchaeota	Soil_Crenarchaeotic_Group(SCG)	Unknown_Order	Unknown_Family	Candidatus_Nitrososphaera	0	0	0	0	0	0	0	0	0	0	0	0	0	0	0	0	52	0
ASV45	Archaea	Thaumarchaeota	Soil_Crenarchaeotic_Group(SCG)	NA	NA	NA	0	0	0	0	0	0	0	0	0	333	350	587	494	107	649	0	193	84
ASV4505	Archaea	Thaumarchaeota	Soil_Crenarchaeotic_Group(SCG)	NA	NA	NA	0	0	0	0	0	0	0	0	0	0	51	0	0	0	0	0	0	0
ASV4520	Archaea	Thaumarchaeota	Soil_Crenarchaeotic_Group(SCG)	NA	NA	NA	0	0	0	0	0	0	0	0	0	0	0	34	0	0	0	0	17	0
ASV453	Archaea	Thaumarchaeota	Soil_Crenarchaeotic_Group(SCG)	Unknown_Order	Unknown_Family	Candidatus_Nitrososphaera	0	0	0	0	0	0	0	0	0	0	347	0	0	0	55	0	0	0
ASV454	Archaea	Thaumarchaeota	Soil_Crenarchaeotic_Group(SCG)	NA	NA	NA	0	0	0	0	0	0	0	0	0	91	97	0	0	28	110	0	75	0
ASV4603	Archaea	Thaumarchaeota	Soil_Crenarchaeotic_Group(SCG)	NA	NA	NA	0	0	0	0	0	0	0	0	0	0	0	50	0	0	0	0	0	0
ASV4616	Archaea	Thaumarchaeota	Soil_Crenarchaeotic_Group(SCG)	NA	NA	NA	0	0	0	0	0	0	0	0	0	0	0	0	50	0	0	0	0	0
ASV4668	Archaea	Thaumarchaeota	Soil_Crenarchaeotic_Group(SCG)	NA	NA	NA	0	0	0	0	0	0	0	0	0	0	31	0	0	0	18	0	0	0
ASV4678	Archaea	Thaumarchaeota	Soil_Crenarchaeotic_Group(SCG)	NA	NA	NA	0	0	0	0	0	0	0	0	0	0	49	0	0	0	0	0	0	0
ASV4694	Archaea	Thaumarchaeota	Soil_Crenarchaeotic_Group(SCG)	Unknown_Order	Unknown_Family	Candidatus_Nitrososphaera	0	0	0	0	0	0	0	0	0	0	0	0	49	0	0	0	0	0
ASV4696	Archaea	Thaumarchaeota	Soil_Crenarchaeotic_Group(SCG)	NA	NA	NA	0	0	0	0	0	0	0	0	0	0	0	0	0	27	0	0	0	22
ASV47	Archaea	Thaumarchaeota	Soil_Crenarchaeotic_Group(SCG)	NA	NA	NA	0	0	0	0	0	0	0	0	0	833	965	0	0	0	959	0	0	0
ASV48	Archaea	Thaumarchaeota	Soil_Crenarchaeotic_Group(SCG)	Unknown_Order	Unknown_Family	Candidatus_Nitrososphaera	0	0	0	0	0	0	0	0	0	126	1340	1023	0	0	204	53	0	0
ASV4801	Archaea	Thaumarchaeota	Soil_Crenarchaeotic_Group(SCG)	NA	NA	NA	0	0	0	0	0	0	0	0	0	0	0	0	0	0	48	0	0	0
ASV4809	Archaea	Thaumarchaeota	Soil_Crenarchaeotic_Group(SCG)	Unknown_Order	Unknown_Family	Candidatus_Nitrososphaera	0	0	0	0	0	0	0	0	0	0	0	0	0	0	48	0	0	0
ASV482	Archaea	Thaumarchaeota	Soil_Crenarchaeotic_Group(SCG)	NA	NA	NA	0	0	0	0	0	0	0	0	0	49	198	0	50	0	52	0	37	0
ASV484	Archaea	Thaumarchaeota	Soil_Crenarchaeotic_Group(SCG)	NA	NA	NA	0	0	0	0	0	0	0	0	0	0	0	141	0	80	0	0	149	14
ASV485	Archaea	Thaumarchaeota	Soil_Crenarchaeotic_Group(SCG)	NA	NA	NA	0	0	0	0	0	0	0	0	0	0	0	0	0	82	0	0	302	0
ASV4872	Archaea	Thaumarchaeota	Soil_Crenarchaeotic_Group(SCG)	NA	NA	NA	0	0	0	0	0	0	0	0	0	0	0	47	0	0	0	0	0	0
ASV4875	Archaea	Thaumarchaeota	Soil_Crenarchaeotic_Group(SCG)	NA	NA	NA	0	0	0	0	0	0	0	0	0	0	0	47	0	0	0	0	0	0
ASV4911	Archaea	Thaumarchaeota	Soil_Crenarchaeotic_Group(SCG)	NA	NA	NA	0	0	0	0	0	0	0	0	0	0	0	0	0	0	47	0	0	0
ASV4919	Archaea	Thaumarchaeota	Soil_Crenarchaeotic_Group(SCG)	Unknown_Order	Unknown_Family	Candidatus_Nitrososphaera	0	0	0	0	0	0	0	0	0	0	0	0	0	0	0	0	47	0
ASV4963	Archaea	Thaumarchaeota	Soil_Crenarchaeotic_Group(SCG)	Unknown_Order	Unknown_Family	Candidatus_Nitrososphaera	0	0	0	0	0	0	0	0	0	0	46	0	0	0	0	0	0	0
ASV4975	Archaea	Thaumarchaeota	Soil_Crenarchaeotic_Group(SCG)	NA	NA	NA	0	0	0	0	0	0	0	0	0	0	0	7	0	0	0	0	39	0
ASV4986	Archaea	Thaumarchaeota	Soil_Crenarchaeotic_Group(SCG)	NA	NA	NA	0	0	0	0	0	0	0	0	0	0	0	46	0	0	0	0	0	0
ASV5	Archaea	Thaumarchaeota	Soil_Crenarchaeotic_Group(SCG)	NA	NA	NA	0	0	0	0	0	0	0	0	0	0	0	4348	0	0	3085	598	1885	603
ASV501	Archaea	Thaumarchaeota	Soil_Crenarchaeotic_Group(SCG)	Unknown_Order	Unknown_Family	Candidatus_Nitrososphaera	0	0	0	0	0	0	0	0	0	0	0	171	201	0	0	0	0	0
ASV503	Archaea	Thaumarchaeota	Soil_Crenarchaeotic_Group(SCG)	NA	NA	NA	0	0	0	0	0	0	0	0	0	0	0	0	0	0	227	0	141	0
ASV5031	Archaea	Thaumarchaeota	Soil_Crenarchaeotic_Group(SCG)	NA	NA	NA	0	0	0	0	0	0	0	0	0	0	0	0	0	0	0	46	0	0
ASV5057	Archaea	Thaumarchaeota	Soil_Crenarchaeotic_Group(SCG)	Unknown_Order	Unknown_Family	Candidatus_Nitrososphaera	0	0	0	0	0	0	0	0	0	0	45	0	0	0	0	0	0	0
ASV506	Archaea	Thaumarchaeota	Soil_Crenarchaeotic_Group(SCG)	Unknown_Order	Unknown_Family	Candidatus_Nitrososphaera	0	0	0	0	0	0	0	0	0	0	0	0	131	0	0	0	236	0
ASV5068	Archaea	Thaumarchaeota	Soil_Crenarchaeotic_Group(SCG)	Unknown_Order	Unknown_Family	Candidatus_Nitrososphaera	0	0	0	0	0	0	0	0	0	0	45	0	0	0	0	0	0	0
ASV5079	Archaea	Thaumarchaeota	Soil_Crenarchaeotic_Group(SCG)	NA	NA	NA	0	0	0	0	0	0	0	0	0	0	45	0	0	0	0	0	0	0
ASV5081	Archaea	Thaumarchaeota	Soil_Crenarchaeotic_Group(SCG)	Unknown_Order	Unknown_Family	Candidatus_Nitrososphaera	0	0	0	0	0	0	0	0	0	0	45	0	0	0	0	0	0	0
ASV5124	Archaea	Thaumarchaeota	Soil_Crenarchaeotic_Group(SCG)	NA	NA	NA	0	0	0	0	0	0	0	0	0	0	0	0	0	0	45	0	0	0
ASV5158	Archaea	Thaumarchaeota	Soil_Crenarchaeotic_Group(SCG)	NA	NA	NA	0	0	0	0	0	0	0	0	0	0	44	0	0	0	0	0	0	0
ASV5175	Archaea	Thaumarchaeota	Soil_Crenarchaeotic_Group(SCG)	NA	NA	NA	0	0	0	0	0	0	0	0	0	0	44	0	0	0	0	0	0	0
ASV5232	Archaea	Thaumarchaeota	Soil_Crenarchaeotic_Group(SCG)	NA	NA	NA	0	0	0	0	0	0	0	0	0	0	0	0	0	0	0	44	0	0
ASV5239	Archaea	Thaumarchaeota	Soil_Crenarchaeotic_Group(SCG)	Unknown_Order	Unknown_Family	Candidatus_Nitrososphaera	0	0	0	0	0	0	0	0	0	0	0	0	0	0	0	0	44	0
ASV5240	Archaea	Thaumarchaeota	Soil_Crenarchaeotic_Group(SCG)	Unknown_Order	Unknown_Family	Candidatus_Nitrososphaera	0	0	0	0	0	0	0	0	0	0	0	0	0	0	0	0	44	0
ASV5264	Archaea	Thaumarchaeota	Soil_Crenarchaeotic_Group(SCG)	Unknown_Order	Unknown_Family	Candidatus_Nitrososphaera	0	0	0	0	0	0	0	0	0	0	43	0	0	0	0	0	0	0
ASV5268	Archaea	Thaumarchaeota	Soil_Crenarchaeotic_Group(SCG)	NA	NA	NA	0	0	0	0	0	0	0	0	0	0	43	0	0	0	0	0	0	0
ASV53	Archaea	Thaumarchaeota	Soil_Crenarchaeotic_Group(SCG)	NA	NA	NA	0	0	0	0	0	0	0	0	0	645	640	757	0	0	0	0	544	0
ASV5305	Archaea	Thaumarchaeota	Soil_Crenarchaeotic_Group(SCG)	Unknown_Order	Unknown_Family	Candidatus_Nitrososphaera	0	0	0	0	0	0	0	0	0	0	0	43	0	0	0	0	0	0
ASV5314	Archaea	Thaumarchaeota	Soil_Crenarchaeotic_Group(SCG)	Unknown_Order	Unknown_Family	Candidatus_Nitrososphaera	0	0	0	0	0	0	0	0	0	0	0	0	43	0	0	0	0	0
ASV535	Archaea	Thaumarchaeota	Soil_Crenarchaeotic_Group(SCG)	NA	NA	NA	0	0	0	0	0	0	0	0	0	0	41	163	49	0	36	0	32	31
ASV5359	Archaea	Thaumarchaeota	Soil_Crenarchaeotic_Group(SCG)	Unknown_Order	Unknown_Family	Candidatus_Nitrososphaera	0	0	0	0	0	0	0	0	0	42	0	0	0	0	0	0	0	0
ASV5360	Archaea	Thaumarchaeota	Soil_Crenarchaeotic_Group(SCG)	Unknown_Order	Unknown_Family	Candidatus_Nitrososphaera	0	0	0	0	0	0	0	0	0	42	0	0	0	0	0	0	0	0
ASV5368	Archaea	Thaumarchaeota	Soil_Crenarchaeotic_Group(SCG)	Unknown_Order	Unknown_Family	Candidatus_Nitrososphaera	0	0	0	0	0	0	0	0	0	0	42	0	0	0	0	0	0	0
ASV5410	Archaea	Thaumarchaeota	Soil_Crenarchaeotic_Group(SCG)	Unknown_Order	Unknown_Family	Candidatus_Nitrososphaera	0	0	0	0	0	0	0	0	0	0	0	42	0	0	0	0	0	0
ASV545	Archaea	Thaumarchaeota	Soil_Crenarchaeotic_Group(SCG)	NA	NA	NA	0	0	0	0	0	0	0	0	0	68	69	125	0	0	83	0	0	0
ASV5452	Archaea	Thaumarchaeota	Soil_Crenarchaeotic_Group(SCG)	NA	NA	NA	0	0	0	0	0	0	0	0	0	0	0	0	0	0	0	0	42	0
ASV5486	Archaea	Thaumarchaeota	Soil_Crenarchaeotic_Group(SCG)	Unknown_Order	Unknown_Family	Candidatus_Nitrososphaera	0	0	0	0	0	0	0	0	0	0	41	0	0	0	0	0	0	0
ASV5487	Archaea	Thaumarchaeota	Soil_Crenarchaeotic_Group(SCG)	NA	NA	NA	0	0	0	0	0	0	0	0	0	0	41	0	0	0	0	0	0	0
ASV55	Archaea	Thaumarchaeota	Soil_Crenarchaeotic_Group(SCG)	NA	NA	NA	0	0	0	0	0	0	0	0	0	318	431	626	393	111	385	51	131	56
ASV5503	Archaea	Thaumarchaeota	Soil_Crenarchaeotic_Group(SCG)	NA	NA	NA	0	0	0	0	0	0	0	0	0	0	0	41	0	0	0	0	0	0
ASV5506	Archaea	Thaumarchaeota	Soil_Crenarchaeotic_Group(SCG)	NA	NA	NA	0	0	0	0	0	0	0	0	0	0	0	41	0	0	0	0	0	0
ASV5509	Archaea	Thaumarchaeota	Soil_Crenarchaeotic_Group(SCG)	Unknown_Order	Unknown_Family	Candidatus_Nitrososphaera	0	0	0	0	0	0	0	0	0	0	0	0	41	0	0	0	0	0
ASV5511	Archaea	Thaumarchaeota	Soil_Crenarchaeotic_Group(SCG)	NA	NA	NA	0	0	0	0	0	0	0	0	0	0	0	0	41	0	0	0	0	0
ASV5524	Archaea	Thaumarchaeota	Soil_Crenarchaeotic_Group(SCG)	NA	NA	NA	0	0	0	0	0	0	0	0	0	0	0	0	0	41	0	0	0	0
ASV5537	Archaea	Thaumarchaeota	Soil_Crenarchaeotic_Group(SCG)	NA	NA	NA	0	0	0	0	0	0	0	0	0	0	0	0	0	0	41	0	0	0
ASV5545	Archaea	Thaumarchaeota	Soil_Crenarchaeotic_Group(SCG)	Unknown_Order	Unknown_Family	Candidatus_Nitrososphaera	0	0	0	0	0	0	0	0	0	0	0	0	0	0	41	0	0	0
ASV555	Archaea	Thaumarchaeota	Soil_Crenarchaeotic_Group(SCG)	Unknown_Order	Unknown_Family	Candidatus_Nitrososphaera	0	0	0	0	0	0	0	0	0	57	188	0	79	0	0	0	18	0
ASV5588	Archaea	Thaumarchaeota	Soil_Crenarchaeotic_Group(SCG)	NA	NA	NA	0	0	0	0	0	0	0	0	0	0	40	0	0	0	0	0	0	0
ASV561	Archaea	Thaumarchaeota	Soil_Crenarchaeotic_Group(SCG)	NA	NA	NA	0	0	0	0	0	0	0	0	0	0	237	0	43	0	60	0	0	0
ASV5616	Archaea	Thaumarchaeota	Soil_Crenarchaeotic_Group(SCG)	NA	NA	NA	0	0	0	0	0	0	0	0	0	0	0	0	36	0	0	4	0	0
ASV57	Archaea	Thaumarchaeota	Soil_Crenarchaeotic_Group(SCG)	Unknown_Order	Unknown_Family	Candidatus_Nitrososphaera	0	0	0	0	0	0	0	0	0	384	1123	0	348	0	0	0	564	0
ASV5707	Archaea	Thaumarchaeota	Soil_Crenarchaeotic_Group(SCG)	NA	NA	NA	0	0	0	0	0	0	0	0	0	0	39	0	0	0	0	0	0	0
ASV572	Archaea	Thaumarchaeota	Soil_Crenarchaeotic_Group(SCG)	Unknown_Order	Unknown_Family	Candidatus_Nitrososphaera	0	0	0	0	0	0	0	0	0	0	284	0	53	0	0	0	0	0
ASV5743	Archaea	Thaumarchaeota	Soil_Crenarchaeotic_Group(SCG)	NA	NA	NA	0	0	0	0	0	0	0	0	0	0	0	39	0	0	0	0	0	0
ASV5758	Archaea	Thaumarchaeota	Soil_Crenarchaeotic_Group(SCG)	NA	NA	NA	0	0	0	0	0	0	0	0	0	0	0	0	0	39	0	0	0	0
ASV5817	Archaea	Thaumarchaeota	Soil_Crenarchaeotic_Group(SCG)	Unknown_Order	Unknown_Family	Candidatus_Nitrososphaera	0	0	0	0	0	0	0	0	0	38	0	0	0	0	0	0	0	0
ASV5818	Archaea	Thaumarchaeota	Soil_Crenarchaeotic_Group(SCG)	NA	NA	NA	0	0	0	0	0	0	0	0	0	11	27	0	0	0	0	0	0	0
ASV582	Archaea	Thaumarchaeota	Soil_Crenarchaeotic_Group(SCG)	Unknown_Order	Unknown_Family	Candidatus_Nitrososphaera	0	0	0	0	0	0	0	0	0	0	248	34	0	0	0	0	51	0
ASV5834	Archaea	Thaumarchaeota	Soil_Crenarchaeotic_Group(SCG)	NA	NA	NA	0	0	0	0	0	0	0	0	0	0	38	0	0	0	0	0	0	0
ASV586	Archaea	Thaumarchaeota	Soil_Crenarchaeotic_Group(SCG)	Unknown_Order	Unknown_Family	Candidatus_Nitrososphaera	0	0	0	0	0	0	0	0	0	0	177	46	37	0	24	5	42	0
ASV5863	Archaea	Thaumarchaeota	Soil_Crenarchaeotic_Group(SCG)	Unknown_Order	Unknown_Family	Candidatus_Nitrososphaera	0	0	0	0	0	0	0	0	0	0	0	38	0	0	0	0	0	0
ASV5878	Archaea	Thaumarchaeota	Soil_Crenarchaeotic_Group(SCG)	NA	NA	NA	0	0	0	0	0	0	0	0	0	0	0	0	38	0	0	0	0	0
ASV5884	Archaea	Thaumarchaeota	Soil_Crenarchaeotic_Group(SCG)	NA	NA	NA	0	0	0	0	0	0	0	0	0	0	0	0	38	0	0	0	0	0
ASV5940	Archaea	Thaumarchaeota	Soil_Crenarchaeotic_Group(SCG)	NA	NA	NA	0	0	0	0	0	0	0	0	0	0	0	0	0	0	0	0	38	0
ASV5952	Archaea	Thaumarchaeota	Soil_Crenarchaeotic_Group(SCG)	Unknown_Order	Unknown_Family	Candidatus_Nitrososphaera	0	0	0	0	0	0	0	0	0	37	0	0	0	0	0	0	0	0
ASV5963	Archaea	Thaumarchaeota	Soil_Crenarchaeotic_Group(SCG)	NA	NA	NA	0	0	0	0	0	0	0	0	0	37	0	0	0	0	0	0	0	0
ASV5997	Archaea	Thaumarchaeota	Soil_Crenarchaeotic_Group(SCG)	NA	NA	NA	0	0	0	0	0	0	0	0	0	0	0	37	0	0	0	0	0	0
ASV6	Archaea	Thaumarchaeota	Soil_Crenarchaeotic_Group(SCG)	NA	NA	NA	0	0	0	0	0	0	0	0	0	1232	1431	3117	1727	356	1364	0	529	333
ASV605	Archaea	Thaumarchaeota	Soil_Crenarchaeotic_Group(SCG)	NA	NA	NA	0	0	0	0	0	0	0	0	0	117	204	0	0	0	0	0	0	0
ASV6065	Archaea	Thaumarchaeota	Soil_Crenarchaeotic_Group(SCG)	NA	NA	NA	0	0	0	0	0	0	0	0	0	0	0	0	0	0	0	0	37	0
ASV607	Archaea	Thaumarchaeota	Soil_Crenarchaeotic_Group(SCG)	NA	NA	NA	0	0	0	0	0	0	0	0	0	38	123	0	36	0	49	0	75	0
ASV6093	Archaea	Thaumarchaeota	Soil_Crenarchaeotic_Group(SCG)	Unknown_Order	Unknown_Family	Candidatus_Nitrososphaera	0	0	0	0	0	0	0	0	0	0	36	0	0	0	0	0	0	0
ASV6110	Archaea	Thaumarchaeota	Soil_Crenarchaeotic_Group(SCG)	Unknown_Order	Unknown_Family	Candidatus_Nitrososphaera	0	0	0	0	0	0	0	0	0	0	36	0	0	0	0	0	0	0
ASV6128	Archaea	Thaumarchaeota	Soil_Crenarchaeotic_Group(SCG)	NA	NA	NA	0	0	0	0	0	0	0	0	0	0	0	19	0	0	0	17	0	0
ASV615	Archaea	Thaumarchaeota	Soil_Crenarchaeotic_Group(SCG)	NA	NA	NA	0	0	0	0	0	0	0	0	0	0	0	0	0	0	0	319	0	0
ASV617	Archaea	Thaumarchaeota	Soil_Crenarchaeotic_Group(SCG)	NA	NA	NA	0	0	0	0	0	0	0	0	0	93	0	147	0	32	0	0	31	14
ASV618	Archaea	Thaumarchaeota	Soil_Crenarchaeotic_Group(SCG)	Unknown_Order	Unknown_Family	Candidatus_Nitrososphaera	0	0	0	0	0	0	0	0	0	42	137	97	41	0	0	0	0	0
ASV619	Archaea	Thaumarchaeota	Soil_Crenarchaeotic_Group(SCG)	NA	NA	NA	0	0	0	0	0	0	0	0	0	0	0	277	0	19	0	0	0	21
ASV6195	Archaea	Thaumarchaeota	Soil_Crenarchaeotic_Group(SCG)	NA	NA	NA	0	0	0	0	0	0	0	0	0	0	0	0	0	0	0	0	36	0
ASV6197	Archaea	Thaumarchaeota	Soil_Crenarchaeotic_Group(SCG)	Unknown_Order	Unknown_Family	Candidatus_Nitrososphaera	0	0	0	0	0	0	0	0	0	0	0	0	0	0	0	0	36	0
ASV6208	Archaea	Thaumarchaeota	Soil_Crenarchaeotic_Group(SCG)	NA	NA	NA	0	0	0	0	0	0	0	0	0	35	0	0	0	0	0	0	0	0
ASV6233	Archaea	Thaumarchaeota	Soil_Crenarchaeotic_Group(SCG)	NA	NA	NA	0	0	0	0	0	0	0	0	0	0	35	0	0	0	0	0	0	0
ASV6250	Archaea	Thaumarchaeota	Soil_Crenarchaeotic_Group(SCG)	NA	NA	NA	0	0	0	0	0	0	0	0	0	0	0	35	0	0	0	0	0	0
ASV6253	Archaea	Thaumarchaeota	Soil_Crenarchaeotic_Group(SCG)	NA	NA	NA	0	0	0	0	0	0	0	0	0	0	0	35	0	0	0	0	0	0
ASV6268	Archaea	Thaumarchaeota	Soil_Crenarchaeotic_Group(SCG)	NA	NA	NA	0	0	0	0	0	0	0	0	0	0	0	35	0	0	0	0	0	0
ASV629	Archaea	Thaumarchaeota	Soil_Crenarchaeotic_Group(SCG)	NA	NA	NA	0	0	0	0	0	0	0	0	0	0	130	0	102	0	0	0	81	0
ASV63	Archaea	Thaumarchaeota	Soil_Crenarchaeotic_Group(SCG)	NA	NA	NA	0	0	0	0	0	0	0	0	0	367	309	301	275	87	354	78	203	0
ASV6300	Archaea	Thaumarchaeota	Soil_Crenarchaeotic_Group(SCG)	Unknown_Order	Unknown_Family	Candidatus_Nitrososphaera	0	0	0	0	0	0	0	0	0	0	0	0	0	0	35	0	0	0
ASV6319	Archaea	Thaumarchaeota	Soil_Crenarchaeotic_Group(SCG)	NA	NA	NA	0	0	0	0	0	0	0	0	0	0	0	0	0	0	35	0	0	0
ASV6351	Archaea	Thaumarchaeota	Soil_Crenarchaeotic_Group(SCG)	Unknown_Order	Unknown_Family	Candidatus_Nitrososphaera	0	0	0	0	0	0	0	0	0	34	0	0	0	0	0	0	0	0
ASV639	Archaea	Thaumarchaeota	Soil_Crenarchaeotic_Group(SCG)	NA	NA	NA	0	0	0	0	0	0	0	0	0	37	81	65	44	0	47	0	34	0
ASV6390	Archaea	Thaumarchaeota	Soil_Crenarchaeotic_Group(SCG)	NA	NA	NA	0	0	0	0	0	0	0	0	0	0	0	34	0	0	0	0	0	0
ASV64	Archaea	Thaumarchaeota	Soil_Crenarchaeotic_Group(SCG)	NA	NA	NA	0	0	0	0	0	0	0	0	0	0	0	1714	0	0	0	0	0	254
ASV6473	Archaea	Thaumarchaeota	Soil_Crenarchaeotic_Group(SCG)	NA	NA	NA	0	0	0	0	0	0	0	0	0	0	0	0	0	0	0	0	0	34
ASV65	Archaea	Thaumarchaeota	Soil_Crenarchaeotic_Group(SCG)	Unknown_Order	Unknown_Family	Candidatus_Nitrososphaera	0	0	0	0	0	0	0	0	0	242	891	103	228	23	132	38	291	0
ASV6549	Archaea	Thaumarchaeota	Soil_Crenarchaeotic_Group(SCG)	NA	NA	NA	0	0	0	0	0	0	0	0	0	0	0	0	0	33	0	0	0	0
ASV66	Archaea	Thaumarchaeota	Soil_Crenarchaeotic_Group(SCG)	NA	NA	NA	0	0	0	0	0	0	0	0	0	279	500	299	226	108	332	0	201	0
ASV6600	Archaea	Thaumarchaeota	Soil_Crenarchaeotic_Group(SCG)	NA	NA	NA	0	0	0	0	0	0	0	0	0	0	0	0	0	0	0	0	33	0
ASV6604	Archaea	Thaumarchaeota	Soil_Crenarchaeotic_Group(SCG)	Unknown_Order	Unknown_Family	Candidatus_Nitrososphaera	0	0	0	0	0	0	0	0	0	0	0	0	0	0	0	0	33	0
ASV661	Archaea	Thaumarchaeota	Soil_Crenarchaeotic_Group(SCG)	NA	NA	NA	0	0	0	0	0	0	0	0	0	11	108	0	54	0	65	0	62	0
ASV6611	Archaea	Thaumarchaeota	Soil_Crenarchaeotic_Group(SCG)	Unknown_Order	Unknown_Family	Candidatus_Nitrososphaera	0	0	0	0	0	0	0	0	0	0	0	0	0	0	0	0	33	0
ASV6642	Archaea	Thaumarchaeota	Soil_Crenarchaeotic_Group(SCG)	NA	NA	NA	0	0	0	0	0	0	0	0	0	0	32	0	0	0	0	0	0	0
ASV6645	Archaea	Thaumarchaeota	Soil_Crenarchaeotic_Group(SCG)	Unknown_Order	Unknown_Family	Candidatus_Nitrososphaera	0	0	0	0	0	0	0	0	0	0	32	0	0	0	0	0	0	0
ASV6646	Archaea	Thaumarchaeota	Soil_Crenarchaeotic_Group(SCG)	NA	NA	NA	0	0	0	0	0	0	0	0	0	0	32	0	0	0	0	0	0	0
ASV6659	Archaea	Thaumarchaeota	Soil_Crenarchaeotic_Group(SCG)	NA	NA	NA	0	0	0	0	0	0	0	0	0	0	0	32	0	0	0	0	0	0
ASV666	Archaea	Thaumarchaeota	Soil_Crenarchaeotic_Group(SCG)	NA	NA	NA	0	0	0	0	0	0	0	0	0	0	260	38	0	0	0	0	0	0
ASV6682	Archaea	Thaumarchaeota	Soil_Crenarchaeotic_Group(SCG)	NA	NA	NA	0	0	0	0	0	0	0	0	0	0	0	32	0	0	0	0	0	0
ASV6685	Archaea	Thaumarchaeota	Soil_Crenarchaeotic_Group(SCG)	NA	NA	NA	0	0	0	0	0	0	0	0	0	0	0	32	0	0	0	0	0	0
ASV6690	Archaea	Thaumarchaeota	Soil_Crenarchaeotic_Group(SCG)	NA	NA	NA	0	0	0	0	0	0	0	0	0	0	0	0	32	0	0	0	0	0
ASV67	Archaea	Thaumarchaeota	Soil_Crenarchaeotic_Group(SCG)	NA	NA	NA	0	0	0	0	0	0	0	0	0	0	0	953	0	262	0	0	712	0
ASV6743	Archaea	Thaumarchaeota	Soil_Crenarchaeotic_Group(SCG)	NA	NA	NA	0	0	0	0	0	0	0	0	0	0	0	0	0	0	0	32	0	0
ASV6748	Archaea	Thaumarchaeota	Soil_Crenarchaeotic_Group(SCG)	NA	NA	NA	0	0	0	0	0	0	0	0	0	0	0	0	0	0	0	0	32	0
ASV6783	Archaea	Thaumarchaeota	Soil_Crenarchaeotic_Group(SCG)	Unknown_Order	Unknown_Family	Candidatus_Nitrososphaera	0	0	0	0	0	0	0	0	0	0	31	0	0	0	0	0	0	0
ASV6786	Archaea	Thaumarchaeota	Soil_Crenarchaeotic_Group(SCG)	NA	NA	NA	0	0	0	0	0	0	0	0	0	0	23	0	8	0	0	0	0	0
ASV6795	Archaea	NA	NA	NA	NA	NA	0	0	0	0	0	0	0	0	0	0	0	31	0	0	0	0	0	0
ASV681	Archaea	Thaumarchaeota	Soil_Crenarchaeotic_Group(SCG)	Unknown_Order	Unknown_Family	Candidatus_Nitrososphaera	0	0	0	0	0	0	0	0	0	0	0	0	0	0	0	23	271	0
ASV683	Archaea	Thaumarchaeota	Soil_Crenarchaeotic_Group(SCG)	Unknown_Order	Unknown_Family	Candidatus_Nitrososphaera	0	0	0	0	0	0	0	0	0	0	72	66	81	0	28	0	46	0
ASV6837	Archaea	Thaumarchaeota	Soil_Crenarchaeotic_Group(SCG)	NA	NA	NA	0	0	0	0	0	0	0	0	0	0	0	0	0	31	0	0	0	0
ASV6840	Archaea	Thaumarchaeota	Soil_Crenarchaeotic_Group(SCG)	NA	NA	NA	0	0	0	0	0	0	0	0	0	0	0	0	0	31	0	0	0	0
ASV6862	Archaea	Thaumarchaeota	Soil_Crenarchaeotic_Group(SCG)	NA	NA	NA	0	0	0	0	0	0	0	0	0	0	0	0	0	0	31	0	0	0
ASV6894	Archaea	Thaumarchaeota	Soil_Crenarchaeotic_Group(SCG)	Unknown_Order	Unknown_Family	Candidatus_Nitrososphaera	0	0	0	0	0	0	0	0	0	0	0	0	0	0	0	0	31	0
ASV6913	Archaea	Thaumarchaeota	Soil_Crenarchaeotic_Group(SCG)	NA	NA	NA	0	0	0	0	0	0	0	0	0	30	0	0	0	0	0	0	0	0
ASV6938	Archaea	Thaumarchaeota	Soil_Crenarchaeotic_Group(SCG)	Unknown_Order	Unknown_Family	Candidatus_Nitrososphaera	0	0	0	0	0	0	0	0	0	0	30	0	0	0	0	0	0	0
ASV6991	Archaea	Thaumarchaeota	Soil_Crenarchaeotic_Group(SCG)	NA	NA	NA	0	0	0	0	0	0	0	0	0	0	0	30	0	0	0	0	0	0
ASV7	Archaea	Thaumarchaeota	Soil_Crenarchaeotic_Group(SCG)	NA	NA	NA	0	0	0	0	0	0	0	0	0	0	2304	0	1773	886	2318	443	1992	327
ASV70	Archaea	Thaumarchaeota	Soil_Crenarchaeotic_Group(SCG)	NA	NA	NA	0	0	0	0	0	0	0	0	0	319	0	1360	0	0	0	0	0	186
ASV705	Archaea	Thaumarchaeota	Soil_Crenarchaeotic_Group(SCG)	NA	NA	NA	0	0	0	0	0	0	0	0	0	0	0	286	0	0	0	0	0	0
ASV7065	Archaea	Thaumarchaeota	Soil_Crenarchaeotic_Group(SCG)	Unknown_Order	Unknown_Family	Candidatus_Nitrososphaera	0	0	0	0	0	0	0	0	0	29	0	0	0	0	0	0	0	0
ASV709	Archaea	Thaumarchaeota	Soil_Crenarchaeotic_Group(SCG)	NA	NA	NA	0	0	0	0	0	0	0	0	0	0	0	253	0	0	0	0	32	0
ASV710	Archaea	Thaumarchaeota	Soil_Crenarchaeotic_Group(SCG)	Unknown_Order	Unknown_Family	Candidatus_Nitrososphaera	0	0	0	0	0	0	0	0	0	0	250	0	0	0	34	0	0	0
ASV7105	Archaea	Thaumarchaeota	Soil_Crenarchaeotic_Group(SCG)	Unknown_Order	Unknown_Family	Candidatus_Nitrososphaera	0	0	0	0	0	0	0	0	0	0	29	0	0	0	0	0	0	0
ASV7128	Archaea	Thaumarchaeota	Soil_Crenarchaeotic_Group(SCG)	NA	NA	NA	0	0	0	0	0	0	0	0	0	0	0	29	0	0	0	0	0	0
ASV7137	Archaea	Thaumarchaeota	Soil_Crenarchaeotic_Group(SCG)	NA	NA	NA	0	0	0	0	0	0	0	0	0	0	0	29	0	0	0	0	0	0
ASV7140	Archaea	Thaumarchaeota	Soil_Crenarchaeotic_Group(SCG)	Unknown_Order	Unknown_Family	Candidatus_Nitrososphaera	0	0	0	0	0	0	0	0	0	0	0	29	0	0	0	0	0	0
ASV7144	Archaea	Thaumarchaeota	Soil_Crenarchaeotic_Group(SCG)	Unknown_Order	Unknown_Family	Candidatus_Nitrososphaera	0	0	0	0	0	0	0	0	0	0	0	29	0	0	0	0	0	0
ASV716	Archaea	Thaumarchaeota	Soil_Crenarchaeotic_Group(SCG)	Unknown_Order	Unknown_Family	Candidatus_Nitrososphaera	0	0	0	0	0	0	0	0	0	30	190	21	0	0	0	0	41	0
ASV717	Archaea	Thaumarchaeota	Soil_Crenarchaeotic_Group(SCG)	Unknown_Order	Unknown_Family	Candidatus_Nitrososphaera	0	0	0	0	0	0	0	0	0	0	0	282	0	0	0	0	0	0
ASV7203	Archaea	Thaumarchaeota	Soil_Crenarchaeotic_Group(SCG)	NA	NA	NA	0	0	0	0	0	0	0	0	0	0	0	0	0	0	0	29	0	0
ASV7205	Archaea	NA	NA	NA	NA	NA	0	0	0	0	0	0	0	0	0	0	0	0	0	0	0	29	0	0
ASV7235	Archaea	Thaumarchaeota	Soil_Crenarchaeotic_Group(SCG)	NA	NA	NA	0	0	0	0	0	0	0	0	0	28	0	0	0	0	0	0	0	0
ASV7240	Archaea	Thaumarchaeota	Soil_Crenarchaeotic_Group(SCG)	NA	NA	NA	0	0	0	0	0	0	0	0	0	0	28	0	0	0	0	0	0	0
ASV7245	Archaea	Thaumarchaeota	Soil_Crenarchaeotic_Group(SCG)	NA	NA	NA	0	0	0	0	0	0	0	0	0	0	28	0	0	0	0	0	0	0
ASV7287	Archaea	Thaumarchaeota	Soil_Crenarchaeotic_Group(SCG)	Unknown_Order	Unknown_Family	Candidatus_Nitrososphaera	0	0	0	0	0	0	0	0	0	0	0	28	0	0	0	0	0	0
ASV7293	Archaea	Thaumarchaeota	Soil_Crenarchaeotic_Group(SCG)	NA	NA	NA	0	0	0	0	0	0	0	0	0	0	0	28	0	0	0	0	0	0
ASV73	Archaea	Thaumarchaeota	Soil_Crenarchaeotic_Group(SCG)	NA	NA	NA	0	0	0	0	0	0	0	0	0	164	259	939	101	0	207	0	0	102
ASV7311	Archaea	Thaumarchaeota	Soil_Crenarchaeotic_Group(SCG)	NA	NA	NA	0	0	0	0	0	0	0	0	0	0	0	0	28	0	0	0	0	0
ASV7399	Archaea	Thaumarchaeota	Soil_Crenarchaeotic_Group(SCG)	Unknown_Order	Unknown_Family	Candidatus_Nitrososphaera	0	0	0	0	0	0	0	0	0	0	0	0	0	0	0	0	28	0
ASV7486	Archaea	Thaumarchaeota	Soil_Crenarchaeotic_Group(SCG)	NA	NA	NA	0	0	0	0	0	0	0	0	0	0	0	0	0	27	0	0	0	0
ASV750	Archaea	Thaumarchaeota	Soil_Crenarchaeotic_Group(SCG)	NA	NA	NA	0	0	0	0	0	0	0	0	0	0	268	0	0	0	0	0	0	0
ASV7549	Archaea	NA	NA	NA	NA	NA	0	0	0	0	0	0	0	0	0	0	0	0	0	0	0	0	27	0
ASV76	Archaea	Thaumarchaeota	Soil_Crenarchaeotic_Group(SCG)	NA	NA	NA	0	0	0	0	0	0	0	0	0	0	0	0	628	241	761	71	0	21
ASV7608	Archaea	Thaumarchaeota	Soil_Crenarchaeotic_Group(SCG)	NA	NA	NA	0	0	0	0	0	0	0	0	0	0	26	0	0	0	0	0	0	0
ASV7615	Archaea	Thaumarchaeota	Soil_Crenarchaeotic_Group(SCG)	NA	NA	NA	0	0	0	0	0	0	0	0	0	0	0	26	0	0	0	0	0	0
ASV7653	Archaea	Thaumarchaeota	Soil_Crenarchaeotic_Group(SCG)	Unknown_Order	Unknown_Family	Candidatus_Nitrososphaera	0	0	0	0	0	0	0	0	0	0	0	0	26	0	0	0	0	0
ASV7680	Archaea	Thaumarchaeota	Soil_Crenarchaeotic_Group(SCG)	NA	NA	NA	0	0	0	0	0	0	0	0	0	0	0	0	0	26	0	0	0	0
ASV770	Archaea	Thaumarchaeota	Soil_Crenarchaeotic_Group(SCG)	NA	NA	NA	0	0	0	0	0	0	0	0	0	0	0	0	0	0	0	0	263	0
ASV772	Archaea	Thaumarchaeota	Soil_Crenarchaeotic_Group(SCG)	Unknown_Order	Unknown_Family	Candidatus_Nitrososphaera	0	0	0	0	0	0	0	0	0	0	191	0	0	0	0	0	71	0
ASV7729	Archaea	Thaumarchaeota	Soil_Crenarchaeotic_Group(SCG)	NA	NA	NA	0	0	0	0	0	0	0	0	0	0	0	0	0	0	0	0	0	26
ASV774	Archaea	Thaumarchaeota	Soil_Crenarchaeotic_Group(SCG)	NA	NA	NA	0	0	0	0	0	0	0	0	0	0	0	0	172	54	0	36	0	0
ASV7757	Archaea	Thaumarchaeota	Soil_Crenarchaeotic_Group(SCG)	NA	NA	NA	0	0	0	0	0	0	0	0	0	7	0	0	0	0	0	0	18	0
ASV776	Archaea	Thaumarchaeota	Soil_Crenarchaeotic_Group(SCG)	NA	NA	NA	0	0	0	0	0	0	0	0	0	29	72	0	23	21	64	7	25	20
ASV78	Archaea	Thaumarchaeota	Soil_Crenarchaeotic_Group(SCG)	NA	NA	NA	0	0	0	0	0	0	0	0	0	410	530	0	232	0	417	65	0	0
ASV7829	Archaea	Thaumarchaeota	Soil_Crenarchaeotic_Group(SCG)	NA	NA	NA	0	0	0	0	0	0	0	0	0	0	0	0	25	0	0	0	0	0
ASV79	Archaea	Thaumarchaeota	Soil_Crenarchaeotic_Group(SCG)	NA	NA	NA	0	0	0	0	0	0	0	0	0	222	524	0	276	82	252	55	219	0
ASV7922	Archaea	Thaumarchaeota	Soil_Crenarchaeotic_Group(SCG)	NA	NA	NA	0	0	0	0	0	0	0	0	0	0	0	0	0	0	0	0	0	25
ASV7924	Archaea	Thaumarchaeota	Soil_Crenarchaeotic_Group(SCG)	NA	NA	NA	0	0	0	0	0	0	0	0	0	24	0	0	0	0	0	0	0	0
ASV7930	Archaea	Thaumarchaeota	Soil_Crenarchaeotic_Group(SCG)	NA	NA	NA	0	0	0	0	0	0	0	0	0	24	0	0	0	0	0	0	0	0
ASV795	Archaea	Thaumarchaeota	Soil_Crenarchaeotic_Group(SCG)	NA	NA	NA	0	0	0	0	0	0	0	0	0	0	0	0	85	0	171	0	0	0
ASV7968	Archaea	Thaumarchaeota	Soil_Crenarchaeotic_Group(SCG)	NA	NA	NA	0	0	0	0	0	0	0	0	0	0	24	0	0	0	0	0	0	0
ASV7980	Archaea	Thaumarchaeota	Soil_Crenarchaeotic_Group(SCG)	NA	NA	NA	0	0	0	0	0	0	0	0	0	0	24	0	0	0	0	0	0	0
ASV7981	Archaea	Thaumarchaeota	Soil_Crenarchaeotic_Group(SCG)	NA	NA	NA	0	0	0	0	0	0	0	0	0	0	24	0	0	0	0	0	0	0
ASV7983	Archaea	Thaumarchaeota	Soil_Crenarchaeotic_Group(SCG)	NA	NA	NA	0	0	0	0	0	0	0	0	0	0	24	0	0	0	0	0	0	0
ASV7989	Archaea	Thaumarchaeota	Soil_Crenarchaeotic_Group(SCG)	NA	NA	NA	0	0	0	0	0	0	0	0	0	0	0	24	0	0	0	0	0	0
ASV799	Archaea	Thaumarchaeota	Soil_Crenarchaeotic_Group(SCG)	NA	NA	NA	0	0	0	0	0	0	0	0	0	0	0	255	0	0	0	0	0	0
ASV8	Archaea	Thaumarchaeota	Soil_Crenarchaeotic_Group(SCG)	NA	NA	NA	0	0	0	0	0	0	0	0	0	1330	1619	2364	645	627	1493	284	1431	199
ASV8012	Archaea	Thaumarchaeota	Soil_Crenarchaeotic_Group(SCG)	NA	NA	NA	0	0	0	0	0	0	0	0	0	0	0	24	0	0	0	0	0	0
ASV8016	Archaea	Thaumarchaeota	Soil_Crenarchaeotic_Group(SCG)	NA	NA	NA	0	0	0	0	0	0	0	0	0	0	0	0	24	0	0	0	0	0
ASV8104	Archaea	Thaumarchaeota	Soil_Crenarchaeotic_Group(SCG)	NA	NA	NA	0	0	0	0	0	0	0	0	0	0	0	0	0	0	0	0	24	0
ASV8110	Archaea	Thaumarchaeota	Soil_Crenarchaeotic_Group(SCG)	NA	NA	NA	0	0	0	0	0	0	0	0	0	0	0	0	0	0	0	0	0	24
ASV812	Archaea	Thaumarchaeota	Soil_Crenarchaeotic_Group(SCG)	Unknown_Order	Unknown_Family	Candidatus_Nitrososphaera	0	0	0	0	0	0	0	0	0	252	0	0	0	0	0	0	0	0
ASV813	Archaea	Thaumarchaeota	Soil_Crenarchaeotic_Group(SCG)	NA	NA	NA	0	0	0	0	0	0	0	0	0	0	0	0	219	0	0	33	0	0
ASV818	Archaea	Thaumarchaeota	Soil_Crenarchaeotic_Group(SCG)	NA	NA	NA	0	0	0	0	0	0	0	0	0	248	0	0	0	0	0	0	0	0
ASV8194	Archaea	Thaumarchaeota	Soil_Crenarchaeotic_Group(SCG)	NA	NA	NA	0	0	0	0	0	0	0	0	0	0	0	23	0	0	0	0	0	0
ASV8196	Archaea	Thaumarchaeota	Soil_Crenarchaeotic_Group(SCG)	NA	NA	NA	0	0	0	0	0	0	0	0	0	0	0	23	0	0	0	0	0	0
ASV821	Archaea	Thaumarchaeota	Soil_Crenarchaeotic_Group(SCG)	NA	NA	NA	0	0	0	0	0	0	0	0	0	0	153	65	30	0	0	0	0	0
ASV824	Archaea	Thaumarchaeota	Soil_Crenarchaeotic_Group(SCG)	Unknown_Order	Unknown_Family	Candidatus_Nitrososphaera	0	0	0	0	0	0	0	0	0	0	0	68	66	0	0	0	114	0
ASV8251	Archaea	Thaumarchaeota	Soil_Crenarchaeotic_Group(SCG)	NA	NA	NA	0	0	0	0	0	0	0	0	0	0	0	0	0	15	0	8	0	0
ASV8287	Archaea	Thaumarchaeota	Soil_Crenarchaeotic_Group(SCG)	NA	NA	NA	0	0	0	0	0	0	0	0	0	0	0	0	0	0	23	0	0	0
ASV83	Archaea	Thaumarchaeota	Soil_Crenarchaeotic_Group(SCG)	NA	NA	NA	0	0	0	0	0	0	0	0	0	341	403	0	314	0	466	70	0	0
ASV830	Archaea	Thaumarchaeota	Soil_Crenarchaeotic_Group(SCG)	NA	NA	NA	0	0	0	0	0	0	0	0	0	0	0	216	19	12	0	0	0	0
ASV8328	Archaea	Thaumarchaeota	Soil_Crenarchaeotic_Group(SCG)	Unknown_Order	Unknown_Family	Candidatus_Nitrososphaera	0	0	0	0	0	0	0	0	0	0	0	0	0	0	0	0	23	0
ASV8333	Archaea	Thaumarchaeota	Soil_Crenarchaeotic_Group(SCG)	NA	NA	NA	0	0	0	0	0	0	0	0	0	0	0	0	0	0	0	0	23	0
ASV8337	Archaea	Thaumarchaeota	Soil_Crenarchaeotic_Group(SCG)	NA	NA	NA	0	0	0	0	0	0	0	0	0	0	0	0	0	0	0	0	23	0
ASV84	Archaea	Thaumarchaeota	Soil_Crenarchaeotic_Group(SCG)	NA	NA	NA	0	0	0	0	0	0	0	0	0	0	467	0	249	0	513	0	364	0
ASV8412	Archaea	Thaumarchaeota	Soil_Crenarchaeotic_Group(SCG)	Unknown_Order	Unknown_Family	Candidatus_Nitrososphaera	0	0	0	0	0	0	0	0	0	0	0	22	0	0	0	0	0	0
ASV8420	Archaea	Thaumarchaeota	Soil_Crenarchaeotic_Group(SCG)	Unknown_Order	Unknown_Family	Candidatus_Nitrososphaera	0	0	0	0	0	0	0	0	0	0	0	22	0	0	0	0	0	0
ASV8540	Archaea	Thaumarchaeota	Soil_Crenarchaeotic_Group(SCG)	NA	NA	NA	0	0	0	0	0	0	0	0	0	0	0	0	0	0	0	22	0	0
ASV855	Archaea	Thaumarchaeota	Soil_Crenarchaeotic_Group(SCG)	NA	NA	NA	0	0	0	0	0	0	0	0	0	0	126	84	0	0	28	0	0	0
ASV8566	Archaea	Thaumarchaeota	Soil_Crenarchaeotic_Group(SCG)	NA	NA	NA	0	0	0	0	0	0	0	0	0	0	0	0	0	0	0	0	22	0
ASV8593	Archaea	Thaumarchaeota	Soil_Crenarchaeotic_Group(SCG)	NA	NA	NA	0	0	0	0	0	0	0	0	0	21	0	0	0	0	0	0	0	0
ASV8601	Archaea	Thaumarchaeota	Soil_Crenarchaeotic_Group(SCG)	NA	NA	NA	0	0	0	0	0	0	0	0	0	21	0	0	0	0	0	0	0	0
ASV8603	Archaea	Thaumarchaeota	Soil_Crenarchaeotic_Group(SCG)	Unknown_Order	Unknown_Family	Candidatus_Nitrososphaera	0	0	0	0	0	0	0	0	0	21	0	0	0	0	0	0	0	0
ASV862	Archaea	Thaumarchaeota	Soil_Crenarchaeotic_Group(SCG)	NA	NA	NA	0	0	0	0	0	0	0	0	0	0	0	0	0	0	237	0	0	0
ASV8641	Archaea	Thaumarchaeota	Soil_Crenarchaeotic_Group(SCG)	NA	NA	NA	0	0	0	0	0	0	0	0	0	0	21	0	0	0	0	0	0	0
ASV8644	Archaea	Thaumarchaeota	Soil_Crenarchaeotic_Group(SCG)	NA	NA	NA	0	0	0	0	0	0	0	0	0	0	21	0	0	0	0	0	0	0
ASV8691	Archaea	Thaumarchaeota	Soil_Crenarchaeotic_Group(SCG)	NA	NA	NA	0	0	0	0	0	0	0	0	0	0	0	0	21	0	0	0	0	0
ASV8693	Archaea	Thaumarchaeota	Soil_Crenarchaeotic_Group(SCG)	NA	NA	NA	0	0	0	0	0	0	0	0	0	0	0	0	21	0	0	0	0	0
ASV8699	Archaea	Thaumarchaeota	Soil_Crenarchaeotic_Group(SCG)	Unknown_Order	Unknown_Family	Candidatus_Nitrososphaera	0	0	0	0	0	0	0	0	0	0	0	0	21	0	0	0	0	0
ASV87	Archaea	Thaumarchaeota	Soil_Crenarchaeotic_Group(SCG)	NA	NA	NA	0	0	0	0	0	0	0	0	0	0	559	363	0	0	392	0	266	0
ASV8700	Archaea	Thaumarchaeota	Soil_Crenarchaeotic_Group(SCG)	NA	NA	NA	0	0	0	0	0	0	0	0	0	0	0	0	21	0	0	0	0	0
ASV8754	Archaea	Thaumarchaeota	Soil_Crenarchaeotic_Group(SCG)	NA	NA	NA	0	0	0	0	0	0	0	0	0	0	0	0	0	0	21	0	0	0
ASV876	Archaea	Thaumarchaeota	Soil_Crenarchaeotic_Group(SCG)	Unknown_Order	Unknown_Family	Candidatus_Nitrososphaera	0	0	0	0	0	0	0	0	0	0	176	0	0	0	0	0	58	0
ASV8778	Archaea	Thaumarchaeota	Soil_Crenarchaeotic_Group(SCG)	NA	NA	NA	0	0	0	0	0	0	0	0	0	0	0	0	0	0	0	21	0	0
ASV8780	Archaea	Thaumarchaeota	Soil_Crenarchaeotic_Group(SCG)	Unknown_Order	Unknown_Family	Candidatus_Nitrososphaera	0	0	0	0	0	0	0	0	0	0	0	0	0	0	0	21	0	0
ASV8783	Archaea	Thaumarchaeota	Soil_Crenarchaeotic_Group(SCG)	NA	NA	NA	0	0	0	0	0	0	0	0	0	0	0	0	0	0	0	21	0	0
ASV884	Archaea	Thaumarchaeota	Soil_Crenarchaeotic_Group(SCG)	NA	NA	NA	0	0	0	0	0	0	0	0	0	0	0	0	0	0	0	107	0	124
ASV8841	Archaea	Thaumarchaeota	Soil_Crenarchaeotic_Group(SCG)	NA	NA	NA	0	0	0	0	0	0	0	0	0	20	0	0	0	0	0	0	0	0
ASV8847	Archaea	Thaumarchaeota	Soil_Crenarchaeotic_Group(SCG)	Unknown_Order	Unknown_Family	Candidatus_Nitrososphaera	0	0	0	0	0	0	0	0	0	20	0	0	0	0	0	0	0	0
ASV8857	Archaea	Thaumarchaeota	Soil_Crenarchaeotic_Group(SCG)	Unknown_Order	Unknown_Family	Candidatus_Nitrososphaera	0	0	0	0	0	0	0	0	0	0	20	0	0	0	0	0	0	0
ASV886	Archaea	Thaumarchaeota	Soil_Crenarchaeotic_Group(SCG)	NA	NA	NA	0	0	0	0	0	0	0	0	0	39	96	0	68	0	27	0	0	0
ASV892	Archaea	Thaumarchaeota	Soil_Crenarchaeotic_Group(SCG)	NA	NA	NA	0	0	0	0	0	0	0	0	0	15	88	0	22	23	49	17	15	0
ASV9	Archaea	Thaumarchaeota	Soil_Crenarchaeotic_Group(SCG)	NA	NA	NA	0	0	0	0	0	0	0	0	0	0	0	7141	0	0	0	0	0	878
ASV9027	Archaea	Thaumarchaeota	Soil_Crenarchaeotic_Group(SCG)	Unknown_Order	Unknown_Family	Candidatus_Nitrososphaera	0	0	0	0	0	0	0	0	0	0	0	0	0	0	20	0	0	0
ASV904	Archaea	Thaumarchaeota	Soil_Crenarchaeotic_Group(SCG)	Unknown_Order	Unknown_Family	Candidatus_Nitrososphaera	0	0	0	0	0	0	0	0	0	92	0	0	0	0	0	0	134	0
ASV9044	Archaea	Thaumarchaeota	Soil_Crenarchaeotic_Group(SCG)	Unknown_Order	Unknown_Family	Candidatus_Nitrososphaera	0	0	0	0	0	0	0	0	0	0	0	0	0	0	0	0	20	0
ASV9053	Archaea	Thaumarchaeota	Soil_Crenarchaeotic_Group(SCG)	NA	NA	NA	0	0	0	0	0	0	0	0	0	0	0	0	0	0	0	0	0	20
ASV91	Archaea	Thaumarchaeota	Soil_Crenarchaeotic_Group(SCG)	NA	NA	NA	0	0	0	0	0	0	0	0	0	0	475	275	270	86	242	0	190	0
ASV914	Archaea	Thaumarchaeota	Soil_Crenarchaeotic_Group(SCG)	Unknown_Order	Unknown_Family	Candidatus_Nitrososphaera	0	0	0	0	0	0	0	0	0	0	155	0	24	0	0	0	45	0
ASV917	Archaea	Thaumarchaeota	Soil_Crenarchaeotic_Group(SCG)	NA	NA	NA	0	0	0	0	0	0	0	0	0	0	0	156	54	0	0	0	0	13
ASV9180	Archaea	Thaumarchaeota	Soil_Crenarchaeotic_Group(SCG)	NA	NA	NA	0	0	0	0	0	0	0	0	0	0	0	19	0	0	0	0	0	0
ASV9187	Archaea	Thaumarchaeota	Soil_Crenarchaeotic_Group(SCG)	NA	NA	NA	0	0	0	0	0	0	0	0	0	0	0	19	0	0	0	0	0	0
ASV92	Archaea	Thaumarchaeota	Soil_Crenarchaeotic_Group(SCG)	NA	NA	NA	0	0	0	0	0	0	0	0	0	134	166	334	318	105	172	55	230	0
ASV921	Archaea	Thaumarchaeota	Soil_Crenarchaeotic_Group(SCG)	NA	NA	NA	0	0	0	0	0	0	0	0	0	47	0	0	0	0	106	0	59	9
ASV9217	Archaea	Thaumarchaeota	Soil_Crenarchaeotic_Group(SCG)	NA	NA	NA	0	0	0	0	0	0	0	0	0	0	0	0	0	19	0	0	0	0
ASV924	Archaea	Thaumarchaeota	Soil_Crenarchaeotic_Group(SCG)	Unknown_Order	Unknown_Family	Candidatus_Nitrososphaera	0	0	0	0	0	0	0	0	0	73	0	0	0	0	0	0	147	0
ASV9294	Archaea	Thaumarchaeota	Soil_Crenarchaeotic_Group(SCG)	NA	NA	NA	0	0	0	0	0	0	0	0	0	0	0	0	0	0	0	19	0	0
ASV9327	Archaea	Thaumarchaeota	Soil_Crenarchaeotic_Group(SCG)	NA	NA	NA	0	0	0	0	0	0	0	0	0	0	0	0	0	0	0	0	0	19
ASV9349	Archaea	Thaumarchaeota	Soil_Crenarchaeotic_Group(SCG)	NA	NA	NA	0	0	0	0	0	0	0	0	0	18	0	0	0	0	0	0	0	0
ASV936	Archaea	Thaumarchaeota	Soil_Crenarchaeotic_Group(SCG)	NA	NA	NA	0	0	0	0	0	0	0	0	0	0	0	205	0	13	0	0	0	0
ASV937	Archaea	Thaumarchaeota	Soil_Crenarchaeotic_Group(SCG)	Unknown_Order	Unknown_Family	Candidatus_Nitrososphaera	0	0	0	0	0	0	0	0	0	0	0	218	0	0	0	0	0	0
ASV9457	Archaea	Thaumarchaeota	Soil_Crenarchaeotic_Group(SCG)	NA	NA	NA	0	0	0	0	0	0	0	0	0	0	0	18	0	0	0	0	0	0
ASV9472	Archaea	Thaumarchaeota	Soil_Crenarchaeotic_Group(SCG)	NA	NA	NA	0	0	0	0	0	0	0	0	0	0	0	0	8	0	0	0	10	0
ASV9475	Archaea	Thaumarchaeota	Soil_Crenarchaeotic_Group(SCG)	NA	NA	NA	0	0	0	0	0	0	0	0	0	0	0	0	18	0	0	0	0	0
ASV9480	Archaea	Thaumarchaeota	Soil_Crenarchaeotic_Group(SCG)	NA	NA	NA	0	0	0	0	0	0	0	0	0	0	0	0	18	0	0	0	0	0
ASV9485	Archaea	Thaumarchaeota	Soil_Crenarchaeotic_Group(SCG)	Unknown_Order	Unknown_Family	Candidatus_Nitrososphaera	0	0	0	0	0	0	0	0	0	0	0	0	18	0	0	0	0	0
ASV95	Archaea	Thaumarchaeota	Soil_Crenarchaeotic_Group(SCG)	Unknown_Order	Unknown_Family	Candidatus_Nitrososphaera	0	0	0	0	0	0	0	0	0	103	743	0	0	0	70	0	585	0
ASV9508	Archaea	Thaumarchaeota	Soil_Crenarchaeotic_Group(SCG)	NA	NA	NA	0	0	0	0	0	0	0	0	0	0	0	0	0	18	0	0	0	0
ASV9578	Archaea	Thaumarchaeota	Soil_Crenarchaeotic_Group(SCG)	NA	NA	NA	0	0	0	0	0	0	0	0	0	0	0	0	0	0	0	0	18	0
ASV9582	Archaea	Thaumarchaeota	Soil_Crenarchaeotic_Group(SCG)	NA	NA	NA	0	0	0	0	0	0	0	0	0	0	0	0	0	0	0	0	18	0
ASV9599	Archaea	Thaumarchaeota	Soil_Crenarchaeotic_Group(SCG)	NA	NA	NA	0	0	0	0	0	0	0	0	0	17	0	0	0	0	0	0	0	0
ASV9642	Archaea	Thaumarchaeota	Soil_Crenarchaeotic_Group(SCG)	Unknown_Order	Unknown_Family	Candidatus_Nitrososphaera	0	0	0	0	0	0	0	0	0	0	17	0	0	0	0	0	0	0
ASV9656	Archaea	Thaumarchaeota	Soil_Crenarchaeotic_Group(SCG)	NA	NA	NA	0	0	0	0	0	0	0	0	0	0	17	0	0	0	0	0	0	0
ASV9670	Archaea	Thaumarchaeota	Soil_Crenarchaeotic_Group(SCG)	NA	NA	NA	0	0	0	0	0	0	0	0	0	0	17	0	0	0	0	0	0	0
ASV97	Archaea	Thaumarchaeota	Soil_Crenarchaeotic_Group(SCG)	NA	NA	NA	0	0	0	0	0	0	0	0	0	187	510	318	140	59	204	56	0	0
ASV9728	Archaea	Thaumarchaeota	Soil_Crenarchaeotic_Group(SCG)	NA	NA	NA	0	0	0	0	0	0	0	0	0	0	0	17	0	0	0	0	0	0
ASV9817	Archaea	Thaumarchaeota	Soil_Crenarchaeotic_Group(SCG)	NA	NA	NA	0	0	0	0	0	0	0	0	0	0	0	0	0	0	17	0	0	0
ASV9852	Archaea	Thaumarchaeota	Soil_Crenarchaeotic_Group(SCG)	NA	NA	NA	0	0	0	0	0	0	0	0	0	0	0	0	0	0	0	17	0	0
ASV9873	Archaea	Thaumarchaeota	Soil_Crenarchaeotic_Group(SCG)	NA	NA	NA	0	0	0	0	0	0	0	0	0	0	0	0	0	0	0	0	0	17
ASV9879	Archaea	Thaumarchaeota	Soil_Crenarchaeotic_Group(SCG)	NA	NA	NA	0	0	0	0	0	0	0	0	0	0	0	0	0	0	0	0	0	17
ASV992	Archaea	Thaumarchaeota	Soil_Crenarchaeotic_Group(SCG)	NA	NA	NA	0	0	0	0	0	0	0	0	0	0	0	0	0	0	163	47	0	0
ASV9928	Archaea	Thaumarchaeota	Soil_Crenarchaeotic_Group(SCG)	NA	NA	NA	0	0	0	0	0	0	0	0	0	0	16	0	0	0	0	0	0	0
ASV999	Archaea	Thaumarchaeota	Soil_Crenarchaeotic_Group(SCG)	Unknown_Order	Unknown_Family	Candidatus_Nitrososphaera	0	0	0	0	0	0	0	0	0	192	0	0	0	0	0	0	0	16
ASV1000	Bacteria	Cyanobacteria	Cyanobacteria	NA	NA	NA	0	0	0	0	0	0	0	0	0	0	20	0	0	90	50	48	0	0
ASV10001	Bacteria	Chloroflexi	Caldilineae	Caldilineales	Caldilineaceae	NA	0	0	0	0	0	0	0	0	0	0	0	16	0	0	0	0	0	0
ASV10002	Bacteria	Proteobacteria	Alphaproteobacteria	Sphingomonadales	JG34-KF-161	NA	0	0	0	0	0	0	0	0	0	0	0	16	0	0	0	0	0	0
ASV10004	Bacteria	Cyanobacteria	Cyanobacteria	SubsectionIII	FamilyI	NA	0	0	0	0	0	0	0	0	0	0	0	16	0	0	0	0	0	0
ASV10006	Bacteria	NA	NA	NA	NA	NA	0	0	0	0	0	0	0	0	0	0	0	16	0	0	0	0	0	0
ASV10008	Bacteria	Bacteroidetes	Flavobacteriia	Flavobacteriales	Cryomorphaceae	Fluviicola	0	0	0	0	0	0	0	0	0	0	0	16	0	0	0	0	0	0
ASV10011	Bacteria	Proteobacteria	Betaproteobacteria	Burkholderiales	Burkholderiaceae	Ralstonia	0	0	0	0	0	0	0	0	0	0	0	16	0	0	0	0	0	0
ASV10016	Bacteria	Bacteroidetes	Sphingobacteriia	Sphingobacteriales	Chitinophagaceae	Flavisolibacter	0	0	0	0	0	0	0	0	0	0	0	16	0	0	0	0	0	0
ASV10023	Bacteria	Firmicutes	Bacilli	Bacillales	Bacillaceae	Bacillus	0	0	0	0	0	0	0	0	0	0	0	16	0	0	0	0	0	0
ASV10025	Bacteria	Planctomycetes	Planctomycetacia	Planctomycetales	Planctomycetaceae	NA	0	0	0	0	0	0	0	0	0	0	0	16	0	0	0	0	0	0
ASV10028	Bacteria	Planctomycetes	Planctomycetacia	Planctomycetales	Planctomycetaceae	Gemmata	0	0	0	0	0	0	0	0	0	0	0	16	0	0	0	0	0	0
ASV10029	Bacteria	Proteobacteria	Gammaproteobacteria	Enterobacteriales	Enterobacteriaceae	Salmonella	0	0	0	0	0	0	0	0	0	0	0	8	0	8	0	0	0	0
ASV10030	Bacteria	Proteobacteria	Alphaproteobacteria	Rhodospirillales	Rhodospirillales_Incertae_Sedis	Candidatus_Alysiosphaera	0	0	0	0	0	0	0	0	0	0	0	16	0	0	0	0	0	0
ASV10035	Bacteria	Proteobacteria	Betaproteobacteria	Rhodocyclales	Rhodocyclaceae	NA	0	0	0	0	0	0	0	0	0	0	0	0	16	0	0	0	0	0
ASV10036	Bacteria	Planctomycetes	vadinHA49	NA	NA	NA	0	0	0	0	0	0	0	0	0	0	0	0	16	0	0	0	0	0
ASV10040	Bacteria	Actinobacteria	Rubrobacteria	Rubrobacterales	Rubrobacteriaceae	Rubrobacter	0	0	0	0	0	0	0	0	0	0	0	0	16	0	0	0	0	0
ASV10041	Bacteria	Proteobacteria	Betaproteobacteria	Burkholderiales	Comamonadaceae	Variovorax	0	0	0	0	0	0	0	0	0	0	0	0	16	0	0	0	0	0
ASV10042	Bacteria	Proteobacteria	Betaproteobacteria	Burkholderiales	Oxalobacteraceae	Janthinobacterium	0	0	0	0	0	0	0	0	0	0	0	0	16	0	0	0	0	0
ASV10043	Bacteria	Actinobacteria	Rubrobacteria	Rubrobacterales	Rubrobacteriaceae	Rubrobacter	0	0	0	0	0	0	0	0	0	0	0	0	11	0	0	5	0	0
ASV10044	Bacteria	Firmicutes	Bacilli	Bacillales	Bacillaceae	Bacillus	0	0	0	0	0	0	0	0	0	0	0	0	16	0	0	0	0	0
ASV10045	Bacteria	Cyanobacteria	Cyanobacteria	SubsectionIII	FamilyI	NA	0	0	0	0	0	0	0	0	0	0	0	0	16	0	0	0	0	0
ASV10047	Bacteria	Proteobacteria	Alphaproteobacteria	Rhodospirillales	Rhodospirillales_Incertae_Sedis	Candidatus_Alysiosphaera	0	0	0	0	0	0	0	0	0	0	0	0	16	0	0	0	0	0
ASV10048	Bacteria	Proteobacteria	Alphaproteobacteria	Rhodospirillales	Acetobacteraceae	Craurococcus	0	0	0	0	0	0	0	0	0	0	0	0	16	0	0	0	0	0
ASV10050	Bacteria	Proteobacteria	Gammaproteobacteria	Enterobacteriales	Enterobacteriaceae	Esherichica/Shigella	0	0	0	0	0	0	0	0	0	0	0	0	16	0	0	0	0	0
ASV10051	Bacteria	Planctomycetes	vadinHA49	NA	NA	NA	0	0	0	0	0	0	0	0	0	0	0	0	16	0	0	0	0	0
ASV10053	Bacteria	Proteobacteria	Alphaproteobacteria	Rhodospirillales	NA	NA	0	0	0	0	0	0	0	0	0	0	0	0	16	0	0	0	0	0
ASV10054	Bacteria	Actinobacteria	Actinobacteria	Micromonosporales	Micromonosporaceae	NA	0	0	0	0	0	0	0	0	0	0	0	0	16	0	0	0	0	0
ASV10055	Bacteria	Planctomycetes	NA	NA	NA	NA	0	0	0	0	0	0	0	0	0	0	0	0	16	0	0	0	0	0
ASV10056	Bacteria	Bacteroidetes	Cytophagia	Cytophagales	Cytophagaceae	Hymenobacter	0	0	0	0	0	0	0	0	0	0	0	0	16	0	0	0	0	0
ASV10057	Bacteria	Gemmatimonadetes	Longimicrobia	Longimicrobiales	Longimicrobiaceae	Longimicrobium	0	0	0	0	0	0	0	0	0	0	0	0	16	0	0	0	0	0
ASV10058	Bacteria	Proteobacteria	Betaproteobacteria	Burkholderiales	Comamonadaceae	Caenimonas	0	0	0	0	0	0	0	0	0	0	0	0	16	0	0	0	0	0
ASV10059	Bacteria	Proteobacteria	Gammaproteobacteria	Enterobacteriales	Enterobacteriaceae	Salmonella	0	0	0	0	0	0	0	0	0	0	0	0	16	0	0	0	0	0
ASV10068	Bacteria	Proteobacteria	Betaproteobacteria	Burkholderiales	Oxalobacteraceae	Massilia	0	0	0	0	0	0	0	0	0	0	0	0	0	16	0	0	0	0
ASV10070	Bacteria	Firmicutes	Bacilli	Bacillales	Alicyclobacillaceae	Tumebacillus	0	0	0	0	0	0	0	0	0	0	0	0	0	16	0	0	0	0
ASV10072	Bacteria	Gemmatimonadetes	Longimicrobia	Longimicrobiales	Longimicrobiaceae	NA	0	0	0	0	0	0	0	0	0	0	0	0	0	16	0	0	0	0
ASV10073	Bacteria	NA	NA	NA	NA	NA	0	0	0	0	0	0	0	0	0	0	0	0	0	16	0	0	0	0
ASV10074	Bacteria	Deinococcus-Thermus	Deinococci	Deinococcales	Deinococcaceae	Deinococcus	0	0	0	0	0	0	0	0	0	0	0	0	0	16	0	0	0	0
ASV10080	Bacteria	Chloroflexi	Thermomicrobia	Sphaerobacterales	Sphaerobacteraceae	NA	0	0	0	0	0	0	0	0	0	0	0	0	0	16	0	0	0	0
ASV10082	Bacteria	Actinobacteria	Rubrobacteria	Rubrobacterales	Rubrobacteriaceae	Rubrobacter	0	0	0	0	0	0	0	0	0	0	0	0	0	16	0	0	0	0
ASV10083	Bacteria	Gemmatimonadetes	Longimicrobia	Longimicrobiales	Longimicrobiaceae	NA	0	0	0	0	0	0	0	0	0	0	0	0	0	16	0	0	0	0
ASV10084	Bacteria	Proteobacteria	Deltaproteobacteria	Myxococcales	Myxococcaceae	Myxococcus	0	0	0	0	0	0	0	0	0	0	0	0	0	16	0	0	0	0
ASV10086	Bacteria	Proteobacteria	Alphaproteobacteria	Sphingomonadales	JG34-KF-161	NA	0	0	0	0	0	0	0	0	0	0	0	0	0	16	0	0	0	0
ASV10088	Bacteria	Proteobacteria	Betaproteobacteria	Burkholderiales	Oxalobacteraceae	Collimonas	0	0	0	0	0	0	0	0	0	0	0	0	0	16	0	0	0	0
ASV10089	Bacteria	Proteobacteria	Alphaproteobacteria	Caulobacterales	Caulobacteraceae	Caulobacter	0	0	0	0	0	0	0	0	0	0	0	0	0	16	0	0	0	0
ASV10093	Bacteria	Actinobacteria	Actinobacteria	Frankiales	Geodermatophilaceae	NA	0	0	0	0	0	0	0	0	0	0	0	0	0	16	0	0	0	0
ASV10096	Bacteria	Proteobacteria	Betaproteobacteria	Burkholderiales	Oxalobacteraceae	Massilia	0	0	0	0	0	0	0	0	0	0	0	0	0	16	0	0	0	0
ASV10098	Bacteria	Firmicutes	Bacilli	Bacillales	Alicyclobacillaceae	Tumebacillus	0	0	0	0	0	0	0	0	0	0	0	0	0	16	0	0	0	0
ASV10099	Bacteria	Proteobacteria	Alphaproteobacteria	Sphingomonadales	Sphingomonadaceae	Sphingomonas	0	0	0	0	0	0	0	0	0	0	0	0	0	16	0	0	0	0
ASV101	Bacteria	Cyanobacteria	Cyanobacteria	SubsectionIII	FamilyI	Microcoleus	0	0	0	0	0	0	0	0	0	137	267	0	322	0	409	198	61	0
ASV1010	Bacteria	Cyanobacteria	Cyanobacteria	SubsectionIII	FamilyI	Microcoleus	0	0	0	0	0	0	0	0	0	69	0	0	0	137	0	0	0	0
ASV10101	Bacteria	Planctomycetes	Planctomycetacia	Planctomycetales	Planctomycetaceae	NA	0	0	0	0	0	0	0	0	0	0	0	0	0	16	0	0	0	0
ASV10105	Bacteria	Firmicutes	Bacilli	Bacillales	Alicyclobacillaceae	Tumebacillus	0	0	0	0	0	0	0	0	0	0	0	0	0	16	0	0	0	0
ASV10111	Bacteria	Cyanobacteria	Cyanobacteria	SubsectionIII	FamilyI	NA	0	0	0	0	0	0	0	0	0	0	0	0	0	16	0	0	0	0
ASV10115	Bacteria	Cyanobacteria	Cyanobacteria	SubsectionIII	FamilyI	NA	0	0	0	0	0	0	0	0	0	0	0	0	0	16	0	0	0	0
ASV10117	Bacteria	Cyanobacteria	Cyanobacteria	SubsectionIII	FamilyI	NA	0	0	0	0	0	0	0	0	0	0	0	0	0	0	16	0	0	0
ASV10119	Bacteria	Actinobacteria	Rubrobacteria	Rubrobacterales	Rubrobacteriaceae	Rubrobacter	0	0	0	0	0	0	0	0	0	0	0	0	0	0	16	0	0	0
ASV1012	Bacteria	Cyanobacteria	Cyanobacteria	SubsectionIII	FamilyI	Microcoleus	0	0	0	0	0	0	0	0	0	0	76	22	0	45	63	0	0	0
ASV10126	Bacteria	Actinobacteria	Rubrobacteria	Rubrobacterales	Rubrobacteriaceae	Rubrobacter	0	0	0	0	0	0	0	0	0	0	0	0	0	0	16	0	0	0
ASV10127	Bacteria	Proteobacteria	Alphaproteobacteria	Rhodospirillales	NA	NA	0	0	0	0	0	0	0	0	0	0	0	0	0	0	16	0	0	0
ASV10129	Bacteria	Chloroflexi	Chloroflexia	Kallotenuales	AKIW781	NA	0	0	0	0	0	0	0	0	0	0	0	0	0	0	16	0	0	0
ASV1013	Bacteria	Proteobacteria	Alphaproteobacteria	Rhizobiales	Methylobacteriaceae	Methylobacterium	0	0	0	0	0	0	0	0	0	0	0	206	0	0	0	0	0	0
ASV10130	Bacteria	Proteobacteria	Betaproteobacteria	Burkholderiales	Oxalobacteraceae	Massilia	0	0	0	0	0	0	0	0	0	0	0	0	0	0	16	0	0	0
ASV10132	Bacteria	Cyanobacteria	Cyanobacteria	SubsectionIII	FamilyI	NA	0	0	0	0	0	0	0	0	0	0	0	0	0	0	16	0	0	0
ASV10133	Bacteria	Planctomycetes	Planctomycetacia	Planctomycetales	Planctomycetaceae	Singulisphaera	0	0	0	0	0	0	0	0	0	0	0	0	0	0	16	0	0	0
ASV10134	Bacteria	Proteobacteria	Betaproteobacteria	Burkholderiales	Oxalobacteraceae	NA	0	0	0	0	0	0	0	0	0	0	0	0	0	0	16	0	0	0
ASV10135	Bacteria	Proteobacteria	Alphaproteobacteria	Rhodospirillales	Acetobacteraceae	Rubritepida	0	0	0	0	0	0	0	0	0	0	0	0	0	0	16	0	0	0
ASV10136	Bacteria	Firmicutes	Bacilli	Bacillales	Alicyclobacillaceae	Tumebacillus	0	0	0	0	0	0	0	0	0	0	0	0	0	0	16	0	0	0
ASV10137	Bacteria	Chloroflexi	Chloroflexia	Kallotenuales	AKIW781	NA	0	0	0	0	0	0	0	0	0	0	0	0	0	0	16	0	0	0
ASV10142	Bacteria	Proteobacteria	Gammaproteobacteria	Enterobacteriales	Enterobacteriaceae	NA	0	0	0	0	0	0	0	0	0	0	0	0	0	0	16	0	0	0
ASV10143	Bacteria	Proteobacteria	Gammaproteobacteria	Enterobacteriales	Enterobacteriaceae	Esherichica/Shigella	0	0	0	0	0	0	0	0	0	0	0	0	0	0	16	0	0	0
ASV10144	Bacteria	Firmicutes	Clostridia	Clostridiales	Peptostreptococcaceae	Sporacetigenium	0	0	0	0	0	0	0	0	0	0	0	0	0	0	16	0	0	0
ASV10147	Bacteria	Proteobacteria	Alphaproteobacteria	Sphingomonadales	Sphingomonadaceae	NA	0	0	0	0	0	0	0	0	0	0	0	0	0	0	16	0	0	0
ASV10149	Bacteria	Proteobacteria	Deltaproteobacteria	Myxococcales	Polyangiaceae	Jahnella	0	0	0	0	0	0	0	0	0	0	0	0	0	0	16	0	0	0
ASV10152	Bacteria	Planctomycetes	Phycisphaerae	Tepidisphaerales	Tepidisphaeraceae	NA	0	0	0	0	0	0	0	0	0	0	0	0	0	0	16	0	0	0
ASV10154	Bacteria	Gemmatimonadetes	Gemmatimonadetes	Gemmatimonadales	Gemmatimonadaceae	Gemmatirosa	0	0	0	0	0	0	0	0	0	0	0	0	0	0	16	0	0	0
ASV10157	Bacteria	Firmicutes	Bacilli	Bacillales	Alicyclobacillaceae	Tumebacillus	0	0	0	0	0	0	0	0	0	0	0	0	0	0	16	0	0	0
ASV10158	Bacteria	Cyanobacteria	Cyanobacteria	SubsectionIII	FamilyI	NA	0	0	0	0	0	0	0	0	0	0	0	0	0	0	16	0	0	0
ASV1016	Bacteria	Cyanobacteria	Cyanobacteria	SubsectionIII	FamilyI	Microcoleus	0	0	0	0	0	0	0	0	0	0	0	0	0	0	206	0	0	0
ASV10160	Bacteria	Proteobacteria	Gammaproteobacteria	Enterobacteriales	Enterobacteriaceae	NA	0	0	0	0	0	0	0	0	0	0	0	0	0	0	0	16	0	0
ASV10165	Bacteria	Proteobacteria	Alphaproteobacteria	Sphingomonadales	Sphingomonadaceae	NA	0	0	0	0	0	0	0	0	0	0	0	0	0	0	0	16	0	0
ASV10167	Bacteria	Proteobacteria	Alphaproteobacteria	Sphingomonadales	Sphingomonadaceae	Sphingomonas	0	0	0	0	0	0	0	0	0	0	0	0	0	0	0	16	0	0
ASV10169	Bacteria	Actinobacteria	Actinobacteria	Frankiales	NA	NA	0	0	0	0	0	0	0	0	0	0	0	0	0	0	0	16	0	0
ASV1017	Bacteria	Cyanobacteria	Cyanobacteria	NA	NA	NA	0	0	0	0	0	0	0	0	0	145	60	0	0	0	0	0	0	0
ASV10170	Bacteria	Proteobacteria	Alphaproteobacteria	Rhodobacterales	Rhodobacteraceae	Rubellimicrobium	0	0	0	0	0	0	0	0	0	0	0	0	0	0	0	16	0	0
ASV10175	Bacteria	Chloroflexi	Chloroflexia	Kallotenuales	AKIW781	NA	0	0	0	0	0	0	0	0	0	0	0	0	0	0	0	16	0	0
ASV10178	Bacteria	Cyanobacteria	Cyanobacteria	NA	NA	NA	0	0	0	0	0	0	0	0	0	0	0	0	0	0	0	16	0	0
ASV1018	Bacteria	Cyanobacteria	Cyanobacteria	SubsectionIII	FamilyI	Microcoleus	0	0	0	0	0	0	0	0	0	0	45	17	43	41	41	0	18	0
ASV10182	Bacteria	Bacteroidetes	Sphingobacteriia	Sphingobacteriales	Chitinophagaceae	Segetibacter	0	0	0	0	0	0	0	0	0	0	0	0	0	0	0	0	16	0
ASV10183	Bacteria	Bacteroidetes	Sphingobacteriia	Sphingobacteriales	Chitinophagaceae	Segetibacter	0	0	0	0	0	0	0	0	0	0	0	0	0	0	0	0	16	0
ASV10184	Bacteria	Proteobacteria	Alphaproteobacteria	Rhizobiales	Methylobacteriaceae	Methylobacterium	0	0	0	0	0	0	0	0	0	0	0	0	0	0	0	0	16	0
ASV10185	Bacteria	Firmicutes	Bacilli	Bacillales	Bacillaceae	Bacillus	0	0	0	0	0	0	0	0	0	0	0	0	0	0	0	0	16	0
ASV10187	Bacteria	Firmicutes	Bacilli	Bacillales	NA	NA	0	0	0	0	0	0	0	0	0	0	0	0	0	0	0	0	16	0
ASV10188	Bacteria	Actinobacteria	Rubrobacteria	Rubrobacterales	Rubrobacteriaceae	Rubrobacter	0	0	0	0	0	0	0	0	0	0	0	0	0	0	0	0	16	0
ASV10189	Bacteria	Cyanobacteria	Cyanobacteria	SubsectionIII	FamilyI	Microcoleus	0	0	0	0	0	0	0	0	0	0	0	0	0	0	0	0	16	0
ASV1019	Bacteria	Proteobacteria	Alphaproteobacteria	Rhodospirillales	Rhodospirillaceae	NA	0	0	0	0	0	0	0	0	0	0	205	0	0	0	0	0	0	0
ASV10190	Bacteria	Bacteroidetes	Sphingobacteriia	Sphingobacteriales	Chitinophagaceae	NA	0	0	0	0	0	0	0	0	0	0	0	0	0	0	0	0	16	0
ASV10191	Bacteria	Cyanobacteria	Cyanobacteria	SubsectionIII	FamilyI	NA	0	0	0	0	0	0	0	0	0	0	0	0	0	0	0	0	16	0
ASV10194	Bacteria	Planctomycetes	Phycisphaerae	Tepidisphaerales	Tepidisphaeraceae	NA	0	0	0	0	0	0	0	0	0	0	0	0	0	0	0	0	16	0
ASV10196	Bacteria	Cyanobacteria	Cyanobacteria	SubsectionIII	FamilyI	Microcoleus	0	0	0	0	0	0	0	0	0	0	0	0	0	0	0	0	16	0
ASV10197	Bacteria	Cyanobacteria	Cyanobacteria	SubsectionIII	FamilyI	NA	0	0	0	0	0	0	0	0	0	0	0	0	0	0	0	0	16	0
ASV10198	Bacteria	Actinobacteria	Actinobacteria	Pseudonocardiales	Pseudonocardiaceae	NA	0	0	0	0	0	0	0	0	0	0	0	0	0	0	0	0	16	0
ASV10205	Bacteria	Cyanobacteria	Cyanobacteria	NA	NA	NA	0	0	0	0	0	0	15	0	0	0	0	0	0	0	0	0	0	0
ASV10207	Bacteria	NA	NA	NA	NA	NA	0	0	0	0	0	0	0	0	0	15	0	0	0	0	0	0	0	0
ASV1021	Bacteria	Cyanobacteria	Cyanobacteria	SubsectionIII	FamilyI	Microcoleus	0	0	0	0	0	0	0	0	0	0	0	63	37	0	105	0	0	0
ASV10210	Bacteria	Proteobacteria	Gammaproteobacteria	Enterobacteriales	Enterobacteriaceae	Esherichica/Shigella	0	0	0	0	0	0	0	0	0	15	0	0	0	0	0	0	0	0
ASV10211	Bacteria	Firmicutes	Bacilli	Bacillales	Alicyclobacillaceae	Tumebacillus	0	0	0	0	0	0	0	0	0	15	0	0	0	0	0	0	0	0
ASV10215	Bacteria	Proteobacteria	Alphaproteobacteria	Rhodospirillales	Rhodospirillaceae	Azospirillum	0	0	0	0	0	0	0	0	0	15	0	0	0	0	0	0	0	0
ASV10216	Bacteria	Actinobacteria	Thermoleophilia	NA	NA	NA	0	0	0	0	0	0	0	0	0	15	0	0	0	0	0	0	0	0
ASV10218	Bacteria	Proteobacteria	Gammaproteobacteria	Enterobacteriales	Enterobacteriaceae	Esherichica/Shigella	0	0	0	0	0	0	0	0	0	15	0	0	0	0	0	0	0	0
ASV10219	Bacteria	Cyanobacteria	Cyanobacteria	SubsectionIII	FamilyI	Leptolyngbya	0	0	0	0	0	0	0	0	0	3	0	12	0	0	0	0	0	0
ASV10220	Bacteria	Acidobacteria	Blastocatellia	Blastocatellales	Blastocatellaceae_(Subgroup_4)	RB41	0	0	0	0	0	0	0	0	0	9	0	0	6	0	0	0	0	0
ASV10221	Bacteria	Proteobacteria	Alphaproteobacteria	Rhodobacterales	Rhodobacteraceae	Rubellimicrobium	0	0	0	0	0	0	0	0	0	15	0	0	0	0	0	0	0	0
ASV10225	Bacteria	Planctomycetes	Planctomycetacia	Planctomycetales	Planctomycetaceae	NA	0	0	0	0	0	0	0	0	0	15	0	0	0	0	0	0	0	0
ASV10228	Bacteria	Chloroflexi	Thermomicrobia	JG30-KF-CM45	NA	NA	0	0	0	0	0	0	0	0	0	15	0	0	0	0	0	0	0	0
ASV10229	Bacteria	Gemmatimonadetes	Gemmatimonadetes	Gemmatimonadales	Gemmatimonadaceae	Gemmatirosa	0	0	0	0	0	0	0	0	0	15	0	0	0	0	0	0	0	0
ASV10230	Bacteria	Cyanobacteria	Cyanobacteria	SubsectionIII	FamilyI	NA	0	0	0	0	0	0	0	0	0	15	0	0	0	0	0	0	0	0
ASV10231	Bacteria	Actinobacteria	Actinobacteria	Frankiales	Geodermatophilaceae	Geodermatophilus	0	0	0	0	0	0	0	0	0	15	0	0	0	0	0	0	0	0
ASV10233	Bacteria	Cyanobacteria	Cyanobacteria	SubsectionIII	FamilyI	Microcoleus	0	0	0	0	0	0	0	0	0	15	0	0	0	0	0	0	0	0
ASV10236	Bacteria	Firmicutes	Bacilli	Bacillales	Alicyclobacillaceae	Tumebacillus	0	0	0	0	0	0	0	0	0	15	0	0	0	0	0	0	0	0
ASV10237	Bacteria	Firmicutes	Bacilli	Bacillales	Alicyclobacillaceae	Tumebacillus	0	0	0	0	0	0	0	0	0	15	0	0	0	0	0	0	0	0
ASV10247	Bacteria	Planctomycetes	Planctomycetacia	Planctomycetales	Planctomycetaceae	Gemmata	0	0	0	0	0	0	0	0	0	0	15	0	0	0	0	0	0	0
ASV10248	Bacteria	Proteobacteria	Betaproteobacteria	Burkholderiales	Oxalobacteraceae	Noviherbaspirillum	0	0	0	0	0	0	0	0	0	0	15	0	0	0	0	0	0	0
ASV10251	Bacteria	Planctomycetes	Planctomycetacia	Planctomycetales	Planctomycetaceae	NA	0	0	0	0	0	0	0	0	0	0	15	0	0	0	0	0	0	0
ASV10252	Bacteria	Planctomycetes	Planctomycetacia	Planctomycetales	Planctomycetaceae	Planctomyces	0	0	0	0	0	0	0	0	0	0	15	0	0	0	0	0	0	0
ASV10255	Bacteria	Firmicutes	Clostridia	Clostridiales	Clostridiaceae_1	Clostridium_sensu_stricto_9	0	0	0	0	0	0	0	0	0	0	15	0	0	0	0	0	0	0
ASV10256	Bacteria	Actinobacteria	Actinobacteria	Frankiales	Geodermatophilaceae	Geodermatophilus	0	0	0	0	0	0	0	0	0	0	15	0	0	0	0	0	0	0
ASV10257	Bacteria	Proteobacteria	Betaproteobacteria	Burkholderiales	Comamonadaceae	Leptothrix	0	0	0	0	0	0	0	0	0	0	15	0	0	0	0	0	0	0
ASV10259	Bacteria	Proteobacteria	Betaproteobacteria	Burkholderiales	Oxalobacteraceae	Massilia	0	0	0	0	0	0	0	0	0	0	15	0	0	0	0	0	0	0
ASV1026	Bacteria	Firmicutes	Bacilli	Bacillales	Bacillaceae	Bacillus	0	0	0	0	0	0	0	0	0	18	64	0	19	64	0	0	39	0
ASV10260	Bacteria	Actinobacteria	Rubrobacteria	Rubrobacterales	Rubrobacteriaceae	Rubrobacter	0	0	0	0	0	0	0	0	0	0	15	0	0	0	0	0	0	0
ASV10262	Bacteria	Planctomycetes	Planctomycetacia	Planctomycetales	Planctomycetaceae	Singulisphaera	0	0	0	0	0	0	0	0	0	0	15	0	0	0	0	0	0	0
ASV10263	Bacteria	Cyanobacteria	Cyanobacteria	SubsectionIII	FamilyI	NA	0	0	0	0	0	0	0	0	0	0	15	0	0	0	0	0	0	0
ASV10265	Bacteria	Actinobacteria	Nitriliruptoria	Euzebyales	Euzebyaceae	NA	0	0	0	0	0	0	0	0	0	0	15	0	0	0	0	0	0	0
ASV10267	Bacteria	Proteobacteria	Alphaproteobacteria	Rhodobacterales	Rhodobacteraceae	Rubellimicrobium	0	0	0	0	0	0	0	0	0	0	15	0	0	0	0	0	0	0
ASV10269	Bacteria	Cyanobacteria	Cyanobacteria	SubsectionIII	FamilyI	Microcoleus	0	0	0	0	0	0	0	0	0	0	15	0	0	0	0	0	0	0
ASV1027	Bacteria	Cyanobacteria	Cyanobacteria	SubsectionIII	FamilyI	NA	0	0	0	0	0	0	0	0	0	0	204	0	0	0	0	0	0	0
ASV10272	Bacteria	Actinobacteria	Actinobacteria	Micrococcales	Micrococcaceae	NA	0	0	0	0	0	0	0	0	0	0	15	0	0	0	0	0	0	0
ASV10273	Bacteria	Proteobacteria	Alphaproteobacteria	Rhodospirillales	Acetobacteraceae	Craurococcus	0	0	0	0	0	0	0	0	0	0	15	0	0	0	0	0	0	0
ASV10274	Bacteria	Proteobacteria	Alphaproteobacteria	Rhodospirillales	Acetobacteraceae	Craurococcus	0	0	0	0	0	0	0	0	0	0	15	0	0	0	0	0	0	0
ASV10276	Bacteria	Firmicutes	Clostridia	Clostridiales	Clostridiaceae_1	Clostridium_sensu_stricto_8	0	0	0	0	0	0	0	0	0	0	15	0	0	0	0	0	0	0
ASV10277	Bacteria	Planctomycetes	Phycisphaerae	Tepidisphaerales	Tepidisphaeraceae	NA	0	0	0	0	0	0	0	0	0	0	15	0	0	0	0	0	0	0
ASV10279	Bacteria	Chloroflexi	Thermomicrobia	JG30-KF-CM45	NA	NA	0	0	0	0	0	0	0	0	0	0	15	0	0	0	0	0	0	0
ASV10280	Bacteria	Proteobacteria	Alphaproteobacteria	Rhodobacterales	Rhodobacteraceae	Rubellimicrobium	0	0	0	0	0	0	0	0	0	0	15	0	0	0	0	0	0	0
ASV10281	Bacteria	Firmicutes	Clostridia	Clostridiales	Family_XVIII	NA	0	0	0	0	0	0	0	0	0	0	15	0	0	0	0	0	0	0
ASV10282	Bacteria	Proteobacteria	Alphaproteobacteria	Rhodobacterales	Rhodobacteraceae	Rubellimicrobium	0	0	0	0	0	0	0	0	0	0	15	0	0	0	0	0	0	0
ASV10285	Bacteria	Firmicutes	Clostridia	Clostridiales	Family_XVIII	NA	0	0	0	0	0	0	0	0	0	0	15	0	0	0	0	0	0	0
ASV10286	Bacteria	Actinobacteria	Thermoleophilia	Solirubrobacterales	NA	NA	0	0	0	0	0	0	0	0	0	0	15	0	0	0	0	0	0	0
ASV10287	Bacteria	Chloroflexi	Chloroflexia	Kallotenuales	AKIW781	NA	0	0	0	0	0	0	0	0	0	0	15	0	0	0	0	0	0	0
ASV10289	Bacteria	Firmicutes	Bacilli	Bacillales	Alicyclobacillaceae	Tumebacillus	0	0	0	0	0	0	0	0	0	0	15	0	0	0	0	0	0	0
ASV1029	Bacteria	Cyanobacteria	Cyanobacteria	SubsectionIII	FamilyI	Microcoleus	0	0	0	0	0	0	0	0	0	0	0	0	0	0	204	0	0	0
ASV10290	Bacteria	Bacteroidetes	Sphingobacteriia	Sphingobacteriales	Chitinophagaceae	Flavisolibacter	0	0	0	0	0	0	0	0	0	0	15	0	0	0	0	0	0	0
ASV10291	Bacteria	Chloroflexi	SHA-26	NA	NA	NA	0	0	0	0	0	0	0	0	0	0	15	0	0	0	0	0	0	0
ASV10293	Bacteria	Firmicutes	Clostridia	Clostridiales	Family_XVIII	NA	0	0	0	0	0	0	0	0	0	0	15	0	0	0	0	0	0	0
ASV10299	Bacteria	FBP	NA	NA	NA	NA	0	0	0	0	0	0	0	0	0	0	15	0	0	0	0	0	0	0
ASV10302	Bacteria	Firmicutes	Bacilli	Bacillales	Paenibacillaceae	NA	0	0	0	0	0	0	0	0	0	0	0	15	0	0	0	0	0	0
ASV10304	Bacteria	Proteobacteria	Alphaproteobacteria	Rhizobiales	Methylobacteriaceae	Methylobacterium	0	0	0	0	0	0	0	0	0	0	0	15	0	0	0	0	0	0
ASV1031	Bacteria	Cyanobacteria	Cyanobacteria	SubsectionIII	FamilyI	Microcoleus	0	0	0	0	0	0	0	0	0	0	83	0	21	0	99	0	0	0
ASV10316	Bacteria	Proteobacteria	Betaproteobacteria	Burkholderiales	Oxalobacteraceae	Paucimonas	0	0	0	0	0	0	0	0	0	0	0	15	0	0	0	0	0	0
ASV10317	Bacteria	Bacteroidetes	Sphingobacteriia	Sphingobacteriales	Chitinophagaceae	Segetibacter	0	0	0	0	0	0	0	0	0	0	0	15	0	0	0	0	0	0
ASV10318	Bacteria	Chloroflexi	Chloroflexia	Kallotenuales	AKIW781	NA	0	0	0	0	0	0	0	0	0	0	0	15	0	0	0	0	0	0
ASV10320	Bacteria	Actinobacteria	Acidimicrobiia	Acidimicrobiales	Acidimicrobiaceae	CL500-29_marine_group	0	0	0	0	0	0	0	0	0	0	0	15	0	0	0	0	0	0
ASV10321	Bacteria	Proteobacteria	Alphaproteobacteria	Rhodobacterales	Rhodobacteraceae	Rubellimicrobium	0	0	0	0	0	0	0	0	0	0	0	15	0	0	0	0	0	0
ASV10322	Bacteria	Chloroflexi	NA	NA	NA	NA	0	0	0	0	0	0	0	0	0	0	0	15	0	0	0	0	0	0
ASV10323	Bacteria	NA	NA	NA	NA	NA	0	0	0	0	0	0	0	0	0	0	0	15	0	0	0	0	0	0
ASV10324	Bacteria	Bacteroidetes	Cytophagia	Cytophagales	Cytophagaceae	Sporocytophaga	0	0	0	0	0	0	0	0	0	0	0	15	0	0	0	0	0	0
ASV10326	Bacteria	Actinobacteria	Rubrobacteria	Rubrobacterales	Rubrobacteriaceae	Rubrobacter	0	0	0	0	0	0	0	0	0	0	0	15	0	0	0	0	0	0
ASV10327	Bacteria	FBP	NA	NA	NA	NA	0	0	0	0	0	0	0	0	0	0	0	15	0	0	0	0	0	0
ASV10329	Bacteria	Proteobacteria	Betaproteobacteria	Burkholderiales	Oxalobacteraceae	Collimonas	0	0	0	0	0	0	0	0	0	0	0	15	0	0	0	0	0	0
ASV10330	Bacteria	Proteobacteria	Gammaproteobacteria	Enterobacteriales	Enterobacteriaceae	Esherichica/Shigella	0	0	0	0	0	0	0	0	0	0	0	15	0	0	0	0	0	0
ASV10331	Bacteria	Planctomycetes	Planctomycetacia	Planctomycetales	Planctomycetaceae	NA	0	0	0	0	0	0	0	0	0	0	0	15	0	0	0	0	0	0
ASV10333	Bacteria	Bacteroidetes	Cytophagia	NA	NA	NA	0	0	0	0	0	0	0	0	0	0	0	15	0	0	0	0	0	0
ASV10334	Bacteria	Proteobacteria	Betaproteobacteria	Burkholderiales	Oxalobacteraceae	NA	0	0	0	0	0	0	0	0	0	0	0	15	0	0	0	0	0	0
ASV10337	Bacteria	Firmicutes	Bacilli	Bacillales	Bacillaceae	Bacillus	0	0	0	0	0	0	0	0	0	0	0	15	0	0	0	0	0	0
ASV10338	Bacteria	Planctomycetes	Planctomycetacia	Planctomycetales	Planctomycetaceae	Gemmata	0	0	0	0	0	0	0	0	0	0	0	15	0	0	0	0	0	0
ASV10340	Bacteria	Chloroflexi	Thermomicrobia	JG30-KF-CM45	NA	NA	0	0	0	0	0	0	0	0	0	0	0	15	0	0	0	0	0	0
ASV10341	Bacteria	Actinobacteria	Thermoleophilia	Solirubrobacterales	NA	NA	0	0	0	0	0	0	0	0	0	0	0	15	0	0	0	0	0	0
ASV10343	Bacteria	Planctomycetes	Planctomycetacia	Planctomycetales	Planctomycetaceae	Singulisphaera	0	0	0	0	0	0	0	0	0	0	0	15	0	0	0	0	0	0
ASV10344	Bacteria	Bacteroidetes	Sphingobacteriia	Sphingobacteriales	Chitinophagaceae	Segetibacter	0	0	0	0	0	0	0	0	0	0	0	15	0	0	0	0	0	0
ASV10345	Bacteria	Proteobacteria	Deltaproteobacteria	Myxococcales	NA	NA	0	0	0	0	0	0	0	0	0	0	0	15	0	0	0	0	0	0
ASV10347	Bacteria	Cyanobacteria	Cyanobacteria	SubsectionIII	FamilyI	NA	0	0	0	0	0	0	0	0	0	0	0	15	0	0	0	0	0	0
ASV10348	Bacteria	Firmicutes	NA	NA	NA	NA	0	0	0	0	0	0	0	0	0	0	0	15	0	0	0	0	0	0
ASV10352	Bacteria	Bacteroidetes	Flavobacteriia	Flavobacteriales	Cryomorphaceae	Fluviicola	0	0	0	0	0	0	0	0	0	0	0	15	0	0	0	0	0	0
ASV10353	Bacteria	Chloroflexi	Thermomicrobia	JG30-KF-CM45	NA	NA	0	0	0	0	0	0	0	0	0	0	0	15	0	0	0	0	0	0
ASV10354	Bacteria	Proteobacteria	Alphaproteobacteria	Rhizobiales	NA	NA	0	0	0	0	0	0	0	0	0	0	0	15	0	0	0	0	0	0
ASV10355	Bacteria	Gemmatimonadetes	Longimicrobia	Longimicrobiales	Longimicrobiaceae	NA	0	0	0	0	0	0	0	0	0	0	0	15	0	0	0	0	0	0
ASV10358	Bacteria	NA	NA	NA	NA	NA	0	0	0	0	0	0	0	0	0	0	0	0	15	0	0	0	0	0
ASV10360	Bacteria	NA	NA	NA	NA	NA	0	0	0	0	0	0	0	0	0	0	0	0	15	0	0	0	0	0
ASV10361	Bacteria	Bacteroidetes	Cytophagia	Cytophagales	Cyclobacteriaceae	NA	0	0	0	0	0	0	0	0	0	0	0	0	15	0	0	0	0	0
ASV10362	Bacteria	Actinobacteria	Thermoleophilia	Solirubrobacterales	Solirubrobacteraceae	Solirubrobacter	0	0	0	0	0	0	0	0	0	0	0	0	15	0	0	0	0	0
ASV10363	Bacteria	Proteobacteria	Gammaproteobacteria	Pseudomonadales	Pseudomonadaceae	Pseudomonas	0	0	0	0	0	0	0	0	0	0	0	0	12	0	3	0	0	0
ASV10366	Bacteria	Actinobacteria	Thermoleophilia	Solirubrobacterales	Gsoil-1167	NA	0	0	0	0	0	0	0	0	0	0	0	0	15	0	0	0	0	0
ASV10368	Bacteria	Chloroflexi	Chloroflexia	Kallotenuales	NA	NA	0	0	0	0	0	0	0	0	0	0	0	0	15	0	0	0	0	0
ASV10369	Bacteria	Proteobacteria	Alphaproteobacteria	Rhodobacterales	Rhodobacteraceae	Rubellimicrobium	0	0	0	0	0	0	0	0	0	0	0	0	15	0	0	0	0	0
ASV1037	Bacteria	Firmicutes	Bacilli	Bacillales	Alicyclobacillaceae	Tumebacillus	0	0	0	0	0	0	0	0	0	0	0	0	0	73	130	0	0	0
ASV10370	Bacteria	Planctomycetes	Phycisphaerae	Tepidisphaerales	Tepidisphaeraceae	NA	0	0	0	0	0	0	0	0	0	0	0	0	15	0	0	0	0	0
ASV10374	Bacteria	Chloroflexi	Chloroflexia	Kallotenuales	AKIW781	NA	0	0	0	0	0	0	0	0	0	0	0	0	15	0	0	0	0	0
ASV10375	Bacteria	Actinobacteria	Actinobacteria	Propionibacteriales	Nocardioidaceae	NA	0	0	0	0	0	0	0	0	0	0	0	0	15	0	0	0	0	0
ASV10378	Bacteria	NA	NA	NA	NA	NA	0	0	0	0	0	0	0	0	0	0	0	0	0	15	0	0	0	0
ASV10382	Bacteria	Firmicutes	Bacilli	Bacillales	Alicyclobacillaceae	Tumebacillus	0	0	0	0	0	0	0	0	0	0	0	0	0	15	0	0	0	0
ASV10388	Bacteria	Firmicutes	Bacilli	Bacillales	Alicyclobacillaceae	Tumebacillus	0	0	0	0	0	0	0	0	0	0	0	0	0	15	0	0	0	0
ASV10391	Bacteria	Bacteroidetes	Cytophagia	Cytophagales	Cytophagaceae	NA	0	0	0	0	0	0	0	0	0	0	0	0	0	15	0	0	0	0
ASV10393	Bacteria	Actinobacteria	Actinobacteria	Propionibacteriales	Propionibacteriaceae	NA	0	0	0	0	0	0	0	0	0	0	0	0	0	15	0	0	0	0
ASV10394	Bacteria	Proteobacteria	Alphaproteobacteria	Rhodobacterales	Rhodobacteraceae	Rubellimicrobium	0	0	0	0	0	0	0	0	0	0	0	0	0	15	0	0	0	0
ASV10396	Bacteria	Planctomycetes	Phycisphaerae	Tepidisphaerales	Tepidisphaeraceae	NA	0	0	0	0	0	0	0	0	0	0	0	0	0	15	0	0	0	0
ASV10400	Bacteria	Actinobacteria	Thermoleophilia	Solirubrobacterales	NA	NA	0	0	0	0	0	0	0	0	0	0	0	0	0	15	0	0	0	0
ASV10403	Bacteria	Bacteroidetes	Cytophagia	Cytophagales	Cytophagaceae	Hymenobacter	0	0	0	0	0	0	0	0	0	0	0	0	0	15	0	0	0	0
ASV10404	Bacteria	Bacteroidetes	Cytophagia	Cytophagales	NA	NA	0	0	0	0	0	0	0	0	0	0	0	0	0	15	0	0	0	0
ASV10405	Bacteria	Cyanobacteria	Cyanobacteria	NA	NA	NA	0	0	0	0	0	0	0	0	0	0	0	0	0	15	0	0	0	0
ASV10406	Bacteria	Proteobacteria	Deltaproteobacteria	Myxococcales	Myxococcaceae	Corallococcus	0	0	0	0	0	0	0	0	0	0	0	0	0	15	0	0	0	0
ASV10407	Bacteria	Gemmatimonadetes	Longimicrobia	Longimicrobiales	Longimicrobiaceae	NA	0	0	0	0	0	0	0	0	0	0	0	0	0	15	0	0	0	0
ASV10408	Bacteria	Proteobacteria	Alphaproteobacteria	Rhodospirillales	Acetobacteraceae	NA	0	0	0	0	0	0	0	0	0	0	0	0	0	15	0	0	0	0
ASV10410	Bacteria	Proteobacteria	Alphaproteobacteria	Rhodobacterales	Rhodobacteraceae	Rubellimicrobium	0	0	0	0	0	0	0	0	0	0	0	0	0	15	0	0	0	0
ASV10411	Bacteria	Proteobacteria	Alphaproteobacteria	Rhizobiales	Methylobacteriaceae	Methylobacterium	0	0	0	0	0	0	0	0	0	0	0	0	0	15	0	0	0	0
ASV10412	Bacteria	Bacteroidetes	Cytophagia	Cytophagales	NA	NA	0	0	0	0	0	0	0	0	0	0	0	0	0	15	0	0	0	0
ASV10416	Bacteria	Firmicutes	Bacilli	Bacillales	Alicyclobacillaceae	Tumebacillus	0	0	0	0	0	0	0	0	0	0	0	0	0	15	0	0	0	0
ASV10419	Bacteria	Gemmatimonadetes	Longimicrobia	Longimicrobiales	Longimicrobiaceae	NA	0	0	0	0	0	0	0	0	0	0	0	0	0	15	0	0	0	0
ASV1042	Bacteria	Firmicutes	Bacilli	Bacillales	Planococcaceae	Paenisporosarcina	0	0	0	0	0	0	0	0	0	85	0	0	0	116	0	0	0	0
ASV10420	Bacteria	NA	NA	NA	NA	NA	0	0	0	0	0	0	0	0	0	0	0	0	0	15	0	0	0	0
ASV10422	Bacteria	Proteobacteria	Gammaproteobacteria	Enterobacteriales	Enterobacteriaceae	NA	0	0	0	0	0	0	0	0	0	0	0	0	0	15	0	0	0	0
ASV10430	Bacteria	Firmicutes	Bacilli	Bacillales	Alicyclobacillaceae	Tumebacillus	0	0	0	0	0	0	0	0	0	0	0	0	0	0	15	0	0	0
ASV10433	Bacteria	Bacteroidetes	Sphingobacteriia	Sphingobacteriales	Chitinophagaceae	NA	0	0	0	0	0	0	0	0	0	0	0	0	0	0	15	0	0	0
ASV10434	Bacteria	Proteobacteria	Alphaproteobacteria	Rhodospirillales	NA	NA	0	0	0	0	0	0	0	0	0	0	0	0	0	0	15	0	0	0
ASV10435	Bacteria	Planctomycetes	Planctomycetacia	Planctomycetales	Planctomycetaceae	NA	0	0	0	0	0	0	0	0	0	0	0	0	0	0	15	0	0	0
ASV10437	Bacteria	Chloroflexi	Thermomicrobia	JG30-KF-CM45	NA	NA	0	0	0	0	0	0	0	0	0	0	0	0	0	0	15	0	0	0
ASV10441	Bacteria	Bacteroidetes	Sphingobacteriia	Sphingobacteriales	Chitinophagaceae	Segetibacter	0	0	0	0	0	0	0	0	0	0	0	0	0	0	15	0	0	0
ASV10442	Bacteria	Actinobacteria	Rubrobacteria	Rubrobacterales	Rubrobacteriaceae	Rubrobacter	0	0	0	0	0	0	0	0	0	0	0	0	0	0	15	0	0	0
ASV10443	Bacteria	Proteobacteria	Betaproteobacteria	Burkholderiales	Oxalobacteraceae	Noviherbaspirillum	0	0	0	0	0	0	0	0	0	0	0	0	0	0	15	0	0	0
ASV10444	Bacteria	Planctomycetes	Planctomycetacia	Planctomycetales	Planctomycetaceae	NA	0	0	0	0	0	0	0	0	0	0	0	0	0	0	15	0	0	0
ASV10445	Bacteria	Armatimonadetes	Armatimonadia	Armatimonadales	NA	NA	0	0	0	0	0	0	0	0	0	0	0	0	0	0	15	0	0	0
ASV10446	Bacteria	Armatimonadetes	Armatimonadia	Armatimonadales	NA	NA	0	0	0	0	0	0	0	0	0	0	0	0	0	0	15	0	0	0
ASV10448	Bacteria	Gemmatimonadetes	Longimicrobia	Longimicrobiales	Longimicrobiaceae	NA	0	0	0	0	0	0	0	0	0	0	0	0	0	0	15	0	0	0
ASV10449	Bacteria	Proteobacteria	Gammaproteobacteria	Enterobacteriales	Enterobacteriaceae	Esherichica/Shigella	0	0	0	0	0	0	0	0	0	0	0	0	0	0	15	0	0	0
ASV10450	Bacteria	Proteobacteria	Alphaproteobacteria	Rhodobacterales	Rhodobacteraceae	Rubellimicrobium	0	0	0	0	0	0	0	0	0	0	0	0	0	0	15	0	0	0
ASV10451	Bacteria	Proteobacteria	Alphaproteobacteria	Rhodobacterales	Rhodobacteraceae	Rubellimicrobium	0	0	0	0	0	0	0	0	0	0	0	0	0	0	15	0	0	0
ASV10452	Bacteria	Planctomycetes	Planctomycetacia	Planctomycetales	Planctomycetaceae	Singulisphaera	0	0	0	0	0	0	0	0	0	0	0	0	0	0	15	0	0	0
ASV10453	Bacteria	Proteobacteria	Alphaproteobacteria	Rhodospirillales	Acetobacteraceae	Craurococcus	0	0	0	0	0	0	0	0	0	0	0	0	0	0	15	0	0	0
ASV10455	Bacteria	Bacteroidetes	Sphingobacteriia	Sphingobacteriales	Chitinophagaceae	Segetibacter	0	0	0	0	0	0	0	0	0	0	0	0	0	0	15	0	0	0
ASV10457	Bacteria	Proteobacteria	Deltaproteobacteria	Myxococcales	Polyangiaceae	Jahnella	0	0	0	0	0	0	0	0	0	0	0	0	0	0	15	0	0	0
ASV10459	Bacteria	Firmicutes	Bacilli	Bacillales	Alicyclobacillaceae	Tumebacillus	0	0	0	0	0	0	0	0	0	0	0	0	0	0	15	0	0	0
ASV10460	Bacteria	Proteobacteria	Alphaproteobacteria	Rhodobacterales	Rhodobacteraceae	NA	0	0	0	0	0	0	0	0	0	0	0	0	0	0	15	0	0	0
ASV10462	Bacteria	Proteobacteria	Betaproteobacteria	Burkholderiales	Comamonadaceae	NA	0	0	0	0	0	0	0	0	0	0	0	0	0	0	15	0	0	0
ASV10465	Bacteria	Planctomycetes	Planctomycetacia	Planctomycetales	Planctomycetaceae	Gemmata	0	0	0	0	0	0	0	0	0	0	0	0	0	0	15	0	0	0
ASV10466	Bacteria	Bacteroidetes	Cytophagia	Cytophagales	Cytophagaceae	Hymenobacter	0	0	0	0	0	0	0	0	0	0	0	0	0	0	15	0	0	0
ASV10467	Bacteria	Proteobacteria	Betaproteobacteria	Burkholderiales	Oxalobacteraceae	NA	0	0	0	0	0	0	0	0	0	0	0	0	0	0	15	0	0	0
ASV10468	Bacteria	Actinobacteria	Acidimicrobiia	Acidimicrobiales	NA	NA	0	0	0	0	0	0	0	0	0	0	0	0	0	0	15	0	0	0
ASV10472	Bacteria	Actinobacteria	Actinobacteria	Micrococcales	Micrococcaceae	NA	0	0	0	0	0	0	0	0	0	0	0	0	0	0	0	15	0	0
ASV10474	Bacteria	Bacteroidetes	NA	NA	NA	NA	0	0	0	0	0	0	0	0	0	0	0	0	0	0	0	15	0	0
ASV10476	Bacteria	Cyanobacteria	Cyanobacteria	SubsectionIII	FamilyI	NA	0	0	0	0	0	0	0	0	0	0	0	0	0	0	0	15	0	0
ASV10477	Bacteria	Proteobacteria	Alphaproteobacteria	Rhizobiales	NA	NA	0	0	0	0	0	0	0	0	0	0	0	0	0	0	0	15	0	0
ASV10478	Bacteria	Chloroflexi	Thermomicrobia	JG30-KF-CM45	NA	NA	0	0	0	0	0	0	0	0	0	0	0	0	0	0	0	15	0	0
ASV10479	Bacteria	Actinobacteria	Actinobacteria	NA	NA	NA	0	0	0	0	0	0	0	0	0	0	0	0	0	0	0	15	0	0
ASV10481	Bacteria	Proteobacteria	Alphaproteobacteria	Sphingomonadales	NA	NA	0	0	0	0	0	0	0	0	0	0	0	0	0	0	0	15	0	0
ASV10483	Bacteria	Firmicutes	Bacilli	Bacillales	Bacillaceae	Bacillus	0	0	0	0	0	0	0	0	0	0	0	0	0	0	0	15	0	0
ASV10493	Bacteria	Proteobacteria	Gammaproteobacteria	Enterobacteriales	Enterobacteriaceae	Esherichica/Shigella	0	0	0	0	0	0	0	0	0	0	0	0	0	0	0	0	15	0
ASV10494	Bacteria	Planctomycetes	Planctomycetacia	Planctomycetales	Planctomycetaceae	NA	0	0	0	0	0	0	0	0	0	0	0	0	0	0	0	0	15	0
ASV10497	Bacteria	Proteobacteria	Gammaproteobacteria	Enterobacteriales	Enterobacteriaceae	NA	0	0	0	0	0	0	0	0	0	0	0	0	0	0	0	0	15	0
ASV10498	Bacteria	Chloroflexi	Thermomicrobia	JG30-KF-CM45	NA	NA	0	0	0	0	0	0	0	0	0	0	0	0	0	0	0	0	15	0
ASV1050	Bacteria	Cyanobacteria	Cyanobacteria	SubsectionIII	FamilyI	Microcoleus	0	0	0	0	0	0	0	0	0	0	61	0	0	93	46	0	0	0
ASV10504	Bacteria	Planctomycetes	Planctomycetacia	Planctomycetales	Planctomycetaceae	NA	0	0	0	0	0	0	0	0	0	0	0	0	0	0	0	0	15	0
ASV10505	Bacteria	Chloroflexi	TK10	NA	NA	NA	0	0	0	0	0	0	0	0	0	0	0	0	0	0	0	0	15	0
ASV1051	Bacteria	Proteobacteria	Gammaproteobacteria	Enterobacteriales	Enterobacteriaceae	Esherichica/Shigella	0	0	0	0	0	0	0	0	0	0	35	0	22	55	42	0	46	0
ASV1052	Bacteria	Cyanobacteria	Cyanobacteria	NA	NA	NA	0	0	0	0	0	0	0	0	0	0	200	0	0	0	0	0	0	0
ASV10520	Bacteria	Proteobacteria	Gammaproteobacteria	Enterobacteriales	Enterobacteriaceae	Esherichica/Shigella	0	0	0	0	0	0	0	0	0	14	0	0	0	0	0	0	0	0
ASV10521	Bacteria	Proteobacteria	Gammaproteobacteria	Enterobacteriales	Enterobacteriaceae	Esherichica/Shigella	0	0	0	0	0	0	0	0	0	14	0	0	0	0	0	0	0	0
ASV10522	Bacteria	Cyanobacteria	Cyanobacteria	SubsectionIII	FamilyI	Microcoleus	0	0	0	0	0	0	0	0	0	14	0	0	0	0	0	0	0	0
ASV10525	Bacteria	Firmicutes	Bacilli	Bacillales	Alicyclobacillaceae	Tumebacillus	0	0	0	0	0	0	0	0	0	14	0	0	0	0	0	0	0	0
ASV10530	Bacteria	Proteobacteria	Gammaproteobacteria	Enterobacteriales	Enterobacteriaceae	Esherichica/Shigella	0	0	0	0	0	0	0	0	0	14	0	0	0	0	0	0	0	0
ASV10531	Bacteria	Planctomycetes	Planctomycetacia	Planctomycetales	Planctomycetaceae	NA	0	0	0	0	0	0	0	0	0	14	0	0	0	0	0	0	0	0
ASV10534	Bacteria	Planctomycetes	Planctomycetacia	Planctomycetales	Planctomycetaceae	NA	0	0	0	0	0	0	0	0	0	14	0	0	0	0	0	0	0	0
ASV10535	Bacteria	Planctomycetes	Phycisphaerae	Tepidisphaerales	Tepidisphaeraceae	NA	0	0	0	0	0	0	0	0	0	14	0	0	0	0	0	0	0	0
ASV10537	Bacteria	Firmicutes	Bacilli	Bacillales	Bacillaceae	Bacillus	0	0	0	0	0	0	0	0	0	14	0	0	0	0	0	0	0	0
ASV10539	Bacteria	Proteobacteria	Alphaproteobacteria	Rhodobacterales	Rhodobacteraceae	Rubellimicrobium	0	0	0	0	0	0	0	0	0	14	0	0	0	0	0	0	0	0
ASV10540	Bacteria	Chloroflexi	JG30-KF-CM66	NA	NA	NA	0	0	0	0	0	0	0	0	0	3	0	11	0	0	0	0	0	0
ASV10541	Bacteria	Firmicutes	Bacilli	Bacillales	Alicyclobacillaceae	Tumebacillus	0	0	0	0	0	0	0	0	0	14	0	0	0	0	0	0	0	0
ASV10548	Bacteria	Cyanobacteria	Cyanobacteria	NA	NA	NA	0	0	0	0	0	0	0	0	0	14	0	0	0	0	0	0	0	0
ASV10553	Bacteria	Firmicutes	Clostridia	Clostridiales	Gracilibacteraceae	Lutispora	0	0	0	0	0	0	0	0	0	0	14	0	0	0	0	0	0	0
ASV10559	Bacteria	Proteobacteria	Betaproteobacteria	Burkholderiales	Comamonadaceae	NA	0	0	0	0	0	0	0	0	0	0	14	0	0	0	0	0	0	0
ASV10564	Bacteria	Chloroflexi	NA	NA	NA	NA	0	0	0	0	0	0	0	0	0	0	14	0	0	0	0	0	0	0
ASV10567	Bacteria	Bacteroidetes	Sphingobacteriia	Sphingobacteriales	Chitinophagaceae	Cnuella	0	0	0	0	0	0	0	0	0	0	14	0	0	0	0	0	0	0
ASV10568	Bacteria	Firmicutes	Clostridia	Clostridiales	Family_XVIII	NA	0	0	0	0	0	0	0	0	0	0	14	0	0	0	0	0	0	0
ASV10572	Bacteria	Firmicutes	Bacilli	Bacillales	Bacillaceae	Virgibacillus	0	0	0	0	0	0	0	0	0	0	14	0	0	0	0	0	0	0
ASV10573	Bacteria	Firmicutes	Clostridia	Clostridiales	Family_XVIII	NA	0	0	0	0	0	0	0	0	0	0	14	0	0	0	0	0	0	0
ASV10577	Bacteria	Chloroflexi	Thermomicrobia	JG30-KF-CM45	NA	NA	0	0	0	0	0	0	0	0	0	0	14	0	0	0	0	0	0	0
ASV1058	Bacteria	Cyanobacteria	Cyanobacteria	SubsectionIII	FamilyI	Microcoleus	0	0	0	0	0	0	0	0	0	0	79	0	28	49	43	0	0	0
ASV10580	Bacteria	Chloroflexi	Chloroflexi_Incertae_Sedis	Unknown_Order	Unknown_Family	Thermobaculum	0	0	0	0	0	0	0	0	0	0	14	0	0	0	0	0	0	0
ASV10582	Bacteria	Bacteroidetes	NA	NA	NA	NA	0	0	0	0	0	0	0	0	0	0	14	0	0	0	0	0	0	0
ASV10583	Bacteria	Planctomycetes	Phycisphaerae	Tepidisphaerales	Tepidisphaeraceae	NA	0	0	0	0	0	0	0	0	0	0	14	0	0	0	0	0	0	0
ASV10584	Bacteria	Proteobacteria	Alphaproteobacteria	Sphingomonadales	JG34-KF-161	NA	0	0	0	0	0	0	0	0	0	0	14	0	0	0	0	0	0	0
ASV10585	Bacteria	Firmicutes	Clostridia	Clostridiales	Gracilibacteraceae	Lutispora	0	0	0	0	0	0	0	0	0	0	14	0	0	0	0	0	0	0
ASV10588	Bacteria	FBP	NA	NA	NA	NA	0	0	0	0	0	0	0	0	0	0	14	0	0	0	0	0	0	0
ASV1059	Bacteria	Firmicutes	Bacilli	Bacillales	Alicyclobacillaceae	Tumebacillus	0	0	0	0	0	0	0	0	0	0	21	0	0	85	93	0	0	0
ASV10590	Bacteria	Actinobacteria	Actinobacteria	Propionibacteriales	Propionibacteriaceae	NA	0	0	0	0	0	0	0	0	0	0	14	0	0	0	0	0	0	0
ASV10591	Bacteria	Chloroflexi	Chloroflexi_Incertae_Sedis	Unknown_Order	Unknown_Family	Thermobaculum	0	0	0	0	0	0	0	0	0	0	14	0	0	0	0	0	0	0
ASV10592	Bacteria	Firmicutes	Clostridia	Clostridiales	Clostridiaceae_4	NA	0	0	0	0	0	0	0	0	0	0	14	0	0	0	0	0	0	0
ASV10593	Bacteria	Planctomycetes	Phycisphaerae	Tepidisphaerales	Tepidisphaeraceae	NA	0	0	0	0	0	0	0	0	0	0	14	0	0	0	0	0	0	0
ASV10594	Bacteria	Firmicutes	Bacilli	Bacillales	Paenibacillaceae	NA	0	0	0	0	0	0	0	0	0	0	14	0	0	0	0	0	0	0
ASV10595	Bacteria	Bacteroidetes	Cytophagia	Cytophagales	Cytophagaceae	Hymenobacter	0	0	0	0	0	0	0	0	0	0	14	0	0	0	0	0	0	0
ASV10596	Bacteria	Planctomycetes	Phycisphaerae	Tepidisphaerales	Tepidisphaeraceae	NA	0	0	0	0	0	0	0	0	0	0	14	0	0	0	0	0	0	0
ASV10597	Bacteria	Bacteroidetes	Sphingobacteriia	Sphingobacteriales	Chitinophagaceae	Cnuella	0	0	0	0	0	0	0	0	0	0	14	0	0	0	0	0	0	0
ASV10598	Bacteria	Cyanobacteria	Cyanobacteria	NA	NA	NA	0	0	0	0	0	0	0	0	0	0	14	0	0	0	0	0	0	0
ASV10599	Bacteria	Deinococcus-Thermus	Deinococci	Deinococcales	Deinococcaceae	Deinococcus	0	0	0	0	0	0	0	0	0	0	14	0	0	0	0	0	0	0
ASV1060	Bacteria	Firmicutes	Bacilli	Bacillales	Bacillaceae	Bacillus	0	0	0	0	0	0	0	0	0	0	0	44	0	155	0	0	0	0
ASV10600	Bacteria	Proteobacteria	Betaproteobacteria	Burkholderiales	Comamonadaceae	Azohydromonas	0	0	0	0	0	0	0	0	0	0	14	0	0	0	0	0	0	0
ASV10602	Bacteria	Proteobacteria	Betaproteobacteria	Burkholderiales	Oxalobacteraceae	Massilia	0	0	0	0	0	0	0	0	0	0	14	0	0	0	0	0	0	0
ASV10604	Bacteria	Cyanobacteria	Cyanobacteria	SubsectionIII	FamilyI	NA	0	0	0	0	0	0	0	0	0	0	14	0	0	0	0	0	0	0
ASV10605	Bacteria	Cyanobacteria	Cyanobacteria	SubsectionI	FamilyI	Mastigocladopsis	0	0	0	0	0	0	0	0	0	0	14	0	0	0	0	0	0	0
ASV10608	Bacteria	Actinobacteria	Actinobacteria	Micrococcales	Micrococcaceae	NA	0	0	0	0	0	0	0	0	0	0	0	14	0	0	0	0	0	0
ASV1061	Bacteria	Actinobacteria	Actinobacteria	Frankiales	NA	NA	0	0	0	0	0	0	0	0	0	0	0	199	0	0	0	0	0	0
ASV10614	Bacteria	Firmicutes	Clostridia	Clostridiales	Clostridiaceae_1	NA	0	0	0	0	0	0	0	0	0	0	0	14	0	0	0	0	0	0
ASV10616	Bacteria	Planctomycetes	Planctomycetacia	Planctomycetales	Planctomycetaceae	Gemmata	0	0	0	0	0	0	0	0	0	0	0	14	0	0	0	0	0	0
ASV10617	Bacteria	Chloroflexi	TK10	NA	NA	NA	0	0	0	0	0	0	0	0	0	0	0	14	0	0	0	0	0	0
ASV10619	Bacteria	Bacteroidetes	Cytophagia	Cytophagales	NA	NA	0	0	0	0	0	0	0	0	0	0	0	14	0	0	0	0	0	0
ASV10623	Bacteria	FBP	NA	NA	NA	NA	0	0	0	0	0	0	0	0	0	0	0	14	0	0	0	0	0	0
ASV10625	Bacteria	Bacteroidetes	NA	NA	NA	NA	0	0	0	0	0	0	0	0	0	0	0	14	0	0	0	0	0	0
ASV10626	Bacteria	Bacteroidetes	Sphingobacteriia	Sphingobacteriales	Chitinophagaceae	NA	0	0	0	0	0	0	0	0	0	0	0	14	0	0	0	0	0	0
ASV10629	Bacteria	Bacteroidetes	Sphingobacteriia	Sphingobacteriales	Chitinophagaceae	Flavisolibacter	0	0	0	0	0	0	0	0	0	0	0	14	0	0	0	0	0	0
ASV10633	Bacteria	Proteobacteria	Deltaproteobacteria	Myxococcales	Archangiaceae	Archangium	0	0	0	0	0	0	0	0	0	0	0	14	0	0	0	0	0	0
ASV10634	Bacteria	FBP	NA	NA	NA	NA	0	0	0	0	0	0	0	0	0	0	0	14	0	0	0	0	0	0
ASV10637	Bacteria	Chloroflexi	Thermomicrobia	JG30-KF-CM45	NA	NA	0	0	0	0	0	0	0	0	0	0	0	14	0	0	0	0	0	0
ASV10639	Bacteria	Chloroflexi	NA	NA	NA	NA	0	0	0	0	0	0	0	0	0	0	0	14	0	0	0	0	0	0
ASV1064	Bacteria	Proteobacteria	Gammaproteobacteria	Enterobacteriales	Enterobacteriaceae	Salmonella	0	0	0	0	0	0	0	0	0	0	0	0	0	145	0	0	54	0
ASV10641	Bacteria	Proteobacteria	Alphaproteobacteria	Rhizobiales	P-102	NA	0	0	0	0	0	0	0	0	0	0	0	14	0	0	0	0	0	0
ASV10644	Bacteria	Proteobacteria	Alphaproteobacteria	Rhizobiales	Methylobacteriaceae	NA	0	0	0	0	0	0	0	0	0	0	0	14	0	0	0	0	0	0
ASV10645	Bacteria	Firmicutes	Clostridia	Clostridiales	Clostridiaceae_1	NA	0	0	0	0	0	0	0	0	0	0	0	14	0	0	0	0	0	0
ASV10646	Bacteria	Actinobacteria	Thermoleophilia	Solirubrobacterales	NA	NA	0	0	0	0	0	0	0	0	0	0	0	14	0	0	0	0	0	0
ASV10647	Bacteria	Proteobacteria	Alphaproteobacteria	Rhizobiales	Methylobacteriaceae	Psychroglaciecola	0	0	0	0	0	0	0	0	0	0	0	14	0	0	0	0	0	0
ASV10648	Bacteria	Planctomycetes	Planctomycetacia	Planctomycetales	Planctomycetaceae	Candidatus_Nostocoida	0	0	0	0	0	0	0	0	0	0	0	14	0	0	0	0	0	0
ASV1065	Bacteria	Cyanobacteria	Cyanobacteria	SubsectionIII	FamilyI	Microcoleus	0	0	0	0	0	0	0	0	0	0	0	0	0	0	199	0	0	0
ASV10652	Bacteria	Chloroflexi	Chloroflexia	NA	NA	NA	0	0	0	0	0	0	0	0	0	0	0	14	0	0	0	0	0	0
ASV10653	Bacteria	Planctomycetes	Planctomycetacia	Planctomycetales	Planctomycetaceae	Candidatus_Nostocoida	0	0	0	0	0	0	0	0	0	0	0	14	0	0	0	0	0	0
ASV10654	Bacteria	Firmicutes	Clostridia	Clostridiales	Clostridiaceae_1	Clostridium_sensu_stricto_8	0	0	0	0	0	0	0	0	0	0	0	14	0	0	0	0	0	0
ASV10659	Bacteria	Planctomycetes	Planctomycetacia	Planctomycetales	Planctomycetaceae	NA	0	0	0	0	0	0	0	0	0	0	0	14	0	0	0	0	0	0
ASV10661	Bacteria	Chloroflexi	Thermomicrobia	JG30-KF-CM45	NA	NA	0	0	0	0	0	0	0	0	0	0	0	14	0	0	0	0	0	0
ASV10664	Bacteria	NA	NA	NA	NA	NA	0	0	0	0	0	0	0	0	0	0	0	0	14	0	0	0	0	0
ASV10665	Bacteria	Proteobacteria	Alphaproteobacteria	Rhodobacterales	Rhodobacteraceae	Rubellimicrobium	0	0	0	0	0	0	0	0	0	0	0	0	14	0	0	0	0	0
ASV10667	Bacteria	Bacteroidetes	Sphingobacteriia	Sphingobacteriales	Chitinophagaceae	Flavisolibacter	0	0	0	0	0	0	0	0	0	0	0	0	14	0	0	0	0	0
ASV10669	Bacteria	Actinobacteria	Actinobacteria	Frankiales	NA	NA	0	0	0	0	0	0	0	0	0	0	0	0	14	0	0	0	0	0
ASV10671	Bacteria	Proteobacteria	Betaproteobacteria	Burkholderiales	Burkholderiaceae	NA	0	0	0	0	0	0	0	0	0	0	0	0	14	0	0	0	0	0
ASV10672	Bacteria	NA	NA	NA	NA	NA	0	0	0	0	0	0	0	0	0	0	0	0	14	0	0	0	0	0
ASV10674	Bacteria	Planctomycetes	vadinHA49	NA	NA	NA	0	0	0	0	0	0	0	0	0	0	0	0	14	0	0	0	0	0
ASV10675	Bacteria	Proteobacteria	Betaproteobacteria	Burkholderiales	Oxalobacteraceae	Paucimonas	0	0	0	0	0	0	0	0	0	0	0	0	10	0	0	4	0	0
ASV10677	Bacteria	Proteobacteria	Alphaproteobacteria	Rhizobiales	Methylobacteriaceae	NA	0	0	0	0	0	0	0	0	0	0	0	0	14	0	0	0	0	0
ASV10678	Bacteria	Cyanobacteria	Cyanobacteria	SubsectionIII	FamilyI	Microcoleus	0	0	0	0	0	0	0	0	0	0	0	0	14	0	0	0	0	0
ASV10684	Bacteria	Planctomycetes	vadinHA49	NA	NA	NA	0	0	0	0	0	0	0	0	0	0	0	0	14	0	0	0	0	0
ASV10685	Bacteria	Chloroflexi	NA	NA	NA	NA	0	0	0	0	0	0	0	0	0	0	0	0	14	0	0	0	0	0
ASV10687	Bacteria	Chloroflexi	Thermomicrobia	JG30-KF-CM45	NA	NA	0	0	0	0	0	0	0	0	0	0	0	0	14	0	0	0	0	0
ASV10690	Bacteria	Proteobacteria	Betaproteobacteria	Burkholderiales	Comamonadaceae	Variovorax	0	0	0	0	0	0	0	0	0	0	0	0	14	0	0	0	0	0
ASV10691	Bacteria	Chloroflexi	Chloroflexia	Kallotenuales	AKIW781	NA	0	0	0	0	0	0	0	0	0	0	0	0	14	0	0	0	0	0
ASV10692	Bacteria	NA	NA	NA	NA	NA	0	0	0	0	0	0	0	0	0	0	0	0	14	0	0	0	0	0
ASV10693	Bacteria	Proteobacteria	Alphaproteobacteria	Rhodobacterales	Rhodobacteraceae	Rubellimicrobium	0	0	0	0	0	0	0	0	0	0	0	0	14	0	0	0	0	0
ASV10695	Bacteria	Proteobacteria	Deltaproteobacteria	Myxococcales	Myxococcaceae	Myxococcus	0	0	0	0	0	0	0	0	0	0	0	0	14	0	0	0	0	0
ASV10698	Bacteria	Proteobacteria	Gammaproteobacteria	Enterobacteriales	Enterobacteriaceae	Salmonella	0	0	0	0	0	0	0	0	0	0	0	0	14	0	0	0	0	0
ASV10699	Bacteria	Firmicutes	Bacilli	Bacillales	NA	NA	0	0	0	0	0	0	0	0	0	0	0	0	14	0	0	0	0	0
ASV1070	Bacteria	Proteobacteria	Gammaproteobacteria	Enterobacteriales	Enterobacteriaceae	Esherichica/Shigella	0	0	0	0	0	0	0	0	0	38	43	0	0	32	29	25	31	0
ASV10700	Bacteria	Proteobacteria	Betaproteobacteria	Burkholderiales	Oxalobacteraceae	NA	0	0	0	0	0	0	0	0	0	0	0	0	14	0	0	0	0	0
ASV10701	Bacteria	Proteobacteria	Gammaproteobacteria	Enterobacteriales	Enterobacteriaceae	NA	0	0	0	0	0	0	0	0	0	0	0	0	14	0	0	0	0	0
ASV10702	Bacteria	Firmicutes	Bacilli	Bacillales	Bacillaceae	Bacillus	0	0	0	0	0	0	0	0	0	0	0	0	14	0	0	0	0	0
ASV10707	Bacteria	Cyanobacteria	Cyanobacteria	NA	NA	NA	0	0	0	0	0	0	0	0	0	0	0	0	0	14	0	0	0	0
ASV10708	Bacteria	Proteobacteria	Alphaproteobacteria	Rhodospirillales	Rhodospirillales_Incertae_Sedis	Candidatus_Alysiosphaera	0	0	0	0	0	0	0	0	0	0	0	0	0	14	0	0	0	0
ASV10710	Bacteria	Gemmatimonadetes	Longimicrobia	Longimicrobiales	Longimicrobiaceae	NA	0	0	0	0	0	0	0	0	0	0	0	0	0	14	0	0	0	0
ASV10716	Bacteria	Deinococcus-Thermus	Deinococci	Deinococcales	Deinococcaceae	Deinococcus	0	0	0	0	0	0	0	0	0	0	0	0	0	14	0	0	0	0
ASV10720	Bacteria	Actinobacteria	Rubrobacteria	Rubrobacterales	Rubrobacteriaceae	Rubrobacter	0	0	0	0	0	0	0	0	0	0	0	0	0	14	0	0	0	0
ASV10725	Bacteria	Gemmatimonadetes	Longimicrobia	Longimicrobiales	Longimicrobiaceae	NA	0	0	0	0	0	0	0	0	0	0	0	0	0	14	0	0	0	0
ASV10726	Bacteria	NA	NA	NA	NA	NA	0	0	0	0	0	0	0	0	0	0	0	0	0	14	0	0	0	0
ASV10729	Bacteria	NA	NA	NA	NA	NA	0	0	0	0	0	0	0	0	0	0	0	0	0	14	0	0	0	0
ASV10730	Bacteria	Proteobacteria	Alphaproteobacteria	Rhodobacterales	Rhodobacteraceae	Rubellimicrobium	0	0	0	0	0	0	0	0	0	0	0	0	0	14	0	0	0	0
ASV10732	Bacteria	Firmicutes	Bacilli	Bacillales	Bacillaceae	Bacillus	0	0	0	0	0	0	0	0	0	0	0	0	0	14	0	0	0	0
ASV10735	Bacteria	Bacteroidetes	Cytophagia	Cytophagales	Cytophagaceae	NA	0	0	0	0	0	0	0	0	0	0	0	0	0	14	0	0	0	0
ASV10738	Bacteria	Proteobacteria	Deltaproteobacteria	Myxococcales	NA	NA	0	0	0	0	0	0	0	0	0	0	0	0	0	14	0	0	0	0
ASV10741	Bacteria	Firmicutes	Bacilli	Bacillales	Alicyclobacillaceae	Tumebacillus	0	0	0	0	0	0	0	0	0	0	0	0	0	14	0	0	0	0
ASV10742	Bacteria	FBP	NA	NA	NA	NA	0	0	0	0	0	0	0	0	0	0	0	0	0	14	0	0	0	0
ASV10743	Bacteria	Proteobacteria	Gammaproteobacteria	Pseudomonadales	Pseudomonadaceae	Pseudomonas	0	0	0	0	0	0	0	0	0	0	0	0	0	14	0	0	0	0
ASV10748	Bacteria	Bacteroidetes	Cytophagia	Cytophagales	Cyclobacteriaceae	NA	0	0	0	0	0	0	0	0	0	0	0	0	0	14	0	0	0	0
ASV10750	Bacteria	Cyanobacteria	Cyanobacteria	SubsectionIII	FamilyI	Leptolyngbya	0	0	0	0	0	0	0	0	0	0	0	0	0	14	0	0	0	0
ASV10751	Bacteria	Cyanobacteria	Cyanobacteria	NA	NA	NA	0	0	0	0	0	0	0	0	0	0	0	0	0	14	0	0	0	0
ASV10757	Bacteria	Proteobacteria	Alphaproteobacteria	Sphingomonadales	JG34-KF-161	NA	0	0	0	0	0	0	0	0	0	0	0	0	0	0	14	0	0	0
ASV1076	Bacteria	Cyanobacteria	Cyanobacteria	NA	NA	NA	0	0	0	0	0	0	0	0	0	0	0	0	0	138	0	59	0	0
ASV10765	Bacteria	Proteobacteria	Gammaproteobacteria	Enterobacteriales	Enterobacteriaceae	Esherichica/Shigella	0	0	0	0	0	0	0	0	0	0	0	0	0	0	14	0	0	0
ASV10766	Bacteria	Chloroflexi	Chloroflexia	Kallotenuales	NA	NA	0	0	0	0	0	0	0	0	0	0	0	0	0	0	14	0	0	0
ASV10769	Bacteria	Deinococcus-Thermus	Deinococci	Deinococcales	Deinococcaceae	Deinococcus	0	0	0	0	0	0	0	0	0	0	0	0	0	0	14	0	0	0
ASV10771	Bacteria	Actinobacteria	Actinobacteria	Frankiales	NA	NA	0	0	0	0	0	0	0	0	0	0	0	0	0	0	14	0	0	0
ASV10772	Bacteria	Proteobacteria	Alphaproteobacteria	Rhodobacterales	Rhodobacteraceae	Rubellimicrobium	0	0	0	0	0	0	0	0	0	0	0	0	0	0	14	0	0	0
ASV10774	Bacteria	Bacteroidetes	Sphingobacteriia	Sphingobacteriales	Chitinophagaceae	Flavisolibacter	0	0	0	0	0	0	0	0	0	0	0	0	0	0	14	0	0	0
ASV10776	Bacteria	Actinobacteria	Actinobacteria	Propionibacteriales	Nocardioidaceae	NA	0	0	0	0	0	0	0	0	0	0	0	0	0	0	14	0	0	0
ASV10779	Bacteria	Chloroflexi	Thermomicrobia	JG30-KF-CM45	NA	NA	0	0	0	0	0	0	0	0	0	0	0	0	0	0	14	0	0	0
ASV10781	Bacteria	Bacteroidetes	Sphingobacteriia	Sphingobacteriales	Chitinophagaceae	NA	0	0	0	0	0	0	0	0	0	0	0	0	0	0	14	0	0	0
ASV10784	Bacteria	Proteobacteria	Gammaproteobacteria	Enterobacteriales	Enterobacteriaceae	Esherichica/Shigella	0	0	0	0	0	0	0	0	0	0	0	0	0	0	14	0	0	0
ASV10792	Bacteria	Proteobacteria	Betaproteobacteria	Burkholderiales	Oxalobacteraceae	Massilia	0	0	0	0	0	0	0	0	0	0	0	0	0	0	14	0	0	0
ASV10794	Bacteria	Bacteroidetes	Cytophagia	Cytophagales	Cytophagaceae	Sporocytophaga	0	0	0	0	0	0	0	0	0	0	0	0	0	0	0	14	0	0
ASV10796	Bacteria	Bacteroidetes	Cytophagia	NA	NA	NA	0	0	0	0	0	0	0	0	0	0	0	0	0	0	0	14	0	0
ASV10798	Bacteria	Proteobacteria	Gammaproteobacteria	Enterobacteriales	Enterobacteriaceae	Esherichica/Shigella	0	0	0	0	0	0	0	0	0	0	0	0	0	0	0	14	0	0
ASV10803	Bacteria	Firmicutes	Bacilli	NA	NA	NA	0	0	0	0	0	0	0	0	0	0	0	0	0	0	0	14	0	0
ASV10804	Bacteria	Chloroflexi	TK10	NA	NA	NA	0	0	0	0	0	0	0	0	0	0	0	0	0	0	0	5	9	0
ASV10805	Bacteria	Actinobacteria	Actinobacteria	Frankiales	NA	NA	0	0	0	0	0	0	0	0	0	0	0	0	0	0	0	14	0	0
ASV1081	Bacteria	Cyanobacteria	Cyanobacteria	SubsectionIII	FamilyI	Microcoleus	0	0	0	0	0	0	0	0	0	0	112	0	0	0	84	0	0	0
ASV10810	Bacteria	Actinobacteria	Actinobacteria	Frankiales	NA	NA	0	0	0	0	0	0	0	0	0	0	0	0	0	0	0	14	0	0
ASV10813	Bacteria	Proteobacteria	Gammaproteobacteria	Enterobacteriales	Enterobacteriaceae	NA	0	0	0	0	0	0	0	0	0	0	0	0	0	0	0	14	0	0
ASV10815	Bacteria	Proteobacteria	Gammaproteobacteria	Enterobacteriales	Enterobacteriaceae	Esherichica/Shigella	0	0	0	0	0	0	0	0	0	0	0	0	0	0	0	14	0	0
ASV1082	Bacteria	Actinobacteria	Actinobacteria	Frankiales	Geodermatophilaceae	NA	0	0	0	0	0	0	0	0	0	0	196	0	0	0	0	0	0	0
ASV10823	Bacteria	Planctomycetes	Phycisphaerae	Tepidisphaerales	Tepidisphaeraceae	NA	0	0	0	0	0	0	0	0	0	0	0	0	0	0	0	0	14	0
ASV10825	Bacteria	Firmicutes	Bacilli	Bacillales	Bacillaceae	Bacillus	0	0	0	0	0	0	0	0	0	0	0	0	0	0	0	0	14	0
ASV10827	Bacteria	NA	NA	NA	NA	NA	0	0	0	0	0	0	0	0	0	0	0	0	0	0	0	0	14	0
ASV10828	Bacteria	Cyanobacteria	Cyanobacteria	SubsectionIII	FamilyI	Microcoleus	0	0	0	0	0	0	0	0	0	0	0	0	0	0	0	0	14	0
ASV10829	Bacteria	Proteobacteria	Alphaproteobacteria	Rhizobiales	Methylobacteriaceae	Methylobacterium	0	0	0	0	0	0	0	0	0	0	0	0	0	0	0	0	14	0
ASV10830	Bacteria	Actinobacteria	Actinobacteria	Pseudonocardiales	Pseudonocardiaceae	Pseudonocardia	0	0	0	0	0	0	0	0	0	0	0	0	0	0	0	0	14	0
ASV10832	Bacteria	Actinobacteria	Rubrobacteria	Rubrobacterales	Rubrobacteriaceae	Rubrobacter	0	0	0	0	0	0	0	0	0	0	0	0	0	0	0	0	14	0
ASV10833	Bacteria	Planctomycetes	Planctomycetacia	Planctomycetales	Planctomycetaceae	NA	0	0	0	0	0	0	0	0	0	0	0	0	0	0	0	0	14	0
ASV1084	Bacteria	Actinobacteria	Actinobacteria	Frankiales	Geodermatophilaceae	Geodermatophilus	0	0	0	0	0	0	0	0	0	0	0	0	83	113	0	0	0	0
ASV10848	Bacteria	Acidobacteria	Blastocatellia	Blastocatellales	Blastocatellaceae_(Subgroup_4)	RB41	0	0	0	0	0	0	0	0	0	13	0	0	0	0	0	0	0	0
ASV10853	Bacteria	Firmicutes	Bacilli	Bacillales	Alicyclobacillaceae	Tumebacillus	0	0	0	0	0	0	0	0	0	13	0	0	0	0	0	0	0	0
ASV10857	Bacteria	Acidobacteria	Blastocatellia	Blastocatellales	Blastocatellaceae_(Subgroup_4)	RB41	0	0	0	0	0	0	0	0	0	13	0	0	0	0	0	0	0	0
ASV10860	Bacteria	Gemmatimonadetes	Gemmatimonadetes	Gemmatimonadales	Gemmatimonadaceae	Gemmatirosa	0	0	0	0	0	0	0	0	0	13	0	0	0	0	0	0	0	0
ASV10866	Bacteria	Chloroflexi	Thermomicrobia	JG30-KF-CM45	NA	NA	0	0	0	0	0	0	0	0	0	13	0	0	0	0	0	0	0	0
ASV10867	Bacteria	Planctomycetes	Phycisphaerae	Tepidisphaerales	Tepidisphaeraceae	NA	0	0	0	0	0	0	0	0	0	13	0	0	0	0	0	0	0	0
ASV10868	Bacteria	Cyanobacteria	Cyanobacteria	SubsectionIII	FamilyI	Leptolyngbya	0	0	0	0	0	0	0	0	0	13	0	0	0	0	0	0	0	0
ASV10871	Bacteria	Cyanobacteria	Cyanobacteria	SubsectionIII	FamilyI	NA	0	0	0	0	0	0	0	0	0	13	0	0	0	0	0	0	0	0
ASV10872	Bacteria	Planctomycetes	Planctomycetacia	Planctomycetales	Planctomycetaceae	NA	0	0	0	0	0	0	0	0	0	13	0	0	0	0	0	0	0	0
ASV10874	Bacteria	Proteobacteria	Gammaproteobacteria	Enterobacteriales	Enterobacteriaceae	NA	0	0	0	0	0	0	0	0	0	13	0	0	0	0	0	0	0	0
ASV10876	Bacteria	Actinobacteria	Rubrobacteria	Rubrobacterales	Rubrobacteriaceae	Rubrobacter	0	0	0	0	0	0	0	0	0	13	0	0	0	0	0	0	0	0
ASV10877	Bacteria	Proteobacteria	Deltaproteobacteria	Myxococcales	Archangiaceae	NA	0	0	0	0	0	0	0	0	0	13	0	0	0	0	0	0	0	0
ASV10879	Bacteria	Proteobacteria	Gammaproteobacteria	Enterobacteriales	Enterobacteriaceae	Esherichica/Shigella	0	0	0	0	0	0	0	0	0	13	0	0	0	0	0	0	0	0
ASV1088	Bacteria	Proteobacteria	Alphaproteobacteria	Rhizobiales	Methylobacteriaceae	Methylobacterium	0	0	0	0	0	0	0	0	0	0	0	195	0	0	0	0	0	0
ASV10883	Bacteria	Verrucomicrobia	Spartobacteria	Chthoniobacterales	DA101_soil_group	NA	0	0	0	0	0	0	0	0	0	13	0	0	0	0	0	0	0	0
ASV10885	Bacteria	Cyanobacteria	Cyanobacteria	NA	NA	NA	0	0	0	0	0	0	0	0	0	13	0	0	0	0	0	0	0	0
ASV10886	Bacteria	Actinobacteria	Acidimicrobiia	Acidimicrobiales	Iamiaceae	Iamia	0	0	0	0	0	0	0	0	0	13	0	0	0	0	0	0	0	0
ASV10887	Bacteria	Chloroflexi	Chloroflexia	Kallotenuales	AKIW781	NA	0	0	0	0	0	0	0	0	0	13	0	0	0	0	0	0	0	0
ASV10888	Bacteria	Gemmatimonadetes	Gemmatimonadetes	Gemmatimonadales	Gemmatimonadaceae	Gemmatirosa	0	0	0	0	0	0	0	0	0	13	0	0	0	0	0	0	0	0
ASV10889	Bacteria	Planctomycetes	Planctomycetacia	Planctomycetales	Planctomycetaceae	Singulisphaera	0	0	0	0	0	0	0	0	0	13	0	0	0	0	0	0	0	0
ASV10893	Bacteria	Planctomycetes	Planctomycetacia	Planctomycetales	Planctomycetaceae	Isosphaera	0	0	0	0	0	0	0	0	0	13	0	0	0	0	0	0	0	0
ASV10898	Bacteria	Bacteroidetes	Sphingobacteriia	Sphingobacteriales	Chitinophagaceae	Cnuella	0	0	0	0	0	0	0	0	0	0	13	0	0	0	0	0	0	0
ASV109	Bacteria	Proteobacteria	Gammaproteobacteria	NA	NA	NA	0	0	0	0	0	0	0	0	0	0	363	42	151	389	163	102	93	0
ASV10901	Bacteria	Planctomycetes	Planctomycetacia	Planctomycetales	Planctomycetaceae	NA	0	0	0	0	0	0	0	0	0	0	13	0	0	0	0	0	0	0
ASV10903	Bacteria	Armatimonadetes	Armatimonadia	Armatimonadales	NA	NA	0	0	0	0	0	0	0	0	0	0	13	0	0	0	0	0	0	0
ASV10904	Bacteria	Proteobacteria	Betaproteobacteria	Rhodocyclales	Rhodocyclaceae	NA	0	0	0	0	0	0	0	0	0	0	13	0	0	0	0	0	0	0
ASV10905	Bacteria	NA	NA	NA	NA	NA	0	0	0	0	0	0	0	0	0	0	13	0	0	0	0	0	0	0
ASV10906	Bacteria	Gemmatimonadetes	Longimicrobia	Longimicrobiales	Longimicrobiaceae	NA	0	0	0	0	0	0	0	0	0	0	13	0	0	0	0	0	0	0
ASV10908	Bacteria	Cyanobacteria	Cyanobacteria	SubsectionIII	FamilyI	Microcoleus	0	0	0	0	0	0	0	0	0	0	13	0	0	0	0	0	0	0
ASV10910	Bacteria	Firmicutes	Bacilli	Bacillales	Alicyclobacillaceae	Tumebacillus	0	0	0	0	0	0	0	0	0	0	13	0	0	0	0	0	0	0
ASV10912	Bacteria	FBP	NA	NA	NA	NA	0	0	0	0	0	0	0	0	0	0	13	0	0	0	0	0	0	0
ASV10914	Bacteria	Firmicutes	Clostridia	Clostridiales	Family_XVIII	Symbiobacterium	0	0	0	0	0	0	0	0	0	0	13	0	0	0	0	0	0	0
ASV10915	Bacteria	Proteobacteria	Betaproteobacteria	Rhodocyclales	Rhodocyclaceae	Dechloromonas	0	0	0	0	0	0	0	0	0	0	13	0	0	0	0	0	0	0
ASV10917	Bacteria	Gemmatimonadetes	Longimicrobia	Longimicrobiales	Longimicrobiaceae	NA	0	0	0	0	0	0	0	0	0	0	13	0	0	0	0	0	0	0
ASV10918	Bacteria	Proteobacteria	Alphaproteobacteria	Rhodospirillales	Rhodospirillales_Incertae_Sedis	NA	0	0	0	0	0	0	0	0	0	0	13	0	0	0	0	0	0	0
ASV10923	Bacteria	Planctomycetes	Planctomycetacia	Planctomycetales	Planctomycetaceae	NA	0	0	0	0	0	0	0	0	0	0	13	0	0	0	0	0	0	0
ASV10925	Bacteria	Deinococcus-Thermus	Deinococci	Deinococcales	Deinococcaceae	Deinococcus	0	0	0	0	0	0	0	0	0	0	13	0	0	0	0	0	0	0
ASV10927	Bacteria	Firmicutes	Clostridia	Clostridiales	Clostridiaceae_1	Fonticella	0	0	0	0	0	0	0	0	0	0	13	0	0	0	0	0	0	0
ASV10928	Bacteria	Firmicutes	Bacilli	Bacillales	Bacillaceae	Oceanobacillus	0	0	0	0	0	0	0	0	0	0	13	0	0	0	0	0	0	0
ASV10929	Bacteria	Proteobacteria	Gammaproteobacteria	Enterobacteriales	Enterobacteriaceae	Esherichica/Shigella	0	0	0	0	0	0	0	0	0	0	13	0	0	0	0	0	0	0
ASV10930	Bacteria	Proteobacteria	Gammaproteobacteria	Enterobacteriales	Enterobacteriaceae	NA	0	0	0	0	0	0	0	0	0	0	13	0	0	0	0	0	0	0
ASV10933	Bacteria	NA	NA	NA	NA	NA	0	0	0	0	0	0	0	0	0	0	13	0	0	0	0	0	0	0
ASV10934	Bacteria	Proteobacteria	Alphaproteobacteria	Rhodobacterales	Rhodobacteraceae	Rubellimicrobium	0	0	0	0	0	0	0	0	0	0	13	0	0	0	0	0	0	0
ASV10935	Bacteria	Firmicutes	Clostridia	Clostridiales	Clostridiaceae_2	Alkaliphilus	0	0	0	0	0	0	0	0	0	0	13	0	0	0	0	0	0	0
ASV10936	Bacteria	Bacteroidetes	Cytophagia	Cytophagales	Cytophagaceae	Hymenobacter	0	0	0	0	0	0	0	0	0	0	13	0	0	0	0	0	0	0
ASV10940	Bacteria	Chloroflexi	Chloroflexia	Kallotenuales	AKIW781	NA	0	0	0	0	0	0	0	0	0	0	13	0	0	0	0	0	0	0
ASV10941	Bacteria	Proteobacteria	Alphaproteobacteria	Rhodobacterales	Rhodobacteraceae	Rubellimicrobium	0	0	0	0	0	0	0	0	0	0	13	0	0	0	0	0	0	0
ASV10943	Bacteria	Bacteroidetes	Cytophagia	Cytophagales	Cytophagaceae	Rhodocytophaga	0	0	0	0	0	0	0	0	0	0	13	0	0	0	0	0	0	0
ASV10944	Bacteria	FBP	NA	NA	NA	NA	0	0	0	0	0	0	0	0	0	0	13	0	0	0	0	0	0	0
ASV10952	Bacteria	Proteobacteria	Betaproteobacteria	Rhodocyclales	Rhodocyclaceae	NA	0	0	0	0	0	0	0	0	0	0	13	0	0	0	0	0	0	0
ASV10958	Bacteria	Planctomycetes	Phycisphaerae	Tepidisphaerales	Tepidisphaeraceae	NA	0	0	0	0	0	0	0	0	0	0	0	13	0	0	0	0	0	0
ASV10962	Bacteria	Firmicutes	Bacilli	Bacillales	Alicyclobacillaceae	Tumebacillus	0	0	0	0	0	0	0	0	0	0	0	13	0	0	0	0	0	0
ASV10963	Bacteria	Proteobacteria	Gammaproteobacteria	Enterobacteriales	Enterobacteriaceae	Esherichica/Shigella	0	0	0	0	0	0	0	0	0	0	0	13	0	0	0	0	0	0
ASV10966	Bacteria	Chloroflexi	Chloroflexia	Kallotenuales	NA	NA	0	0	0	0	0	0	0	0	0	0	0	13	0	0	0	0	0	0
ASV10967	Bacteria	Bacteroidetes	Cytophagia	Cytophagales	Cytophagaceae	Rhodocytophaga	0	0	0	0	0	0	0	0	0	0	0	13	0	0	0	0	0	0
ASV10968	Bacteria	Bacteroidetes	Cytophagia	Cytophagales	Cytophagaceae	Rhodocytophaga	0	0	0	0	0	0	0	0	0	0	0	13	0	0	0	0	0	0
ASV10969	Bacteria	Bacteroidetes	Sphingobacteriia	Sphingobacteriales	Chitinophagaceae	Flavisolibacter	0	0	0	0	0	0	0	0	0	0	0	13	0	0	0	0	0	0
ASV10974	Bacteria	Actinobacteria	Actinobacteria	Micrococcales	Micrococcaceae	Arthrobacter	0	0	0	0	0	0	0	0	0	0	0	13	0	0	0	0	0	0
ASV10975	Bacteria	FBP	NA	NA	NA	NA	0	0	0	0	0	0	0	0	0	0	0	13	0	0	0	0	0	0
ASV10979	Bacteria	Bacteroidetes	Cytophagia	Cytophagales	Cytophagaceae	NA	0	0	0	0	0	0	0	0	0	0	0	13	0	0	0	0	0	0
ASV1098	Bacteria	Cyanobacteria	Cyanobacteria	SubsectionIII	FamilyI	NA	0	0	0	0	0	0	0	0	0	73	0	120	0	0	0	0	0	0
ASV10983	Bacteria	Actinobacteria	Actinobacteria	Propionibacteriales	Propionibacteriaceae	Propionibacterium	0	0	0	0	0	0	0	0	0	0	0	13	0	0	0	0	0	0
ASV10984	Bacteria	FBP	NA	NA	NA	NA	0	0	0	0	0	0	0	0	0	0	0	13	0	0	0	0	0	0
ASV10987	Bacteria	Chloroflexi	NA	NA	NA	NA	0	0	0	0	0	0	0	0	0	0	0	13	0	0	0	0	0	0
ASV10988	Bacteria	FBP	NA	NA	NA	NA	0	0	0	0	0	0	0	0	0	0	0	13	0	0	0	0	0	0
ASV10989	Bacteria	Armatimonadetes	Armatimonadia	Armatimonadales	NA	NA	0	0	0	0	0	0	0	0	0	0	0	13	0	0	0	0	0	0
ASV10991	Bacteria	Planctomycetes	Planctomycetacia	Planctomycetales	Planctomycetaceae	Singulisphaera	0	0	0	0	0	0	0	0	0	0	0	13	0	0	0	0	0	0
ASV10993	Bacteria	Proteobacteria	Alphaproteobacteria	NA	NA	NA	0	0	0	0	0	0	0	0	0	0	0	13	0	0	0	0	0	0
ASV10995	Bacteria	Gemmatimonadetes	Longimicrobia	Longimicrobiales	Longimicrobiaceae	Longimicrobium	0	0	0	0	0	0	0	0	0	0	0	13	0	0	0	0	0	0
ASV10996	Bacteria	Planctomycetes	Planctomycetacia	Planctomycetales	Planctomycetaceae	Candidatus_Nostocoida	0	0	0	0	0	0	0	0	0	0	0	13	0	0	0	0	0	0
ASV10998	Bacteria	Chloroflexi	TK10	NA	NA	NA	0	0	0	0	0	0	0	0	0	0	0	13	0	0	0	0	0	0
ASV10999	Bacteria	Proteobacteria	Betaproteobacteria	Burkholderiales	Oxalobacteraceae	Collimonas	0	0	0	0	0	0	0	0	0	0	0	13	0	0	0	0	0	0
ASV11002	Bacteria	Bacteroidetes	Sphingobacteriia	Sphingobacteriales	Chitinophagaceae	NA	0	0	0	0	0	0	0	0	0	0	0	13	0	0	0	0	0	0
ASV11003	Bacteria	Planctomycetes	Planctomycetacia	Planctomycetales	Planctomycetaceae	NA	0	0	0	0	0	0	0	0	0	0	0	13	0	0	0	0	0	0
ASV11004	Bacteria	Bacteroidetes	NA	NA	NA	NA	0	0	0	0	0	0	0	0	0	0	0	13	0	0	0	0	0	0
ASV11008	Bacteria	Chloroflexi	NA	NA	NA	NA	0	0	0	0	0	0	0	0	0	0	0	13	0	0	0	0	0	0
ASV11009	Bacteria	NA	NA	NA	NA	NA	0	0	0	0	0	0	0	0	0	0	0	13	0	0	0	0	0	0
ASV11010	Bacteria	Chloroflexi	NA	NA	NA	NA	0	0	0	0	0	0	0	0	0	0	0	13	0	0	0	0	0	0
ASV11014	Bacteria	Gemmatimonadetes	Gemmatimonadetes	Gemmatimonadales	Gemmatimonadaceae	Gemmatirosa	0	0	0	0	0	0	0	0	0	0	0	13	0	0	0	0	0	0
ASV11015	Bacteria	Firmicutes	Bacilli	Bacillales	Alicyclobacillaceae	Tumebacillus	0	0	0	0	0	0	0	0	0	0	0	13	0	0	0	0	0	0
ASV11018	Bacteria	Cyanobacteria	Cyanobacteria	SubsectionIII	FamilyI	Microcoleus	0	0	0	0	0	0	0	0	0	0	0	13	0	0	0	0	0	0
ASV1102	Bacteria	Cyanobacteria	Cyanobacteria	SubsectionIII	FamilyI	Microcoleus	0	0	0	0	0	0	0	0	0	0	101	0	0	92	0	0	0	0
ASV11022	Bacteria	Bacteroidetes	NA	NA	NA	NA	0	0	0	0	0	0	0	0	0	0	0	0	13	0	0	0	0	0
ASV11024	Bacteria	Proteobacteria	Betaproteobacteria	Burkholderiales	Oxalobacteraceae	Collimonas	0	0	0	0	0	0	0	0	0	0	0	0	13	0	0	0	0	0
ASV11025	Bacteria	Actinobacteria	Rubrobacteria	Rubrobacterales	Rubrobacteriaceae	Rubrobacter	0	0	0	0	0	0	0	0	0	0	0	0	13	0	0	0	0	0
ASV11026	Bacteria	Chloroflexi	Chloroflexia	Kallotenuales	AKIW781	NA	0	0	0	0	0	0	0	0	0	0	0	0	13	0	0	0	0	0
ASV11029	Bacteria	Proteobacteria	NA	NA	NA	NA	0	0	0	0	0	0	0	0	0	0	0	0	13	0	0	0	0	0
ASV1103	Bacteria	Firmicutes	Bacilli	Bacillales	NA	NA	0	0	0	0	0	0	0	0	0	0	193	0	0	0	0	0	0	0
ASV11032	Bacteria	Planctomycetes	Planctomycetacia	Planctomycetales	Planctomycetaceae	NA	0	0	0	0	0	0	0	0	0	0	0	0	13	0	0	0	0	0
ASV11034	Bacteria	Actinobacteria	Rubrobacteria	Rubrobacterales	Rubrobacteriaceae	Rubrobacter	0	0	0	0	0	0	0	0	0	0	0	0	13	0	0	0	0	0
ASV11037	Bacteria	Proteobacteria	Deltaproteobacteria	Myxococcales	NA	NA	0	0	0	0	0	0	0	0	0	0	0	0	13	0	0	0	0	0
ASV11038	Bacteria	Planctomycetes	NA	NA	NA	NA	0	0	0	0	0	0	0	0	0	0	0	0	13	0	0	0	0	0
ASV11041	Bacteria	Firmicutes	Clostridia	Clostridiales	NA	NA	0	0	0	0	0	0	0	0	0	0	0	0	13	0	0	0	0	0
ASV11044	Bacteria	Proteobacteria	Alphaproteobacteria	Rhodospirillales	Acetobacteraceae	NA	0	0	0	0	0	0	0	0	0	0	0	0	13	0	0	0	0	0
ASV11057	Bacteria	Firmicutes	Bacilli	Bacillales	Alicyclobacillaceae	Tumebacillus	0	0	0	0	0	0	0	0	0	0	0	0	0	13	0	0	0	0
ASV11060	Bacteria	Verrucomicrobia	Spartobacteria	Chthoniobacterales	DA101_soil_group	NA	0	0	0	0	0	0	0	0	0	0	0	0	0	13	0	0	0	0
ASV11061	Bacteria	Proteobacteria	Betaproteobacteria	Burkholderiales	Oxalobacteraceae	Massilia	0	0	0	0	0	0	0	0	0	0	0	0	0	7	6	0	0	0
ASV11063	Bacteria	Proteobacteria	Gammaproteobacteria	Enterobacteriales	Enterobacteriaceae	Esherichica/Shigella	0	0	0	0	0	0	0	0	0	0	0	0	0	13	0	0	0	0
ASV11066	Bacteria	Proteobacteria	Deltaproteobacteria	Myxococcales	Archangiaceae	Archangium	0	0	0	0	0	0	0	0	0	0	0	0	0	13	0	0	0	0
ASV11067	Bacteria	NA	NA	NA	NA	NA	0	0	0	0	0	0	0	0	0	0	0	0	0	13	0	0	0	0
ASV11069	Bacteria	Chloroflexi	Chloroflexia	NA	NA	NA	0	0	0	0	0	0	0	0	0	0	0	0	0	13	0	0	0	0
ASV11074	Bacteria	Proteobacteria	Betaproteobacteria	Burkholderiales	Comamonadaceae	Curvibacter	0	0	0	0	0	0	0	0	0	0	0	0	0	13	0	0	0	0
ASV11075	Bacteria	Gemmatimonadetes	Gemmatimonadetes	Gemmatimonadales	Gemmatimonadaceae	Gemmatirosa	0	0	0	0	0	0	0	0	0	0	0	0	0	13	0	0	0	0
ASV11077	Bacteria	Proteobacteria	Betaproteobacteria	Burkholderiales	Oxalobacteraceae	Massilia	0	0	0	0	0	0	0	0	0	0	0	0	0	13	0	0	0	0
ASV11078	Bacteria	Proteobacteria	Alphaproteobacteria	Rhodospirillales	Acetobacteraceae	Roseomonas	0	0	0	0	0	0	0	0	0	0	0	0	0	13	0	0	0	0
ASV11081	Bacteria	Actinobacteria	Actinobacteria	Frankiales	NA	NA	0	0	0	0	0	0	0	0	0	0	0	0	0	13	0	0	0	0
ASV11082	Bacteria	Proteobacteria	Gammaproteobacteria	Enterobacteriales	Enterobacteriaceae	Esherichica/Shigella	0	0	0	0	0	0	0	0	0	0	0	0	0	13	0	0	0	0
ASV11084	Bacteria	Bacteroidetes	Cytophagia	Cytophagales	Cyclobacteriaceae	NA	0	0	0	0	0	0	0	0	0	0	0	0	0	13	0	0	0	0
ASV11088	Bacteria	Actinobacteria	Actinobacteria	Propionibacteriales	Nocardioidaceae	NA	0	0	0	0	0	0	0	0	0	0	0	0	0	13	0	0	0	0
ASV1109	Bacteria	Cyanobacteria	Cyanobacteria	SubsectionIII	FamilyI	Microcoleus	0	0	0	0	0	0	0	0	0	55	66	0	71	0	0	0	0	0
ASV11094	Bacteria	Proteobacteria	Alphaproteobacteria	Rhizobiales	Methylobacteriaceae	Psychroglaciecola	0	0	0	0	0	0	0	0	0	0	0	0	0	13	0	0	0	0
ASV11097	Bacteria	Armatimonadetes	Armatimonadia	Armatimonadales	NA	NA	0	0	0	0	0	0	0	0	0	0	0	0	0	7	0	6	0	0
ASV11101	Bacteria	Actinobacteria	Rubrobacteria	Rubrobacterales	Rubrobacteriaceae	Rubrobacter	0	0	0	0	0	0	0	0	0	0	0	0	0	13	0	0	0	0
ASV11104	Bacteria	Firmicutes	Bacilli	Bacillales	Alicyclobacillaceae	Tumebacillus	0	0	0	0	0	0	0	0	0	0	0	0	0	13	0	0	0	0
ASV11113	Bacteria	Bacteroidetes	Sphingobacteriia	Sphingobacteriales	Chitinophagaceae	Segetibacter	0	0	0	0	0	0	0	0	0	0	0	0	0	0	13	0	0	0
ASV11116	Bacteria	Firmicutes	Clostridia	Clostridiales	Peptostreptococcaceae	Sporacetigenium	0	0	0	0	0	0	0	0	0	0	0	0	0	0	13	0	0	0
ASV11117	Bacteria	Proteobacteria	Gammaproteobacteria	Enterobacteriales	Enterobacteriaceae	NA	0	0	0	0	0	0	0	0	0	0	0	0	0	0	13	0	0	0
ASV11119	Bacteria	Proteobacteria	Alphaproteobacteria	Sphingomonadales	NA	NA	0	0	0	0	0	0	0	0	0	0	0	0	0	0	13	0	0	0
ASV11122	Bacteria	Proteobacteria	Deltaproteobacteria	Myxococcales	Haliangiaceae	Haliangium	0	0	0	0	0	0	0	0	0	0	0	0	0	0	13	0	0	0
ASV11123	Bacteria	Actinobacteria	Actinobacteria	Propionibacteriales	Propionibacteriaceae	NA	0	0	0	0	0	0	0	0	0	0	0	0	0	0	13	0	0	0
ASV11124	Bacteria	Actinobacteria	Rubrobacteria	Rubrobacterales	Rubrobacteriaceae	Rubrobacter	0	0	0	0	0	0	0	0	0	0	0	0	0	0	13	0	0	0
ASV11125	Bacteria	Proteobacteria	Alphaproteobacteria	Rhodospirillales	NA	NA	0	0	0	0	0	0	0	0	0	0	0	0	0	0	13	0	0	0
ASV11126	Bacteria	Proteobacteria	Alphaproteobacteria	Rhodospirillales	Acetobacteraceae	Craurococcus	0	0	0	0	0	0	0	0	0	0	0	0	0	0	13	0	0	0
ASV11130	Bacteria	Proteobacteria	Gammaproteobacteria	Enterobacteriales	Enterobacteriaceae	Esherichica/Shigella	0	0	0	0	0	0	0	0	0	0	0	0	0	0	13	0	0	0
ASV11132	Bacteria	Proteobacteria	Alphaproteobacteria	Rhodospirillales	Acetobacteraceae	Craurococcus	0	0	0	0	0	0	0	0	0	0	0	0	0	0	13	0	0	0
ASV11133	Bacteria	Actinobacteria	Actinobacteria	Propionibacteriales	Nocardioidaceae	NA	0	0	0	0	0	0	0	0	0	0	0	0	0	0	13	0	0	0
ASV11134	Bacteria	Acidobacteria	Solibacteres	Solibacterales	Solibacteraceae_(Subgroup_3)	Bryobacter	0	0	0	0	0	0	0	0	0	0	0	0	0	0	13	0	0	0
ASV11136	Bacteria	Planctomycetes	Planctomycetacia	Planctomycetales	Planctomycetaceae	NA	0	0	0	0	0	0	0	0	0	0	0	0	0	0	13	0	0	0
ASV11137	Bacteria	NA	NA	NA	NA	NA	0	0	0	0	0	0	0	0	0	0	0	0	0	0	13	0	0	0
ASV11138	Bacteria	Proteobacteria	Gammaproteobacteria	Enterobacteriales	Enterobacteriaceae	Esherichica/Shigella	0	0	0	0	0	0	0	0	0	0	0	0	0	0	13	0	0	0
ASV11139	Bacteria	Gemmatimonadetes	Longimicrobia	Longimicrobiales	Longimicrobiaceae	Longimicrobium	0	0	0	0	0	0	0	0	0	0	0	0	0	0	13	0	0	0
ASV11140	Bacteria	Gemmatimonadetes	Longimicrobia	Longimicrobiales	Longimicrobiaceae	Longimicrobium	0	0	0	0	0	0	0	0	0	0	0	0	0	0	13	0	0	0
ASV11141	Bacteria	Gemmatimonadetes	Gemmatimonadetes	Gemmatimonadales	Gemmatimonadaceae	Gemmatirosa	0	0	0	0	0	0	0	0	0	0	0	0	0	0	13	0	0	0
ASV11145	Bacteria	Planctomycetes	Phycisphaerae	Tepidisphaerales	Tepidisphaeraceae	NA	0	0	0	0	0	0	0	0	0	0	0	0	0	0	13	0	0	0
ASV11149	Bacteria	Chloroflexi	NA	NA	NA	NA	0	0	0	0	0	0	0	0	0	0	0	0	0	0	5	0	8	0
ASV1115	Bacteria	Proteobacteria	Alphaproteobacteria	Rhodospirillales	Rhodospirillaceae	Azospirillum	0	0	0	0	0	0	0	0	0	0	0	192	0	0	0	0	0	0
ASV11151	Bacteria	Planctomycetes	Planctomycetacia	Planctomycetales	Planctomycetaceae	Candidatus_Nostocoida	0	0	0	0	0	0	0	0	0	0	0	0	0	0	13	0	0	0
ASV11153	Bacteria	Firmicutes	Bacilli	Bacillales	Bacillaceae	NA	0	0	0	0	0	0	0	0	0	0	0	0	0	0	13	0	0	0
ASV11155	Bacteria	Proteobacteria	Alphaproteobacteria	Sphingomonadales	Sphingomonadaceae	Sphingomonas	0	0	0	0	0	0	0	0	0	0	0	0	0	0	8	0	5	0
ASV11156	Bacteria	Gemmatimonadetes	Longimicrobia	Longimicrobiales	Longimicrobiaceae	NA	0	0	0	0	0	0	0	0	0	0	0	0	0	0	13	0	0	0
ASV11157	Bacteria	Gemmatimonadetes	Gemmatimonadetes	Gemmatimonadales	Gemmatimonadaceae	Gemmatirosa	0	0	0	0	0	0	0	0	0	0	0	0	0	0	13	0	0	0
ASV11158	Bacteria	Chloroflexi	Chloroflexia	Kallotenuales	AKIW781	NA	0	0	0	0	0	0	0	0	0	0	0	0	0	0	13	0	0	0
ASV11159	Bacteria	Firmicutes	Bacilli	Bacillales	Alicyclobacillaceae	Tumebacillus	0	0	0	0	0	0	0	0	0	0	0	0	0	0	13	0	0	0
ASV1116	Bacteria	Firmicutes	Bacilli	Bacillales	Planococcaceae	Chryseomicrobium	0	0	0	0	0	0	0	0	0	43	60	0	23	65	0	0	0	0
ASV1117	Bacteria	Bacteroidetes	Sphingobacteriia	Sphingobacteriales	Chitinophagaceae	Flavisolibacter	0	0	0	0	0	0	0	0	0	57	0	58	0	0	76	0	0	0
ASV11174	Bacteria	Proteobacteria	Gammaproteobacteria	Enterobacteriales	Enterobacteriaceae	Esherichica/Shigella	0	0	0	0	0	0	0	0	0	0	0	0	0	0	0	13	0	0
ASV11175	Bacteria	Planctomycetes	Planctomycetacia	Planctomycetales	Planctomycetaceae	NA	0	0	0	0	0	0	0	0	0	0	0	0	0	0	0	13	0	0
ASV11176	Bacteria	Firmicutes	Bacilli	Bacillales	Bacillaceae	Bacillus	0	0	0	0	0	0	0	0	0	0	0	0	0	0	0	13	0	0
ASV11178	Bacteria	Proteobacteria	Gammaproteobacteria	Enterobacteriales	Enterobacteriaceae	NA	0	0	0	0	0	0	0	0	0	0	0	0	0	0	0	13	0	0
ASV11179	Bacteria	Actinobacteria	Actinobacteria	Frankiales	Geodermatophilaceae	Geodermatophilus	0	0	0	0	0	0	0	0	0	0	0	0	0	0	0	13	0	0
ASV11185	Bacteria	Actinobacteria	Actinobacteria	Propionibacteriales	Nocardioidaceae	Marmoricola	0	0	0	0	0	0	0	0	0	0	0	0	0	0	0	13	0	0
ASV11188	Bacteria	Proteobacteria	Gammaproteobacteria	Enterobacteriales	Enterobacteriaceae	Esherichica/Shigella	0	0	0	0	0	0	0	0	0	0	0	0	0	0	0	13	0	0
ASV11189	Bacteria	Cyanobacteria	Cyanobacteria	SubsectionIII	FamilyI	Microcoleus	0	0	0	0	0	0	0	0	0	0	0	0	0	0	0	13	0	0
ASV11190	Bacteria	Proteobacteria	Alphaproteobacteria	Rhizobiales	Bradyrhizobiaceae	Salinarimonas	0	0	0	0	0	0	0	0	0	0	0	0	0	0	0	13	0	0
ASV11192	Bacteria	Planctomycetes	Planctomycetacia	Planctomycetales	Planctomycetaceae	Singulisphaera	0	0	0	0	0	0	0	0	0	0	0	0	0	0	0	13	0	0
ASV11194	Bacteria	Bacteroidetes	Cytophagia	Cytophagales	Cytophagaceae	NA	0	0	0	0	0	0	0	0	0	0	0	0	0	0	0	13	0	0
ASV11195	Bacteria	Bacteroidetes	NA	NA	NA	NA	0	0	0	0	0	0	0	0	0	0	0	0	0	0	0	13	0	0
ASV1120	Bacteria	Firmicutes	Bacilli	Bacillales	Bacillaceae	NA	0	0	0	0	0	0	0	0	0	0	69	0	0	0	46	0	76	0
ASV11203	Bacteria	Proteobacteria	Gammaproteobacteria	Enterobacteriales	Enterobacteriaceae	Esherichica/Shigella	0	0	0	0	0	0	0	0	0	0	0	0	0	0	0	0	13	0
ASV11205	Bacteria	Proteobacteria	Gammaproteobacteria	Enterobacteriales	Enterobacteriaceae	Esherichica/Shigella	0	0	0	0	0	0	0	0	0	0	0	0	0	0	0	0	13	0
ASV11207	Bacteria	Actinobacteria	Actinobacteria	Frankiales	NA	NA	0	0	0	0	0	0	0	0	0	0	0	0	0	0	0	0	13	0
ASV1121	Bacteria	Proteobacteria	Betaproteobacteria	Burkholderiales	Oxalobacteraceae	NA	0	0	0	0	0	0	0	0	0	0	191	0	0	0	0	0	0	0
ASV11210	Bacteria	Firmicutes	Bacilli	Bacillales	Bacillaceae	Bacillus	0	0	0	0	0	0	0	0	0	0	0	0	0	0	0	0	13	0
ASV11211	Bacteria	Cyanobacteria	Cyanobacteria	SubsectionIII	FamilyI	NA	0	0	0	0	0	0	0	0	0	0	0	0	0	0	0	0	13	0
ASV11212	Bacteria	Planctomycetes	Planctomycetacia	Planctomycetales	Planctomycetaceae	Candidatus_Nostocoida	0	0	0	0	0	0	0	0	0	0	0	0	0	0	0	0	13	0
ASV11213	Bacteria	Chloroflexi	Thermomicrobia	JG30-KF-CM45	NA	NA	0	0	0	0	0	0	0	0	0	0	0	0	0	0	0	0	13	0
ASV11216	Bacteria	Actinobacteria	Actinobacteria	Micromonosporales	Micromonosporaceae	NA	0	0	0	0	0	0	0	0	0	0	0	0	0	0	0	0	13	0
ASV11218	Bacteria	Actinobacteria	Actinobacteria	Frankiales	NA	NA	0	0	0	0	0	0	0	0	0	0	0	0	0	0	0	0	13	0
ASV11219	Bacteria	Proteobacteria	Gammaproteobacteria	Enterobacteriales	Enterobacteriaceae	Esherichica/Shigella	0	0	0	0	0	0	0	0	0	0	0	0	0	0	0	0	13	0
ASV11221	Bacteria	Firmicutes	Bacilli	Bacillales	Bacillaceae	Bacillus	0	0	0	0	0	0	0	0	0	0	0	0	0	0	0	0	13	0
ASV11222	Bacteria	Bacteroidetes	Sphingobacteriia	Sphingobacteriales	Chitinophagaceae	Segetibacter	0	0	0	0	0	0	0	0	0	0	0	0	0	0	0	0	13	0
ASV11224	Bacteria	Cyanobacteria	Cyanobacteria	SubsectionIII	FamilyI	NA	0	0	0	0	0	0	0	0	0	0	0	0	0	0	0	0	13	0
ASV11225	Bacteria	Planctomycetes	Planctomycetacia	Planctomycetales	Planctomycetaceae	Gemmata	0	0	0	0	0	0	0	0	0	0	0	0	0	0	0	0	13	0
ASV1124	Bacteria	Cyanobacteria	Cyanobacteria	SubsectionIII	FamilyI	Microcoleus	0	0	0	0	0	0	0	0	0	0	0	0	0	191	0	0	0	0
ASV11240	Bacteria	Cyanobacteria	Cyanobacteria	NA	NA	NA	0	0	0	0	12	0	0	0	0	0	0	0	0	0	0	0	0	0
ASV11243	Bacteria	Bacteroidetes	Cytophagia	Cytophagales	Cytophagaceae	Rhodocytophaga	0	0	0	0	0	0	12	0	0	0	0	0	0	0	0	0	0	0
ASV11245	Bacteria	Proteobacteria	Alphaproteobacteria	Sphingomonadales	NA	NA	0	0	0	0	0	0	0	12	0	0	0	0	0	0	0	0	0	0
ASV1125	Bacteria	Actinobacteria	Actinobacteria	Frankiales	NA	NA	0	0	0	0	0	0	0	0	0	0	0	0	0	0	191	0	0	0
ASV11261	Bacteria	Proteobacteria	Alphaproteobacteria	Rhizobiales	Methylobacteriaceae	Methylobacterium	0	0	0	0	0	0	0	0	0	12	0	0	0	0	0	0	0	0
ASV11262	Bacteria	Planctomycetes	Planctomycetacia	Planctomycetales	Planctomycetaceae	NA	0	0	0	0	0	0	0	0	0	12	0	0	0	0	0	0	0	0
ASV11265	Bacteria	Gemmatimonadetes	Longimicrobia	Longimicrobiales	Longimicrobiaceae	Longimicrobium	0	0	0	0	0	0	0	0	0	12	0	0	0	0	0	0	0	0
ASV11266	Bacteria	Proteobacteria	Alphaproteobacteria	Rhodobacterales	Rhodobacteraceae	Rubellimicrobium	0	0	0	0	0	0	0	0	0	12	0	0	0	0	0	0	0	0
ASV11268	Bacteria	Proteobacteria	Betaproteobacteria	Burkholderiales	Oxalobacteraceae	Massilia	0	0	0	0	0	0	0	0	0	12	0	0	0	0	0	0	0	0
ASV11269	Bacteria	Proteobacteria	Gammaproteobacteria	Pseudomonadales	Pseudomonadaceae	Pseudomonas	0	0	0	0	0	0	0	0	0	12	0	0	0	0	0	0	0	0
ASV11270	Bacteria	Planctomycetes	Phycisphaerae	Tepidisphaerales	Tepidisphaeraceae	NA	0	0	0	0	0	0	0	0	0	12	0	0	0	0	0	0	0	0
ASV11273	Bacteria	Armatimonadetes	Armatimonadia	Armatimonadales	NA	NA	0	0	0	0	0	0	0	0	0	12	0	0	0	0	0	0	0	0
ASV11277	Bacteria	Planctomycetes	Planctomycetacia	Planctomycetales	Planctomycetaceae	NA	0	0	0	0	0	0	0	0	0	12	0	0	0	0	0	0	0	0
ASV11278	Bacteria	Proteobacteria	Gammaproteobacteria	Pseudomonadales	Pseudomonadaceae	Pseudomonas	0	0	0	0	0	0	0	0	0	12	0	0	0	0	0	0	0	0
ASV11280	Bacteria	Bacteroidetes	Sphingobacteriia	Sphingobacteriales	Chitinophagaceae	Flavisolibacter	0	0	0	0	0	0	0	0	0	12	0	0	0	0	0	0	0	0
ASV11283	Bacteria	FBP	NA	NA	NA	NA	0	0	0	0	0	0	0	0	0	12	0	0	0	0	0	0	0	0
ASV11285	Bacteria	Proteobacteria	Deltaproteobacteria	Myxococcales	Myxococcaceae	Corallococcus	0	0	0	0	0	0	0	0	0	12	0	0	0	0	0	0	0	0
ASV11289	Bacteria	Proteobacteria	Deltaproteobacteria	Myxococcales	Myxococcaceae	NA	0	0	0	0	0	0	0	0	0	12	0	0	0	0	0	0	0	0
ASV1129	Bacteria	Cyanobacteria	Cyanobacteria	SubsectionIII	FamilyI	Microcoleus	0	0	0	0	0	0	0	0	0	0	115	0	0	0	75	0	0	0
ASV11291	Bacteria	Firmicutes	Bacilli	Bacillales	Alicyclobacillaceae	Tumebacillus	0	0	0	0	0	0	0	0	0	12	0	0	0	0	0	0	0	0
ASV11299	Bacteria	Deinococcus-Thermus	Deinococci	Deinococcales	Deinococcaceae	Deinococcus	0	0	0	0	0	0	0	0	0	0	12	0	0	0	0	0	0	0
ASV1130	Bacteria	Cyanobacteria	Cyanobacteria	SubsectionIII	FamilyI	Microcoleus	0	0	0	0	0	0	0	0	0	0	135	55	0	0	0	0	0	0
ASV11300	Bacteria	Planctomycetes	Planctomycetacia	Planctomycetales	Planctomycetaceae	NA	0	0	0	0	0	0	0	0	0	0	12	0	0	0	0	0	0	0
ASV11302	Bacteria	Bacteroidetes	NA	NA	NA	NA	0	0	0	0	0	0	0	0	0	0	12	0	0	0	0	0	0	0
ASV11309	Bacteria	Gemmatimonadetes	Longimicrobia	Longimicrobiales	Longimicrobiaceae	NA	0	0	0	0	0	0	0	0	0	0	12	0	0	0	0	0	0	0
ASV1131	Bacteria	Firmicutes	Bacilli	Bacillales	Alicyclobacillaceae	Tumebacillus	0	0	0	0	0	0	0	0	0	0	0	85	0	105	0	0	0	0
ASV11311	Bacteria	NA	NA	NA	NA	NA	0	0	0	0	0	0	0	0	0	0	12	0	0	0	0	0	0	0
ASV11314	Bacteria	Armatimonadetes	Armatimonadia	Armatimonadales	NA	NA	0	0	0	0	0	0	0	0	0	0	12	0	0	0	0	0	0	0
ASV11315	Bacteria	Planctomycetes	Planctomycetacia	Planctomycetales	Planctomycetaceae	NA	0	0	0	0	0	0	0	0	0	0	12	0	0	0	0	0	0	0
ASV1132	Bacteria	Cyanobacteria	Cyanobacteria	SubsectionIII	FamilyI	NA	0	0	0	0	0	0	0	0	0	0	0	0	0	108	82	0	0	0
ASV11322	Bacteria	Actinobacteria	Acidimicrobiia	Acidimicrobiales	NA	NA	0	0	0	0	0	0	0	0	0	0	12	0	0	0	0	0	0	0
ASV11325	Bacteria	Proteobacteria	Alphaproteobacteria	Rhodospirillales	Rhodospirillaceae	Azospirillum	0	0	0	0	0	0	0	0	0	0	12	0	0	0	0	0	0	0
ASV11326	Bacteria	Chloroflexi	Thermomicrobia	JG30-KF-CM45	NA	NA	0	0	0	0	0	0	0	0	0	0	12	0	0	0	0	0	0	0
ASV11327	Bacteria	Planctomycetes	Phycisphaerae	Tepidisphaerales	Tepidisphaeraceae	NA	0	0	0	0	0	0	0	0	0	0	12	0	0	0	0	0	0	0
ASV11328	Bacteria	Firmicutes	Clostridia	Clostridiales	Clostridiaceae_4	NA	0	0	0	0	0	0	0	0	0	0	12	0	0	0	0	0	0	0
ASV11331	Bacteria	Armatimonadetes	Armatimonadia	Armatimonadales	NA	NA	0	0	0	0	0	0	0	0	0	0	12	0	0	0	0	0	0	0
ASV11332	Bacteria	Proteobacteria	Gammaproteobacteria	Enterobacteriales	Enterobacteriaceae	Salmonella	0	0	0	0	0	0	0	0	0	0	12	0	0	0	0	0	0	0
ASV11333	Bacteria	Actinobacteria	Rubrobacteria	Rubrobacterales	Rubrobacteriaceae	Rubrobacter	0	0	0	0	0	0	0	0	0	0	12	0	0	0	0	0	0	0
ASV11337	Bacteria	Firmicutes	Clostridia	Clostridiales	Clostridiaceae_4	NA	0	0	0	0	0	0	0	0	0	0	12	0	0	0	0	0	0	0
ASV11338	Bacteria	Proteobacteria	Alphaproteobacteria	Rhodospirillales	Acetobacteraceae	Craurococcus	0	0	0	0	0	0	0	0	0	0	12	0	0	0	0	0	0	0
ASV11340	Bacteria	Planctomycetes	Planctomycetacia	Planctomycetales	Planctomycetaceae	Gemmata	0	0	0	0	0	0	0	0	0	0	12	0	0	0	0	0	0	0
ASV11342	Bacteria	Firmicutes	Bacilli	Bacillales	Paenibacillaceae	Paenibacillus	0	0	0	0	0	0	0	0	0	0	12	0	0	0	0	0	0	0
ASV11343	Bacteria	Proteobacteria	Alphaproteobacteria	Rhodobacterales	Rhodobacteraceae	Rubellimicrobium	0	0	0	0	0	0	0	0	0	0	12	0	0	0	0	0	0	0
ASV11345	Bacteria	Chloroflexi	Chloroflexia	Kallotenuales	AKIW781	NA	0	0	0	0	0	0	0	0	0	0	12	0	0	0	0	0	0	0
ASV11361	Bacteria	Chloroflexi	NA	NA	NA	NA	0	0	0	0	0	0	0	0	0	0	0	12	0	0	0	0	0	0
ASV11366	Bacteria	Planctomycetes	Phycisphaerae	Tepidisphaerales	Tepidisphaeraceae	Tepidisphaera	0	0	0	0	0	0	0	0	0	0	0	12	0	0	0	0	0	0
ASV11368	Bacteria	Proteobacteria	Alphaproteobacteria	Rhodobacterales	Rhodobacteraceae	Rubellimicrobium	0	0	0	0	0	0	0	0	0	0	0	12	0	0	0	0	0	0
ASV1137	Bacteria	Planctomycetes	Phycisphaerae	Tepidisphaerales	Tepidisphaeraceae	NA	0	0	0	0	0	0	0	0	0	0	0	189	0	0	0	0	0	0
ASV11370	Bacteria	FBP	NA	NA	NA	NA	0	0	0	0	0	0	0	0	0	0	0	12	0	0	0	0	0	0
ASV11374	Bacteria	Planctomycetes	Planctomycetacia	Planctomycetales	Planctomycetaceae	NA	0	0	0	0	0	0	0	0	0	0	0	12	0	0	0	0	0	0
ASV11377	Bacteria	Proteobacteria	Alphaproteobacteria	Rhizobiales	Methylobacteriaceae	NA	0	0	0	0	0	0	0	0	0	0	0	12	0	0	0	0	0	0
ASV11379	Bacteria	Planctomycetes	Planctomycetacia	Planctomycetales	Planctomycetaceae	NA	0	0	0	0	0	0	0	0	0	0	0	12	0	0	0	0	0	0
ASV11380	Bacteria	Proteobacteria	Deltaproteobacteria	Myxococcales	Myxococcaceae	Myxococcus	0	0	0	0	0	0	0	0	0	0	0	12	0	0	0	0	0	0
ASV11385	Bacteria	Chloroflexi	Thermomicrobia	JG30-KF-CM45	NA	NA	0	0	0	0	0	0	0	0	0	0	0	12	0	0	0	0	0	0
ASV11388	Bacteria	Verrucomicrobia	Spartobacteria	Chthoniobacterales	DA101_soil_group	NA	0	0	0	0	0	0	0	0	0	0	0	12	0	0	0	0	0	0
ASV11391	Bacteria	Planctomycetes	Planctomycetacia	Planctomycetales	Planctomycetaceae	NA	0	0	0	0	0	0	0	0	0	0	0	12	0	0	0	0	0	0
ASV11393	Bacteria	Firmicutes	Bacilli	Bacillales	Paenibacillaceae	Paenibacillus	0	0	0	0	0	0	0	0	0	0	0	12	0	0	0	0	0	0
ASV11395	Bacteria	Cyanobacteria	Cyanobacteria	SubsectionIII	FamilyI	Microcoleus	0	0	0	0	0	0	0	0	0	0	0	12	0	0	0	0	0	0
ASV11396	Bacteria	Bacteroidetes	Cytophagia	Cytophagales	Cytophagaceae	Sporocytophaga	0	0	0	0	0	0	0	0	0	0	0	12	0	0	0	0	0	0
ASV11397	Bacteria	Proteobacteria	Gammaproteobacteria	Enterobacteriales	Enterobacteriaceae	NA	0	0	0	0	0	0	0	0	0	0	0	12	0	0	0	0	0	0
ASV114	Bacteria	Cyanobacteria	Cyanobacteria	SubsectionIII	FamilyI	Microcoleus	0	0	0	0	0	0	0	0	0	138	238	0	276	205	209	126	75	0
ASV11400	Bacteria	Firmicutes	Clostridia	Clostridiales	Peptostreptococcaceae	Sporacetigenium	0	0	0	0	0	0	0	0	0	0	0	12	0	0	0	0	0	0
ASV11401	Bacteria	Verrucomicrobia	Spartobacteria	Chthoniobacterales	NA	NA	0	0	0	0	0	0	0	0	0	0	0	12	0	0	0	0	0	0
ASV11402	Bacteria	Acidobacteria	Blastocatellia	Blastocatellales	Blastocatellaceae_(Subgroup_4)	Blastocatella	0	0	0	0	0	0	0	0	0	0	0	12	0	0	0	0	0	0
ASV11412	Bacteria	Bacteroidetes	Cytophagia	Cytophagales	Cytophagaceae	NA	0	0	0	0	0	0	0	0	0	0	0	0	12	0	0	0	0	0
ASV11413	Bacteria	Aquificae	Aquificae	Aquificales	Desulfurobacteriaceae	NA	0	0	0	0	0	0	0	0	0	0	0	0	12	0	0	0	0	0
ASV11414	Bacteria	Bacteroidetes	Cytophagia	Cytophagales	Cyclobacteriaceae	NA	0	0	0	0	0	0	0	0	0	0	0	0	12	0	0	0	0	0
ASV11415	Bacteria	Actinobacteria	Actinobacteria	Frankiales	NA	NA	0	0	0	0	0	0	0	0	0	0	0	0	12	0	0	0	0	0
ASV11418	Bacteria	NA	NA	NA	NA	NA	0	0	0	0	0	0	0	0	0	0	0	0	12	0	0	0	0	0
ASV11419	Bacteria	Planctomycetes	Planctomycetacia	Planctomycetales	Planctomycetaceae	Candidatus_Nostocoida	0	0	0	0	0	0	0	0	0	0	0	0	12	0	0	0	0	0
ASV11420	Bacteria	Planctomycetes	Planctomycetacia	Planctomycetales	Planctomycetaceae	Singulisphaera	0	0	0	0	0	0	0	0	0	0	0	0	12	0	0	0	0	0
ASV11421	Bacteria	Proteobacteria	Alphaproteobacteria	Rhodospirillales	NA	NA	0	0	0	0	0	0	0	0	0	0	0	0	12	0	0	0	0	0
ASV11422	Bacteria	Actinobacteria	Rubrobacteria	Rubrobacterales	Rubrobacteriaceae	Rubrobacter	0	0	0	0	0	0	0	0	0	0	0	0	10	0	0	0	2	0
ASV11424	Bacteria	Planctomycetes	vadinHA49	NA	NA	NA	0	0	0	0	0	0	0	0	0	0	0	0	12	0	0	0	0	0
ASV11425	Bacteria	Actinobacteria	Actinobacteria	Frankiales	Cryptosporangiaceae	Cryptosporangium	0	0	0	0	0	0	0	0	0	0	0	0	12	0	0	0	0	0
ASV11426	Bacteria	Proteobacteria	Alphaproteobacteria	Rhodospirillales	Acetobacteraceae	Craurococcus	0	0	0	0	0	0	0	0	0	0	0	0	12	0	0	0	0	0
ASV11427	Bacteria	Proteobacteria	Betaproteobacteria	Neisseriales	Neisseriaceae	Neisseria	0	0	0	0	0	0	0	0	0	0	0	0	12	0	0	0	0	0
ASV11428	Bacteria	Proteobacteria	Betaproteobacteria	Burkholderiales	Oxalobacteraceae	NA	0	0	0	0	0	0	0	0	0	0	0	0	12	0	0	0	0	0
ASV11429	Bacteria	Planctomycetes	vadinHA49	NA	NA	NA	0	0	0	0	0	0	0	0	0	0	0	0	12	0	0	0	0	0
ASV11431	Bacteria	Chloroflexi	Thermomicrobia	JG30-KF-CM45	NA	NA	0	0	0	0	0	0	0	0	0	0	0	0	12	0	0	0	0	0
ASV11435	Bacteria	Actinobacteria	Actinobacteria	Propionibacteriales	NA	NA	0	0	0	0	0	0	0	0	0	0	0	0	12	0	0	0	0	0
ASV11439	Bacteria	Proteobacteria	Alphaproteobacteria	Rhodobacterales	Rhodobacteraceae	Rubellimicrobium	0	0	0	0	0	0	0	0	0	0	0	0	0	12	0	0	0	0
ASV1144	Bacteria	Planctomycetes	Planctomycetacia	Planctomycetales	Planctomycetaceae	Singulisphaera	0	0	0	0	0	0	0	0	0	0	82	106	0	0	0	0	0	0
ASV11441	Bacteria	Deinococcus-Thermus	Deinococci	Deinococcales	Deinococcaceae	Deinococcus	0	0	0	0	0	0	0	0	0	0	0	0	0	12	0	0	0	0
ASV11442	Bacteria	NA	NA	NA	NA	NA	0	0	0	0	0	0	0	0	0	0	0	0	0	12	0	0	0	0
ASV11448	Bacteria	Firmicutes	Bacilli	Bacillales	Alicyclobacillaceae	Tumebacillus	0	0	0	0	0	0	0	0	0	0	0	0	0	12	0	0	0	0
ASV11449	Bacteria	Cyanobacteria	Cyanobacteria	NA	NA	NA	0	0	0	0	0	0	0	0	0	0	0	0	0	12	0	0	0	0
ASV11455	Bacteria	Deinococcus-Thermus	Deinococci	Deinococcales	Deinococcaceae	NA	0	0	0	0	0	0	0	0	0	0	0	0	0	12	0	0	0	0
ASV11457	Bacteria	Cyanobacteria	Cyanobacteria	SubsectionIII	FamilyI	Trichocoleus	0	0	0	0	0	0	0	0	0	0	0	0	0	12	0	0	0	0
ASV11460	Bacteria	Firmicutes	Bacilli	Bacillales	Alicyclobacillaceae	Tumebacillus	0	0	0	0	0	0	0	0	0	0	0	0	0	12	0	0	0	0
ASV11462	Bacteria	Gemmatimonadetes	Gemmatimonadetes	Gemmatimonadales	Gemmatimonadaceae	Gemmatirosa	0	0	0	0	0	0	0	0	0	0	0	0	0	12	0	0	0	0
ASV11463	Bacteria	NA	NA	NA	NA	NA	0	0	0	0	0	0	0	0	0	0	0	0	0	12	0	0	0	0
ASV11466	Bacteria	Proteobacteria	Deltaproteobacteria	Myxococcales	NA	NA	0	0	0	0	0	0	0	0	0	0	0	0	0	12	0	0	0	0
ASV11470	Bacteria	Proteobacteria	Deltaproteobacteria	Myxococcales	Myxococcaceae	Corallococcus	0	0	0	0	0	0	0	0	0	0	0	0	0	12	0	0	0	0
ASV11471	Bacteria	Proteobacteria	Deltaproteobacteria	Myxococcales	Myxococcaceae	Corallococcus	0	0	0	0	0	0	0	0	0	0	0	0	0	12	0	0	0	0
ASV11474	Bacteria	Proteobacteria	Deltaproteobacteria	Myxococcales	NA	NA	0	0	0	0	0	0	0	0	0	0	0	0	0	12	0	0	0	0
ASV11476	Bacteria	Deinococcus-Thermus	Deinococci	Deinococcales	Deinococcaceae	Deinococcus	0	0	0	0	0	0	0	0	0	0	0	0	0	12	0	0	0	0
ASV11477	Bacteria	Firmicutes	Bacilli	Bacillales	Alicyclobacillaceae	Tumebacillus	0	0	0	0	0	0	0	0	0	0	0	0	0	12	0	0	0	0
ASV11478	Bacteria	Bacteroidetes	Cytophagia	Cytophagales	Cytophagaceae	Rhodocytophaga	0	0	0	0	0	0	0	0	0	0	0	0	0	12	0	0	0	0
ASV11479	Bacteria	Proteobacteria	Alphaproteobacteria	Sphingomonadales	JG34-KF-161	NA	0	0	0	0	0	0	0	0	0	0	0	0	0	12	0	0	0	0
ASV11480	Bacteria	Proteobacteria	Alphaproteobacteria	Rhizobiales	Methylobacteriaceae	Methylobacterium	0	0	0	0	0	0	0	0	0	0	0	0	0	12	0	0	0	0
ASV11482	Bacteria	Cyanobacteria	Cyanobacteria	NA	NA	NA	0	0	0	0	0	0	0	0	0	0	0	0	0	12	0	0	0	0
ASV11483	Bacteria	Proteobacteria	Deltaproteobacteria	Myxococcales	Archangiaceae	Archangium	0	0	0	0	0	0	0	0	0	0	0	0	0	12	0	0	0	0
ASV11485	Bacteria	Gemmatimonadetes	Longimicrobia	Longimicrobiales	Longimicrobiaceae	NA	0	0	0	0	0	0	0	0	0	0	0	0	0	12	0	0	0	0
ASV11491	Bacteria	Firmicutes	Clostridia	Clostridiales	Peptostreptococcaceae	Sporacetigenium	0	0	0	0	0	0	0	0	0	0	0	0	0	0	12	0	0	0
ASV11498	Bacteria	Bacteroidetes	Cytophagia	Cytophagales	NA	NA	0	0	0	0	0	0	0	0	0	0	0	0	0	0	12	0	0	0
ASV1150	Bacteria	Cyanobacteria	Cyanobacteria	SubsectionIII	FamilyI	Microcoleus	0	0	0	0	0	0	0	0	0	0	0	0	73	0	82	33	0	0
ASV11504	Bacteria	Bacteroidetes	Sphingobacteriia	Sphingobacteriales	Chitinophagaceae	Cnuella	0	0	0	0	0	0	0	0	0	0	0	0	0	0	12	0	0	0
ASV11507	Bacteria	Chloroflexi	Chloroflexia	Kallotenuales	AKIW781	NA	0	0	0	0	0	0	0	0	0	0	0	0	0	0	12	0	0	0
ASV11508	Bacteria	Planctomycetes	Phycisphaerae	Tepidisphaerales	Tepidisphaeraceae	NA	0	0	0	0	0	0	0	0	0	0	0	0	0	0	12	0	0	0
ASV11510	Bacteria	NA	NA	NA	NA	NA	0	0	0	0	0	0	0	0	0	0	0	0	0	0	12	0	0	0
ASV11512	Bacteria	Chloroflexi	Thermomicrobia	JG30-KF-CM45	NA	NA	0	0	0	0	0	0	0	0	0	0	0	0	0	0	12	0	0	0
ASV11513	Bacteria	NA	NA	NA	NA	NA	0	0	0	0	0	0	0	0	0	0	0	0	0	0	12	0	0	0
ASV11514	Bacteria	Proteobacteria	Betaproteobacteria	Burkholderiales	Oxalobacteraceae	NA	0	0	0	0	0	0	0	0	0	0	0	0	0	0	12	0	0	0
ASV11515	Bacteria	Actinobacteria	Acidimicrobiia	Acidimicrobiales	Acidimicrobiaceae	CL500-29_marine_group	0	0	0	0	0	0	0	0	0	0	0	0	0	0	12	0	0	0
ASV11516	Bacteria	Proteobacteria	Alphaproteobacteria	Rhodospirillales	Rhodospirillaceae	Azospirillum	0	0	0	0	0	0	0	0	0	0	0	0	0	0	12	0	0	0
ASV11517	Bacteria	Chloroflexi	NA	NA	NA	NA	0	0	0	0	0	0	0	0	0	0	0	0	0	0	12	0	0	0
ASV11518	Bacteria	Chloroflexi	Chloroflexia	Kallotenuales	AKIW781	NA	0	0	0	0	0	0	0	0	0	0	0	0	0	0	12	0	0	0
ASV11519	Bacteria	Bacteroidetes	Cytophagia	Cytophagales	NA	NA	0	0	0	0	0	0	0	0	0	0	0	0	0	0	12	0	0	0
ASV11521	Bacteria	Planctomycetes	Phycisphaerae	Tepidisphaerales	Tepidisphaeraceae	NA	0	0	0	0	0	0	0	0	0	0	0	0	0	0	12	0	0	0
ASV11522	Bacteria	Proteobacteria	Alphaproteobacteria	Rhodospirillales	Acetobacteraceae	Rubritepida	0	0	0	0	0	0	0	0	0	0	0	0	0	0	12	0	0	0
ASV11523	Bacteria	Proteobacteria	Alphaproteobacteria	Rhodospirillales	Rhodospirillales_Incertae_Sedis	Candidatus_Alysiosphaera	0	0	0	0	0	0	0	0	0	0	0	0	0	0	12	0	0	0
ASV11525	Bacteria	Bacteroidetes	Cytophagia	Cytophagales	Cytophagaceae	Hymenobacter	0	0	0	0	0	0	0	0	0	0	0	0	0	0	12	0	0	0
ASV11527	Bacteria	Proteobacteria	Alphaproteobacteria	Rhodobacterales	Rhodobacteraceae	Rubellimicrobium	0	0	0	0	0	0	0	0	0	0	0	0	0	0	12	0	0	0
ASV11532	Bacteria	Firmicutes	Bacilli	NA	NA	NA	0	0	0	0	0	0	0	0	0	0	0	0	0	0	12	0	0	0
ASV11533	Bacteria	Verrucomicrobia	Spartobacteria	Chthoniobacterales	NA	NA	0	0	0	0	0	0	0	0	0	0	0	0	0	0	12	0	0	0
ASV11534	Bacteria	Bacteroidetes	Cytophagia	Cytophagales	Cytophagaceae	Hymenobacter	0	0	0	0	0	0	0	0	0	0	0	0	0	0	12	0	0	0
ASV11535	Bacteria	Bacteroidetes	Cytophagia	Cytophagales	Cytophagaceae	Rhodocytophaga	0	0	0	0	0	0	0	0	0	0	0	0	0	0	12	0	0	0
ASV11536	Bacteria	Proteobacteria	Gammaproteobacteria	Enterobacteriales	Enterobacteriaceae	NA	0	0	0	0	0	0	0	0	0	0	0	0	0	0	12	0	0	0
ASV11537	Bacteria	NA	NA	NA	NA	NA	0	0	0	0	0	0	0	0	0	0	0	0	0	0	12	0	0	0
ASV11539	Bacteria	Cyanobacteria	Cyanobacteria	NA	NA	NA	0	0	0	0	0	0	0	0	0	0	0	0	0	0	12	0	0	0
ASV1154	Bacteria	Firmicutes	Bacilli	Bacillales	Alicyclobacillaceae	Tumebacillus	0	0	0	0	0	0	0	0	0	58	37	92	0	0	0	0	0	0
ASV11549	Bacteria	Bacteroidetes	Cytophagia	Cytophagales	Cytophagaceae	Hymenobacter	0	0	0	0	0	0	0	0	0	0	0	0	0	0	0	12	0	0
ASV1155	Bacteria	Planctomycetes	Planctomycetacia	Planctomycetales	Planctomycetaceae	Candidatus_Nostocoida	0	0	0	0	0	0	0	0	0	32	64	91	0	0	0	0	0	0
ASV11552	Bacteria	Proteobacteria	Alphaproteobacteria	Sphingomonadales	Ellin6055	NA	0	0	0	0	0	0	0	0	0	0	0	0	0	0	0	12	0	0
ASV11553	Bacteria	Planctomycetes	Planctomycetacia	Planctomycetales	Planctomycetaceae	NA	0	0	0	0	0	0	0	0	0	0	0	0	0	0	0	12	0	0
ASV11558	Bacteria	Deinococcus-Thermus	Deinococci	Deinococcales	Deinococcaceae	Deinococcus	0	0	0	0	0	0	0	0	0	0	0	0	0	0	0	12	0	0
ASV11559	Bacteria	Planctomycetes	Phycisphaerae	Tepidisphaerales	Tepidisphaeraceae	NA	0	0	0	0	0	0	0	0	0	0	0	0	0	0	0	12	0	0
ASV1156	Bacteria	Cyanobacteria	Cyanobacteria	SubsectionIII	FamilyI	NA	0	0	0	0	0	0	0	0	0	187	0	0	0	0	0	0	0	0
ASV11561	Bacteria	Planctomycetes	Planctomycetacia	Planctomycetales	Planctomycetaceae	NA	0	0	0	0	0	0	0	0	0	0	0	0	0	0	0	12	0	0
ASV11563	Bacteria	Actinobacteria	Actinobacteria	Micrococcales	Micrococcaceae	Arthrobacter	0	0	0	0	0	0	0	0	0	0	0	0	0	0	0	12	0	0
ASV11570	Bacteria	Proteobacteria	Gammaproteobacteria	Enterobacteriales	Enterobacteriaceae	Salmonella	0	0	0	0	0	0	0	0	0	0	0	0	0	0	0	0	12	0
ASV11575	Bacteria	Cyanobacteria	Cyanobacteria	SubsectionIII	FamilyI	Microcoleus	0	0	0	0	0	0	0	0	0	0	0	0	0	0	0	0	12	0
ASV11576	Bacteria	Planctomycetes	Planctomycetacia	Planctomycetales	Planctomycetaceae	NA	0	0	0	0	0	0	0	0	0	0	0	0	0	0	0	0	12	0
ASV11578	Bacteria	Actinobacteria	Actinobacteria	Kineosporiales	Kineosporiaceae	Quadrisphaera	0	0	0	0	0	0	0	0	0	0	0	0	0	0	0	0	12	0
ASV11582	Bacteria	Chloroflexi	Chloroflexia	NA	NA	NA	0	0	0	0	0	0	0	0	0	0	0	0	0	0	0	0	12	0
ASV11583	Bacteria	Firmicutes	Bacilli	Bacillales	Bacillaceae	Bacillus	0	0	0	0	0	0	0	0	0	0	0	0	0	0	0	0	12	0
ASV11585	Bacteria	Cyanobacteria	Cyanobacteria	SubsectionIII	FamilyI	Microcoleus	0	0	0	0	0	0	0	0	0	0	0	0	0	0	0	0	12	0
ASV11586	Bacteria	Actinobacteria	Rubrobacteria	Rubrobacterales	Rubrobacteriaceae	Rubrobacter	0	0	0	0	0	0	0	0	0	0	0	0	0	0	0	0	12	0
ASV11588	Bacteria	Chloroflexi	Thermomicrobia	JG30-KF-CM45	NA	NA	0	0	0	0	0	0	0	0	0	0	0	0	0	0	0	0	12	0
ASV11590	Bacteria	Planctomycetes	Planctomycetacia	Planctomycetales	Planctomycetaceae	NA	0	0	0	0	0	0	0	0	0	0	0	0	0	0	0	0	12	0
ASV11591	Bacteria	Firmicutes	Bacilli	Bacillales	Bacillaceae	Bacillus	0	0	0	0	0	0	0	0	0	0	0	0	0	0	0	0	12	0
ASV11599	Bacteria	Cyanobacteria	Cyanobacteria	SubsectionIII	FamilyI	Microcoleus	0	0	0	0	0	0	0	0	0	0	0	0	0	0	0	0	0	12
ASV11602	Bacteria	Actinobacteria	Actinobacteria	NA	NA	NA	0	11	0	0	0	0	0	0	0	0	0	0	0	0	0	0	0	0
ASV11604	Bacteria	Proteobacteria	Alphaproteobacteria	Sphingomonadales	NA	NA	0	0	0	0	0	0	11	0	0	0	0	0	0	0	0	0	0	0
ASV11606	Bacteria	Planctomycetes	Phycisphaerae	Tepidisphaerales	Tepidisphaeraceae	NA	0	0	0	0	0	0	0	0	0	11	0	0	0	0	0	0	0	0
ASV11616	Bacteria	NA	NA	NA	NA	NA	0	0	0	0	0	0	0	0	0	11	0	0	0	0	0	0	0	0
ASV1162	Bacteria	Cyanobacteria	Cyanobacteria	NA	NA	NA	0	0	0	0	0	0	0	0	0	186	0	0	0	0	0	0	0	0
ASV11621	Bacteria	Bacteroidetes	Cytophagia	Cytophagales	Cytophagaceae	Spirosoma	0	0	0	0	0	0	0	0	0	11	0	0	0	0	0	0	0	0
ASV11622	Bacteria	Chloroflexi	Chloroflexia	NA	NA	NA	0	0	0	0	0	0	0	0	0	11	0	0	0	0	0	0	0	0
ASV11623	Bacteria	Actinobacteria	Actinobacteria	Propionibacteriales	Propionibacteriaceae	Propionibacterium	0	0	0	0	0	0	0	0	0	11	0	0	0	0	0	0	0	0
ASV11624	Bacteria	Chloroflexi	Chloroflexia	Kallotenuales	AKIW781	NA	0	0	0	0	0	0	0	0	0	11	0	0	0	0	0	0	0	0
ASV11628	Bacteria	Actinobacteria	Actinobacteria	Frankiales	NA	NA	0	0	0	0	0	0	0	0	0	11	0	0	0	0	0	0	0	0
ASV11631	Bacteria	Planctomycetes	Phycisphaerae	Tepidisphaerales	Tepidisphaeraceae	NA	0	0	0	0	0	0	0	0	0	11	0	0	0	0	0	0	0	0
ASV11632	Bacteria	Proteobacteria	Alphaproteobacteria	Rhodospirillales	Rhodospirillaceae	Azospirillum	0	0	0	0	0	0	0	0	0	11	0	0	0	0	0	0	0	0
ASV11633	Bacteria	Proteobacteria	Alphaproteobacteria	Rhizobiales	Methylobacteriaceae	Microvirga	0	0	0	0	0	0	0	0	0	11	0	0	0	0	0	0	0	0
ASV11636	Bacteria	Proteobacteria	Gammaproteobacteria	Enterobacteriales	Enterobacteriaceae	Salmonella	0	0	0	0	0	0	0	0	0	11	0	0	0	0	0	0	0	0
ASV11639	Bacteria	Proteobacteria	Alphaproteobacteria	Rhodospirillales	Acetobacteraceae	Craurococcus	0	0	0	0	0	0	0	0	0	11	0	0	0	0	0	0	0	0
ASV11643	Bacteria	Planctomycetes	Planctomycetacia	Planctomycetales	Planctomycetaceae	NA	0	0	0	0	0	0	0	0	0	11	0	0	0	0	0	0	0	0
ASV11649	Bacteria	Proteobacteria	Gammaproteobacteria	Pseudomonadales	Pseudomonadaceae	Pseudomonas	0	0	0	0	0	0	0	0	0	11	0	0	0	0	0	0	0	0
ASV11651	Bacteria	Bacteroidetes	Sphingobacteriia	Sphingobacteriales	Chitinophagaceae	Segetibacter	0	0	0	0	0	0	0	0	0	11	0	0	0	0	0	0	0	0
ASV11652	Bacteria	Proteobacteria	Alphaproteobacteria	Rhizobiales	Rhizobiaceae	Rhizobium	0	0	0	0	0	0	0	0	0	11	0	0	0	0	0	0	0	0
ASV11658	Bacteria	Cyanobacteria	Cyanobacteria	SubsectionIII	FamilyI	Microcoleus	0	0	0	0	0	0	0	0	0	0	11	0	0	0	0	0	0	0
ASV1166	Bacteria	Proteobacteria	Alphaproteobacteria	Rhodospirillales	Rhodospirillaceae	Azospirillum	0	0	0	0	0	0	0	0	0	0	165	21	0	0	0	0	0	0
ASV11660	Bacteria	Proteobacteria	Alphaproteobacteria	Rhodobacterales	Rhodobacteraceae	Rubellimicrobium	0	0	0	0	0	0	0	0	0	0	11	0	0	0	0	0	0	0
ASV11664	Bacteria	Bacteroidetes	Cytophagia	Cytophagales	Cytophagaceae	NA	0	0	0	0	0	0	0	0	0	0	11	0	0	0	0	0	0	0
ASV1167	Bacteria	Bacteroidetes	Sphingobacteriia	Sphingobacteriales	Chitinophagaceae	Segetibacter	0	0	0	0	0	0	0	0	0	0	150	0	0	0	36	0	0	0
ASV11670	Bacteria	Firmicutes	Clostridia	Clostridiales	Peptococcaceae	NA	0	0	0	0	0	0	0	0	0	0	11	0	0	0	0	0	0	0
ASV11671	Bacteria	Bacteroidetes	Cytophagia	Cytophagales	NA	NA	0	0	0	0	0	0	0	0	0	0	11	0	0	0	0	0	0	0
ASV11672	Bacteria	Actinobacteria	Actinobacteria	Frankiales	NA	NA	0	0	0	0	0	0	0	0	0	0	11	0	0	0	0	0	0	0
ASV11676	Bacteria	Actinobacteria	Acidimicrobiia	Acidimicrobiales	Iamiaceae	Iamia	0	0	0	0	0	0	0	0	0	0	11	0	0	0	0	0	0	0
ASV11677	Bacteria	Proteobacteria	Alphaproteobacteria	Rhodospirillales	Rhodospirillaceae	NA	0	0	0	0	0	0	0	0	0	0	11	0	0	0	0	0	0	0
ASV11678	Bacteria	FBP	NA	NA	NA	NA	0	0	0	0	0	0	0	0	0	0	11	0	0	0	0	0	0	0
ASV11679	Bacteria	Firmicutes	Bacilli	Bacillales	Bacillaceae	NA	0	0	0	0	0	0	0	0	0	0	11	0	0	0	0	0	0	0
ASV1168	Bacteria	Chloroflexi	Chloroflexia	Kallotenuales	AKIW781	NA	0	0	0	0	0	0	0	0	0	0	186	0	0	0	0	0	0	0
ASV11680	Bacteria	Proteobacteria	Alphaproteobacteria	Rhodospirillales	Acetobacteraceae	Craurococcus	0	0	0	0	0	0	0	0	0	0	11	0	0	0	0	0	0	0
ASV11681	Bacteria	FBP	NA	NA	NA	NA	0	0	0	0	0	0	0	0	0	0	11	0	0	0	0	0	0	0
ASV11683	Bacteria	FBP	NA	NA	NA	NA	0	0	0	0	0	0	0	0	0	0	11	0	0	0	0	0	0	0
ASV11684	Bacteria	Firmicutes	Clostridia	Clostridiales	Clostridiaceae_1	Clostridium_sensu_stricto_8	0	0	0	0	0	0	0	0	0	0	11	0	0	0	0	0	0	0
ASV11685	Bacteria	Actinobacteria	Thermoleophilia	Solirubrobacterales	NA	NA	0	0	0	0	0	0	0	0	0	0	11	0	0	0	0	0	0	0
ASV11686	Bacteria	Bacteroidetes	Cytophagia	Cytophagales	Cytophagaceae	Spirosoma	0	0	0	0	0	0	0	0	0	0	11	0	0	0	0	0	0	0
ASV11687	Bacteria	Proteobacteria	Alphaproteobacteria	Rhodobacterales	Rhodobacteraceae	Rubellimicrobium	0	0	0	0	0	0	0	0	0	0	11	0	0	0	0	0	0	0
ASV11689	Bacteria	Acidobacteria	Blastocatellia	Blastocatellales	Blastocatellaceae_(Subgroup_4)	RB41	0	0	0	0	0	0	0	0	0	0	11	0	0	0	0	0	0	0
ASV11691	Bacteria	Chloroflexi	NA	NA	NA	NA	0	0	0	0	0	0	0	0	0	0	11	0	0	0	0	0	0	0
ASV11692	Bacteria	Chloroflexi	Chloroflexia	Kallotenuales	AKIW781	NA	0	0	0	0	0	0	0	0	0	0	11	0	0	0	0	0	0	0
ASV11694	Bacteria	Proteobacteria	Alphaproteobacteria	Rhodobacterales	Rhodobacteraceae	Rubellimicrobium	0	0	0	0	0	0	0	0	0	0	11	0	0	0	0	0	0	0
ASV11695	Bacteria	Planctomycetes	Phycisphaerae	Tepidisphaerales	Tepidisphaeraceae	NA	0	0	0	0	0	0	0	0	0	0	11	0	0	0	0	0	0	0
ASV11696	Bacteria	Bacteroidetes	Cytophagia	Cytophagales	Cytophagaceae	Hymenobacter	0	0	0	0	0	0	0	0	0	0	11	0	0	0	0	0	0	0
ASV117	Bacteria	Cyanobacteria	Cyanobacteria	SubsectionIII	FamilyI	Microcoleus	0	0	0	0	0	0	0	0	0	142	173	130	261	168	133	148	73	0
ASV1170	Bacteria	Cyanobacteria	Cyanobacteria	SubsectionIII	FamilyI	Microcoleus	0	0	0	0	0	0	0	0	0	0	0	0	0	0	186	0	0	0
ASV11701	Bacteria	Planctomycetes	Phycisphaerae	Tepidisphaerales	Tepidisphaeraceae	NA	0	0	0	0	0	0	0	0	0	0	11	0	0	0	0	0	0	0
ASV11703	Bacteria	Bacteroidetes	Sphingobacteriia	Sphingobacteriales	Chitinophagaceae	NA	0	0	0	0	0	0	0	0	0	0	11	0	0	0	0	0	0	0
ASV11704	Bacteria	Proteobacteria	Alphaproteobacteria	Rhodospirillales	Acetobacteraceae	Belnapia	0	0	0	0	0	0	0	0	0	0	11	0	0	0	0	0	0	0
ASV11705	Bacteria	Proteobacteria	Alphaproteobacteria	Rhodospirillales	NA	NA	0	0	0	0	0	0	0	0	0	0	11	0	0	0	0	0	0	0
ASV11707	Bacteria	Chloroflexi	Thermomicrobia	JG30-KF-CM45	NA	NA	0	0	0	0	0	0	0	0	0	0	11	0	0	0	0	0	0	0
ASV11709	Bacteria	Proteobacteria	Alphaproteobacteria	Rhodospirillales	Rhodospirillaceae	NA	0	0	0	0	0	0	0	0	0	0	11	0	0	0	0	0	0	0
ASV11710	Bacteria	Actinobacteria	Actinobacteria	Pseudonocardiales	Pseudonocardiaceae	Pseudonocardia	0	0	0	0	0	0	0	0	0	0	11	0	0	0	0	0	0	0
ASV11711	Bacteria	Proteobacteria	Alphaproteobacteria	Rhodospirillales	Rhodospirillales_Incertae_Sedis	Candidatus_Alysiosphaera	0	0	0	0	0	0	0	0	0	0	11	0	0	0	0	0	0	0
ASV11712	Bacteria	NA	NA	NA	NA	NA	0	0	0	0	0	0	0	0	0	0	11	0	0	0	0	0	0	0
ASV11713	Bacteria	Proteobacteria	Gammaproteobacteria	Enterobacteriales	Enterobacteriaceae	NA	0	0	0	0	0	0	0	0	0	0	11	0	0	0	0	0	0	0
ASV11715	Bacteria	Firmicutes	Clostridia	Clostridiales	Family_XVIII	NA	0	0	0	0	0	0	0	0	0	0	11	0	0	0	0	0	0	0
ASV1172	Bacteria	Cyanobacteria	Cyanobacteria	SubsectionIII	FamilyI	Microcoleus	0	0	0	0	0	0	0	0	0	185	0	0	0	0	0	0	0	0
ASV11720	Bacteria	Chloroflexi	Chloroflexia	Kallotenuales	AKIW781	NA	0	0	0	0	0	0	0	0	0	0	0	11	0	0	0	0	0	0
ASV11721	Bacteria	NA	NA	NA	NA	NA	0	0	0	0	0	0	0	0	0	0	0	11	0	0	0	0	0	0
ASV11723	Bacteria	Proteobacteria	Gammaproteobacteria	Enterobacteriales	Enterobacteriaceae	NA	0	0	0	0	0	0	0	0	0	0	0	11	0	0	0	0	0	0
ASV11728	Bacteria	Firmicutes	Bacilli	Bacillales	Alicyclobacillaceae	Tumebacillus	0	0	0	0	0	0	0	0	0	0	0	11	0	0	0	0	0	0
ASV11730	Bacteria	Proteobacteria	Alphaproteobacteria	Rhodospirillales	Acetobacteraceae	Roseococcus	0	0	0	0	0	0	0	0	0	0	0	11	0	0	0	0	0	0
ASV11732	Bacteria	Proteobacteria	Alphaproteobacteria	Sphingomonadales	Sphingomonadaceae	Sphingomonas	0	0	0	0	0	0	0	0	0	0	0	11	0	0	0	0	0	0
ASV11734	Bacteria	Actinobacteria	Thermoleophilia	Gaiellales	NA	NA	0	0	0	0	0	0	0	0	0	0	0	11	0	0	0	0	0	0
ASV11736	Bacteria	NA	NA	NA	NA	NA	0	0	0	0	0	0	0	0	0	0	0	11	0	0	0	0	0	0
ASV11737	Bacteria	Bacteroidetes	Cytophagia	Cytophagales	Cytophagaceae	Rhodocytophaga	0	0	0	0	0	0	0	0	0	0	0	11	0	0	0	0	0	0
ASV11739	Bacteria	Proteobacteria	Betaproteobacteria	Burkholderiales	Oxalobacteraceae	Massilia	0	0	0	0	0	0	0	0	0	0	0	11	0	0	0	0	0	0
ASV11740	Bacteria	FBP	NA	NA	NA	NA	0	0	0	0	0	0	0	0	0	0	0	11	0	0	0	0	0	0
ASV11743	Bacteria	Proteobacteria	Betaproteobacteria	Burkholderiales	Oxalobacteraceae	Paucimonas	0	0	0	0	0	0	0	0	0	0	0	11	0	0	0	0	0	0
ASV11744	Bacteria	Bacteroidetes	Cytophagia	Cytophagales	Cytophagaceae	Hymenobacter	0	0	0	0	0	0	0	0	0	0	0	11	0	0	0	0	0	0
ASV11747	Bacteria	NA	NA	NA	NA	NA	0	0	0	0	0	0	0	0	0	0	0	11	0	0	0	0	0	0
ASV11749	Bacteria	Actinobacteria	Rubrobacteria	Rubrobacterales	Rubrobacteriaceae	Rubrobacter	0	0	0	0	0	0	0	0	0	0	0	11	0	0	0	0	0	0
ASV11750	Bacteria	Actinobacteria	Acidimicrobiia	Acidimicrobiales	Iamiaceae	Iamia	0	0	0	0	0	0	0	0	0	0	0	11	0	0	0	0	0	0
ASV11751	Bacteria	FBP	NA	NA	NA	NA	0	0	0	0	0	0	0	0	0	0	0	11	0	0	0	0	0	0
ASV11752	Bacteria	Chloroflexi	NA	NA	NA	NA	0	0	0	0	0	0	0	0	0	0	0	11	0	0	0	0	0	0
ASV11753	Bacteria	Proteobacteria	Gammaproteobacteria	Enterobacteriales	Enterobacteriaceae	NA	0	0	0	0	0	0	0	0	0	0	0	11	0	0	0	0	0	0
ASV11754	Bacteria	NA	NA	NA	NA	NA	0	0	0	0	0	0	0	0	0	0	0	11	0	0	0	0	0	0
ASV11755	Bacteria	Proteobacteria	Gammaproteobacteria	Enterobacteriales	Enterobacteriaceae	NA	0	0	0	0	0	0	0	0	0	0	0	11	0	0	0	0	0	0
ASV11758	Bacteria	Planctomycetes	Planctomycetacia	Planctomycetales	Planctomycetaceae	NA	0	0	0	0	0	0	0	0	0	0	0	11	0	0	0	0	0	0
ASV1176	Bacteria	Firmicutes	Bacilli	Bacillales	Bacillaceae	Oceanobacillus	0	0	0	0	0	0	0	0	0	0	120	0	0	65	0	0	0	0
ASV11760	Bacteria	Proteobacteria	Alphaproteobacteria	Rhodobacterales	Rhodobacteraceae	Rubellimicrobium	0	0	0	0	0	0	0	0	0	0	0	11	0	0	0	0	0	0
ASV11763	Bacteria	Planctomycetes	Planctomycetacia	Planctomycetales	Planctomycetaceae	NA	0	0	0	0	0	0	0	0	0	0	0	11	0	0	0	0	0	0
ASV11765	Bacteria	Chloroflexi	Chloroflexia	Kallotenuales	AKIW781	NA	0	0	0	0	0	0	0	0	0	0	0	11	0	0	0	0	0	0
ASV11770	Bacteria	Cyanobacteria	Cyanobacteria	SubsectionIII	FamilyI	NA	0	0	0	0	0	0	0	0	0	0	0	11	0	0	0	0	0	0
ASV11771	Bacteria	Proteobacteria	Gammaproteobacteria	Enterobacteriales	Enterobacteriaceae	Salmonella	0	0	0	0	0	0	0	0	0	0	0	6	0	0	0	5	0	0
ASV11772	Bacteria	Actinobacteria	Rubrobacteria	Rubrobacterales	Rubrobacteriaceae	Rubrobacter	0	0	0	0	0	0	0	0	0	0	0	11	0	0	0	0	0	0
ASV11773	Bacteria	Armatimonadetes	Armatimonadia	Armatimonadales	NA	NA	0	0	0	0	0	0	0	0	0	0	0	11	0	0	0	0	0	0
ASV11777	Bacteria	Chloroflexi	Chloroflexia	Kallotenuales	AKIW781	NA	0	0	0	0	0	0	0	0	0	0	0	11	0	0	0	0	0	0
ASV11782	Bacteria	Planctomycetes	vadinHA49	NA	NA	NA	0	0	0	0	0	0	0	0	0	0	0	0	11	0	0	0	0	0
ASV11788	Bacteria	Planctomycetes	NA	NA	NA	NA	0	0	0	0	0	0	0	0	0	0	0	0	11	0	0	0	0	0
ASV11790	Bacteria	Planctomycetes	vadinHA49	NA	NA	NA	0	0	0	0	0	0	0	0	0	0	0	0	11	0	0	0	0	0
ASV11792	Bacteria	NA	NA	NA	NA	NA	0	0	0	0	0	0	0	0	0	0	0	0	11	0	0	0	0	0
ASV11793	Bacteria	Chloroflexi	Thermomicrobia	JG30-KF-CM45	NA	NA	0	0	0	0	0	0	0	0	0	0	0	0	11	0	0	0	0	0
ASV11794	Bacteria	Actinobacteria	Actinobacteria	Micromonosporales	Micromonosporaceae	Actinoplanes	0	0	0	0	0	0	0	0	0	0	0	0	11	0	0	0	0	0
ASV11795	Bacteria	Cyanobacteria	Cyanobacteria	SubsectionIII	FamilyI	Microcoleus	0	0	0	0	0	0	0	0	0	0	0	0	11	0	0	0	0	0
ASV11796	Bacteria	Proteobacteria	NA	NA	NA	NA	0	0	0	0	0	0	0	0	0	0	0	0	11	0	0	0	0	0
ASV11798	Bacteria	Actinobacteria	Actinobacteria	Frankiales	Geodermatophilaceae	Geodermatophilus	0	0	0	0	0	0	0	0	0	0	0	0	11	0	0	0	0	0
ASV1180	Bacteria	Cyanobacteria	Cyanobacteria	SubsectionIII	FamilyI	Microcoleus	0	0	0	0	0	0	0	0	0	0	0	0	0	82	103	0	0	0
ASV11800	Bacteria	Verrucomicrobia	Spartobacteria	Chthoniobacterales	Chthoniobacteraceae	Chthoniobacter	0	0	0	0	0	0	0	0	0	0	0	0	11	0	0	0	0	0
ASV11801	Bacteria	Proteobacteria	Deltaproteobacteria	Myxococcales	NA	NA	0	0	0	0	0	0	0	0	0	0	0	0	11	0	0	0	0	0
ASV11802	Bacteria	NA	NA	NA	NA	NA	0	0	0	0	0	0	0	0	0	0	0	0	11	0	0	0	0	0
ASV11803	Bacteria	Cyanobacteria	Cyanobacteria	SubsectionIII	FamilyI	Microcoleus	0	0	0	0	0	0	0	0	0	0	0	0	11	0	0	0	0	0
ASV11805	Bacteria	Planctomycetes	Planctomycetacia	Planctomycetales	Planctomycetaceae	NA	0	0	0	0	0	0	0	0	0	0	0	0	11	0	0	0	0	0
ASV11806	Bacteria	Chloroflexi	Thermomicrobia	JG30-KF-CM45	NA	NA	0	0	0	0	0	0	0	0	0	0	0	0	11	0	0	0	0	0
ASV11809	Bacteria	Actinobacteria	Thermoleophilia	Solirubrobacterales	Gsoil-1167	NA	0	0	0	0	0	0	0	0	0	0	0	0	11	0	0	0	0	0
ASV1181	Bacteria	Cyanobacteria	Cyanobacteria	SubsectionIII	FamilyI	Microcoleus	0	0	0	0	0	0	0	0	0	0	0	0	0	116	0	0	69	0
ASV11811	Bacteria	Proteobacteria	Deltaproteobacteria	Myxococcales	NA	NA	0	0	0	0	0	0	0	0	0	0	0	0	11	0	0	0	0	0
ASV11812	Bacteria	Planctomycetes	vadinHA49	NA	NA	NA	0	0	0	0	0	0	0	0	0	0	0	0	11	0	0	0	0	0
ASV11813	Bacteria	NA	NA	NA	NA	NA	0	0	0	0	0	0	0	0	0	0	0	0	11	0	0	0	0	0
ASV11814	Bacteria	Proteobacteria	Alphaproteobacteria	Rhodospirillales	Rhodospirillaceae	Azospirillum	0	0	0	0	0	0	0	0	0	0	0	0	11	0	0	0	0	0
ASV11816	Bacteria	Proteobacteria	Alphaproteobacteria	Rhodospirillales	Acetobacteraceae	Craurococcus	0	0	0	0	0	0	0	0	0	0	0	0	11	0	0	0	0	0
ASV11818	Bacteria	Bacteroidetes	Cytophagia	Cytophagales	Cytophagaceae	NA	0	0	0	0	0	0	0	0	0	0	0	0	11	0	0	0	0	0
ASV11819	Bacteria	Actinobacteria	Rubrobacteria	Rubrobacterales	Rubrobacteriaceae	Rubrobacter	0	0	0	0	0	0	0	0	0	0	0	0	11	0	0	0	0	0
ASV11820	Bacteria	Bacteroidetes	Cytophagia	Cytophagales	Cytophagaceae	Hymenobacter	0	0	0	0	0	0	0	0	0	0	0	0	11	0	0	0	0	0
ASV11821	Bacteria	Planctomycetes	Planctomycetacia	Planctomycetales	Planctomycetaceae	NA	0	0	0	0	0	0	0	0	0	0	0	0	11	0	0	0	0	0
ASV11822	Bacteria	Chloroflexi	Thermomicrobia	JG30-KF-CM45	NA	NA	0	0	0	0	0	0	0	0	0	0	0	0	11	0	0	0	0	0
ASV11823	Bacteria	Bacteroidetes	Cytophagia	Cytophagales	NA	NA	0	0	0	0	0	0	0	0	0	0	0	0	11	0	0	0	0	0
ASV11824	Bacteria	Bacteroidetes	NA	NA	NA	NA	0	0	0	0	0	0	0	0	0	0	0	0	11	0	0	0	0	0
ASV11826	Bacteria	Planctomycetes	vadinHA49	NA	NA	NA	0	0	0	0	0	0	0	0	0	0	0	0	11	0	0	0	0	0
ASV11828	Bacteria	Planctomycetes	Phycisphaerae	Tepidisphaerales	Tepidisphaeraceae	NA	0	0	0	0	0	0	0	0	0	0	0	0	11	0	0	0	0	0
ASV11829	Bacteria	Actinobacteria	Actinobacteria	Micromonosporales	Micromonosporaceae	Pseudosporangium	0	0	0	0	0	0	0	0	0	0	0	0	11	0	0	0	0	0
ASV11830	Bacteria	Actinobacteria	Actinobacteria	Propionibacteriales	Nocardioidaceae	NA	0	0	0	0	0	0	0	0	0	0	0	0	11	0	0	0	0	0
ASV11832	Bacteria	Proteobacteria	Deltaproteobacteria	Myxococcales	Nannocystaceae	Nannocystis	0	0	0	0	0	0	0	0	0	0	0	0	0	11	0	0	0	0
ASV11837	Bacteria	Proteobacteria	Deltaproteobacteria	Myxococcales	Myxococcaceae	Corallococcus	0	0	0	0	0	0	0	0	0	0	0	0	0	11	0	0	0	0
ASV1184	Bacteria	Cyanobacteria	Cyanobacteria	SubsectionIII	FamilyI	Microcoleus	0	0	0	0	0	0	0	0	0	81	0	0	0	0	103	0	0	0
ASV11840	Bacteria	Proteobacteria	Deltaproteobacteria	Myxococcales	Myxococcaceae	Corallococcus	0	0	0	0	0	0	0	0	0	0	0	0	0	11	0	0	0	0
ASV11850	Bacteria	Proteobacteria	Alphaproteobacteria	Rhodospirillales	NA	NA	0	0	0	0	0	0	0	0	0	0	0	0	0	11	0	0	0	0
ASV11851	Bacteria	Planctomycetes	Phycisphaerae	Tepidisphaerales	Tepidisphaeraceae	NA	0	0	0	0	0	0	0	0	0	0	0	0	0	11	0	0	0	0
ASV11854	Bacteria	Chloroflexi	Thermomicrobia	JG30-KF-CM45	NA	NA	0	0	0	0	0	0	0	0	0	0	0	0	0	11	0	0	0	0
ASV11855	Bacteria	Bacteroidetes	Cytophagia	Cytophagales	Cytophagaceae	Hymenobacter	0	0	0	0	0	0	0	0	0	0	0	0	0	11	0	0	0	0
ASV11856	Bacteria	Bacteroidetes	Sphingobacteriia	Sphingobacteriales	Chitinophagaceae	Flavisolibacter	0	0	0	0	0	0	0	0	0	0	0	0	0	11	0	0	0	0
ASV11858	Bacteria	Planctomycetes	Planctomycetacia	Planctomycetales	Planctomycetaceae	NA	0	0	0	0	0	0	0	0	0	0	0	0	0	11	0	0	0	0
ASV1186	Bacteria	Cyanobacteria	Cyanobacteria	SubsectionIII	FamilyI	NA	0	0	0	0	0	0	0	0	0	0	113	0	0	71	0	0	0	0
ASV11860	Bacteria	Planctomycetes	Planctomycetacia	Planctomycetales	Planctomycetaceae	Isosphaera	0	0	0	0	0	0	0	0	0	0	0	0	0	11	0	0	0	0
ASV11861	Bacteria	Chloroflexi	Chloroflexia	Kallotenuales	Kallotenuaceae	Kallotenue	0	0	0	0	0	0	0	0	0	0	0	0	0	11	0	0	0	0
ASV11862	Bacteria	Gemmatimonadetes	Longimicrobia	Longimicrobiales	Longimicrobiaceae	NA	0	0	0	0	0	0	0	0	0	0	0	0	0	11	0	0	0	0
ASV11863	Bacteria	Planctomycetes	Phycisphaerae	Tepidisphaerales	Tepidisphaeraceae	NA	0	0	0	0	0	0	0	0	0	0	0	0	0	11	0	0	0	0
ASV11865	Bacteria	Cyanobacteria	Cyanobacteria	SubsectionIII	FamilyI	Microcoleus	0	0	0	0	0	0	0	0	0	0	0	0	0	11	0	0	0	0
ASV11868	Bacteria	Chloroflexi	Thermomicrobia	JG30-KF-CM45	NA	NA	0	0	0	0	0	0	0	0	0	0	0	0	0	11	0	0	0	0
ASV11870	Bacteria	Actinobacteria	Actinobacteria	NA	NA	NA	0	0	0	0	0	0	0	0	0	0	0	0	0	11	0	0	0	0
ASV11872	Bacteria	Deinococcus-Thermus	Deinococci	Deinococcales	Deinococcaceae	Deinococcus	0	0	0	0	0	0	0	0	0	0	0	0	0	11	0	0	0	0
ASV11877	Bacteria	Proteobacteria	Deltaproteobacteria	Myxococcales	Phaselicystidaceae	Phaselicystis	0	0	0	0	0	0	0	0	0	0	0	0	0	11	0	0	0	0
ASV11878	Bacteria	Proteobacteria	Deltaproteobacteria	Myxococcales	Archangiaceae	Melittangium	0	0	0	0	0	0	0	0	0	0	0	0	0	11	0	0	0	0
ASV11879	Bacteria	Proteobacteria	Alphaproteobacteria	Rhodospirillales	Acetobacteraceae	Rubritepida	0	0	0	0	0	0	0	0	0	0	0	0	0	11	0	0	0	0
ASV1188	Bacteria	Planctomycetes	Planctomycetacia	Planctomycetales	Planctomycetaceae	Isosphaera	0	0	0	0	0	0	0	0	0	0	0	184	0	0	0	0	0	0
ASV11881	Bacteria	Firmicutes	Bacilli	Bacillales	Alicyclobacillaceae	Tumebacillus	0	0	0	0	0	0	0	0	0	0	0	0	0	11	0	0	0	0
ASV11883	Bacteria	Cyanobacteria	Cyanobacteria	NA	NA	NA	0	0	0	0	0	0	0	0	0	0	0	0	0	11	0	0	0	0
ASV11887	Bacteria	Proteobacteria	Gammaproteobacteria	Enterobacteriales	Enterobacteriaceae	Esherichica/Shigella	0	0	0	0	0	0	0	0	0	0	0	0	0	0	11	0	0	0
ASV11888	Bacteria	Proteobacteria	Gammaproteobacteria	Enterobacteriales	Enterobacteriaceae	Esherichica/Shigella	0	0	0	0	0	0	0	0	0	0	0	0	0	0	11	0	0	0
ASV1189	Bacteria	Firmicutes	Bacilli	Bacillales	Alicyclobacillaceae	Tumebacillus	0	0	0	0	0	0	0	0	0	0	0	0	0	72	112	0	0	0
ASV11890	Bacteria	Planctomycetes	Planctomycetacia	Planctomycetales	Planctomycetaceae	Gemmata	0	0	0	0	0	0	0	0	0	0	0	0	0	0	11	0	0	0
ASV11895	Bacteria	Bacteroidetes	Sphingobacteriia	Sphingobacteriales	Chitinophagaceae	Cnuella	0	0	0	0	0	0	0	0	0	0	0	0	0	0	11	0	0	0
ASV11896	Bacteria	Actinobacteria	Rubrobacteria	Rubrobacterales	Rubrobacteriaceae	Rubrobacter	0	0	0	0	0	0	0	0	0	0	0	0	0	0	11	0	0	0
ASV11898	Bacteria	Actinobacteria	Rubrobacteria	Rubrobacterales	Rubrobacteriaceae	Rubrobacter	0	0	0	0	0	0	0	0	0	0	0	0	0	0	11	0	0	0
ASV11901	Bacteria	Bacteroidetes	Sphingobacteriia	Sphingobacteriales	Chitinophagaceae	Flavisolibacter	0	0	0	0	0	0	0	0	0	0	0	0	0	0	11	0	0	0
ASV11902	Bacteria	Proteobacteria	Betaproteobacteria	Burkholderiales	Comamonadaceae	Ramlibacter	0	0	0	0	0	0	0	0	0	0	0	0	0	0	11	0	0	0
ASV11905	Bacteria	Planctomycetes	Phycisphaerae	Tepidisphaerales	Tepidisphaeraceae	NA	0	0	0	0	0	0	0	0	0	0	0	0	0	0	11	0	0	0
ASV11906	Bacteria	Gemmatimonadetes	Gemmatimonadetes	Gemmatimonadales	Gemmatimonadaceae	NA	0	0	0	0	0	0	0	0	0	0	0	0	0	0	11	0	0	0
ASV11909	Bacteria	Actinobacteria	Actinobacteria	Corynebacteriales	Corynebacteriaceae	Corynebacterium_1	0	0	0	0	0	0	0	0	0	0	0	0	0	0	11	0	0	0
ASV11911	Bacteria	Actinobacteria	Actinobacteria	Propionibacteriales	Nocardioidaceae	Marmoricola	0	0	0	0	0	0	0	0	0	0	0	0	0	0	11	0	0	0
ASV11921	Bacteria	Planctomycetes	Phycisphaerae	Tepidisphaerales	Tepidisphaeraceae	NA	0	0	0	0	0	0	0	0	0	0	0	0	0	0	11	0	0	0
ASV11923	Bacteria	Planctomycetes	Phycisphaerae	Tepidisphaerales	Tepidisphaeraceae	NA	0	0	0	0	0	0	0	0	0	0	0	0	0	0	11	0	0	0
ASV11929	Bacteria	Bacteroidetes	Cytophagia	Cytophagales	Cytophagaceae	Hymenobacter	0	0	0	0	0	0	0	0	0	0	0	0	0	0	11	0	0	0
ASV11938	Bacteria	Chloroflexi	Chloroflexia	Kallotenuales	AKIW781	NA	0	0	0	0	0	0	0	0	0	0	0	0	0	0	0	11	0	0
ASV11940	Bacteria	Firmicutes	Bacilli	Bacillales	Planococcaceae	NA	0	0	0	0	0	0	0	0	0	0	0	0	0	0	0	11	0	0
ASV11941	Bacteria	Bacteroidetes	Sphingobacteriia	Sphingobacteriales	Chitinophagaceae	Flavisolibacter	0	0	0	0	0	0	0	0	0	0	0	0	0	0	0	11	0	0
ASV11944	Bacteria	Actinobacteria	Actinobacteria	Micrococcales	Micrococcaceae	Citricoccus	0	0	0	0	0	0	0	0	0	0	0	0	0	0	0	11	0	0
ASV11946	Bacteria	Planctomycetes	Phycisphaerae	Tepidisphaerales	Tepidisphaeraceae	NA	0	0	0	0	0	0	0	0	0	0	0	0	0	0	0	11	0	0
ASV11947	Bacteria	Planctomycetes	Planctomycetacia	Planctomycetales	Planctomycetaceae	Gemmata	0	0	0	0	0	0	0	0	0	0	0	0	0	0	0	11	0	0
ASV11948	Bacteria	Bacteroidetes	Cytophagia	Cytophagales	NA	NA	0	0	0	0	0	0	0	0	0	0	0	0	0	0	0	11	0	0
ASV1195	Bacteria	Cyanobacteria	Cyanobacteria	SubsectionIII	FamilyI	NA	0	0	0	0	0	0	0	0	0	0	55	0	0	128	0	0	0	0
ASV11950	Bacteria	Cyanobacteria	Cyanobacteria	SubsectionIII	FamilyI	NA	0	0	0	0	0	0	0	0	0	0	0	0	0	0	0	11	0	0
ASV11954	Bacteria	Actinobacteria	Thermoleophilia	Solirubrobacterales	FFCH11085	NA	0	0	0	0	0	0	0	0	0	0	0	0	0	0	0	11	0	0
ASV11957	Bacteria	Actinobacteria	Actinobacteria	Frankiales	NA	NA	0	0	0	0	0	0	0	0	0	0	0	0	0	0	0	11	0	0
ASV1196	Bacteria	Proteobacteria	Alphaproteobacteria	Rhizobiales	Rhodobiaceae	Methyloligella	0	0	0	0	0	0	0	0	0	0	183	0	0	0	0	0	0	0
ASV11961	Bacteria	Planctomycetes	Planctomycetacia	Planctomycetales	Planctomycetaceae	Gemmata	0	0	0	0	0	0	0	0	0	0	0	0	0	0	0	0	11	0
ASV11969	Bacteria	NA	NA	NA	NA	NA	0	0	0	0	0	0	0	0	0	0	0	0	0	0	0	0	11	0
ASV11970	Bacteria	Firmicutes	Bacilli	Bacillales	Planococcaceae	NA	0	0	0	0	0	0	0	0	0	0	0	0	0	0	0	0	11	0
ASV11972	Bacteria	Planctomycetes	Planctomycetacia	Planctomycetales	Planctomycetaceae	NA	0	0	0	0	0	0	0	0	0	0	0	0	0	0	0	0	11	0
ASV11977	Bacteria	Actinobacteria	Rubrobacteria	Rubrobacterales	Rubrobacteriaceae	Rubrobacter	0	0	0	0	0	0	0	0	0	0	0	0	0	0	0	0	11	0
ASV11979	Bacteria	Proteobacteria	Gammaproteobacteria	Enterobacteriales	Enterobacteriaceae	Esherichica/Shigella	0	0	0	0	0	0	0	0	0	0	0	0	0	0	0	0	11	0
ASV11986	Bacteria	Proteobacteria	Gammaproteobacteria	Enterobacteriales	Enterobacteriaceae	NA	0	0	0	0	0	0	0	0	0	0	0	0	0	0	0	0	0	11
ASV11995	Bacteria	Chloroflexi	Thermomicrobia	JG30-KF-CM45	NA	NA	0	0	0	0	0	0	0	0	0	0	0	0	0	0	0	0	0	11
ASV11996	Bacteria	Planctomycetes	Planctomycetacia	Planctomycetales	Planctomycetaceae	NA	0	0	0	0	0	0	0	0	0	0	0	0	0	0	0	0	0	11
ASV11998	Bacteria	Acidobacteria	Blastocatellia	Blastocatellales	Blastocatellaceae_(Subgroup_4)	NA	10	0	0	0	0	0	0	0	0	0	0	0	0	0	0	0	0	0
ASV1200	Bacteria	Proteobacteria	Alphaproteobacteria	Rhizobiales	Methylobacteriaceae	Methylobacterium	0	0	0	0	0	0	0	0	0	0	0	0	62	121	0	0	0	0
ASV12004	Bacteria	Acidobacteria	Blastocatellia	Blastocatellales	Blastocatellaceae_(Subgroup_4)	RB41	0	0	0	0	0	0	0	0	0	10	0	0	0	0	0	0	0	0
ASV12005	Bacteria	Proteobacteria	Alphaproteobacteria	Rhodospirillales	Rhodospirillales_Incertae_Sedis	Candidatus_Alysiosphaera	0	0	0	0	0	0	0	0	0	10	0	0	0	0	0	0	0	0
ASV12012	Bacteria	Bacteroidetes	Sphingobacteriia	Sphingobacteriales	Chitinophagaceae	Segetibacter	0	0	0	0	0	0	0	0	0	10	0	0	0	0	0	0	0	0
ASV12014	Bacteria	Proteobacteria	Gammaproteobacteria	Pseudomonadales	Pseudomonadaceae	Pseudomonas	0	0	0	0	0	0	0	0	0	10	0	0	0	0	0	0	0	0
ASV12016	Bacteria	Armatimonadetes	Armatimonadia	Armatimonadales	NA	NA	0	0	0	0	0	0	0	0	0	10	0	0	0	0	0	0	0	0
ASV12020	Bacteria	Armatimonadetes	Armatimonadia	Armatimonadales	NA	NA	0	0	0	0	0	0	0	0	0	10	0	0	0	0	0	0	0	0
ASV12023	Bacteria	Acidobacteria	Solibacteres	Solibacterales	Solibacteraceae_(Subgroup_3)	Bryobacter	0	0	0	0	0	0	0	0	0	10	0	0	0	0	0	0	0	0
ASV12026	Bacteria	Planctomycetes	Phycisphaerae	Tepidisphaerales	Tepidisphaeraceae	NA	0	0	0	0	0	0	0	0	0	10	0	0	0	0	0	0	0	0
ASV1203	Bacteria	Cyanobacteria	Cyanobacteria	SubsectionIII	FamilyI	Microcoleus	0	0	0	0	0	0	0	0	0	0	0	0	182	0	0	0	0	0
ASV12032	Bacteria	Proteobacteria	Gammaproteobacteria	Pseudomonadales	Pseudomonadaceae	Pseudomonas	0	0	0	0	0	0	0	0	0	10	0	0	0	0	0	0	0	0
ASV12033	Bacteria	Planctomycetes	Planctomycetacia	Planctomycetales	Planctomycetaceae	NA	0	0	0	0	0	0	0	0	0	10	0	0	0	0	0	0	0	0
ASV12036	Bacteria	Actinobacteria	Rubrobacteria	Rubrobacterales	Rubrobacteriaceae	Rubrobacter	0	0	0	0	0	0	0	0	0	10	0	0	0	0	0	0	0	0
ASV12038	Bacteria	Firmicutes	Clostridia	Clostridiales	Clostridiaceae_1	Clostridium_sensu_stricto_8	0	0	0	0	0	0	0	0	0	10	0	0	0	0	0	0	0	0
ASV12041	Bacteria	Planctomycetes	Planctomycetacia	Planctomycetales	Planctomycetaceae	NA	0	0	0	0	0	0	0	0	0	10	0	0	0	0	0	0	0	0
ASV12043	Bacteria	Proteobacteria	Alphaproteobacteria	Rhodospirillales	Rhodospirillaceae	Azospirillum	0	0	0	0	0	0	0	0	0	10	0	0	0	0	0	0	0	0
ASV12044	Bacteria	FBP	NA	NA	NA	NA	0	0	0	0	0	0	0	0	0	10	0	0	0	0	0	0	0	0
ASV12048	Bacteria	Planctomycetes	Planctomycetacia	Planctomycetales	Planctomycetaceae	NA	0	0	0	0	0	0	0	0	0	10	0	0	0	0	0	0	0	0
ASV12049	Bacteria	Proteobacteria	Deltaproteobacteria	Myxococcales	Archangiaceae	Cystobacter	0	0	0	0	0	0	0	0	0	10	0	0	0	0	0	0	0	0
ASV12051	Bacteria	Proteobacteria	Gammaproteobacteria	Enterobacteriales	Enterobacteriaceae	Salmonella	0	0	0	0	0	0	0	0	0	10	0	0	0	0	0	0	0	0
ASV12052	Bacteria	Proteobacteria	Gammaproteobacteria	Enterobacteriales	Enterobacteriaceae	Esherichica/Shigella	0	0	0	0	0	0	0	0	0	10	0	0	0	0	0	0	0	0
ASV12054	Bacteria	Proteobacteria	Betaproteobacteria	Burkholderiales	Oxalobacteraceae	NA	0	0	0	0	0	0	0	0	0	10	0	0	0	0	0	0	0	0
ASV12055	Bacteria	Proteobacteria	Betaproteobacteria	Burkholderiales	Burkholderiaceae	Ralstonia	0	0	0	0	0	0	0	0	0	10	0	0	0	0	0	0	0	0
ASV12060	Bacteria	Firmicutes	Bacilli	Bacillales	Alicyclobacillaceae	Tumebacillus	0	0	0	0	0	0	0	0	0	10	0	0	0	0	0	0	0	0
ASV12064	Bacteria	FBP	NA	NA	NA	NA	0	0	0	0	0	0	0	0	0	0	10	0	0	0	0	0	0	0
ASV12067	Bacteria	FBP	NA	NA	NA	NA	0	0	0	0	0	0	0	0	0	0	10	0	0	0	0	0	0	0
ASV12068	Bacteria	Actinobacteria	Rubrobacteria	Rubrobacterales	Rubrobacteriaceae	Rubrobacter	0	0	0	0	0	0	0	0	0	0	10	0	0	0	0	0	0	0
ASV12069	Bacteria	Planctomycetes	Planctomycetacia	Planctomycetales	Planctomycetaceae	Gemmata	0	0	0	0	0	0	0	0	0	0	10	0	0	0	0	0	0	0
ASV12071	Bacteria	Proteobacteria	Betaproteobacteria	Burkholderiales	Comamonadaceae	Hydrogenophaga	0	0	0	0	0	0	0	0	0	0	10	0	0	0	0	0	0	0
ASV12079	Bacteria	Chloroflexi	JG30-KF-CM66	NA	NA	NA	0	0	0	0	0	0	0	0	0	0	10	0	0	0	0	0	0	0
ASV1208	Bacteria	Proteobacteria	Gammaproteobacteria	Enterobacteriales	Enterobacteriaceae	Salmonella	0	0	0	0	0	0	0	0	0	0	54	0	46	0	81	0	0	0
ASV12081	Bacteria	Chloroflexi	TK10	NA	NA	NA	0	0	0	0	0	0	0	0	0	0	10	0	0	0	0	0	0	0
ASV12084	Bacteria	Chloroflexi	NA	NA	NA	NA	0	0	0	0	0	0	0	0	0	0	10	0	0	0	0	0	0	0
ASV12089	Bacteria	Planctomycetes	Planctomycetacia	Planctomycetales	Planctomycetaceae	NA	0	0	0	0	0	0	0	0	0	0	10	0	0	0	0	0	0	0
ASV1209	Bacteria	Cyanobacteria	Cyanobacteria	SubsectionIII	FamilyI	Microcoleus	0	0	0	0	0	0	0	0	0	0	127	0	0	54	0	0	0	0
ASV12090	Bacteria	NA	NA	NA	NA	NA	0	0	0	0	0	0	0	0	0	0	10	0	0	0	0	0	0	0
ASV12091	Bacteria	Actinobacteria	NA	NA	NA	NA	0	0	0	0	0	0	0	0	0	0	10	0	0	0	0	0	0	0
ASV12094	Bacteria	Proteobacteria	Alphaproteobacteria	Rhodobacterales	Rhodobacteraceae	Rubellimicrobium	0	0	0	0	0	0	0	0	0	0	10	0	0	0	0	0	0	0
ASV12097	Bacteria	Proteobacteria	Alphaproteobacteria	Rhodospirillales	Acetobacteraceae	Rubritepida	0	0	0	0	0	0	0	0	0	0	10	0	0	0	0	0	0	0
ASV12098	Bacteria	Firmicutes	Clostridia	Clostridiales	Clostridiaceae_4	NA	0	0	0	0	0	0	0	0	0	0	10	0	0	0	0	0	0	0
ASV1210	Bacteria	Cyanobacteria	Cyanobacteria	NA	NA	NA	0	0	0	0	0	0	0	0	0	0	0	0	0	107	0	74	0	0
ASV12101	Bacteria	NA	NA	NA	NA	NA	0	0	0	0	0	0	0	0	0	0	10	0	0	0	0	0	0	0
ASV12102	Bacteria	Actinobacteria	Rubrobacteria	Rubrobacterales	Rubrobacteriaceae	Rubrobacter	0	0	0	0	0	0	0	0	0	0	10	0	0	0	0	0	0	0
ASV12103	Bacteria	Bacteroidetes	Sphingobacteriia	Sphingobacteriales	Chitinophagaceae	Flavisolibacter	0	0	0	0	0	0	0	0	0	0	10	0	0	0	0	0	0	0
ASV12105	Bacteria	Proteobacteria	Gammaproteobacteria	Enterobacteriales	Enterobacteriaceae	Esherichica/Shigella	0	0	0	0	0	0	0	0	0	0	10	0	0	0	0	0	0	0
ASV12106	Bacteria	Actinobacteria	Actinobacteria	Kineosporiales	Kineosporiaceae	NA	0	0	0	0	0	0	0	0	0	0	10	0	0	0	0	0	0	0
ASV12107	Bacteria	Bacteroidetes	Cytophagia	Cytophagales	Cytophagaceae	Hymenobacter	0	0	0	0	0	0	0	0	0	0	10	0	0	0	0	0	0	0
ASV12108	Bacteria	Firmicutes	Bacilli	Bacillales	Alicyclobacillaceae	Tumebacillus	0	0	0	0	0	0	0	0	0	0	10	0	0	0	0	0	0	0
ASV12109	Bacteria	Deinococcus-Thermus	Deinococci	Deinococcales	Deinococcaceae	Deinococcus	0	0	0	0	0	0	0	0	0	0	10	0	0	0	0	0	0	0
ASV12110	Bacteria	Deinococcus-Thermus	Deinococci	Deinococcales	Deinococcaceae	Deinococcus	0	0	0	0	0	0	0	0	0	0	10	0	0	0	0	0	0	0
ASV12113	Bacteria	Firmicutes	Bacilli	Bacillales	Paenibacillaceae	Paenibacillus	0	0	0	0	0	0	0	0	0	0	10	0	0	0	0	0	0	0
ASV12116	Bacteria	Deinococcus-Thermus	Deinococci	Deinococcales	Deinococcaceae	Deinococcus	0	0	0	0	0	0	0	0	0	0	10	0	0	0	0	0	0	0
ASV12119	Bacteria	Planctomycetes	Phycisphaerae	Tepidisphaerales	Tepidisphaeraceae	NA	0	0	0	0	0	0	0	0	0	0	10	0	0	0	0	0	0	0
ASV12121	Bacteria	Proteobacteria	Alphaproteobacteria	NA	NA	NA	0	0	0	0	0	0	0	0	0	0	10	0	0	0	0	0	0	0
ASV12123	Bacteria	Proteobacteria	Gammaproteobacteria	Enterobacteriales	Enterobacteriaceae	Esherichica/Shigella	0	0	0	0	0	0	0	0	0	0	10	0	0	0	0	0	0	0
ASV12124	Bacteria	Proteobacteria	Betaproteobacteria	Rhodocyclales	Rhodocyclaceae	Dechlorobacter	0	0	0	0	0	0	0	0	0	0	10	0	0	0	0	0	0	0
ASV12125	Bacteria	Cyanobacteria	Cyanobacteria	SubsectionIII	FamilyI	NA	0	0	0	0	0	0	0	0	0	0	10	0	0	0	0	0	0	0
ASV1213	Bacteria	Proteobacteria	Alphaproteobacteria	Rhodospirillales	Rhodospirillaceae	Nitrospirillum	0	0	0	0	0	0	0	0	0	0	180	0	0	0	0	0	0	0
ASV12133	Bacteria	Proteobacteria	Deltaproteobacteria	Myxococcales	NA	NA	0	0	0	0	0	0	0	0	0	0	0	10	0	0	0	0	0	0
ASV12138	Bacteria	Bacteroidetes	Sphingobacteriia	Sphingobacteriales	Chitinophagaceae	Cnuella	0	0	0	0	0	0	0	0	0	0	0	10	0	0	0	0	0	0
ASV12139	Bacteria	Bacteroidetes	NA	NA	NA	NA	0	0	0	0	0	0	0	0	0	0	0	10	0	0	0	0	0	0
ASV1214	Bacteria	Planctomycetes	Planctomycetacia	Planctomycetales	Planctomycetaceae	NA	0	0	0	0	0	0	0	0	0	0	0	80	0	0	100	0	0	0
ASV12142	Bacteria	Bacteroidetes	Cytophagia	Cytophagales	Cytophagaceae	Sporocytophaga	0	0	0	0	0	0	0	0	0	0	0	10	0	0	0	0	0	0
ASV12146	Bacteria	Bacteroidetes	Sphingobacteriia	Sphingobacteriales	Chitinophagaceae	Segetibacter	0	0	0	0	0	0	0	0	0	0	0	10	0	0	0	0	0	0
ASV12147	Bacteria	Bacteroidetes	Cytophagia	Cytophagales	Cytophagaceae	Rhodocytophaga	0	0	0	0	0	0	0	0	0	0	0	10	0	0	0	0	0	0
ASV12148	Bacteria	Actinobacteria	Actinobacteria	NA	NA	NA	0	0	0	0	0	0	0	0	0	0	0	10	0	0	0	0	0	0
ASV12149	Bacteria	Deinococcus-Thermus	Deinococci	Deinococcales	Deinococcaceae	Deinococcus	0	0	0	0	0	0	0	0	0	0	0	10	0	0	0	0	0	0
ASV12152	Bacteria	NA	NA	NA	NA	NA	0	0	0	0	0	0	0	0	0	0	0	10	0	0	0	0	0	0
ASV12155	Bacteria	NA	NA	NA	NA	NA	0	0	0	0	0	0	0	0	0	0	0	10	0	0	0	0	0	0
ASV12159	Bacteria	Proteobacteria	Gammaproteobacteria	Enterobacteriales	Enterobacteriaceae	Esherichica/Shigella	0	0	0	0	0	0	0	0	0	0	0	10	0	0	0	0	0	0
ASV1216	Bacteria	Cyanobacteria	Cyanobacteria	NA	NA	NA	0	0	0	0	0	0	0	0	0	0	0	0	0	180	0	0	0	0
ASV12163	Bacteria	Chloroflexi	Chloroflexia	Kallotenuales	AKIW781	NA	0	0	0	0	0	0	0	0	0	0	0	10	0	0	0	0	0	0
ASV12164	Bacteria	Bacteroidetes	Cytophagia	Cytophagales	Cytophagaceae	Rhodocytophaga	0	0	0	0	0	0	0	0	0	0	0	10	0	0	0	0	0	0
ASV12166	Bacteria	Acidobacteria	Blastocatellia	Blastocatellales	Blastocatellaceae_(Subgroup_4)	RB41	0	0	0	0	0	0	0	0	0	0	0	10	0	0	0	0	0	0
ASV12167	Bacteria	Proteobacteria	Gammaproteobacteria	Enterobacteriales	Enterobacteriaceae	Salmonella	0	0	0	0	0	0	0	0	0	0	0	10	0	0	0	0	0	0
ASV12169	Bacteria	Planctomycetes	Planctomycetacia	Planctomycetales	Planctomycetaceae	NA	0	0	0	0	0	0	0	0	0	0	0	10	0	0	0	0	0	0
ASV12170	Bacteria	Actinobacteria	Thermoleophilia	Solirubrobacterales	Parviterribacteraceae	Parviterribacter	0	0	0	0	0	0	0	0	0	0	0	10	0	0	0	0	0	0
ASV12172	Bacteria	Firmicutes	Bacilli	Bacillales	Alicyclobacillaceae	Tumebacillus	0	0	0	0	0	0	0	0	0	0	0	10	0	0	0	0	0	0
ASV12173	Bacteria	Planctomycetes	Planctomycetacia	Planctomycetales	Planctomycetaceae	Gemmata	0	0	0	0	0	0	0	0	0	0	0	10	0	0	0	0	0	0
ASV12176	Bacteria	Proteobacteria	Betaproteobacteria	Burkholderiales	Comamonadaceae	Ramlibacter	0	0	0	0	0	0	0	0	0	0	0	10	0	0	0	0	0	0
ASV12177	Bacteria	Proteobacteria	Alphaproteobacteria	Rickettsiales	Mitochondria	NA	0	0	0	0	0	0	0	0	0	0	0	10	0	0	0	0	0	0
ASV12178	Bacteria	Proteobacteria	Betaproteobacteria	Burkholderiales	Oxalobacteraceae	Collimonas	0	0	0	0	0	0	0	0	0	0	0	10	0	0	0	0	0	0
ASV12181	Bacteria	Planctomycetes	Planctomycetacia	Planctomycetales	Planctomycetaceae	Planctomyces	0	0	0	0	0	0	0	0	0	0	0	10	0	0	0	0	0	0
ASV12182	Bacteria	Firmicutes	Bacilli	Bacillales	Alicyclobacillaceae	Tumebacillus	0	0	0	0	0	0	0	0	0	0	0	10	0	0	0	0	0	0
ASV12193	Bacteria	Planctomycetes	vadinHA49	NA	NA	NA	0	0	0	0	0	0	0	0	0	0	0	0	10	0	0	0	0	0
ASV12196	Bacteria	Planctomycetes	vadinHA49	NA	NA	NA	0	0	0	0	0	0	0	0	0	0	0	0	10	0	0	0	0	0
ASV12201	Bacteria	Planctomycetes	vadinHA49	NA	NA	NA	0	0	0	0	0	0	0	0	0	0	0	0	10	0	0	0	0	0
ASV12203	Bacteria	Proteobacteria	Alphaproteobacteria	Rhodospirillales	Acetobacteraceae	NA	0	0	0	0	0	0	0	0	0	0	0	0	10	0	0	0	0	0
ASV12204	Bacteria	Bacteroidetes	Cytophagia	Cytophagales	Cytophagaceae	Hymenobacter	0	0	0	0	0	0	0	0	0	0	0	0	10	0	0	0	0	0
ASV12206	Bacteria	Proteobacteria	Gammaproteobacteria	Enterobacteriales	Enterobacteriaceae	Esherichica/Shigella	0	0	0	0	0	0	0	0	0	0	0	0	10	0	0	0	0	0
ASV12209	Bacteria	Planctomycetes	Planctomycetacia	Planctomycetales	Planctomycetaceae	Gemmata	0	0	0	0	0	0	0	0	0	0	0	0	10	0	0	0	0	0
ASV12211	Bacteria	Proteobacteria	Alphaproteobacteria	Rhizobiales	Methylobacteriaceae	Methylobacterium	0	0	0	0	0	0	0	0	0	0	0	0	10	0	0	0	0	0
ASV12212	Bacteria	Actinobacteria	Actinobacteria	Micromonosporales	Micromonosporaceae	NA	0	0	0	0	0	0	0	0	0	0	0	0	10	0	0	0	0	0
ASV12215	Bacteria	Proteobacteria	Betaproteobacteria	Burkholderiales	Oxalobacteraceae	NA	0	0	0	0	0	0	0	0	0	0	0	0	10	0	0	0	0	0
ASV12216	Bacteria	Planctomycetes	Planctomycetacia	Planctomycetales	Planctomycetaceae	Gemmata	0	0	0	0	0	0	0	0	0	0	0	0	10	0	0	0	0	0
ASV12219	Bacteria	NA	NA	NA	NA	NA	0	0	0	0	0	0	0	0	0	0	0	0	10	0	0	0	0	0
ASV1222	Bacteria	Planctomycetes	Phycisphaerae	Tepidisphaerales	Tepidisphaeraceae	NA	0	0	0	0	0	0	0	0	0	0	0	179	0	0	0	0	0	0
ASV12220	Bacteria	Proteobacteria	Gammaproteobacteria	Enterobacteriales	Enterobacteriaceae	Esherichica/Shigella	0	0	0	0	0	0	0	0	0	0	0	0	10	0	0	0	0	0
ASV12221	Bacteria	Planctomycetes	Planctomycetacia	Planctomycetales	Planctomycetaceae	NA	0	0	0	0	0	0	0	0	0	0	0	0	10	0	0	0	0	0
ASV12222	Bacteria	Proteobacteria	Gammaproteobacteria	Enterobacteriales	Enterobacteriaceae	Esherichica/Shigella	0	0	0	0	0	0	0	0	0	0	0	0	10	0	0	0	0	0
ASV12224	Bacteria	Actinobacteria	Actinobacteria	Propionibacteriales	Nocardioidaceae	NA	0	0	0	0	0	0	0	0	0	0	0	0	10	0	0	0	0	0
ASV12226	Bacteria	Cyanobacteria	Cyanobacteria	SubsectionIII	FamilyI	Microcoleus	0	0	0	0	0	0	0	0	0	0	0	0	10	0	0	0	0	0
ASV12230	Bacteria	Proteobacteria	Deltaproteobacteria	Myxococcales	Myxococcaceae	NA	0	0	0	0	0	0	0	0	0	0	0	0	10	0	0	0	0	0
ASV12231	Bacteria	Firmicutes	Bacilli	Bacillales	Alicyclobacillaceae	Tumebacillus	0	0	0	0	0	0	0	0	0	0	0	0	10	0	0	0	0	0
ASV12232	Bacteria	Proteobacteria	Gammaproteobacteria	Enterobacteriales	Enterobacteriaceae	Esherichica/Shigella	0	0	0	0	0	0	0	0	0	0	0	0	10	0	0	0	0	0
ASV12233	Bacteria	Planctomycetes	vadinHA49	NA	NA	NA	0	0	0	0	0	0	0	0	0	0	0	0	10	0	0	0	0	0
ASV12237	Bacteria	Firmicutes	Bacilli	Bacillales	Bacillaceae	NA	0	0	0	0	0	0	0	0	0	0	0	0	10	0	0	0	0	0
ASV12238	Bacteria	Bacteroidetes	Cytophagia	Cytophagales	Cytophagaceae	Rhodocytophaga	0	0	0	0	0	0	0	0	0	0	0	0	10	0	0	0	0	0
ASV12239	Bacteria	Actinobacteria	Acidimicrobiia	Acidimicrobiales	NA	NA	0	0	0	0	0	0	0	0	0	0	0	0	10	0	0	0	0	0
ASV1224	Bacteria	Proteobacteria	Gammaproteobacteria	Enterobacteriales	Enterobacteriaceae	NA	0	0	0	0	0	0	0	0	0	0	0	93	0	0	0	0	86	0
ASV12240	Bacteria	Planctomycetes	Planctomycetacia	Planctomycetales	Planctomycetaceae	NA	0	0	0	0	0	0	0	0	0	0	0	0	10	0	0	0	0	0
ASV12248	Bacteria	Chloroflexi	Thermomicrobia	JG30-KF-CM45	NA	NA	0	0	0	0	0	0	0	0	0	0	0	0	0	10	0	0	0	0
ASV12254	Bacteria	Chloroflexi	Thermomicrobia	JG30-KF-CM45	NA	NA	0	0	0	0	0	0	0	0	0	0	0	0	0	10	0	0	0	0
ASV12256	Bacteria	Proteobacteria	Alphaproteobacteria	Rhodospirillales	Acetobacteraceae	Craurococcus	0	0	0	0	0	0	0	0	0	0	0	0	0	10	0	0	0	0
ASV12257	Bacteria	Proteobacteria	Alphaproteobacteria	Rhodobacterales	Rhodobacteraceae	Rubellimicrobium	0	0	0	0	0	0	0	0	0	0	0	0	0	10	0	0	0	0
ASV12258	Bacteria	Proteobacteria	Deltaproteobacteria	Myxococcales	Archangiaceae	Archangium	0	0	0	0	0	0	0	0	0	0	0	0	0	10	0	0	0	0
ASV12259	Bacteria	NA	NA	NA	NA	NA	0	0	0	0	0	0	0	0	0	0	0	0	0	10	0	0	0	0
ASV12262	Bacteria	Proteobacteria	Deltaproteobacteria	Myxococcales	NA	NA	0	0	0	0	0	0	0	0	0	0	0	0	0	10	0	0	0	0
ASV12265	Bacteria	Gemmatimonadetes	Gemmatimonadetes	Gemmatimonadales	Gemmatimonadaceae	NA	0	0	0	0	0	0	0	0	0	0	0	0	0	10	0	0	0	0
ASV12268	Bacteria	Proteobacteria	Gammaproteobacteria	Enterobacteriales	Enterobacteriaceae	Salmonella	0	0	0	0	0	0	0	0	0	0	0	0	0	10	0	0	0	0
ASV12269	Bacteria	Proteobacteria	Gammaproteobacteria	Pseudomonadales	Pseudomonadaceae	Pseudomonas	0	0	0	0	0	0	0	0	0	0	0	0	0	10	0	0	0	0
ASV12270	Bacteria	Firmicutes	Bacilli	Bacillales	Bacillaceae	Bacillus	0	0	0	0	0	0	0	0	0	0	0	0	0	10	0	0	0	0
ASV12271	Bacteria	Proteobacteria	Alphaproteobacteria	Rhodobacterales	Rhodobacteraceae	Rubellimicrobium	0	0	0	0	0	0	0	0	0	0	0	0	0	10	0	0	0	0
ASV12275	Bacteria	Planctomycetes	Phycisphaerae	Tepidisphaerales	Tepidisphaeraceae	NA	0	0	0	0	0	0	0	0	0	0	0	0	0	10	0	0	0	0
ASV12276	Bacteria	FBP	NA	NA	NA	NA	0	0	0	0	0	0	0	0	0	0	0	0	0	10	0	0	0	0
ASV12279	Bacteria	Firmicutes	Bacilli	Bacillales	Alicyclobacillaceae	Tumebacillus	0	0	0	0	0	0	0	0	0	0	0	0	0	10	0	0	0	0
ASV1228	Bacteria	Chloroflexi	Thermomicrobia	JG30-KF-CM45	NA	NA	0	0	0	0	0	0	0	0	0	0	71	91	0	0	16	0	0	0
ASV1229	Bacteria	Proteobacteria	Gammaproteobacteria	Enterobacteriales	Enterobacteriaceae	Salmonella	0	0	0	0	0	0	0	0	0	0	0	51	0	120	0	0	0	7
ASV12290	Bacteria	NA	NA	NA	NA	NA	0	0	0	0	0	0	0	0	0	0	0	0	0	0	10	0	0	0
ASV12293	Bacteria	Planctomycetes	Planctomycetacia	Planctomycetales	Planctomycetaceae	NA	0	0	0	0	0	0	0	0	0	0	0	0	0	0	10	0	0	0
ASV12294	Bacteria	Proteobacteria	Gammaproteobacteria	Enterobacteriales	Enterobacteriaceae	Esherichica/Shigella	0	0	0	0	0	0	0	0	0	0	0	0	0	0	10	0	0	0
ASV12296	Bacteria	Verrucomicrobia	Spartobacteria	Chthoniobacterales	DA101_soil_group	NA	0	0	0	0	0	0	0	0	0	0	0	0	0	0	10	0	0	0
ASV12297	Bacteria	Bacteroidetes	Sphingobacteriia	Sphingobacteriales	Chitinophagaceae	Flavisolibacter	0	0	0	0	0	0	0	0	0	0	0	0	0	0	10	0	0	0
ASV12299	Bacteria	Cyanobacteria	Cyanobacteria	SubsectionII	FamilyII	Chroococcidiopsis	0	0	0	0	0	0	0	0	0	0	0	0	0	0	10	0	0	0
ASV123	Bacteria	Cyanobacteria	Cyanobacteria	SubsectionIII	FamilyI	Microcoleus	0	0	0	0	0	0	0	0	0	164	421	163	0	442	0	0	0	0
ASV12302	Bacteria	Planctomycetes	Planctomycetacia	Planctomycetales	Planctomycetaceae	NA	0	0	0	0	0	0	0	0	0	0	0	0	0	0	10	0	0	0
ASV12303	Bacteria	Actinobacteria	Rubrobacteria	Rubrobacterales	Rubrobacteriaceae	Rubrobacter	0	0	0	0	0	0	0	0	0	0	0	0	0	0	10	0	0	0
ASV12310	Bacteria	Chloroflexi	NA	NA	NA	NA	0	0	0	0	0	0	0	0	0	0	0	0	0	0	10	0	0	0
ASV12312	Bacteria	Firmicutes	Clostridia	Clostridiales	Peptostreptococcaceae	Sporacetigenium	0	0	0	0	0	0	0	0	0	0	0	0	0	0	10	0	0	0
ASV12313	Bacteria	Planctomycetes	Planctomycetacia	Planctomycetales	Planctomycetaceae	NA	0	0	0	0	0	0	0	0	0	0	0	0	0	0	10	0	0	0
ASV12316	Bacteria	Bacteroidetes	Sphingobacteriia	Sphingobacteriales	Chitinophagaceae	NA	0	0	0	0	0	0	0	0	0	0	0	0	0	0	10	0	0	0
ASV12317	Bacteria	Deinococcus-Thermus	Deinococci	Deinococcales	Deinococcaceae	Deinococcus	0	0	0	0	0	0	0	0	0	0	0	0	0	0	10	0	0	0
ASV12318	Bacteria	Proteobacteria	Alphaproteobacteria	Rhodobacterales	Rhodobacteraceae	Rubellimicrobium	0	0	0	0	0	0	0	0	0	0	0	0	0	0	10	0	0	0
ASV12323	Bacteria	Armatimonadetes	Armatimonadia	Armatimonadales	NA	NA	0	0	0	0	0	0	0	0	0	0	0	0	0	0	10	0	0	0
ASV12324	Bacteria	Proteobacteria	Alphaproteobacteria	Rhizobiales	NA	NA	0	0	0	0	0	0	0	0	0	0	0	0	0	0	10	0	0	0
ASV12325	Bacteria	Proteobacteria	Betaproteobacteria	Burkholderiales	Oxalobacteraceae	Paucimonas	0	0	0	0	0	0	0	0	0	0	0	0	0	0	10	0	0	0
ASV12326	Bacteria	Proteobacteria	Deltaproteobacteria	Myxococcales	Haliangiaceae	Haliangium	0	0	0	0	0	0	0	0	0	0	0	0	0	0	10	0	0	0
ASV12327	Bacteria	Firmicutes	Bacilli	Bacillales	Alicyclobacillaceae	Tumebacillus	0	0	0	0	0	0	0	0	0	0	0	0	0	0	10	0	0	0
ASV12331	Bacteria	Cyanobacteria	Cyanobacteria	SubsectionIII	FamilyI	NA	0	0	0	0	0	0	0	0	0	0	0	0	0	0	10	0	0	0
ASV12333	Bacteria	Bacteroidetes	Cytophagia	Cytophagales	Cytophagaceae	Hymenobacter	0	0	0	0	0	0	0	0	0	0	0	0	0	0	0	10	0	0
ASV12341	Bacteria	Proteobacteria	Deltaproteobacteria	Myxococcales	Archangiaceae	NA	0	0	0	0	0	0	0	0	0	0	0	0	0	0	0	10	0	0
ASV12342	Bacteria	Cyanobacteria	Cyanobacteria	SubsectionIII	FamilyI	NA	0	0	0	0	0	0	0	0	0	0	0	0	0	0	0	10	0	0
ASV12343	Bacteria	Proteobacteria	Betaproteobacteria	Burkholderiales	Comamonadaceae	NA	0	0	0	0	0	0	0	0	0	0	0	0	0	0	0	10	0	0
ASV12346	Bacteria	Bacteroidetes	Cytophagia	Cytophagales	Cytophagaceae	Hymenobacter	0	0	0	0	0	0	0	0	0	0	0	0	0	0	0	10	0	0
ASV12348	Bacteria	Firmicutes	Bacilli	Bacillales	Bacillaceae	Bacillus	0	0	0	0	0	0	0	0	0	0	0	0	0	0	0	10	0	0
ASV1235	Bacteria	Cyanobacteria	Cyanobacteria	SubsectionIII	FamilyI	Microcoleus	0	0	0	0	0	0	0	0	0	0	118	59	0	0	0	0	0	0
ASV12350	Bacteria	Bacteroidetes	Cytophagia	Cytophagales	Cytophagaceae	Hymenobacter	0	0	0	0	0	0	0	0	0	0	0	0	0	0	0	10	0	0
ASV12354	Bacteria	Planctomycetes	Planctomycetacia	Planctomycetales	Planctomycetaceae	Singulisphaera	0	0	0	0	0	0	0	0	0	0	0	0	0	0	0	10	0	0
ASV12357	Bacteria	Proteobacteria	Alphaproteobacteria	Rhodospirillales	Acetobacteraceae	Rubritepida	0	0	0	0	0	0	0	0	0	0	0	0	0	0	0	10	0	0
ASV1236	Bacteria	Cyanobacteria	Cyanobacteria	SubsectionIII	FamilyI	NA	0	0	0	0	0	0	0	0	0	0	53	0	37	60	0	0	27	0
ASV12366	Bacteria	Cyanobacteria	Cyanobacteria	NA	NA	NA	0	0	0	0	0	0	0	0	0	0	0	0	0	0	0	0	10	0
ASV12373	Bacteria	Acidobacteria	Blastocatellia	Blastocatellales	Blastocatellaceae_(Subgroup_4)	RB41	0	0	0	0	0	0	0	0	0	0	0	0	0	0	0	0	10	0
ASV12374	Bacteria	Firmicutes	Bacilli	Lactobacillales	Lactobacillaceae	Lactobacillus	0	0	0	0	0	0	0	0	0	0	0	0	0	0	0	0	10	0
ASV12376	Bacteria	Actinobacteria	Actinobacteria	Propionibacteriales	Nocardioidaceae	Marmoricola	0	0	0	0	0	0	0	0	0	0	0	0	0	0	0	0	10	0
ASV12377	Bacteria	Gemmatimonadetes	Gemmatimonadetes	Gemmatimonadales	Gemmatimonadaceae	Gemmatirosa	0	0	0	0	0	0	0	0	0	0	0	0	0	0	0	0	10	0
ASV12378	Bacteria	Proteobacteria	Gammaproteobacteria	Enterobacteriales	Enterobacteriaceae	NA	0	0	0	0	0	0	0	0	0	0	0	0	0	0	0	0	10	0
ASV12382	Bacteria	Planctomycetes	Planctomycetacia	Planctomycetales	Planctomycetaceae	Gemmata	0	0	0	0	0	0	0	0	0	0	0	0	0	0	0	0	10	0
ASV12386	Bacteria	Cyanobacteria	Cyanobacteria	SubsectionIII	FamilyI	Microcoleus	0	0	0	0	0	0	0	0	0	0	0	0	0	0	0	0	0	10
ASV1239	Bacteria	Cyanobacteria	Cyanobacteria	SubsectionIII	FamilyI	Microcoleus	0	0	0	0	0	0	0	0	0	0	0	46	0	0	131	0	0	0
ASV12394	Bacteria	Cyanobacteria	Cyanobacteria	SubsectionIII	FamilyI	Microcoleus	0	0	0	0	0	0	0	0	0	0	0	0	0	0	0	0	0	10
ASV12396	Bacteria	Firmicutes	Bacilli	Bacillales	Planococcaceae	Planomicrobium	0	0	0	0	0	0	0	0	0	0	0	0	0	0	0	0	0	10
ASV12397	Bacteria	Actinobacteria	Actinobacteria	Propionibacteriales	Propionibacteriaceae	Propionibacterium	0	0	0	0	0	0	0	0	0	9	0	0	0	0	0	0	0	0
ASV1240	Bacteria	Cyanobacteria	Cyanobacteria	SubsectionIII	FamilyI	Microcoleus	0	0	0	0	0	0	0	0	0	32	0	0	0	0	98	46	0	0
ASV12403	Bacteria	Proteobacteria	Deltaproteobacteria	Myxococcales	Archangiaceae	Archangium	0	0	0	0	0	0	0	0	0	9	0	0	0	0	0	0	0	0
ASV12409	Bacteria	Armatimonadetes	Armatimonadia	Armatimonadales	NA	NA	0	0	0	0	0	0	0	0	0	9	0	0	0	0	0	0	0	0
ASV12414	Bacteria	Chloroflexi	NA	NA	NA	NA	0	0	0	0	0	0	0	0	0	9	0	0	0	0	0	0	0	0
ASV12416	Bacteria	Acidobacteria	Solibacteres	Solibacterales	Solibacteraceae_(Subgroup_3)	Bryobacter	0	0	0	0	0	0	0	0	0	9	0	0	0	0	0	0	0	0
ASV12418	Bacteria	Actinobacteria	Actinobacteria	Frankiales	NA	NA	0	0	0	0	0	0	0	0	0	9	0	0	0	0	0	0	0	0
ASV12419	Bacteria	Chloroflexi	Thermomicrobia	JG30-KF-CM45	NA	NA	0	0	0	0	0	0	0	0	0	9	0	0	0	0	0	0	0	0
ASV12421	Bacteria	Proteobacteria	Betaproteobacteria	Burkholderiales	Comamonadaceae	Candidatus_Symbiobacter	0	0	0	0	0	0	0	0	0	9	0	0	0	0	0	0	0	0
ASV12422	Bacteria	Bacteroidetes	Cytophagia	Cytophagales	NA	NA	0	0	0	0	0	0	0	0	0	9	0	0	0	0	0	0	0	0
ASV12423	Bacteria	Planctomycetes	Planctomycetacia	Planctomycetales	Planctomycetaceae	Isosphaera	0	0	0	0	0	0	0	0	0	9	0	0	0	0	0	0	0	0
ASV12424	Bacteria	Proteobacteria	Deltaproteobacteria	Myxococcales	Archangiaceae	NA	0	0	0	0	0	0	0	0	0	9	0	0	0	0	0	0	0	0
ASV12429	Bacteria	Proteobacteria	Gammaproteobacteria	Enterobacteriales	Enterobacteriaceae	Esherichica/Shigella	0	0	0	0	0	0	0	0	0	6	0	0	0	0	0	3	0	0
ASV1243	Bacteria	Firmicutes	Bacilli	Bacillales	Alicyclobacillaceae	Tumebacillus	0	0	0	0	0	0	0	0	0	0	0	176	0	0	0	0	0	0
ASV12430	Bacteria	Actinobacteria	Rubrobacteria	Rubrobacterales	Rubrobacteriaceae	Rubrobacter	0	0	0	0	0	0	0	0	0	9	0	0	0	0	0	0	0	0
ASV12433	Bacteria	Firmicutes	Bacilli	Bacillales	Bacillaceae	NA	0	0	0	0	0	0	0	0	0	9	0	0	0	0	0	0	0	0
ASV12434	Bacteria	Proteobacteria	Betaproteobacteria	Burkholderiales	Oxalobacteraceae	Massilia	0	0	0	0	0	0	0	0	0	9	0	0	0	0	0	0	0	0
ASV12439	Bacteria	Gemmatimonadetes	Gemmatimonadetes	Gemmatimonadales	Gemmatimonadaceae	Gemmatirosa	0	0	0	0	0	0	0	0	0	9	0	0	0	0	0	0	0	0
ASV12441	Bacteria	Proteobacteria	Gammaproteobacteria	Pseudomonadales	Pseudomonadaceae	Pseudomonas	0	0	0	0	0	0	0	0	0	9	0	0	0	0	0	0	0	0
ASV12455	Bacteria	Proteobacteria	Gammaproteobacteria	Enterobacteriales	Enterobacteriaceae	Esherichica/Shigella	0	0	0	0	0	0	0	0	0	0	9	0	0	0	0	0	0	0
ASV12459	Bacteria	Armatimonadetes	Armatimonadia	Armatimonadales	NA	NA	0	0	0	0	0	0	0	0	0	0	9	0	0	0	0	0	0	0
ASV1246	Bacteria	Cyanobacteria	Cyanobacteria	NA	NA	NA	0	0	0	0	0	0	0	0	0	0	0	0	0	176	0	0	0	0
ASV12460	Bacteria	Firmicutes	Bacilli	Bacillales	Alicyclobacillaceae	Tumebacillus	0	0	0	0	0	0	0	0	0	0	9	0	0	0	0	0	0	0
ASV12463	Bacteria	NA	NA	NA	NA	NA	0	0	0	0	0	0	0	0	0	0	9	0	0	0	0	0	0	0
ASV12464	Bacteria	Firmicutes	Clostridia	Clostridiales	Peptostreptococcaceae	NA	0	0	0	0	0	0	0	0	0	0	9	0	0	0	0	0	0	0
ASV12469	Bacteria	Gemmatimonadetes	Longimicrobia	Longimicrobiales	Longimicrobiaceae	Longimicrobium	0	0	0	0	0	0	0	0	0	0	9	0	0	0	0	0	0	0
ASV12470	Bacteria	FBP	NA	NA	NA	NA	0	0	0	0	0	0	0	0	0	0	9	0	0	0	0	0	0	0
ASV12473	Bacteria	Firmicutes	Clostridia	Clostridiales	Peptococcaceae	Thermincola	0	0	0	0	0	0	0	0	0	0	9	0	0	0	0	0	0	0
ASV12474	Bacteria	Gemmatimonadetes	Longimicrobia	Longimicrobiales	Longimicrobiaceae	NA	0	0	0	0	0	0	0	0	0	0	9	0	0	0	0	0	0	0
ASV12475	Bacteria	Planctomycetes	Planctomycetacia	Planctomycetales	Planctomycetaceae	NA	0	0	0	0	0	0	0	0	0	0	9	0	0	0	0	0	0	0
ASV12477	Bacteria	NA	NA	NA	NA	NA	0	0	0	0	0	0	0	0	0	0	9	0	0	0	0	0	0	0
ASV1248	Bacteria	Cyanobacteria	Cyanobacteria	SubsectionIII	FamilyI	Microcoleus	0	0	0	0	0	0	0	0	0	0	175	0	0	0	0	0	0	0
ASV12481	Bacteria	Bacteroidetes	Sphingobacteriia	Sphingobacteriales	Chitinophagaceae	Cnuella	0	0	0	0	0	0	0	0	0	0	9	0	0	0	0	0	0	0
ASV12488	Bacteria	Acidobacteria	Blastocatellia	Blastocatellales	Blastocatellaceae_(Subgroup_4)	RB41	0	0	0	0	0	0	0	0	0	0	9	0	0	0	0	0	0	0
ASV12489	Bacteria	Actinobacteria	Actinobacteria	Propionibacteriales	Nocardioidaceae	Marmoricola	0	0	0	0	0	0	0	0	0	0	9	0	0	0	0	0	0	0
ASV12491	Bacteria	Firmicutes	Clostridia	Clostridiales	Peptococcaceae	Desulfotomaculum	0	0	0	0	0	0	0	0	0	0	9	0	0	0	0	0	0	0
ASV12493	Bacteria	Chloroflexi	NA	NA	NA	NA	0	0	0	0	0	0	0	0	0	0	9	0	0	0	0	0	0	0
ASV12497	Bacteria	Firmicutes	Clostridia	Clostridiales	Family_XVIII	NA	0	0	0	0	0	0	0	0	0	0	9	0	0	0	0	0	0	0
ASV12498	Bacteria	Chloroflexi	TK10	NA	NA	NA	0	0	0	0	0	0	0	0	0	0	9	0	0	0	0	0	0	0
ASV12499	Bacteria	Bacteroidetes	Cytophagia	Cytophagales	NA	NA	0	0	0	0	0	0	0	0	0	0	9	0	0	0	0	0	0	0
ASV1250	Bacteria	Proteobacteria	Gammaproteobacteria	Enterobacteriales	Enterobacteriaceae	Salmonella	0	0	0	0	0	0	0	0	0	0	0	0	0	175	0	0	0	0
ASV12500	Bacteria	Bacteroidetes	Sphingobacteriia	Sphingobacteriales	Chitinophagaceae	Cnuella	0	0	0	0	0	0	0	0	0	0	9	0	0	0	0	0	0	0
ASV12501	Bacteria	Bacteroidetes	NA	NA	NA	NA	0	0	0	0	0	0	0	0	0	0	9	0	0	0	0	0	0	0
ASV12502	Bacteria	Proteobacteria	Alphaproteobacteria	Rhizobiales	P-102	NA	0	0	0	0	0	0	0	0	0	0	9	0	0	0	0	0	0	0
ASV12506	Bacteria	Chloroflexi	Chloroflexia	Kallotenuales	NA	NA	0	0	0	0	0	0	0	0	0	0	9	0	0	0	0	0	0	0
ASV12507	Bacteria	Proteobacteria	Gammaproteobacteria	Enterobacteriales	Enterobacteriaceae	Salmonella	0	0	0	0	0	0	0	0	0	0	9	0	0	0	0	0	0	0
ASV12508	Bacteria	Planctomycetes	Phycisphaerae	Tepidisphaerales	Tepidisphaeraceae	Tepidisphaera	0	0	0	0	0	0	0	0	0	0	9	0	0	0	0	0	0	0
ASV12509	Bacteria	Firmicutes	Clostridia	NA	NA	NA	0	0	0	0	0	0	0	0	0	0	9	0	0	0	0	0	0	0
ASV12510	Bacteria	Actinobacteria	Actinobacteria	NA	NA	NA	0	0	0	0	0	0	0	0	0	0	9	0	0	0	0	0	0	0
ASV12511	Bacteria	Proteobacteria	Betaproteobacteria	Burkholderiales	Comamonadaceae	Aquabacterium	0	0	0	0	0	0	0	0	0	0	9	0	0	0	0	0	0	0
ASV12512	Bacteria	Actinobacteria	Rubrobacteria	Rubrobacterales	Rubrobacteriaceae	Rubrobacter	0	0	0	0	0	0	0	0	0	0	9	0	0	0	0	0	0	0
ASV12514	Bacteria	Chloroflexi	Chloroflexia	Kallotenuales	AKIW781	NA	0	0	0	0	0	0	0	0	0	0	9	0	0	0	0	0	0	0
ASV12515	Bacteria	Proteobacteria	Gammaproteobacteria	Enterobacteriales	Enterobacteriaceae	Esherichica/Shigella	0	0	0	0	0	0	0	0	0	0	9	0	0	0	0	0	0	0
ASV12516	Bacteria	Bacteroidetes	Sphingobacteriia	Sphingobacteriales	Chitinophagaceae	NA	0	0	0	0	0	0	0	0	0	0	9	0	0	0	0	0	0	0
ASV12517	Bacteria	Firmicutes	Bacilli	Bacillales	Alicyclobacillaceae	Tumebacillus	0	0	0	0	0	0	0	0	0	0	0	9	0	0	0	0	0	0
ASV12521	Bacteria	Bacteroidetes	Sphingobacteriia	Sphingobacteriales	Chitinophagaceae	Segetibacter	0	0	0	0	0	0	0	0	0	0	0	9	0	0	0	0	0	0
ASV12523	Bacteria	Bacteroidetes	Sphingobacteriia	Sphingobacteriales	Chitinophagaceae	NA	0	0	0	0	0	0	0	0	0	0	0	9	0	0	0	0	0	0
ASV12525	Bacteria	Firmicutes	Clostridia	Clostridiales	Peptostreptococcaceae	NA	0	0	0	0	0	0	0	0	0	0	0	9	0	0	0	0	0	0
ASV12529	Bacteria	Acidobacteria	Blastocatellia	Blastocatellales	Blastocatellaceae_(Subgroup_4)	RB41	0	0	0	0	0	0	0	0	0	0	0	9	0	0	0	0	0	0
ASV12534	Bacteria	Proteobacteria	Alphaproteobacteria	NA	NA	NA	0	0	0	0	0	0	0	0	0	0	0	9	0	0	0	0	0	0
ASV12540	Bacteria	Proteobacteria	Alphaproteobacteria	Sphingomonadales	JG34-KF-161	NA	0	0	0	0	0	0	0	0	0	0	0	9	0	0	0	0	0	0
ASV12541	Bacteria	Proteobacteria	Alphaproteobacteria	Rhodospirillales	NA	NA	0	0	0	0	0	0	0	0	0	0	0	9	0	0	0	0	0	0
ASV12543	Bacteria	Verrucomicrobia	Spartobacteria	Chthoniobacterales	LD29	NA	0	0	0	0	0	0	0	0	0	0	0	9	0	0	0	0	0	0
ASV12545	Bacteria	NA	NA	NA	NA	NA	0	0	0	0	0	0	0	0	0	0	0	9	0	0	0	0	0	0
ASV12546	Bacteria	Firmicutes	Bacilli	Bacillales	Bacillaceae	Bacillus	0	0	0	0	0	0	0	0	0	0	0	9	0	0	0	0	0	0
ASV12547	Bacteria	Verrucomicrobia	Spartobacteria	Chthoniobacterales	NA	NA	0	0	0	0	0	0	0	0	0	0	0	9	0	0	0	0	0	0
ASV12549	Bacteria	Proteobacteria	Deltaproteobacteria	Myxococcales	Myxococcaceae	Pyxidicoccus	0	0	0	0	0	0	0	0	0	0	0	3	6	0	0	0	0	0
ASV12551	Bacteria	Chloroflexi	Chloroflexia	Kallotenuales	AKIW781	NA	0	0	0	0	0	0	0	0	0	0	0	9	0	0	0	0	0	0
ASV12552	Bacteria	Acidobacteria	Blastocatellia	Blastocatellales	Blastocatellaceae_(Subgroup_4)	RB41	0	0	0	0	0	0	0	0	0	0	0	9	0	0	0	0	0	0
ASV12553	Bacteria	Armatimonadetes	Armatimonadia	Armatimonadales	NA	NA	0	0	0	0	0	0	0	0	0	0	0	9	0	0	0	0	0	0
ASV12554	Bacteria	Firmicutes	Clostridia	Clostridiales	Lachnospiraceae	Mobilitalea	0	0	0	0	0	0	0	0	0	0	0	9	0	0	0	0	0	0
ASV12558	Bacteria	Proteobacteria	Betaproteobacteria	Rhodocyclales	Rhodocyclaceae	Azovibrio	0	0	0	0	0	0	0	0	0	0	0	9	0	0	0	0	0	0
ASV12559	Bacteria	Firmicutes	Clostridia	Clostridiales	Clostridiaceae_1	Clostridium_sensu_stricto_8	0	0	0	0	0	0	0	0	0	0	0	9	0	0	0	0	0	0
ASV1256	Bacteria	Bacteroidetes	Sphingobacteriia	Sphingobacteriales	Chitinophagaceae	NA	0	0	0	0	0	0	0	0	0	0	126	0	0	31	0	17	0	0
ASV12566	Bacteria	Proteobacteria	Betaproteobacteria	Burkholderiales	Comamonadaceae	Malikia	0	0	0	0	0	0	0	0	0	0	0	9	0	0	0	0	0	0
ASV12568	Bacteria	Planctomycetes	Planctomycetacia	Planctomycetales	Planctomycetaceae	Singulisphaera	0	0	0	0	0	0	0	0	0	0	0	9	0	0	0	0	0	0
ASV12569	Bacteria	Bacteroidetes	Sphingobacteriia	Sphingobacteriales	Sphingobacteriaceae	Arcticibacter	0	0	0	0	0	0	0	0	0	0	0	9	0	0	0	0	0	0
ASV12570	Bacteria	NA	NA	NA	NA	NA	0	0	0	0	0	0	0	0	0	0	0	9	0	0	0	0	0	0
ASV12571	Bacteria	Gemmatimonadetes	Gemmatimonadetes	Gemmatimonadales	Gemmatimonadaceae	Gemmatimonas	0	0	0	0	0	0	0	0	0	0	0	9	0	0	0	0	0	0
ASV12573	Bacteria	Verrucomicrobia	Spartobacteria	Chthoniobacterales	Chthoniobacteraceae	Chthoniobacter	0	0	0	0	0	0	0	0	0	0	0	9	0	0	0	0	0	0
ASV12576	Bacteria	NA	NA	NA	NA	NA	0	0	0	0	0	0	0	0	0	0	0	9	0	0	0	0	0	0
ASV12577	Bacteria	Actinobacteria	Rubrobacteria	Rubrobacterales	Rubrobacteriaceae	Rubrobacter	0	0	0	0	0	0	0	0	0	0	0	9	0	0	0	0	0	0
ASV12578	Bacteria	Proteobacteria	Alphaproteobacteria	Rhodospirillales	Acetobacteraceae	Craurococcus	0	0	0	0	0	0	0	0	0	0	0	9	0	0	0	0	0	0
ASV12579	Bacteria	Actinobacteria	Actinobacteria	Propionibacteriales	Propionibacteriaceae	NA	0	0	0	0	0	0	0	0	0	0	0	9	0	0	0	0	0	0
ASV1258	Bacteria	Cyanobacteria	Cyanobacteria	SubsectionIII	FamilyI	Microcoleus	0	0	0	0	0	0	0	0	0	0	0	174	0	0	0	0	0	0
ASV12580	Bacteria	Planctomycetes	Planctomycetacia	Planctomycetales	Planctomycetaceae	NA	0	0	0	0	0	0	0	0	0	0	0	9	0	0	0	0	0	0
ASV12583	Bacteria	Chloroflexi	Chloroflexia	Kallotenuales	AKIW781	NA	0	0	0	0	0	0	0	0	0	0	0	9	0	0	0	0	0	0
ASV12584	Bacteria	Bacteroidetes	Cytophagia	Cytophagales	NA	NA	0	0	0	0	0	0	0	0	0	0	0	9	0	0	0	0	0	0
ASV12586	Bacteria	Actinobacteria	Rubrobacteria	Rubrobacterales	Rubrobacteriaceae	Rubrobacter	0	0	0	0	0	0	0	0	0	0	0	9	0	0	0	0	0	0
ASV12589	Bacteria	Chloroflexi	SHA-26	NA	NA	NA	0	0	0	0	0	0	0	0	0	0	0	9	0	0	0	0	0	0
ASV1259	Bacteria	Cyanobacteria	Cyanobacteria	SubsectionIII	FamilyI	NA	0	0	0	0	0	0	0	0	0	0	0	0	0	174	0	0	0	0
ASV12590	Bacteria	Chloroflexi	Thermomicrobia	JG30-KF-CM45	NA	NA	0	0	0	0	0	0	0	0	0	0	0	9	0	0	0	0	0	0
ASV12591	Bacteria	Chloroflexi	NA	NA	NA	NA	0	0	0	0	0	0	0	0	0	0	0	9	0	0	0	0	0	0
ASV12592	Bacteria	Proteobacteria	Alphaproteobacteria	Rhizobiales	Beijerinckiaceae	Chelatococcus	0	0	0	0	0	0	0	0	0	0	0	9	0	0	0	0	0	0
ASV12593	Bacteria	Firmicutes	Bacilli	Bacillales	Alicyclobacillaceae	Tumebacillus	0	0	0	0	0	0	0	0	0	0	0	9	0	0	0	0	0	0
ASV12597	Bacteria	Planctomycetes	vadinHA49	NA	NA	NA	0	0	0	0	0	0	0	0	0	0	0	0	9	0	0	0	0	0
ASV12600	Bacteria	Chloroflexi	Chloroflexia	Kallotenuales	AKIW781	NA	0	0	0	0	0	0	0	0	0	0	0	0	9	0	0	0	0	0
ASV12601	Bacteria	Bacteroidetes	Cytophagia	Cytophagales	Cyclobacteriaceae	NA	0	0	0	0	0	0	0	0	0	0	0	0	9	0	0	0	0	0
ASV12606	Bacteria	Firmicutes	Bacilli	Bacillales	Bacillaceae	NA	0	0	0	0	0	0	0	0	0	0	0	0	9	0	0	0	0	0
ASV12607	Bacteria	Proteobacteria	Deltaproteobacteria	Myxococcales	Myxococcaceae	Myxococcus	0	0	0	0	0	0	0	0	0	0	0	0	9	0	0	0	0	0
ASV12608	Bacteria	Chloroflexi	NA	NA	NA	NA	0	0	0	0	0	0	0	0	0	0	0	0	9	0	0	0	0	0
ASV12609	Bacteria	Bacteroidetes	Cytophagia	Cytophagales	Cyclobacteriaceae	NA	0	0	0	0	0	0	0	0	0	0	0	0	9	0	0	0	0	0
ASV1261	Bacteria	Actinobacteria	Actinobacteria	Streptosporangiales	Streptosporangiaceae	NA	0	0	0	0	0	0	0	0	0	0	0	0	0	0	174	0	0	0
ASV12612	Bacteria	Firmicutes	Clostridia	Clostridiales	Clostridiaceae_1	Clostridium_sensu_stricto_8	0	0	0	0	0	0	0	0	0	0	0	0	9	0	0	0	0	0
ASV12613	Bacteria	Proteobacteria	Alphaproteobacteria	Rhodobacterales	Rhodobacteraceae	Rubellimicrobium	0	0	0	0	0	0	0	0	0	0	0	0	9	0	0	0	0	0
ASV12615	Bacteria	Planctomycetes	Planctomycetacia	Planctomycetales	Planctomycetaceae	Isosphaera	0	0	0	0	0	0	0	0	0	0	0	0	9	0	0	0	0	0
ASV12620	Bacteria	Actinobacteria	Rubrobacteria	Rubrobacterales	Rubrobacteriaceae	Rubrobacter	0	0	0	0	0	0	0	0	0	0	0	0	9	0	0	0	0	0
ASV12621	Bacteria	Planctomycetes	vadinHA49	NA	NA	NA	0	0	0	0	0	0	0	0	0	0	0	0	9	0	0	0	0	0
ASV12623	Bacteria	Bacteroidetes	Cytophagia	Cytophagales	Cytophagaceae	NA	0	0	0	0	0	0	0	0	0	0	0	0	9	0	0	0	0	0
ASV12624	Bacteria	Cyanobacteria	Cyanobacteria	SubsectionIII	FamilyI	Microcoleus	0	0	0	0	0	0	0	0	0	0	0	0	9	0	0	0	0	0
ASV12626	Bacteria	Actinobacteria	Acidimicrobiia	Acidimicrobiales	Iamiaceae	Iamia	0	0	0	0	0	0	0	0	0	0	0	0	9	0	0	0	0	0
ASV12627	Bacteria	Planctomycetes	vadinHA49	NA	NA	NA	0	0	0	0	0	0	0	0	0	0	0	0	9	0	0	0	0	0
ASV12628	Bacteria	Actinobacteria	Rubrobacteria	Rubrobacterales	Rubrobacteriaceae	Rubrobacter	0	0	0	0	0	0	0	0	0	0	0	0	9	0	0	0	0	0
ASV12632	Bacteria	Actinobacteria	Rubrobacteria	Rubrobacterales	Rubrobacteriaceae	Rubrobacter	0	0	0	0	0	0	0	0	0	0	0	0	0	9	0	0	0	0
ASV12636	Bacteria	Proteobacteria	Betaproteobacteria	Rhodocyclales	Rhodocyclaceae	Methyloversatilis	0	0	0	0	0	0	0	0	0	0	0	0	0	9	0	0	0	0
ASV12637	Bacteria	Proteobacteria	Alphaproteobacteria	Rhizobiales	NA	NA	0	0	0	0	0	0	0	0	0	0	0	0	0	9	0	0	0	0
ASV12638	Bacteria	Cyanobacteria	Cyanobacteria	SubsectionIII	FamilyI	NA	0	0	0	0	0	0	0	0	0	0	0	0	0	9	0	0	0	0
ASV12639	Bacteria	Verrucomicrobia	Spartobacteria	Chthoniobacterales	DA101_soil_group	NA	0	0	0	0	0	0	0	0	0	0	0	0	0	9	0	0	0	0
ASV12641	Bacteria	Cyanobacteria	Cyanobacteria	SubsectionIII	FamilyI	NA	0	0	0	0	0	0	0	0	0	0	0	0	0	9	0	0	0	0
ASV12643	Bacteria	Planctomycetes	Planctomycetacia	Planctomycetales	Planctomycetaceae	NA	0	0	0	0	0	0	0	0	0	0	0	0	0	9	0	0	0	0
ASV12646	Bacteria	Gemmatimonadetes	Gemmatimonadetes	Gemmatimonadales	Gemmatimonadaceae	Gemmatirosa	0	0	0	0	0	0	0	0	0	0	0	0	0	9	0	0	0	0
ASV12651	Bacteria	Deinococcus-Thermus	Deinococci	Deinococcales	Deinococcaceae	Deinococcus	0	0	0	0	0	0	0	0	0	0	0	0	0	9	0	0	0	0
ASV12652	Bacteria	Deinococcus-Thermus	Deinococci	Deinococcales	Deinococcaceae	Deinococcus	0	0	0	0	0	0	0	0	0	0	0	0	0	9	0	0	0	0
ASV12653	Bacteria	Deinococcus-Thermus	Deinococci	Deinococcales	Deinococcaceae	Deinococcus	0	0	0	0	0	0	0	0	0	0	0	0	0	9	0	0	0	0
ASV12654	Bacteria	Proteobacteria	Deltaproteobacteria	Myxococcales	Polyangiaceae	NA	0	0	0	0	0	0	0	0	0	0	0	0	0	9	0	0	0	0
ASV12655	Bacteria	Planctomycetes	Planctomycetacia	Planctomycetales	Planctomycetaceae	NA	0	0	0	0	0	0	0	0	0	0	0	0	0	9	0	0	0	0
ASV12656	Bacteria	Bacteroidetes	Cytophagia	Cytophagales	NA	NA	0	0	0	0	0	0	0	0	0	0	0	0	0	9	0	0	0	0
ASV12658	Bacteria	Bacteroidetes	Cytophagia	Cytophagales	Cytophagaceae	Rhodocytophaga	0	0	0	0	0	0	0	0	0	0	0	0	0	9	0	0	0	0
ASV12659	Bacteria	Planctomycetes	Phycisphaerae	Tepidisphaerales	Tepidisphaeraceae	NA	0	0	0	0	0	0	0	0	0	0	0	0	0	9	0	0	0	0
ASV12662	Bacteria	Bacteroidetes	NA	NA	NA	NA	0	0	0	0	0	0	0	0	0	0	0	0	0	9	0	0	0	0
ASV12664	Bacteria	Actinobacteria	Rubrobacteria	Rubrobacterales	Rubrobacteriaceae	Rubrobacter	0	0	0	0	0	0	0	0	0	0	0	0	0	9	0	0	0	0
ASV12667	Bacteria	Proteobacteria	Betaproteobacteria	Burkholderiales	Burkholderiaceae	Ralstonia	0	0	0	0	0	0	0	0	0	0	0	0	0	9	0	0	0	0
ASV12668	Bacteria	Bacteroidetes	Cytophagia	Cytophagales	NA	NA	0	0	0	0	0	0	0	0	0	0	0	0	0	9	0	0	0	0
ASV12669	Bacteria	Chloroflexi	Thermomicrobia	JG30-KF-CM45	NA	NA	0	0	0	0	0	0	0	0	0	0	0	0	0	9	0	0	0	0
ASV1267	Bacteria	Planctomycetes	Planctomycetacia	Planctomycetales	Planctomycetaceae	Singulisphaera	0	0	0	0	0	0	0	0	0	0	0	173	0	0	0	0	0	0
ASV12670	Bacteria	Planctomycetes	Phycisphaerae	Tepidisphaerales	Tepidisphaeraceae	NA	0	0	0	0	0	0	0	0	0	0	0	0	0	9	0	0	0	0
ASV12672	Bacteria	Deinococcus-Thermus	Deinococci	Deinococcales	NA	NA	0	0	0	0	0	0	0	0	0	0	0	0	0	9	0	0	0	0
ASV1268	Bacteria	Firmicutes	Bacilli	Bacillales	Alicyclobacillaceae	Tumebacillus	0	0	0	0	0	0	0	0	0	27	0	145	0	0	0	0	0	0
ASV12683	Bacteria	Armatimonadetes	Armatimonadia	Armatimonadales	NA	NA	0	0	0	0	0	0	0	0	0	0	0	0	0	9	0	0	0	0
ASV12687	Bacteria	NA	NA	NA	NA	NA	0	0	0	0	0	0	0	0	0	0	0	0	0	9	0	0	0	0
ASV12689	Bacteria	Chloroflexi	Chloroflexia	Kallotenuales	AKIW781	NA	0	0	0	0	0	0	0	0	0	0	0	0	0	9	0	0	0	0
ASV1269	Bacteria	Cyanobacteria	Cyanobacteria	SubsectionIII	FamilyI	Microcoleus	0	0	0	0	0	0	0	0	0	23	0	20	58	30	41	0	0	0
ASV12691	Bacteria	Actinobacteria	Rubrobacteria	Rubrobacterales	Rubrobacteriaceae	Rubrobacter	0	0	0	0	0	0	0	0	0	0	0	0	0	9	0	0	0	0
ASV12693	Bacteria	Actinobacteria	Actinobacteria	Kineosporiales	Kineosporiaceae	NA	0	0	0	0	0	0	0	0	0	0	0	0	0	9	0	0	0	0
ASV12697	Bacteria	Firmicutes	Bacilli	Bacillales	Alicyclobacillaceae	Tumebacillus	0	0	0	0	0	0	0	0	0	0	0	0	0	9	0	0	0	0
ASV1270	Bacteria	Firmicutes	Bacilli	Bacillales	Alicyclobacillaceae	Tumebacillus	0	0	0	0	0	0	0	0	0	0	55	0	36	39	42	0	0	0
ASV12703	Bacteria	Bacteroidetes	Cytophagia	Cytophagales	Cytophagaceae	Rhodocytophaga	0	0	0	0	0	0	0	0	0	0	0	0	0	0	9	0	0	0
ASV12705	Bacteria	Proteobacteria	Alphaproteobacteria	Rhodospirillales	Acetobacteraceae	Rubritepida	0	0	0	0	0	0	0	0	0	0	0	0	0	0	9	0	0	0
ASV12708	Bacteria	Deinococcus-Thermus	Deinococci	Deinococcales	Deinococcaceae	Deinococcus	0	0	0	0	0	0	0	0	0	0	0	0	0	0	9	0	0	0
ASV12710	Bacteria	Bacteroidetes	Cytophagia	Cytophagales	Cytophagaceae	Hymenobacter	0	0	0	0	0	0	0	0	0	0	0	0	0	0	9	0	0	0
ASV12713	Bacteria	Planctomycetes	Planctomycetacia	Planctomycetales	Planctomycetaceae	NA	0	0	0	0	0	0	0	0	0	0	0	0	0	0	9	0	0	0
ASV12717	Bacteria	Actinobacteria	Rubrobacteria	Rubrobacterales	Rubrobacteriaceae	Rubrobacter	0	0	0	0	0	0	0	0	0	0	0	0	0	0	9	0	0	0
ASV12719	Bacteria	Chloroflexi	Chloroflexia	Kallotenuales	AKIW781	NA	0	0	0	0	0	0	0	0	0	0	0	0	0	0	9	0	0	0
ASV12724	Bacteria	Cyanobacteria	Cyanobacteria	SubsectionIII	FamilyI	Microcoleus	0	0	0	0	0	0	0	0	0	0	0	0	0	0	9	0	0	0
ASV12731	Bacteria	Gemmatimonadetes	Gemmatimonadetes	Gemmatimonadales	Gemmatimonadaceae	Gemmatirosa	0	0	0	0	0	0	0	0	0	0	0	0	0	0	9	0	0	0
ASV12732	Bacteria	Planctomycetes	Planctomycetacia	Planctomycetales	Planctomycetaceae	Gemmata	0	0	0	0	0	0	0	0	0	0	0	0	0	0	9	0	0	0
ASV12733	Bacteria	NA	NA	NA	NA	NA	0	0	0	0	0	0	0	0	0	0	0	0	0	0	9	0	0	0
ASV12738	Bacteria	Gemmatimonadetes	Longimicrobia	Longimicrobiales	Longimicrobiaceae	NA	0	0	0	0	0	0	0	0	0	0	0	0	0	0	9	0	0	0
ASV12741	Bacteria	Bacteroidetes	Cytophagia	Cytophagales	Cytophagaceae	NA	0	0	0	0	0	0	0	0	0	0	0	0	0	0	9	0	0	0
ASV12742	Bacteria	Chloroflexi	Thermomicrobia	JG30-KF-CM45	NA	NA	0	0	0	0	0	0	0	0	0	0	0	0	0	0	9	0	0	0
ASV12746	Bacteria	Proteobacteria	Betaproteobacteria	Burkholderiales	Oxalobacteraceae	Massilia	0	0	0	0	0	0	0	0	0	0	0	0	0	0	9	0	0	0
ASV12747	Bacteria	Planctomycetes	Planctomycetacia	Planctomycetales	Planctomycetaceae	NA	0	0	0	0	0	0	0	0	0	0	0	0	0	0	9	0	0	0
ASV12748	Bacteria	Proteobacteria	Alphaproteobacteria	Rhizobiales	NA	NA	0	0	0	0	0	0	0	0	0	0	0	0	0	0	9	0	0	0
ASV12749	Bacteria	Gemmatimonadetes	Longimicrobia	Longimicrobiales	Longimicrobiaceae	NA	0	0	0	0	0	0	0	0	0	0	0	0	0	0	9	0	0	0
ASV12751	Bacteria	Cyanobacteria	Cyanobacteria	NA	NA	NA	0	0	0	0	0	0	0	0	0	0	0	0	0	0	9	0	0	0
ASV12753	Bacteria	Proteobacteria	Gammaproteobacteria	Enterobacteriales	Enterobacteriaceae	Esherichica/Shigella	0	0	0	0	0	0	0	0	0	0	0	0	0	0	0	9	0	0
ASV12754	Bacteria	Actinobacteria	Actinobacteria	Propionibacteriales	Nocardioidaceae	NA	0	0	0	0	0	0	0	0	0	0	0	0	0	0	0	9	0	0
ASV12758	Bacteria	Actinobacteria	Actinobacteria	NA	NA	NA	0	0	0	0	0	0	0	0	0	0	0	0	0	0	0	9	0	0
ASV12759	Bacteria	Planctomycetes	Planctomycetacia	Planctomycetales	Planctomycetaceae	NA	0	0	0	0	0	0	0	0	0	0	0	0	0	0	0	9	0	0
ASV12760	Bacteria	Planctomycetes	Phycisphaerae	Tepidisphaerales	Tepidisphaeraceae	NA	0	0	0	0	0	0	0	0	0	0	0	0	0	0	0	9	0	0
ASV12761	Bacteria	Cyanobacteria	Cyanobacteria	SubsectionIII	FamilyI	Leptolyngbya	0	0	0	0	0	0	0	0	0	0	0	0	0	0	0	9	0	0
ASV12762	Bacteria	Proteobacteria	Betaproteobacteria	Burkholderiales	Oxalobacteraceae	Massilia	0	0	0	0	0	0	0	0	0	0	0	0	0	0	0	9	0	0
ASV12763	Bacteria	NA	NA	NA	NA	NA	0	0	0	0	0	0	0	0	0	0	0	0	0	0	0	9	0	0
ASV12764	Bacteria	Actinobacteria	Actinobacteria	Micrococcales	Micrococcaceae	NA	0	0	0	0	0	0	0	0	0	0	0	0	0	0	0	9	0	0
ASV12772	Bacteria	Proteobacteria	Alphaproteobacteria	Rhodospirillales	NA	NA	0	0	0	0	0	0	0	0	0	0	0	0	0	0	0	9	0	0
ASV12773	Bacteria	NA	NA	NA	NA	NA	0	0	0	0	0	0	0	0	0	0	0	0	0	0	0	9	0	0
ASV12776	Bacteria	Firmicutes	Bacilli	Bacillales	Alicyclobacillaceae	Tumebacillus	0	0	0	0	0	0	0	0	0	0	0	0	0	0	0	9	0	0
ASV12780	Bacteria	Planctomycetes	Planctomycetacia	Planctomycetales	Planctomycetaceae	Gemmata	0	0	0	0	0	0	0	0	0	0	0	0	0	0	0	9	0	0
ASV12782	Bacteria	Chloroflexi	Thermomicrobia	JG30-KF-CM45	NA	NA	0	0	0	0	0	0	0	0	0	0	0	0	0	0	0	9	0	0
ASV12784	Bacteria	Proteobacteria	Alphaproteobacteria	Rhizobiales	Methylobacteriaceae	NA	0	0	0	0	0	0	0	0	0	0	0	0	0	0	0	9	0	0
ASV12792	Bacteria	Planctomycetes	Planctomycetacia	Planctomycetales	Planctomycetaceae	NA	0	0	0	0	0	0	0	0	0	0	0	0	0	0	0	0	9	0
ASV12793	Bacteria	Proteobacteria	Gammaproteobacteria	Enterobacteriales	Enterobacteriaceae	Esherichica/Shigella	0	0	0	0	0	0	0	0	0	0	0	0	0	0	0	0	9	0
ASV12795	Bacteria	Actinobacteria	Actinobacteria	Micromonosporales	Micromonosporaceae	NA	0	0	0	0	0	0	0	0	0	0	0	0	0	0	0	0	9	0
ASV12796	Bacteria	NA	NA	NA	NA	NA	0	0	0	0	0	0	0	0	0	0	0	0	0	0	0	0	9	0
ASV12798	Bacteria	Firmicutes	Bacilli	Bacillales	Bacillaceae	Bacillus	0	0	0	0	0	0	0	0	0	0	0	0	0	0	0	0	9	0
ASV128	Bacteria	Cyanobacteria	Cyanobacteria	SubsectionIII	FamilyI	Microcoleus	0	0	0	0	0	0	0	0	0	103	268	181	265	143	182	0	0	0
ASV12801	Bacteria	Chloroflexi	Thermomicrobia	JG30-KF-CM45	NA	NA	0	0	0	0	0	0	0	0	0	0	0	0	0	0	0	0	9	0
ASV12803	Bacteria	Bacteroidetes	Sphingobacteriia	Sphingobacteriales	Chitinophagaceae	Segetibacter	0	0	0	0	0	0	0	0	0	0	0	0	0	0	0	0	9	0
ASV12806	Bacteria	NA	NA	NA	NA	NA	0	0	0	0	0	0	0	0	0	0	0	0	0	0	0	0	9	0
ASV12807	Bacteria	Actinobacteria	Thermoleophilia	Gaiellales	NA	NA	0	0	0	0	0	0	0	0	0	0	0	0	0	0	0	0	9	0
ASV12809	Bacteria	Firmicutes	Bacilli	Bacillales	Bacillaceae	Bacillus	0	0	0	0	0	0	0	0	0	0	0	0	0	0	0	0	9	0
ASV1281	Bacteria	Proteobacteria	Alphaproteobacteria	Rhodospirillales	Rhodospirillaceae	Azospirillum	0	0	0	0	0	0	0	0	0	0	170	0	0	0	0	0	0	0
ASV12810	Bacteria	Planctomycetes	Planctomycetacia	Planctomycetales	Planctomycetaceae	NA	0	0	0	0	0	0	0	0	0	0	0	0	0	0	0	0	9	0
ASV12811	Bacteria	Firmicutes	Bacilli	Bacillales	Bacillaceae	NA	0	0	0	0	0	0	0	0	0	0	0	0	0	0	0	0	9	0
ASV12812	Bacteria	Proteobacteria	Alphaproteobacteria	Rhodospirillales	Rhodospirillales_Incertae_Sedis	Candidatus_Alysiosphaera	0	0	0	0	0	0	0	0	0	0	0	0	0	0	0	0	9	0
ASV12818	Bacteria	Proteobacteria	Gammaproteobacteria	Enterobacteriales	Enterobacteriaceae	Esherichica/Shigella	0	0	0	0	0	0	0	0	0	0	0	0	0	0	0	0	0	9
ASV1282	Bacteria	Proteobacteria	Alphaproteobacteria	Rhodospirillales	Rhodospirillaceae	Azospirillum	0	0	0	0	0	0	0	0	0	0	156	0	0	14	0	0	0	0
ASV12820	Bacteria	Cyanobacteria	Cyanobacteria	SubsectionIII	FamilyI	Microcoleus	0	0	0	0	0	0	0	0	0	0	0	0	0	0	0	0	0	9
ASV12821	Bacteria	Bacteroidetes	Cytophagia	Cytophagales	NA	NA	0	0	0	0	0	0	0	0	0	0	0	0	0	0	0	0	0	9
ASV12824	Bacteria	Cyanobacteria	Cyanobacteria	SubsectionIII	FamilyI	Microcoleus	0	0	0	0	0	0	0	0	0	0	0	0	0	0	0	0	0	9
ASV12827	Bacteria	NA	NA	NA	NA	NA	0	0	0	0	0	0	8	0	0	0	0	0	0	0	0	0	0	0
ASV1283	Bacteria	Proteobacteria	Alphaproteobacteria	Rhodospirillales	Rhodospirillaceae	NA	0	0	0	0	0	0	0	0	0	0	170	0	0	0	0	0	0	0
ASV12835	Bacteria	Firmicutes	Bacilli	Bacillales	Bacillaceae	NA	0	0	0	0	0	0	0	0	0	8	0	0	0	0	0	0	0	0
ASV12836	Bacteria	Cyanobacteria	Cyanobacteria	SubsectionII	FamilyII	Chroococcidiopsis	0	0	0	0	0	0	0	0	0	8	0	0	0	0	0	0	0	0
ASV12838	Bacteria	Proteobacteria	Alphaproteobacteria	Rhodobacterales	Rhodobacteraceae	Rubellimicrobium	0	0	0	0	0	0	0	0	0	8	0	0	0	0	0	0	0	0
ASV1284	Bacteria	Firmicutes	Bacilli	Bacillales	Alicyclobacillaceae	Tumebacillus	0	0	0	0	0	0	0	0	0	0	118	0	0	52	0	0	0	0
ASV12840	Bacteria	Proteobacteria	Gammaproteobacteria	Pseudomonadales	Pseudomonadaceae	Pseudomonas	0	0	0	0	0	0	0	0	0	8	0	0	0	0	0	0	0	0
ASV12845	Bacteria	Chloroflexi	Thermomicrobia	NA	NA	NA	0	0	0	0	0	0	0	0	0	8	0	0	0	0	0	0	0	0
ASV12846	Bacteria	Proteobacteria	Deltaproteobacteria	Myxococcales	Polyangiaceae	Polyangium	0	0	0	0	0	0	0	0	0	8	0	0	0	0	0	0	0	0
ASV12848	Bacteria	Actinobacteria	Rubrobacteria	Rubrobacterales	Rubrobacteriaceae	Rubrobacter	0	0	0	0	0	0	0	0	0	8	0	0	0	0	0	0	0	0
ASV12849	Bacteria	Proteobacteria	Betaproteobacteria	Burkholderiales	NA	NA	0	0	0	0	0	0	0	0	0	8	0	0	0	0	0	0	0	0
ASV12850	Bacteria	Proteobacteria	Gammaproteobacteria	Enterobacteriales	Enterobacteriaceae	Esherichica/Shigella	0	0	0	0	0	0	0	0	0	8	0	0	0	0	0	0	0	0
ASV12855	Bacteria	Chloroflexi	Thermomicrobia	JG30-KF-CM45	NA	NA	0	0	0	0	0	0	0	0	0	8	0	0	0	0	0	0	0	0
ASV12856	Bacteria	Cyanobacteria	Cyanobacteria	SubsectionIII	FamilyI	Crinalium	0	0	0	0	0	0	0	0	0	8	0	0	0	0	0	0	0	0
ASV12860	Bacteria	Actinobacteria	Thermoleophilia	Solirubrobacterales	NA	NA	0	0	0	0	0	0	0	0	0	8	0	0	0	0	0	0	0	0
ASV12861	Bacteria	Chloroflexi	Thermomicrobia	JG30-KF-CM45	NA	NA	0	0	0	0	0	0	0	0	0	8	0	0	0	0	0	0	0	0
ASV12862	Bacteria	Proteobacteria	Deltaproteobacteria	Myxococcales	NA	NA	0	0	0	0	0	0	0	0	0	8	0	0	0	0	0	0	0	0
ASV12865	Bacteria	Armatimonadetes	Armatimonadia	Armatimonadales	NA	NA	0	0	0	0	0	0	0	0	0	8	0	0	0	0	0	0	0	0
ASV12868	Bacteria	Chloroflexi	Chloroflexia	Kallotenuales	AKIW781	NA	0	0	0	0	0	0	0	0	0	8	0	0	0	0	0	0	0	0
ASV12869	Bacteria	Actinobacteria	Actinobacteria	Frankiales	NA	NA	0	0	0	0	0	0	0	0	0	8	0	0	0	0	0	0	0	0
ASV12870	Bacteria	Chloroflexi	Chloroflexia	Kallotenuales	AKIW781	NA	0	0	0	0	0	0	0	0	0	8	0	0	0	0	0	0	0	0
ASV12873	Bacteria	Planctomycetes	Planctomycetacia	Planctomycetales	Planctomycetaceae	NA	0	0	0	0	0	0	0	0	0	8	0	0	0	0	0	0	0	0
ASV12874	Bacteria	Proteobacteria	Alphaproteobacteria	Rhizobiales	Methylobacteriaceae	NA	0	0	0	0	0	0	0	0	0	8	0	0	0	0	0	0	0	0
ASV12875	Bacteria	Chloroflexi	TK10	NA	NA	NA	0	0	0	0	0	0	0	0	0	8	0	0	0	0	0	0	0	0
ASV12884	Bacteria	Armatimonadetes	Armatimonadia	Armatimonadales	NA	NA	0	0	0	0	0	0	0	0	0	0	8	0	0	0	0	0	0	0
ASV12892	Bacteria	Deinococcus-Thermus	Deinococci	Deinococcales	Trueperaceae	Truepera	0	0	0	0	0	0	0	0	0	0	8	0	0	0	0	0	0	0
ASV12894	Bacteria	Firmicutes	Clostridia	Clostridiales	Peptococcaceae	Thermincola	0	0	0	0	0	0	0	0	0	0	8	0	0	0	0	0	0	0
ASV12895	Bacteria	Proteobacteria	Alphaproteobacteria	Rhodospirillales	Acetobacteraceae	Craurococcus	0	0	0	0	0	0	0	0	0	0	8	0	0	0	0	0	0	0
ASV12898	Bacteria	Proteobacteria	Alphaproteobacteria	Sphingomonadales	JG34-KF-161	NA	0	0	0	0	0	0	0	0	0	0	8	0	0	0	0	0	0	0
ASV12899	Bacteria	Bacteroidetes	Sphingobacteriia	Sphingobacteriales	Chitinophagaceae	Segetibacter	0	0	0	0	0	0	0	0	0	0	8	0	0	0	0	0	0	0
ASV1290	Bacteria	Cyanobacteria	Cyanobacteria	SubsectionIII	FamilyI	Microcoleus	0	0	0	0	0	0	0	0	0	0	0	0	0	0	170	0	0	0
ASV12900	Bacteria	Planctomycetes	Planctomycetacia	Planctomycetales	Planctomycetaceae	Gemmata	0	0	0	0	0	0	0	0	0	0	8	0	0	0	0	0	0	0
ASV12908	Bacteria	Chloroflexi	NA	NA	NA	NA	0	0	0	0	0	0	0	0	0	0	8	0	0	0	0	0	0	0
ASV12911	Bacteria	Deinococcus-Thermus	Deinococci	Deinococcales	Trueperaceae	Truepera	0	0	0	0	0	0	0	0	0	0	8	0	0	0	0	0	0	0
ASV12913	Bacteria	Proteobacteria	Deltaproteobacteria	NA	NA	NA	0	0	0	0	0	0	0	0	0	0	8	0	0	0	0	0	0	0
ASV12915	Bacteria	Bacteroidetes	Cytophagia	Cytophagales	Cytophagaceae	Rhodocytophaga	0	0	0	0	0	0	0	0	0	0	8	0	0	0	0	0	0	0
ASV12917	Bacteria	Proteobacteria	Alphaproteobacteria	Rhodobacterales	Rhodobacteraceae	Rubellimicrobium	0	0	0	0	0	0	0	0	0	0	8	0	0	0	0	0	0	0
ASV12919	Bacteria	Bacteroidetes	NA	NA	NA	NA	0	0	0	0	0	0	0	0	0	0	8	0	0	0	0	0	0	0
ASV12920	Bacteria	Gemmatimonadetes	Longimicrobia	Longimicrobiales	Longimicrobiaceae	NA	0	0	0	0	0	0	0	0	0	0	8	0	0	0	0	0	0	0
ASV12922	Bacteria	Actinobacteria	Thermoleophilia	Solirubrobacterales	Patulibacteraceae	Patulibacter	0	0	0	0	0	0	0	0	0	0	8	0	0	0	0	0	0	0
ASV12925	Bacteria	Bacteroidetes	Sphingobacteriia	Sphingobacteriales	Chitinophagaceae	Cnuella	0	0	0	0	0	0	0	0	0	0	8	0	0	0	0	0	0	0
ASV12926	Bacteria	NA	NA	NA	NA	NA	0	0	0	0	0	0	0	0	0	0	8	0	0	0	0	0	0	0
ASV12927	Bacteria	Planctomycetes	Planctomycetacia	Planctomycetales	Planctomycetaceae	Singulisphaera	0	0	0	0	0	0	0	0	0	0	8	0	0	0	0	0	0	0
ASV12928	Bacteria	Actinobacteria	Actinobacteria	Frankiales	Geodermatophilaceae	Geodermatophilus	0	0	0	0	0	0	0	0	0	0	8	0	0	0	0	0	0	0
ASV1293	Bacteria	Planctomycetes	Planctomycetacia	Planctomycetales	Planctomycetaceae	Isosphaera	0	0	0	0	0	0	0	0	0	0	0	169	0	0	0	0	0	0
ASV12932	Bacteria	Chloroflexi	Thermomicrobia	JG30-KF-CM45	NA	NA	0	0	0	0	0	0	0	0	0	0	8	0	0	0	0	0	0	0
ASV12933	Bacteria	Bacteroidetes	Cytophagia	Cytophagales	Cytophagaceae	Adhaeribacter	0	0	0	0	0	0	0	0	0	0	8	0	0	0	0	0	0	0
ASV12938	Bacteria	Planctomycetes	Planctomycetacia	Planctomycetales	Planctomycetaceae	Gemmata	0	0	0	0	0	0	0	0	0	0	8	0	0	0	0	0	0	0
ASV1294	Bacteria	Planctomycetes	Planctomycetacia	Planctomycetales	Planctomycetaceae	NA	0	0	0	0	0	0	0	0	0	0	0	169	0	0	0	0	0	0
ASV12941	Bacteria	Chloroflexi	NA	NA	NA	NA	0	0	0	0	0	0	0	0	0	0	8	0	0	0	0	0	0	0
ASV12942	Bacteria	Cyanobacteria	Cyanobacteria	SubsectionI	FamilyI	Mastigocladopsis	0	0	0	0	0	0	0	0	0	0	8	0	0	0	0	0	0	0
ASV12943	Bacteria	Cyanobacteria	Cyanobacteria	SubsectionIII	FamilyI	Tychonema	0	0	0	0	0	0	0	0	0	0	8	0	0	0	0	0	0	0
ASV12948	Bacteria	Planctomycetes	Phycisphaerae	Tepidisphaerales	Tepidisphaeraceae	Tepidisphaera	0	0	0	0	0	0	0	0	0	0	8	0	0	0	0	0	0	0
ASV1295	Bacteria	Cyanobacteria	Cyanobacteria	SubsectionIII	FamilyI	Microcoleus	0	0	0	0	0	0	0	0	0	0	0	0	0	169	0	0	0	0
ASV12954	Bacteria	Verrucomicrobia	Spartobacteria	Chthoniobacterales	DA101_soil_group	NA	0	0	0	0	0	0	0	0	0	0	0	8	0	0	0	0	0	0
ASV12956	Bacteria	Proteobacteria	Alphaproteobacteria	NA	NA	NA	0	0	0	0	0	0	0	0	0	0	0	8	0	0	0	0	0	0
ASV12957	Bacteria	Firmicutes	Bacilli	Bacillales	Alicyclobacillaceae	Tumebacillus	0	0	0	0	0	0	0	0	0	0	0	8	0	0	0	0	0	0
ASV12962	Bacteria	Proteobacteria	Alphaproteobacteria	Rhodospirillales	Rhodospirillaceae	Telmatospirillum	0	0	0	0	0	0	0	0	0	0	0	8	0	0	0	0	0	0
ASV12964	Bacteria	Proteobacteria	Alphaproteobacteria	Rickettsiales	Mitochondria	NA	0	0	0	0	0	0	0	0	0	0	0	8	0	0	0	0	0	0
ASV12966	Bacteria	Bacteroidetes	Cytophagia	Cytophagales	Cytophagaceae	Hymenobacter	0	0	0	0	0	0	0	0	0	0	0	8	0	0	0	0	0	0
ASV12971	Bacteria	Planctomycetes	Phycisphaerae	Tepidisphaerales	Tepidisphaeraceae	NA	0	0	0	0	0	0	0	0	0	0	0	8	0	0	0	0	0	0
ASV12972	Bacteria	Proteobacteria	Alphaproteobacteria	Rhodospirillales	Rhodospirillaceae	Azospirillum	0	0	0	0	0	0	0	0	0	0	0	8	0	0	0	0	0	0
[truncated: 14,761 more rows]
