# Supplementary material for: Long-read metagenomics of soil communities reveals phylum-specific secondary metabolite dynamics
Source: Commun Biol. 2021 Nov 18;4:1302. doi: 10.1038/s42003-021-02809-4 (PMC8602731; doi:10.1038/s42003-021-02809-4)
Supplement: Supplementary file 13 — Supplementary Data 10 [file 42003_2021_2809_MOESM13_ESM.xlsx]

## Sheet: S10
Supplementary Data 10. Normalized sequence data showing scores of transcription at each time point with BGC type and Phylum shown
Genes	BGC	Phylum	Contig	0 hr	3 min	15 min	1 hr	9 hr	11.5 hr	18 hr	72 hr	2 hr after	3 days after
gene_43163_transcript_id gene_functions_biosynthetic_additional _smcogs_ SMCOG1001:short_chain dehydrogenase_reductase SDR _Score: 100_2_3B E_value: 2_3e_30_	phenazine	Cyanobacteria	contig_10018	-1.30998	-0.195465	-0.766742	-0.0394667	1.19327	0.559259	0.116867	1.62666	0.290566	-1.47496
gene_43186_transcript_id gene_functions_regulatory _smcogs_ SMCOG1287:AraC familytranscriptional regulator _Score: 78_5_3B E_value: 7_8e_24_	phenazine	Cyanobacteria	contig_10018	-1.12141	-0.323889	-0.443484	0.750928	1.76124	0.59223	-0.462064	1.13201	-0.667417	-1.21814
gene_43194_transcript_id gene_functions_regulatory _smcogs_ SMCOG1014:LysR familytranscriptional regulator _Score: 102_1_3B E_value: 5_4e_31_	phenazine	Cyanobacteria	contig_10018	-0.244343	0.385342	-0.649108	-0.602246	-0.509588	2.20554	0.124273	-0.0966161	0.84898	-1.46223
gene_43196_transcript_id gene_functions_regulatory _smcogs_ SMCOG1014:LysR familytranscriptional regulator _Score: 77_5_3B E_value: 1_7e_23_	phenazine	Cyanobacteria	contig_10018	0.258738	1.43077	-1.07128	-0.388636	-0.285684	1.97287	-0.63638	-0.24354	0.0345902	-1.07144
gene_43201_transcript_id gene_functions_regulatory _smcogs_ SMCOG1041:transcriptional regulator_2C SARP family _Score: 40_7_3B E_value: 1_8e_12_	phenazine	Cyanobacteria	contig_10018	0.756168	-0.0311117	-0.416972	-0.709837	-0.47402	2.2629	-0.495136	0.542966	-0.0714892	-1.36346
gene_43312_transcript_id gene_functions_transport _smcogs_ SMCOG1000:ABC transporter ATP_binding protein _Score: 174_4_3B E_value: 5_1e_53_	terpene	Alphaproteobacteria	contig_10030	0.873859	1.05063	-1.2957	-0.778301	-1.06368	0.658606	0.735642	1.02721	0.0874276	-1.2957
gene_43318_transcript_id gene_functions_regulatory _smcogs_ SMCOG1008:response regulator _Score: 233_3_3B E_value: 4e_71_	terpene	Alphaproteobacteria	contig_10030	-0.283683	-0.556962	-0.556962	-0.523634	-0.396641	0.783355	-0.272168	2.60945	-0.245798	-0.556962
gene_43462_transcript_id gene_functions_biosynthetic_additional _rule_based_clusters_ PCMT	terpene	Alphaproteobacteria	contig_10045	-0.382229	-0.10463	-0.886197	-0.554666	-0.509352	1.08179	1.87233	1.17199	-0.758977	-0.930061
gene_43484_transcript_id gene_functions_biosynthetic _rule_based_clusters_ terpene: phytoene_synt	terpene	Alphaproteobacteria	contig_10045	-0.411443	-0.123846	-0.86832	-0.323839	-0.636626	0.18544	1.15467	2.26991	-0.265993	-0.979959
gene_43490_NRPS_PKS_Domain: PKS_KR _6_171_ E_value: 1_1e_12_ Score: 39_9_ Matches aSDomain: nrpspksdomains_ctg4_93_PKS_KR_1	terpene	Alphaproteobacteria	contig_10045	-0.38085	0.159225	-0.142349	-0.0814458	-0.873502	-0.203926	1.5727	1.84901	-0.560191	-1.33868
gene_43511_transcript_id gene_functions_regulatory _smcogs_ SMCOG1003:sensor histidine kinase _Score: 187_3_3B E_value: 1e_56_	terpene	Alphaproteobacteria	contig_10045	0.84558	0.260026	-1.71818	-0.902936	0.974145	-0.197703	0.0731868	1.50568	0.226948	-1.06675
gene_43598_transcript_id gene_functions_other _smcogs_ SMCOG1208:pirin domain_containing protein _Score: 209_2_3B E_value: 1_2e_63_	NRPS	Cyanobacteria	contig_10090	-0.993383	0.376065	0.385175	2.15296	-0.97948	0.545503	0.236403	-1.28545	-0.335295	-0.102506
gene_43602_transcript_id gene_functions_transport _smcogs_ SMCOG1020:major facilitator transporter _Score: 218_1_3B E_value: 3_2e_66_	NRPS	Cyanobacteria	contig_10090	-0.37741	1.98727	-1.40027	0.224039	-0.581203	0.216457	0.933592	-0.040125	0.285778	-1.24813
gene_43619_transcript_id gene_functions_other _smcogs_ SMCOG1192:transposase _Score: 301_5_3B E_value: 1_4e_91_	NRPS	Cyanobacteria	contig_10090	-0.926236	0.176415	-0.538402	1.84322	-0.920404	1.13357	0.985374	-0.818822	-0.140851	-0.793867
gene_43623_transcript_id gene_functions_biosynthetic_additional _smcogs_ SMCOG1103:FAD dependent oxidoreductase _Score: 148_3B E_value: 7_3e_45_	NRPS	Cyanobacteria	contig_10090	-0.891426	1.77471	-0.435731	1.32414	-0.869905	0.74735	0.472567	-0.922776	-0.556088	-0.642834
gene_43625_transcript_id gene_functions_biosynthetic_additional _smcogs_ SMCOG1103:FAD dependent oxidoreductase _Score: 108_4_3B E_value: 7_6e_33_	NRPS	Cyanobacteria	contig_10090	-1.01813	0.0245581	-1.01813	1.91369	-0.452203	0.82457	1.09302	-0.873906	-0.633691	0.140226
gene_43630_NRPS_PKS_Domain: Condensation_LCL _9_304_ E_value: 6e_87_ Score: 283_2_ Matches aSDomain: nrpspksdomains_ctg5_24_Condensation_LCL_1	NRPS	Cyanobacteria	contig_10090	-0.486143	-0.45978	-0.526132	0.34101	-0.516357	0.29108	2.68626	-0.426487	-0.421785	-0.48167
gene_43650_transcript_id gene_functions_biosynthetic_additional _rule_based_clusters_ Glycos_transf_1	NRPS	Cyanobacteria	contig_10090	-0.700597	0.550398	-0.700597	0.33838	-0.700597	2.23781	0.91706	-0.700597	-0.626953	-0.614304
gene_43654_transcript_id gene_functions_biosynthetic_additional _smcogs_ SMCOG1091:glutamine_binding lipoprotein glnH _Score: 154_7_3B E_value: 3_8e_47_	NRPS	Cyanobacteria	contig_10090	-0.777114	1.12304	-0.837036	0.0452629	-0.66127	1.75381	1.29003	-0.697058	-0.602502	-0.637167
gene_43667_transcript_id gene_functions_biosynthetic_additional _smcogs_ SMCOG1183:3_dehydroquinate synthase _Score: 222_9_3B E_value: 9_5e_68_	NRPS	Cyanobacteria	contig_10090	-0.520173	0.444075	-0.679668	-0.574601	-0.546557	2.53394	0.63041	-0.377857	-0.272193	-0.637375
gene_43674_transcript_id gene_functions_other _smcogs_ SMCOG1238:transposase _Score: 80_2_3B E_value: 2_8e_24_	NRPS	Cyanobacteria	contig_10090	0.752349	-0.536388	-0.493644	0.1842	-0.781755	2.40706	-0.765525	0.0558655	0.106806	-0.928973
gene_43677_transcript_id gene_functions_biosynthetic_additional _smcogs_ SMCOG1217:NADH:flavin oxidoreductase_NADH oxidase _Score: 232_8_3B E_value: 9_3e_71_	NRPS	Cyanobacteria	contig_10090	-1.00363	0.971423	-0.973583	0.359324	-0.541238	1.68262	1.07804	-0.892278	0.233223	-0.9139
gene_43685_transcript_id gene_functions_transport _smcogs_ SMCOG1202:major facilitator transporter _Score: 70_7_3B E_value: 1_5e_21_	NRPS	Cyanobacteria	contig_10090	-0.767679	0.0984596	-0.928076	0.845608	-0.716356	2.07372	0.99421	-0.688273	-0.197544	-0.714073
gene_43693_transcript_id gene_functions_regulatory _smcogs_ SMCOG1003:sensor histidine kinase _Score: 255_2_3B E_value: 2_9e_77_	NRPS	Cyanobacteria	contig_10090	-0.997214	1.75235	-0.732356	0.867071	-0.639235	1.13833	0.696722	-0.629365	-0.740782	-0.715522
gene_43722_transcript_id gene_functions_biosynthetic_additional _rule_based_clusters_ Acyl_CoA_dh_N	T3PKS	Actinobacteria	contig_10113	1.4626	0.826189	-1.00522	-0.498937	1.62486	-1.1404	-0.388101	-0.750645	-0.422611	0.292273
gene_43729_transcript_id gene_functions_biosynthetic _rule_based_clusters_ T3PKS:Chal_sti_synt_C	T3PKS	Actinobacteria	contig_10113	2.15624	0.00756599	-1.05962	-0.618394	1.14142	-0.506199	-0.640698	-0.859288	0.00837207	0.370592
gene_43759_transcript_id gene_functions_biosynthetic_additional _rule_based_clusters_ Acyl_CoA_dh_1	T3PKS	Actinobacteria	contig_10113	1.14141	-0.357345	-1.30872	-0.0153709	-0.260745	0.28244	0.306459	0.892697	1.17388	-1.8547
gene_43762_transcript_id gene_functions_biosynthetic_additional _rule_based_clusters_ Acyl_CoA_dh_N	T3PKS	Actinobacteria	contig_10113	1.68354	-1.09726	-0.069748	-0.702305	-0.0448225	0.499389	0.88554	0.551178	0.0609818	-1.7665
gene_43767_transcript_id gene_functions_biosynthetic_additional _rule_based_clusters_ AMP_binding	T3PKS	Actinobacteria	contig_10113	0.359754	-0.585827	-0.716202	-0.549716	0.359729	-0.278738	-0.0873815	-0.397669	2.61264	-0.716586
gene_44014_transcript_id gene_functions_biosynthetic_additional _smcogs_ SMCOG1222:dehydrogenase _Score: 315_5_3B E_value: 1_3e_95_	terpene	Gemmatimonadetes	contig_10214	0.888928	-0.681154	-0.874023	-0.874023	-0.0784476	0.176161	-0.520709	2.1672	0.670093	-0.874023
gene_44021_transcript_id gene_functions_biosynthetic _rule_based_clusters_ terpene: phytoene_synt	terpene	Gemmatimonadetes	contig_10214	2.25531	-0.558957	-0.962796	-0.962796	0.425385	0.0145065	-0.469605	0.2754	0.788494	-0.804942
gene_44136_transcript_id gene_functions_other _smcogs_ SMCOG1192:transposase _Score: 56_5_3B E_value: 4_1e_17_	terpene	Cyanobacteria	contig_10230	-0.577604	2.61883	-0.577604	-0.553975	-0.122944	0.0225616	0.633879	-0.287935	-0.577604	-0.577604
gene_44138_transcript_id gene_functions_transport _smcogs_ SMCOG1282:extracellular ligand_binding receptor _Score: 284_2_3B E_value: 2_1e_86_	terpene	Cyanobacteria	contig_10230	-0.498643	2.61921	-0.594808	-0.502764	-0.594808	0.0257788	-0.156361	0.663198	-0.526373	-0.434428
gene_44142_transcript_id gene_functions_biosynthetic _rule_based_clusters_ terpene: phytoene_synt	terpene	Cyanobacteria	contig_10230	-0.575936	2.51158	-0.621355	-0.378961	-0.399307	0.433843	-0.512883	0.722605	-0.621355	-0.558231
gene_4870_transcript_id gene_functions_other _smcogs_ SMCOG1054:hypothetical protein _Score: 96_5_3B E_value: 3_8e_29_	terpene	Actinobacteria	contig_1029	0.231615	-0.494217	-1.14848	-1.01824	0.297311	0.717599	-0.377993	1.92195	0.909332	-1.03888
gene_4875_transcript_id gene_functions_biosynthetic _rule_based_clusters_ terpene: phytoene_synt	terpene	Actinobacteria	contig_1029	-0.0185462	-0.313496	-1.03951	-0.909811	0.0835325	-0.490456	0.290468	1.1865	2.10894	-0.89762
gene_4897_transcript_id gene_functions_regulatory _smcogs_ SMCOG1255:cold_shock DNA_binding domain protein _Score: 90_1_3B E_value: 1_2e_27_	terpene	Actinobacteria	contig_1029	0.469675	-1.02699	-0.970552	-0.175912	0.917972	0.211868	-0.443919	1.44846	1.10311	-1.53371
gene_4902_transcript_id gene_functions_biosynthetic_additional _rule_based_clusters_ Acyl_CoA_dh_M	terpene	Actinobacteria	contig_1029	-0.360561	0.0654343	-0.938862	-0.281775	-0.0859137	0.229743	-0.10918	2.39744	0.454309	-1.37064
gene_44342_transcript_id gene_functions_biosynthetic _rule_based_clusters_ bacteriocin: TIGR03798	bacteriocin	Cyanobacteria	contig_10365	-0.00388088	-0.587793	-0.831518	0.0857509	-0.351051	1.39291	-0.476098	-0.326655	2.12329	-1.02496
gene_44349_transcript_id gene_functions_regulatory _smcogs_ SMCOG1016:LuxR familyDNA_binding response regulator _Score: 137_1_3B E_value:8e_42_	bacteriocin	Cyanobacteria	contig_10365	-0.655934	1.44245	-0.463225	0.212287	-0.765382	2.00905	0.305825	-0.692808	-0.516373	-0.875894
gene_44423_transcript_id gene_functions_biosynthetic_additional _rule_based_clusters_ GATase_7	terpene	Cyanobacteria	contig_10371	0.772821	-0.0928297	-0.966252	-0.654209	-0.831567	1.82651	-0.719521	0.481782	1.14952	-0.966252
gene_44432_transcript_id gene_functions_biosynthetic _rule_based_clusters_ terpene: phytoene_synt	terpene	Cyanobacteria	contig_10371	-0.600327	0.0544674	-0.500519	-0.426353	-0.563293	2.20003	-0.494353	1.46141	-0.448976	-0.682085
gene_44442_transcript_id gene_functions_biosynthetic_additional _smcogs_ SMCOG1190:GTP_binding protein LepA _Score: 116_3B E_value: 3_3e_35_	terpene	Cyanobacteria	contig_10371	0.360882	-0.00503761	-0.615414	-0.371356	-0.856918	2.53096	-0.0662506	0.368588	-0.383188	-0.962265
gene_44446_NRPS_PKS_Domain: Aminotran_5 _254_649_ E_value: 1_2e_94_ Score: 309_0_ Matches aSDomain: nrpspksdomains_ctg13_24_Aminotran_5_1	terpene	Cyanobacteria	contig_10371	1.53727	-0.418658	-0.916459	-0.667606	-0.805321	1.7289	-0.493406	0.627812	0.305871	-0.898405
gene_44552_transcript_id gene_functions_biosynthetic_additional _smcogs_ SMCOG1178:cobalamin synthesis protein_P47K family protein _Score: 234_5_3B E_value: 3_3e_71_	T3PKS	Alphaproteobacteria	contig_10406	-0.528114	0.232621	-0.881584	-0.697697	-0.667028	0.284871	1.0806	2.176	-0.0127008	-0.986965
gene_44570_transcript_id gene_functions_biosynthetic_additional _rule_based_clusters_ TP_methylase	T3PKS	Alphaproteobacteria	contig_10406	-0.382131	-0.207127	-0.958378	-0.760722	-0.606233	-0.152651	1.2936	1.91337	0.818648	-0.958378
gene_44581_transcript_id gene_functions_biosynthetic_additional _rule_based_clusters_ TP_methylase	T3PKS	Alphaproteobacteria	contig_10406	0.861368	0.0923615	-1.50434	-0.167903	-1.01973	-0.311755	1.43587	1.5159	-0.285076	-0.616695
gene_44599_transcript_id gene_functions_biosynthetic _rule_based_clusters_ T3PKS:Chal_sti_synt_N	T3PKS	Alphaproteobacteria	contig_10406	1.61428	0.86651	-1.03361	0.552452	1.19216	-0.543194	-0.424664	-1.01223	-0.0516144	-1.16008
gene_44605_transcript_id gene_functions_other _smcogs_ SMCOG1269:hypothetical protein _Score: 227_6_3B E_value: 2_2e_69_	T3PKS	Alphaproteobacteria	contig_10406	-0.234357	2.03501	-0.817304	1.20006	-0.395448	0.0426756	-0.933621	-0.187584	0.475646	-1.18508
gene_44610_transcript_id gene_functions_biosynthetic_additional _smcogs_ SMCOG1161:oxidoreductase _Score: 94_3_3B E_value: 1_3e_28_	T3PKS	Alphaproteobacteria	contig_10406	0.411983	2.1391	-0.515143	0.214936	-0.258908	-0.685955	-0.399342	-0.314594	0.92291	-1.51499
gene_44611_NRPS_PKS_Domain: oMT _24_161_ E_value: 1_3e_34_ Score: 110_9_ Matches aSDomain: nrpspksdomains_ctg14_83_oMT_1	T3PKS	Alphaproteobacteria	contig_10406	1.23172	-0.12816	-1.12309	2.00952	-0.74295	-0.848779	-0.0581188	0.622881	-0.341027	-0.621993
gene_44654_transcript_id gene_functions_biosynthetic_additional _rule_based_clusters_ Glycos_transf_2	T3PKS	Alphaproteobacteria	contig_10406	-0.521352	0.423229	-0.76422	-0.768084	-0.706626	0.740033	0.168653	2.36319	-0.0945642	-0.840264
gene_44872_transcript_id gene_functions_other _smcogs_ SMCOG1157:hypothetical protein _Score: 73_8_3B E_value: 2_7e_22_	resorcinol	Cyanobacteria	contig_10474	-0.544232	-0.728539	0.61841	-0.177303	-0.745895	1.24513	-0.472368	2.12949	-0.569714	-0.754987
gene_44879_NRPS_PKS_Domain: Polyketide_cyc2 _28_145_ E_value: 1_1e_07_ Score: 24_2_ Matches aSDomain: nrpspksdomains_ctg15_137_Polyketide_cyc2_1	resorcinol	Cyanobacteria	contig_10474	-0.34291	-0.857324	-0.554281	0.644004	-0.857324	1.95466	-0.50256	1.46123	-0.340505	-0.604995
gene_44906_transcript_id gene_functions_biosynthetic _rule_based_clusters_ resorcinol: DarB	resorcinol	Cyanobacteria	contig_10474	-0.345518	-0.345518	-0.345518	-0.336879	-0.345518	2.83625	-0.345518	-0.0807462	-0.345518	-0.345518
gene_44908_transcript_id gene_functions_biosynthetic_additional _rule_based_clusters_ GATase_7	resorcinol	Cyanobacteria	contig_10474	-0.490928	-0.69206	-0.631021	0.00693341	-0.69206	1.38471	-0.382414	2.24664	-0.301694	-0.448104
gene_45000_transcript_id gene_functions_biosynthetic_additional _rule_based_clusters_ Acyl_CoA_dh_N	terpene	Alphaproteobacteria	contig_10492	0.841662	0.356663	-1.54678	-0.846348	0.936236	-0.72969	0.856431	0.102434	1.21931	-1.18992
gene_45004_transcript_id gene_functions_biosynthetic_additional _rule_based_clusters_ Acyl_CoA_dh_1	terpene	Alphaproteobacteria	contig_10492	0.891333	1.96866	-1.44195	-0.688004	0.459213	-0.577532	0.246658	-0.190321	0.341517	-1.00957
gene_45013_transcript_id gene_functions_biosynthetic_additional _smcogs_ SMCOG1222:dehydrogenase _Score: 95_8_3B E_value: 5_2e_29_	terpene	Alphaproteobacteria	contig_10492	0.835141	-0.38841	-1.34807	-0.417551	0.653718	-0.0351047	0.914118	0.0592687	1.42149	-1.69461
gene_45014_transcript_id gene_functions_biosynthetic_additional _smcogs_ SMCOG1222:dehydrogenase _Score: 142_3_3B E_value: 4_3e_43_	terpene	Alphaproteobacteria	contig_10492	1.47461	0.501931	-1.13519	-0.740107	1.10835	-0.541484	0.845442	-0.568809	0.457942	-1.40268
gene_45021_transcript_id gene_functions_biosynthetic_additional _rule_based_clusters_ Glycos_transf_2	terpene	Alphaproteobacteria	contig_10492	0.979926	-0.120268	-1.17262	-0.700904	2.18171	-0.651698	0.0541541	0.210198	0.167748	-0.948247
gene_45023_transcript_id gene_functions_biosynthetic _rule_based_clusters_ terpene: phytoene_synt	terpene	Alphaproteobacteria	contig_10492	1.19316	-0.622905	-1.41898	-0.532451	1.11226	-0.2149	0.525447	0.0629457	1.23661	-1.34119
gene_45038_transcript_id gene_functions_biosynthetic_additional _smcogs_ SMCOG1089:methyltransferase _Score: 90_3_3B E_value: 2_2e_27_	terpene	Alphaproteobacteria	contig_10492	0.260866	-0.497137	-1.43559	-0.681624	0.647028	0.724171	1.51632	0.0590814	0.873402	-1.46651
gene_45087_NRPS_PKS_Domain: Condensation_LCL _73_373_ E_value: 3_3e_113_ Score: 369_4_ Matches aSDomain: nrpspksdomains_ctg17_16_Condensation_LCL_1	NRPS,T1PKS	Cyanobacteria	contig_10555	0.0770497	-0.768458	-1.09522	-0.80862	-0.502344	2.11771	-0.665607	0.153786	0.40391	1.08779
gene_45102_NRPS_PKS_Domain: PKS_KR _72_251_ E_value: 1_7e_69_ Score: 225_1_ Matches aSDomain: nrpspksdomains_ctg17_17_PKS_KR_1	NRPS,T1PKS	Cyanobacteria	contig_10555	2.075	0.945685	-0.659429	-0.878523	-0.872074	-1.07322	-0.353923	0.5995	-0.185541	0.402527
gene_45117_NRPS_PKS_Domain: PKS_KS_Hybrid_KS_ _46_470_ E_value: 4_6e_189_ Score: 620_4_ Matches aSDomain: nrpspksdomains_ctg17_20_PKS_KS_1	NRPS,T1PKS	Cyanobacteria	contig_10555	2.03803	0.813737	-0.61883	-0.888327	-0.632248	-0.942825	-0.399692	0.231695	-0.64656	1.04502
gene_45133_transcript_id gene_functions_biosynthetic_additional _rule_based_clusters_ p450	NRPS,T1PKS	Cyanobacteria	contig_10555	1.28484	0.744715	1.19273	-0.80056	-1.10353	-0.831537	-0.371472	-0.709697	-0.703609	1.29812
gene_45135_transcript_id gene_functions_biosynthetic_additional _rule_based_clusters_ p450	NRPS,T1PKS	Cyanobacteria	contig_10555	1.99522	1.08408	0.0195581	-0.612487	-1.1587	-0.91446	-0.994361	0.13801	-0.0813546	0.524496
gene_45141_NRPS_PKS_Domain: PKS_KS_Hybrid_KS_ _2_370_ E_value: 2_9e_163_ Score: 535_4_ Matches aSDomain: nrpspksdomains_ctg17_24_PKS_KS_1	NRPS,T1PKS	Cyanobacteria	contig_10555	2.47531	0.539864	-0.905398	-0.557321	-0.583937	-0.74252	-0.611225	0.12484	-0.130228	0.390616
gene_45159_transcript_id gene_functions_biosynthetic _rule_based_clusters_ NRPS: AMP_binding	NRPS,T1PKS	Cyanobacteria	contig_10555	1.02726	0.805849	-0.90694	-0.582899	-0.853416	-0.624326	-0.621701	0.388889	-0.647231	2.01452
gene_45161_NRPS_PKS_Domain: CAL_domain _0_231_ E_value: 5_9e_46_ Score: 147_7_ Matches aSDomain: nrpspksdomains_ctg17_28_CAL_domain_1	NRPS,T1PKS	Cyanobacteria	contig_10555	0.894886	0.891877	-1.21851	-0.972057	-0.361176	0.8708	-0.984209	0.504177	-0.994513	1.36873
gene_45166_NRPS_PKS_Domain: Condensation_LCL _36_157_ E_value: 3_7e_27_ Score: 86_9_ Matches aSDomain: nrpspksdomains_ctg17_29_Condensation_LCL_1	NRPS,T1PKS	Cyanobacteria	contig_10555	-0.858298	0.628392	-1.12484	-0.784126	-0.318568	1.88531	0.0253043	-1.00031	1.03279	0.514347
gene_45178_transcript_id gene_functions_biosynthetic_additional _rule_based_clusters_ PF07366	NRPS,T1PKS	Cyanobacteria	contig_10555	1.07335	-0.425021	-0.932882	-0.748478	0.419568	0.378323	-0.755949	1.19385	1.2951	-1.49786
gene_45208_NRPS_PKS_Domain: PKS_KS_Enediyne_KS_ _4_462_ E_value: 1_7e_100_ Score: 328_7_ Matches aSDomain: nrpspksdomains_ctg18_6_PKS_KS_1	T1PKS	Cyanobacteria	contig_10579	-0.0561142	-1.09312	-1.39143	-0.895795	0.553037	-0.411488	1.28981	0.247215	1.69087	0.0670082
gene_45230_transcript_id gene_functions_regulatory _smcogs_ SMCOG1287:AraC familytranscriptional regulator _Score: 91_5_3B E_value: 8_7e_28_	T1PKS	Cyanobacteria	contig_10579	0.248986	-0.618868	-0.941319	-0.485152	-0.775057	0.741294	2.38134	-0.729464	0.268787	-0.0905428
gene_45235_transcript_id gene_functions_biosynthetic_additional _smcogs_ SMCOG1180:Decarboxylase_2C pyridoxal_dependent _Score: 304_4_3B E_value: 2_1e_92_	T1PKS	Cyanobacteria	contig_10579	1.72246	-0.870992	-1.0555	-0.606575	-0.982775	1.22654	0.359606	0.94414	-0.245888	-0.491008
gene_5062_NRPS_PKS_Domain: PKS_KR _5_99_ E_value: 2_6e_13_ Score:42_0_ Matches aSDomain: nrpspksdomains_ctg19_57_PKS_KR_1	NRPS	Cyanobacteria	contig_1068	-0.786169	1.7593	-1.05261	0.060261	-0.912254	1.32273	0.704207	0.164603	-0.258214	-1.00185
gene_5068_transcript_id gene_functions_biosynthetic_additional _smcogs_ SMCOG1103:FAD dependent oxidoreductase _Score: 220_3B E_value: 9_5e_67_	NRPS	Cyanobacteria	contig_1068	0.595171	1.41826	-1.13623	-0.0954482	-0.844502	1.51836	0.388319	-0.674462	0.131525	-1.301
gene_5072_transcript_id gene_functions_biosynthetic_additional _rule_based_clusters_ 2OG_FeII_Oxy	NRPS	Cyanobacteria	contig_1068	-0.848265	1.88758	-0.906038	0.0573503	-0.524744	1.06996	1.12594	-0.798071	-0.494902	-0.568809
gene_5094_NRPS_PKS_Domain: Aminotran_3 _60_396_ E_value: 9_5e_60_Score: 194_1_ Matches aSDomain:nrpspksdomains_ctg19_73_Aminotran_3_1	NRPS	Cyanobacteria	contig_1068	-0.509647	-0.296681	-0.533428	-0.526177	-0.463673	1.46161	2.2546	-0.488986	-0.364195	-0.533428
gene_5097_transcript_id gene_functions_biosynthetic_additional _smcogs_ SMCOG1248:methyltransferase _Score: 168_4_3B E_value: 3_3e_51_	NRPS	Cyanobacteria	contig_1068	-0.526726	-0.340643	-0.526726	-0.41806	-0.526726	1.4153	2.28555	-0.526726	-0.526726	-0.308516
gene_5103_NRPS_PKS_Domain: PCP _185_253_ E_value: 4_6e_27_ Score:85_8_ Matches aSDomain: nrpspksdomains_ctg19_75_PCP_1	NRPS	Cyanobacteria	contig_1068	-0.544676	-0.275062	-0.614969	-0.520646	-0.59435	1.32657	2.27862	0.0944113	-0.534931	-0.614969
gene_5116_NRPS_PKS_Domain: AMP_binding _9_187_ E_value: 1_3e_40_ Score: 130_9_ Matches aSDomain: nrpspksdomains_ctg19_76_AMP_binding_1	NRPS	Cyanobacteria	contig_1068	-0.658442	-0.0362549	-0.752223	-0.419079	-0.62317	2.43549	0.896392	0.14197	-0.179885	-0.804796
gene_5123_transcript_id gene_functions_biosynthetic _rule_based_clusters_ NRPS: AMP_binding	NRPS	Cyanobacteria	contig_1068	-0.842191	0.207465	-0.842191	-0.305365	-0.669	1.06296	2.15746	0.537086	-0.46403	-0.842191
gene_5128_NRPS_PKS_Domain: Condensation_LCL _8_202_ E_value: 2_1e_40_ Score: 130_4_ Matches aSDomain: nrpspksdomains_ctg19_79_Condensation_LCL_1	NRPS	Cyanobacteria	contig_1068	-0.586569	-0.586569	-0.586569	0.214055	-0.586569	1.42353	2.18444	-0.302616	-0.586569	-0.586569
gene_5133_transcript_id gene_functions_biosynthetic_additional _smcogs_ SMCOG1046:Dioxygenase TauD_TfdA _Score: 248_6_3B E_value: 1_2e_75_	NRPS	Cyanobacteria	contig_1068	-0.526799	-0.526799	-0.526799	-0.385065	-0.526799	2.00622	1.77039	-0.473644	-0.283905	-0.526799
gene_5135_transcript_id gene_functions_biosynthetic_additional _smcogs_ SMCOG1046:Dioxygenase TauD_TfdA _Score: 101_7_3B E_value: 6_3e_31_	NRPS	Cyanobacteria	contig_1068	-0.552495	-0.552495	-0.552495	-0.471116	-0.552495	1.86222	1.88466	-0.0327628	-0.480527	-0.552495
gene_5138_NRPS_PKS_Domain: Condensation_LCL _7_219_ E_value: 6_9e_84_ Score: 273_1_ Matches aSDomain: nrpspksdomains_ctg19_82_Condensation_LCL_1	NRPS	Cyanobacteria	contig_1068	-0.603451	-0.606215	-0.656768	-0.426654	-0.656768	1.49947	1.86678	0.837862	-0.656768	-0.597487
gene_5145_NRPS_PKS_Domain: PCP _219_287_ E_value: 2_4e_29_ Score:93_1_ Matches aSDomain: nrpspksdomains_ctg19_83_PCP_1	NRPS	Cyanobacteria	contig_1068	-0.585895	-0.534755	-0.635462	-0.508747	-0.635462	0.771991	2.18715	1.11132	-0.534679	-0.635462
gene_5169_transcript_id gene_functions_biosynthetic _rule_based_clusters_ NRPS: Condensation	NRPS	Cyanobacteria	contig_1068	-0.705992	-0.59176	-0.705992	-0.0895305	-0.705992	1.88569	1.49124	0.72	-0.591673	-0.705992
gene_5173_NRPS_PKS_Domain: NRPS_COM_Nterm _0_29_ E_value: 2_6e_14_ Score: 44_0_ Matches aSDomain: nrpspksdomains_ctg19_93_NRPS_COM_Nterm_1	NRPS	Cyanobacteria	contig_1068	-0.553645	-0.497064	-0.553645	-0.446247	-0.553645	1.67143	2.07215	-0.107551	-0.478146	-0.553645
gene_5178_NRPS_PKS_Domain: PCP _51_112_ E_value: 1e_25_ Score: 81_5_ Matches aSDomain: nrpspksdomains_ctg19_94_PCP_1	NRPS	Cyanobacteria	contig_1068	-0.490156	-0.422924	-0.576598	-0.250401	-0.576598	2.32418	1.33769	-0.253508	-0.515082	-0.576598
gene_5183_NRPS_PKS_Domain: PKS_KR _35_125_ E_value: 9e_21_ Score:66_3_ Matches aSDomain: nrpspksdomains_ctg19_95_PKS_KR_1	NRPS	Cyanobacteria	contig_1068	1.23085	-0.819578	-0.916532	-0.422107	-0.766559	1.01917	1.52558	0.739666	-0.673965	-0.916532
gene_5190_NRPS_PKS_Domain: PKS_AT _1_141_ E_value: 1e_57_ Score: 187_5_ Matches aSDomain: nrpspksdomains_ctg19_98_PKS_AT_1	NRPS	Cyanobacteria	contig_1068	-0.62571	-0.519163	-0.648433	-0.533722	-0.648433	1.69785	1.80845	0.62555	-0.583749	-0.572639
gene_5199_NRPS_PKS_Domain: PKS_KS_Hybrid_KS_ _14_436_ E_value: 5e_170_ Score: 557_7_ Matches aSDomain: nrpspksdomains_ctg19_100_PKS_KS_1	NRPS	Cyanobacteria	contig_1068	-0.654068	-0.633135	-0.696841	-0.311631	-0.708302	1.38791	1.65169	1.26073	-0.610202	-0.686145
gene_5213_transcript_id gene_functions_biosynthetic_additional _rule_based_clusters_ PF00881	NRPS	Cyanobacteria	contig_1068	-0.705062	-0.560009	-0.705062	-0.121341	-0.63027	1.99349	1.55355	0.390904	-0.59619	-0.620014
gene_5216_NRPS_PKS_Domain: AMP_binding _1_369_ E_value: 6_1e_98_ Score: 319_8_ Matches aSDomain: nrpspksdomains_ctg19_103_AMP_binding_1	NRPS	Cyanobacteria	contig_1068	-0.707696	-0.565801	-0.721369	-0.10362	-0.701316	1.50222	2.00379	0.441277	-0.448919	-0.698566
gene_5227_NRPS_PKS_Domain: Heterocyclization _8_223_ E_value: 9_1e_63_ Score: 204_1_ Matches aSDomain: nrpspksdomains_ctg19_105_Heterocyclization_1	NRPS	Cyanobacteria	contig_1068	-0.679897	-0.527021	-0.597661	-0.373675	-0.702305	1.23549	2.05624	0.847177	-0.57473	-0.683619
gene_5240_NRPS_PKS_Domain: PCP _0_50_ E_value: 3_9e_19_ Score: 60_4_ Matches aSDomain: nrpspksdomains_ctg19_108_PCP_1	NRPS	Cyanobacteria	contig_1068	-0.396931	-0.396931	-0.396931	-0.396931	-0.396931	2.74915	0.426298	-0.396931	-0.396931	-0.396931
gene_5245_NRPS_PKS_Domain: cMT _188_396_ E_value: 7e_57_ Score: 184_1_ Matches aSDomain: nrpspksdomains_ctg19_109_cMT_1	NRPS	Cyanobacteria	contig_1068	-0.614791	-0.537164	-0.614791	-0.169297	-0.604785	2.39683	1.0561	0.226741	-0.546816	-0.592034
gene_5261_NRPS_PKS_Domain: PKS_AT _1_144_ E_value: 7_4e_49_ Score: 158_4_ Matches aSDomain: nrpspksdomains_ctg19_110_PKS_AT_1	NRPS	Cyanobacteria	contig_1068	-0.459464	-0.489098	-0.726165	0.263704	-0.726165	2.37186	0.837237	0.332974	-0.678715	-0.726165
gene_5269_transcript_id gene_functions_biosynthetic_additional _rule_based_clusters_ PKS_AT	NRPS	Cyanobacteria	contig_1068	-0.618635	-0.555747	-0.618635	-0.46054	-0.618635	2.26347	0.965409	0.786181	-0.524232	-0.618635
gene_5271_transcript_id gene_functions_biosynthetic_additional _rule_based_clusters_ hyb_KS	NRPS	Cyanobacteria	contig_1068	-0.655653	-0.483114	-0.655653	-0.343141	-0.655653	2.2411	0.845689	0.931395	-0.569318	-0.655653
gene_5274_NRPS_PKS_Domain: PKS_KS_Hybrid_KS_ _9_225_ E_value: 4_3e_71_ Score: 231_7_ Matches aSDomain: nrpspksdomains_ctg19_113_PKS_KS_1	NRPS	Cyanobacteria	contig_1068	-0.618513	-0.474574	-0.534048	-0.268295	-0.544295	2.41855	1.09541	0.0907627	-0.546489	-0.618513
gene_5281_NRPS_PKS_Domain: Heterocyclization _90_388_ E_value: 3_6e_116_ Score: 379_5_ Matches aSDomain: nrpspksdomains_ctg19_114_Heterocyclization_1	NRPS	Cyanobacteria	contig_1068	-0.797789	-0.238804	-0.834853	-0.225756	-0.780494	1.49442	1.23752	1.49351	-0.522401	-0.825343
gene_5301_NRPS_PKS_Domain: PKS_PP _79_161_ E_value: 2_3e_13_ Score: 42_1_ Matches aSDomain: nrpspksdomains_ctg19_115_PKS_PP_1	NRPS	Cyanobacteria	contig_1068	-0.83857	1.76521	-0.960921	-0.529694	-0.602032	1.24988	0.101624	1.05884	-0.351432	-0.892904
gene_5306_NRPS_PKS_Domain: ACPS _12_77_ E_value: 2_9e_15_ Score: 48_1_ Matches aSDomain: nrpspksdomains_ctg19_117_ACPS_1	NRPS	Cyanobacteria	contig_1068	-0.792406	1.15388	-0.93557	-0.459747	-0.848437	1.54374	0.350457	1.30882	-0.392934	-0.927795
gene_5309_transcript_id gene_functions_biosynthetic_additional _smcogs_ SMCOG1018:isochorismate synthase _Score: 288_6_3B E_value: 1_8e_87_	NRPS	Cyanobacteria	contig_1068	-0.813099	0.758003	-0.838724	-0.327705	-0.744849	2.24229	0.089548	0.770426	-0.318881	-0.817012
gene_5311_NRPS_PKS_Domain: AMP_binding _23_414_ E_value: 2_8e_94_Score: 307_7_ Matches aSDomain:nrpspksdomains_ctg19_119_AMP_binding_1	NRPS	Cyanobacteria	contig_1068	-0.667017	1.7628	-0.957322	-0.566557	-0.683834	1.59431	0.0263183	0.549912	-0.11862	-0.939985
gene_5319_NRPS_PKS_Domain: ACPS _13_78_ E_value: 6_6e_18_ Score: 56_6_ Matches aSDomain: nrpspksdomains_ctg19_120_ACPS_1	NRPS	Cyanobacteria	contig_1068	-0.850742	0.697565	-0.821717	-0.325638	-0.565132	2.17594	0.310926	0.845096	-0.548161	-0.918134
gene_5322_transcript_id gene_functions_biosynthetic_additional _rule_based_clusters_ PP_binding	NRPS	Cyanobacteria	contig_1068	-0.700716	0.123198	-0.571696	-0.0661751	-0.693277	2.53598	0.710115	-0.182137	-0.425966	-0.729322
gene_5324_transcript_id gene_functions_transport _smcogs_ SMCOG1051:TonB_dependent siderophore receptor _Score: 792_8_3B E_value: 5_2e_240_	NRPS	Cyanobacteria	contig_1068	-0.857292	-0.311486	-0.387174	-0.0548538	-0.864685	2.12346	1.18881	0.577633	-0.632494	-0.781915
gene_5328_transcript_id gene_functions_transport _smcogs_ SMCOG1033:iron compound ABC transporter_2C periplasmic _Score: 228_3_3B E_value: 1_7e_69_	NRPS	Cyanobacteria	contig_1068	-0.82641	-0.664712	0.180046	0.538967	-0.85287	1.7597	1.57716	-0.160583	-0.85287	-0.698419
gene_5332_transcript_id gene_functions_transport _smcogs_ SMCOG1020:major facilitator transporter _Score: 135_2_3B E_value: 4_8e_41_	NRPS	Cyanobacteria	contig_1068	-1.01529	1.38929	-0.702929	-0.156378	-0.940739	1.47616	1.11428	0.275161	-0.49288	-0.946672
gene_5334_NRPS_PKS_Domain: Thioesterase _22_109_ E_value: 6_8e_27_ Score: 87_1_ Matches aSDomain: nrpspksdomains_ctg19_126_Thioesterase_1	NRPS	Cyanobacteria	contig_1068	-1.04381	0.51124	-1.05918	0.845685	-1.00346	1.60782	1.27071	-0.0584599	-0.415138	-0.655412
gene_5344_NRPS_PKS_Domain: Thioesterase _0_83_ E_value: 4_1e_14_ Score: 45_3_ Matches aSDomain: nrpspksdomains_ctg19_127_Thioesterase_1	NRPS	Cyanobacteria	contig_1068	-0.880441	2.28109	-0.770234	0.875359	-0.731116	0.0177421	0.542542	-0.429543	-0.107469	-0.797928
gene_5349_transcript_id gene_functions_transport _smcogs_ SMCOG1000:ABC transporter ATP_binding protein _Score: 89_7_3B E_value: 4_2e_27_	NRPS	Cyanobacteria	contig_1068	-0.686143	0.985056	-1.16562	-0.0716757	-0.759916	1.52401	1.4529	-0.304022	0.0680144	-1.0426
gene_5353_transcript_id gene_functions_transport _smcogs_ SMCOG1011:transport system permease protein _Score: 258_5_3B E_value: 1_3e_78_	NRPS	Cyanobacteria	contig_1068	-1.10761	0.568416	-1.17383	1.37424	-0.275493	0.74914	1.47864	-0.58602	-0.0193085	-1.00818
gene_5355_transcript_id gene_functions_transport _smcogs_ SMCOG1011:transport system permease protein _Score: 320_4_3B E_value: 1_8e_97_	NRPS	Cyanobacteria	contig_1068	-1.09998	1.01753	-1.09983	0.605624	-0.28563	0.30589	1.8797	-0.486031	0.245857	-1.08313
gene_5359_transcript_id gene_functions_transport _smcogs_ SMCOG1082:TonB_dependent siderophore receptor family _Score: 142_1_3B E_value: 5_6e_43_	NRPS	Cyanobacteria	contig_1068	-0.573795	0.857476	-1.23839	1.25024	-1.06887	1.07387	1.28356	-0.590383	-0.333607	-0.660102
gene_45271_NRPS_PKS_Domain: Condensation_LCL _42_343_ E_value: 1_3e_126_ Score: 413_3_ Matches aSDomain: nrpspksdomains_ctg20_2_Condensation_LCL_1	NRPS	Cyanobacteria	contig_10691	-0.587532	-0.144476	-0.587532	-0.582255	-0.587532	1.46754	-0.0464461	2.19403	-0.538266	-0.587532
gene_45312_NRPS_PKS_Domain: PCP _97_163_ E_value: 2_6e_28_ Score: 89_8_ Matches aSDomain: nrpspksdomains_ctg20_5_PCP_1	NRPS	Cyanobacteria	contig_10691	-0.469227	-0.377791	-0.469227	-0.469227	-0.469227	0.858435	-0.259852	2.59457	-0.469227	-0.469227
gene_45341_transcript_id gene_functions_biosynthetic_additional _smcogs_ SMCOG1150:isoprenylcysteine carboxyl methyltransferase _Score: 112_8_3B E_value: 2_6e_34_	T3PKS	Actinobacteria	contig_10692	-0.212526	-0.0940673	-1.12312	-0.82422	0.187269	-0.590661	1.49906	1.33647	1.04494	-1.22314
gene_45344_transcript_id gene_functions_biosynthetic _rule_based_clusters_ T3PKS:Chal_sti_synt_N	T3PKS	Actinobacteria	contig_10692	-0.493307	-0.473678	1.11658	-0.930549	-0.434422	-0.426985	1.36099	0.0153046	1.57537	-1.3093
gene_45451_transcript_id gene_functions_biosynthetic_additional _smcogs_ SMCOG1175:pyridine nucleotide_disulfide oxidoreductase _Score: 60_3B E_value: 2_6e_18_	terpene	Actinobacteria	contig_10763	0.434145	0.105275	-1.27164	-0.906175	1.63583	0.156436	-0.731135	1.14076	0.63125	-1.19475
gene_45495_transcript_id gene_functions_transport _smcogs_ SMCOG1000:ABC transporter ATP_binding protein _Score: 139_2_3B E_value: 3e_42_	terpene	Actinobacteria	contig_10763	-0.211427	-0.288197	-0.997769	-0.449943	-0.083096	0.227127	-0.475001	2.44805	0.746628	-0.91637
gene_5453_transcript_id gene_functions_biosynthetic_additional _smcogs_ SMCOG1175:pyridine nucleotide_disulfide oxidoreductase _Score: 136_3B E_value: 2_3e_41_	NRPS	Cyanobacteria	contig_1078	0.655065	-0.555708	-0.886689	0.0678915	0.368322	0.55977	-1.01118	-0.650484	2.23	-0.776992
gene_5485_transcript_id gene_functions_biosynthetic_additional _rule_based_clusters_ GST_C	NRPS	Cyanobacteria	contig_1078	0.203813	-0.241814	-0.747084	0.338827	-0.817862	0.32512	-0.618851	-0.251886	2.54323	-0.733493
gene_5493_NRPS_PKS_Domain: Condensation_LCL _18_326_ E_value: 2_2e_104_ Score: 340_4_ Matches aSDomain: nrpspksdomains_ctg24_72_Condensation_LCL_1	NRPS	Cyanobacteria	contig_1078	-0.571811	-0.787183	1.12322	0.54018	-0.716092	0.663974	-0.854094	-0.502402	1.9583	-0.854094
gene_5513_transcript_id gene_functions_regulatory _smcogs_ SMCOG1008:response regulator _Score: 97_2_3B E_value: 1_7e_29_	NRPS	Cyanobacteria	contig_1078	-0.767366	1.24618	0.672482	-0.181265	-1.27076	0.903493	-0.279694	-0.6638	1.46749	-1.12676
gene_5516_transcript_id gene_functions_regulatory _smcogs_ SMCOG1003:sensor histidine kinase _Score: 136_1_3B E_value: 3_3e_41_	NRPS	Cyanobacteria	contig_1078	0.334978	-0.427434	-0.551873	0.500971	-0.631183	0.0680889	-0.69396	-0.461161	2.56167	-0.700094
gene_5546_NRPS_PKS_Domain: Condensation_LCL _72_377_ E_value: 3_2e_120_ Score: 392_4_ Matches aSDomain: nrpspksdomains_ctg24_80_Condensation_LCL_1	NRPS	Cyanobacteria	contig_1078	-0.042811	-0.37255	-0.669777	-0.149067	-0.669777	0.139433	-0.669777	0.501916	2.60219	-0.669777
gene_5557_NRPS_PKS_Domain: Condensation_LCL _12_318_ E_value: 4_1e_109_ Score: 355_9_ Matches aSDomain: nrpspksdomains_ctg24_81_Condensation_LCL_1	NRPS	Cyanobacteria	contig_1078	-0.255629	-0.439078	-0.320662	0.145329	-0.504597	0.175744	-0.456701	-0.602818	2.74324	-0.484832
gene_5583_transcript_id gene_functions_biosynthetic_additional _smcogs_ SMCOG1293:aldehyde oxidase and xanthine dehydrogenase _Score: 760_3_3B E_value: 3_9e_230_	NRPS	Cyanobacteria	contig_1078	0.380319	-0.450415	-0.737802	-0.165538	-0.639013	0.705331	-0.421925	-0.435694	2.50254	-0.737802
gene_45709_transcript_id gene_functions_transport _smcogs_ SMCOG1049:AcrB_AcrD_AcrF family protein _Score: 298_2_3B E_value: 1_9e_90_	terpene	Alphaproteobacteria	contig_10826	0.449502	-0.53233	-1.23836	-0.266208	0.217811	-0.725776	0.960364	1.91597	0.457392	-1.23836
gene_45778_transcript_id gene_functions_regulatory _smcogs_ SMCOG1003:sensor histidine kinase _Score: 125_2_3B E_value: 6_7e_38_	terpene	Alphaproteobacteria	contig_10826	0.200868	0.944599	-1.24197	-0.743344	1.09243	0.146884	-0.297124	1.40591	0.127657	-1.63591
gene_45781_transcript_id gene_functions_regulatory _smcogs_ SMCOG1008:response regulator _Score: 112_5_3B E_value: 3_6e_34_	terpene	Alphaproteobacteria	contig_10826	-0.323305	-0.739652	-0.950369	0.18788	0.459556	0.370191	-0.432191	2.26848	0.409032	-1.24962
gene_45962_transcript_id gene_functions_biosynthetic _rule_based_clusters_ terpene: Lycopene_cycl	terpene	Alphaproteobacteria	contig_10830	-0.333064	-0.249931	-0.378137	-0.378137	-0.378137	0.0290841	-0.378137	2.82273	-0.378137	-0.378137
gene_45987_transcript_id gene_functions_biosynthetic_additional _smcogs_ SMCOG1217:NADH:flavin oxidoreductase_NADH oxidase _Score: 200_5_3B E_value: 6_3e_61_	terpene	Alphaproteobacteria	contig_10830	-0.231742	-0.547093	-0.547093	-0.308723	-0.547093	1.56939	-0.547093	2.16386	-0.457326	-0.547093
gene_5669_transcript_id gene_functions_biosynthetic_additional _rule_based_clusters_ Glycos_transf_1	lassopeptide	Betaproteobacteria	contig_1086	0.518367	0.0378394	2.54335	-0.621867	-0.714471	-0.260984	-0.3165	-0.23071	0.108363	-1.06339
gene_5697_transcript_id gene_functions_regulatory _smcogs_ SMCOG1008:response regulator _Score: 104_3B E_value: 1_5e_31_	NRPS	Cyanobacteria	contig_1094	-0.897448	0.0987337	-0.837448	1.69678	-0.810205	1.13027	1.28306	-0.347653	-0.521367	-0.794723
gene_5701_transcript_id gene_functions_regulatory _smcogs_ SMCOG1003:sensor histidine kinase _Score: 243_4_3B E_value: 1_1e_73_	NRPS	Cyanobacteria	contig_1094	-1.08614	1.1202	-1.10756	1.19639	0.608835	1.23764	0.353091	-0.872314	-0.540745	-0.909386
gene_5727_transcript_id gene_functions_biosynthetic_additional _smcogs_ SMCOG1183:3_dehydroquinate synthase _Score: 226_6_3B E_value: 6_7e_69_	NRPS	Cyanobacteria	contig_1094	-0.620251	1.59853	-0.769702	-0.438572	-0.581276	1.84295	0.703776	-0.501365	-0.489168	-0.744921
gene_5736_transcript_id gene_functions_biosynthetic_additional _smcogs_ SMCOG1091:glutamine_binding lipoprotein glnH _Score: 88_5_3B E_value: 5_9e_27_	NRPS	Cyanobacteria	contig_1094	-0.39282	0.36443	-0.527156	-0.486198	-0.527156	2.70934	-0.527156	0.0586282	-0.144759	-0.527156
gene_5747_NRPS_PKS_Domain: Condensation_LCL _10_304_ E_value: 6_1e_83_ Score: 270_0_ Matches aSDomain: nrpspksdomains_ctg28_24_Condensation_LCL_1	NRPS	Cyanobacteria	contig_1094	-0.770471	0.920558	-0.770471	2.07463	0.00457557	0.934672	-0.0820769	-0.770471	-0.770471	-0.770471
gene_5784_transcript_id gene_functions_other _smcogs_ SMCOG1192:transposase _Score: 331_4_3B E_value: 1_2e_100_	NRPS	Cyanobacteria	contig_1094	-1.18493	0.426408	0.064207	0.121992	0.562825	1.60098	1.30653	-0.977576	-1.02534	-0.895106
gene_5787_transcript_id gene_functions_other _smcogs_ SMCOG1208:pirin domain_containing protein _Score: 208_7_3B E_value: 1_8e_63_	NRPS	Cyanobacteria	contig_1094	-1.0777	-0.38739	0.272559	1.93227	-0.484471	0.279638	1.45144	-0.926518	-0.386869	-0.672953
gene_5807_transcript_id gene_functions_biosynthetic_additional _rule_based_clusters_ GST_N_3	NRPS	Cyanobacteria	contig_1094	-0.442936	0.434393	-0.989409	0.00704135	-0.88161	2.38942	0.00155016	-0.0922947	0.511585	-0.937735
gene_5812_transcript_id gene_functions_other _smcogs_ SMCOG1272:TPR repeat_containing protein _Score: 68_3B E_value: 1_3e_20_	NRPS	Cyanobacteria	contig_1094	-0.547814	1.35349	-0.681506	-0.299126	-0.756069	2.04354	0.69005	-0.63121	-0.639081	-0.532275
gene_46474_transcript_id gene_functions_biosynthetic_additional _smcogs_ SMCOG1294:Nitrilase_cyanide hydratase and apolipoprotein _Score: 248_2_3B E_value: 1_5e_75_	NAGGN	Alphaproteobacteria	contig_10970	0.507036	-0.913425	0.0129292	-1.03126	0.241004	-0.328125	0.036095	2.30006	0.311656	-1.13597
gene_46484_transcript_id gene_functions_biosynthetic _rule_based_clusters_ NAGGN:TIGR03104	NAGGN	Alphaproteobacteria	contig_10970	0.787966	1.02468	-1.13962	-0.0740751	1.98505	-0.615855	-0.478831	0.187553	-0.706435	-0.970424
gene_46780_transcript_id gene_functions_biosynthetic_additional _smcogs_ SMCOG1180:Decarboxylase_2C pyridoxal_dependent _Score: 197_9_3B E_value: 4e_60_	NRPS	Cyanobacteria	contig_10995	0.537091	0.24133	-0.841155	-0.702737	-0.357641	1.94868	0.524642	0.711238	-0.473595	-1.58785
gene_46791_NRPS_PKS_Domain: AMP_binding _33_363_ E_value: 2_1e_90_Score: 295_0_ Matches aSDomain:nrpspksdomains_ctg30_8_AMP_binding_1	NRPS	Cyanobacteria	contig_10995	1.46602	-0.378527	-0.406693	-0.586954	0.347262	-0.634276	-0.552168	2.10748	-0.663259	-0.698881
gene_46797_NRPS_PKS_Domain: Condensation_Dual _0_123_ E_value: 3_2e_17_ Score: 54_5_ Matches aSDomain: nrpspksdomains_ctg30_9_Condensation_Dual_1	NRPS	Cyanobacteria	contig_10995	1.43407	0.116553	-1.29466	-1.05082	0.160637	-0.0139677	-0.163643	1.371	0.735491	-1.29466
gene_46804_NRPS_PKS_Domain: PCP _228_295_ E_value: 3_1e_23_ Score:73_5_ Matches aSDomain: nrpspksdomains_ctg30_10_PCP_1	NRPS	Cyanobacteria	contig_10995	-0.675506	0.0900033	-0.44383	-1.14554	2.25974	-0.213434	-0.181859	1.01671	0.175158	-0.881436
gene_46816_NRPS_PKS_Domain: AMP_binding _2_208_ E_value: 3_9e_51_ Score: 165_6_ Matches aSDomain: nrpspksdomains_ctg30_11_AMP_binding_1	NRPS	Cyanobacteria	contig_10995	-0.969503	0.06623	-1.35977	-0.88816	1.40741	1.20771	-0.222976	0.869614	0.708415	-0.818972
gene_46824_NRPS_PKS_Domain: Condensation_DCL _0_203_ E_value: 6_1e_75_ Score: 243_8_ Matches aSDomain: nrpspksdomains_ctg30_13_Condensation_DCL_1	NRPS	Cyanobacteria	contig_10995	-0.527109	0.761585	-0.4273	-1.14142	0.046756	0.608695	0.438548	1.78358	0.15559	-1.69892
gene_46832_NRPS_PKS_Domain: Epimerization _0_149_ E_value: 1e_82_ Score: 269_8_ Matches aSDomain: nrpspksdomains_ctg30_15_Epimerization_1	NRPS	Cyanobacteria	contig_10995	-0.135633	-0.146557	0.186933	-1.43783	0.315674	0.820664	0.0948529	1.52421	0.614699	-1.83702
gene_46837_NRPS_PKS_Domain: AMP_binding _10_297_ E_value: 7_6e_71_Score: 230_5_ Matches aSDomain:nrpspksdomains_ctg30_16_AMP_binding_1	NRPS	Cyanobacteria	contig_10995	-0.320717	0.146238	-0.622674	-1.07581	0.320948	0.101537	-0.0073493	2.17546	0.696457	-1.41408
gene_46854_NRPS_PKS_Domain: Condensation_LCL _38_209_ E_value: 5_6e_62_ Score: 201_2_ Matches aSDomain: nrpspksdomains_ctg30_21_Condensation_LCL_1	NRPS	Cyanobacteria	contig_10995	-0.25581	0.218361	-0.526447	-0.840207	0.044412	0.146706	-0.388404	2.54568	0.161525	-1.10582
gene_46861_NRPS_PKS_Domain: PCP _164_232_ E_value: 1_1e_24_ Score:78_2_ Matches aSDomain: nrpspksdomains_ctg30_22_PCP_1	NRPS	Cyanobacteria	contig_10995	-0.249765	0.174155	-0.521213	-0.928655	-0.470378	0.395626	-0.0960337	2.50139	0.231926	-1.03705
gene_46869_NRPS_PKS_Domain: Heterocyclization _0_169_ E_value: 3_2e_55_ Score: 179_4_ Matches aSDomain: nrpspksdomains_ctg30_23_Heterocyclization_1	NRPS	Cyanobacteria	contig_10995	-0.061078	-0.570893	-0.135094	-0.534142	0.176066	-0.247066	-0.0153822	2.71028	-0.496765	-0.825921
gene_46886_NRPS_PKS_Domain: PCP _123_190_ E_value: 1_1e_30_ Score:97_4_ Matches aSDomain: nrpspksdomains_ctg30_24_PCP_1	NRPS	Cyanobacteria	contig_10995	0.131636	-0.277133	0.215991	-0.938513	0.608806	-0.370194	0.505685	2.2165	-0.809461	-1.28332
gene_46904_NRPS_PKS_Domain: PKS_PP _10_60_ E_value: 1_7e_11_ Score: 36_1_ Matches aSDomain: nrpspksdomains_ctg30_30_PKS_PP_1	NRPS	Cyanobacteria	contig_10995	0.426879	0.0469359	-0.312012	-0.928882	0.833096	-0.27555	-0.554589	2.31438	-0.44359	-1.10667
gene_46916_NRPS_PKS_Domain: CAL_domain _1_205_ E_value: 3_7e_69_ Score: 224_5_ Matches aSDomain: nrpspksdomains_ctg30_32_CAL_domain_1	NRPS	Cyanobacteria	contig_10995	0.936964	-0.0245373	1.0785	-0.856537	0.38028	-0.444249	0.299083	1.39575	-1.27807	-1.48718
gene_46923_transcript_id gene_functions_biosynthetic _rule_based_clusters_ NRPS: AMP_binding	NRPS	Cyanobacteria	contig_10995	0.116972	-0.326767	1.97272	-0.51944	-0.398157	-0.342114	-0.250266	1.61917	-0.882233	-0.989881
gene_46973_NRPS_PKS_Domain: Thioesterase _0_101_ E_value: 9_9e_30_Score: 96_4_ Matches aSDomain:nrpspksdomains_ctg31_17_Thioesterase_1	NRPS	Cyanobacteria	contig_11007	-0.883511	1.31423	-0.625581	0.760971	1.72284	-0.285168	-0.78286	-0.883511	0.546099	-0.883511
gene_46978_NRPS_PKS_Domain: PCP _90_158_ E_value: 7_6e_28_ Score: 88_3_ Matches aSDomain: nrpspksdomains_ctg31_18_PCP_1	NRPS	Cyanobacteria	contig_11007	-0.788465	1.33877	-0.788465	1.82126	-0.530384	-0.39101	-0.559238	-0.624038	1.08993	-0.568361
gene_46987_NRPS_PKS_Domain: AMP_binding _1_163_ E_value: 1_9e_41_ Score: 133_7_ Matches aSDomain: nrpspksdomains_ctg31_20_AMP_binding_1	NRPS	Cyanobacteria	contig_11007	-0.693876	2.25886	-0.693876	0.610889	1.05929	-0.28787	-0.529965	-0.693876	-0.335699	-0.693876
gene_46994_NRPS_PKS_Domain: PCP _286_354_ E_value: 2_7e_27_ Score:86_5_ Matches aSDomain: nrpspksdomains_ctg31_22_PCP_1	NRPS	Cyanobacteria	contig_11007	-0.654641	1.81447	-0.672616	1.64104	-0.313383	-0.293225	-0.697429	-0.638581	0.627647	-0.813277
gene_47034_NRPS_PKS_Domain: AMP_binding _53_317_ E_value: 1_2e_66_Score: 216_8_ Matches aSDomain:nrpspksdomains_ctg31_23_AMP_binding_1	NRPS	Cyanobacteria	contig_11007	-0.668666	1.63242	-0.615379	1.45653	-0.671566	-0.125864	-0.704694	-0.66368	1.15996	-0.799063
gene_47049_NRPS_PKS_Domain: PKS_AT _0_284_ E_value: 2_3e_106_ Score: 347_2_ Matches aSDomain: nrpspksdomains_ctg32_1_PKS_AT_1	transAT-PKS	Cyanobacteria	contig_11049	-0.6955	-0.430623	-0.441832	-0.59874	-0.60445	-0.535247	-0.675283	2.23397	1.149	0.598703
gene_47069_NRPS_PKS_Domain: PKS_KS_Hybrid_KS_ _5_429_ E_value: 1_7e_189_ Score: 621_8_ Matches aSDomain: nrpspksdomains_ctg32_2_PKS_KS_1	transAT-PKS	Cyanobacteria	contig_11049	-0.682438	0.221178	-0.646387	-0.969729	0.293791	-0.997328	-0.761316	2.0264	1.08306	0.432773
gene_47080_transcript_id gene_functions_biosynthetic_additional _rule_based_clusters_ p450	transAT-PKS	Cyanobacteria	contig_11049	-0.636971	-0.636971	-0.636971	-0.584163	-0.636971	-0.525197	-0.636971	1.79066	1.33516	1.1684
gene_47082_transcript_id gene_functions_biosynthetic_additional _rule_based_clusters_ p450	transAT-PKS	Cyanobacteria	contig_11049	-0.788115	-0.254631	-0.662894	-0.697216	-0.127936	-0.594458	-0.690387	2.08604	1.45421	0.275389
gene_47084_NRPS_PKS_Domain: PKS_KS_Hybrid_KS_ _0_419_ E_value: 3_4e_181_ Score: 594_5_ Matches aSDomain: nrpspksdomains_ctg32_5_PKS_KS_1	transAT-PKS	Cyanobacteria	contig_11049	1.63621	0.640977	-0.971537	-0.782607	-0.971537	-0.971537	-0.82384	0.511684	0.749777	0.982409
gene_47102_NRPS_PKS_Domain: CAL_domain _168_482_ E_value: 5_5e_100_ Score: 326_6_ Matches aSDomain: nrpspksdomains_ctg32_8_CAL_domain_1	transAT-PKS	Cyanobacteria	contig_11049	-0.527934	-0.524124	-0.653542	-0.705574	-0.642279	1.88838	-0.611656	0.674334	-0.475117	1.57751
gene_47227_transcript_id gene_functions_biosynthetic_additional _rule_based_clusters_ Bac_transf	terpene	Cyanobacteria	contig_11051	0.0801344	-0.88437	-1.05419	1.19859	-1.05419	1.79684	0.0346035	0.842523	-0.204467	-0.755484
gene_47243_transcript_id gene_functions_biosynthetic_additional _rule_based_clusters_ PF04055	terpene	Cyanobacteria	contig_11051	-0.373729	-0.61173	-0.489498	-0.383059	-0.558028	1.58581	-0.349391	2.15962	-0.429329	-0.550664
gene_47245_transcript_id gene_functions_biosynthetic _rule_based_clusters_ terpene: phytoene_synt	terpene	Cyanobacteria	contig_11051	-0.277231	-0.538511	-0.619685	-0.424321	-0.619685	2.0323	-0.508159	1.72694	-0.294744	-0.476902
gene_47392_transcript_id gene_functions_biosynthetic_additional _smcogs_ SMCOG1268:mandelate racemase_muconate lactonizing enzyme _Score: 82_3_3B E_value: 5e_25_	terpene	Alphaproteobacteria	contig_11079	0.543558	-0.462601	-1.36955	-0.258581	1.28042	-0.272127	0.430332	-0.177794	1.6559	-1.36955
gene_47394_transcript_id gene_functions_biosynthetic_additional _smcogs_ SMCOG1222:dehydrogenase _Score: 451_5_3B E_value: 7_3e_137_	terpene	Alphaproteobacteria	contig_11079	0.693358	0.870308	-1.54759	-0.803329	0.531194	0.201139	-0.381604	1.08549	0.872255	-1.52121
gene_47399_transcript_id gene_functions_biosynthetic_additional _rule_based_clusters_ Glycos_transf_2	terpene	Alphaproteobacteria	contig_11079	0.413235	0.0651215	-0.936174	-0.68574	0.268496	-0.633278	0.668803	-0.936174	2.32049	-0.544784
gene_47472_transcript_id gene_functions_regulatory _smcogs_ SMCOG1032:RNA polymerase_2C sigma_24 subunit_2C ECF subfamily _Score: 96_2_3B E_value: 2_8e_29_	NRPS	Cyanobacteria	contig_11112	-0.743307	-0.415254	-0.825779	-0.246491	-0.765301	0.664446	2.34351	0.407229	0.406726	-0.825779
gene_47479_NRPS_PKS_Domain: Condensation_LCL _72_373_ E_value: 3_4e_118_ Score: 385_7_ Matches aSDomain: nrpspksdomains_ctg35_56_Condensation_LCL_1	NRPS	Cyanobacteria	contig_11112	-0.93432	0.229362	-0.0966493	-0.0819359	-0.956157	2.42985	0.495491	-0.0621526	-0.0285927	-0.994891
gene_47507_NRPS_PKS_Domain: Condensation_LCL _73_369_ E_value: 4_8e_122_ Score: 398_4_ Matches aSDomain: nrpspksdomains_ctg35_57_Condensation_LCL_1	NRPS	Cyanobacteria	contig_11112	-0.422711	-0.271323	-1.11385	-0.13084	-0.882158	2.09748	0.84114	0.0670599	0.797319	-0.982118
gene_47526_NRPS_PKS_Domain: PKS_KR _12_115_ E_value: 3_1e_26_ Score: 84_2_ Matches aSDomain: nrpspksdomains_ctg35_58_PKS_KR_1	NRPS	Cyanobacteria	contig_11112	-0.396009	-0.396009	-0.396009	-0.396009	-0.396009	0.0921821	2.80672	-0.396009	-0.126834	-0.396009
gene_47534_NRPS_PKS_Domain: CAL_domain _0_402_ E_value: 1e_85_ Score: 279_3_ Matches aSDomain: nrpspksdomains_ctg35_59_CAL_domain_1	NRPS	Cyanobacteria	contig_11112	-0.650519	-0.650519	0.315493	-0.464231	-0.650519	0.768747	2.51595	-0.434201	-0.485773	-0.264431
gene_47702_transcript_id gene_functions_biosynthetic_additional _smcogs_ SMCOG1110:1_deoxy_D_xylulose_5_phosphate synthase _Score: 75_2_3B E_value: 6_3e_23_	terpene	Alphaproteobacteria	contig_11139	0.0547812	1.1707	-1.0617	-0.725201	-0.435324	0.185394	0.308463	1.82931	0.181844	-1.50826
gene_47814_transcript_id gene_functions_biosynthetic _rule_based_clusters_ bacteriocin: TIGR03793	bacteriocin	Cyanobacteria	contig_11196	-0.168654	-0.0667611	-0.650382	-0.156461	-0.650382	2.75776	-0.278512	-0.583696	0.0606497	-0.263557
gene_47840_transcript_id gene_functions_biosynthetic _rule_based_clusters_ cyanobactin: cyanobactin_synth	cyanobactin,bacteriocin	Cyanobacteria	contig_11254	-0.827577	1.82265	-0.641371	-0.768719	-0.0974889	0.614408	-0.824955	1.54967	-0.113242	-0.713379
gene_47842_transcript_id gene_functions_biosynthetic _rule_based_clusters_ bacteriocin: TIGR03678	cyanobactin,bacteriocin	Cyanobacteria	contig_11254	-0.788198	0.231145	-0.749847	-0.845909	2.12171	1.09928	-0.906296	0.51181	-0.220346	-0.453349
gene_47847_transcript_id gene_functions_biosynthetic_additional _rule_based_clusters_ YcaO	cyanobactin,bacteriocin	Cyanobacteria	contig_11254	-1.16758	1.07759	0.614871	-0.976933	-0.0989797	1.54911	-1.11485	0.799229	0.215105	-0.897553
gene_47849_transcript_id gene_functions_biosynthetic_additional _rule_based_clusters_ YcaO	cyanobactin,bacteriocin	Cyanobacteria	contig_11254	-0.967965	1.20747	-0.189378	-0.813069	0.233552	0.994275	-1.09763	1.68902	-0.174892	-0.881382
gene_47856_transcript_id gene_functions_biosynthetic _rule_based_clusters_ cyanobactin: cyanobactin_synth	cyanobactin,bacteriocin	Cyanobacteria	contig_11254	-0.855939	1.23649	-0.966585	-0.776342	0.818478	0.675712	-0.894517	1.51476	0.214526	-0.966585
gene_47858_transcript_id gene_functions_biosynthetic _rule_based_clusters_ cyanobactin: cyanobactin_synth	cyanobactin,bacteriocin	Cyanobacteria	contig_11254	-0.810181	0.588452	-0.810181	-0.744217	0.285985	2.38839	-0.707696	0.439551	-0.0823428	-0.547764
gene_47919_transcript_id gene_functions_biosynthetic_additional _smcogs_ SMCOG1222:dehydrogenase _Score: 220_1_3B E_value: 1_1e_66_	terpene	Gemmatimonadetes	contig_11361	0.332798	-0.338543	-0.821301	-0.800602	-0.522598	0.142537	-0.64443	1.58926	1.88418	-0.821301
gene_47927_transcript_id gene_functions_biosynthetic _rule_based_clusters_ terpene: phytoene_synt	terpene	Gemmatimonadetes	contig_11361	-0.141242	-0.217096	-0.823897	-0.823897	-0.072989	0.167325	-0.49042	0.77081	2.4553	-0.823897
gene_48019_transcript_id gene_functions_transport _smcogs_ SMCOG1068:extracellular solute_binding protein family 5 _Score: 149_5_3B E_value: 2_6e_45_	terpene	Alphaproteobacteria	contig_11384	0.281089	-0.140588	-0.972784	-0.768892	-0.604988	1.72446	-0.646108	1.52671	0.57389	-0.972784
gene_48228_transcript_id gene_functions_biosynthetic_additional _smcogs_ SMCOG1217:NADH:flavin oxidoreductase_NADH oxidase _Score: 364_2_3B E_value: 1_1e_110_	terpene	Alphaproteobacteria	contig_11423	-0.211467	-0.492764	-0.604583	-0.462	-0.373959	2.1353	-0.604583	1.59942	-0.380776	-0.604583
gene_48230_NRPS_PKS_Domain: PKS_KR _8_169_ E_value: 1_1e_14_ Score: 46_5_ Matches aSDomain: nrpspksdomains_ctg43_38_PKS_KR_1	terpene	Alphaproteobacteria	contig_11423	-0.473864	-0.473864	-0.473864	-0.473864	-0.324984	2.40853	-0.473864	1.2335	-0.473864	-0.473864
gene_6030_NRPS_PKS_Domain: PKS_KS_Hybrid_KS_ _7_438_ E_value: 2_9e_168_ Score: 551_9_ Matches aSDomain: nrpspksdomains_ctg45_7_PKS_KS_1	NRPS,T1PKS	Cyanobacteria	contig_1145	-0.395322	-0.391737	-0.135174	-0.403081	-0.0152849	-0.362337	-0.449102	2.81732	-0.238605	-0.426679
gene_6046_NRPS_PKS_Domain: AMP_binding _277_676_ E_value: 1_3e_114_ Score: 374_7_ Matches aSDomain: nrpspksdomains_ctg45_8_AMP_binding_1	NRPS,T1PKS	Cyanobacteria	contig_1145	-0.885811	-0.502669	-0.543169	-0.153732	0.657097	2.20266	-0.639313	0.692413	0.33793	-1.1654
gene_6076_transcript_id gene_functions_other _smcogs_ SMCOG1238:transposase _Score: 242_2_3B E_value: 1_2e_73_	NRPS,T1PKS	Cyanobacteria	contig_1145	-0.711217	-0.275327	1.97603	1.29313	-0.681946	0.601941	0.140143	-0.456855	-1.00398	-0.881916
gene_48429_transcript_id gene_functions_transport _smcogs_ SMCOG1082:TonB_dependent siderophore receptor family _Score: 144_2_3B E_value: 1_3e_43_	terpene	Bacteroidetes	contig_11450	0.0725473	-0.716232	-0.716232	0.272676	-0.427018	-0.716232	2.36632	-0.716232	0.96776	-0.387358
gene_48596_transcript_id gene_functions_transport _smcogs_ SMCOG1288:ABC transporter related protein _Score: 373_1_3B E_value: 4_2e_113_	lanthipeptide	Deinococcus-Thermus	contig_11506	-0.463872	-0.614142	-0.614142	-0.23823	-0.467214	2.23046	-0.548891	1.44527	-0.115094	-0.614142
gene_48607_transcript_id gene_functions_biosynthetic _rule_based_clusters_ lanthipeptide: Lant_dehydr_N	lanthipeptide	Deinococcus-Thermus	contig_11506	-0.392414	-0.40053	-0.548937	-0.375608	-0.548937	2.07733	-0.480971	1.69368	-0.474678	-0.548937
gene_48628_NRPS_PKS_Domain: PKS_KR _2_97_ E_value: 2e_33_ Score: 107_6_ Matches aSDomain: nrpspksdomains_ctg48_1_PKS_KR_1	NRPS	Cyanobacteria	contig_11549	-0.332315	-0.332315	-0.332315	-0.184452	-0.332315	-0.332315	2.84298	-0.332315	-0.332315	-0.332315
gene_48634_NRPS_PKS_Domain: PKS_AT _72_401_ E_value: 7_6e_101_ Score: 329_1_ Matches aSDomain: nrpspksdomains_ctg48_3_PKS_AT_1	NRPS	Cyanobacteria	contig_11549	-0.324941	-0.324941	-0.324941	-0.310203	-0.324941	-0.324941	2.84572	-0.277116	-0.308753	-0.324941
gene_48646_NRPS_PKS_Domain: PKS_KS_Hybrid_KS_ _14_440_ E_value: 1_2e_168_ Score: 553_2_ Matches aSDomain: nrpspksdomains_ctg48_4_PKS_KS_1	NRPS	Cyanobacteria	contig_11549	-0.363684	-0.363684	-0.363684	-0.348659	-0.363684	-0.315982	2.83001	-0.0183284	-0.328615	-0.363684
gene_48656_NRPS_PKS_Domain: Condensation_DCL _0_244_ E_value: 2_1e_92_ Score: 301_2_ Matches aSDomain: nrpspksdomains_ctg48_5_Condensation_DCL_1	NRPS	Cyanobacteria	contig_11549	-0.339133	-0.338756	-0.340027	-0.281301	-0.337405	-0.316955	2.84443	-0.234793	-0.323489	-0.332574
gene_48695_NRPS_PKS_Domain: PCP _277_341_ E_value: 5_2e_26_ Score:82_4_ Matches aSDomain: nrpspksdomains_ctg48_7_PCP_1	NRPS	Cyanobacteria	contig_11549	-0.352092	-0.331101	-0.352092	-0.285629	-0.343434	-0.340662	2.84342	-0.219693	-0.276466	-0.342246
gene_48717_NRPS_PKS_Domain: Condensation_LCL _9_310_ E_value: 8_5e_50_ Score: 161_2_ Matches aSDomain: nrpspksdomains_ctg48_10_Condensation_LCL_1	NRPS	Cyanobacteria	contig_11549	-0.328316	-0.328316	-0.328316	-0.306179	-0.328316	-0.328316	2.84549	-0.268009	-0.328316	-0.301407
gene_48725_transcript_id gene_functions_biosynthetic_additional _smcogs_ SMCOG1248:methyltransferase _Score: 149_7_3B E_value: 1_7e_45_	NRPS	Cyanobacteria	contig_11549	-0.3257	-0.3257	-0.3257	-0.239403	-0.3257	-0.3257	2.845	-0.3257	-0.3257	-0.3257
gene_48733_transcript_id gene_functions_biosynthetic_additional _smcogs_ SMCOG1046:Dioxygenase TauD_TfdA _Score: 429_1_3B E_value: 1_3e_130_	NRPS	Cyanobacteria	contig_11549	-0.391747	-0.331044	-0.391747	-0.233686	-0.391747	-0.0887591	2.83308	-0.311981	-0.300624	-0.391747
gene_48735_NRPS_PKS_Domain: Condensation_LCL _9_286_ E_value: 3_4e_41_ Score: 133_0_ Matches aSDomain: nrpspksdomains_ctg48_13_Condensation_LCL_1	NRPS	Cyanobacteria	contig_11549	-0.337923	-0.337923	-0.330264	-0.258378	-0.331193	-0.293506	2.84497	-0.286472	-0.331392	-0.337923
gene_48791_transcript_id gene_functions_biosynthetic_additional _rule_based_clusters_ PF04055	bacteriocin	Cyanobacteria	contig_11630	1.55929	-0.0490331	0.0261747	-0.463077	-0.508563	1.8209	-0.863146	-0.356442	0.199502	-1.36561
gene_48794_transcript_id gene_functions_other _smcogs_ SMCOG1238:transposase _Score: 127_3B E_value: 1_5e_38_	bacteriocin	Cyanobacteria	contig_11630	-0.42627	-0.382699	2.82761	-0.374752	-0.400483	-0.164161	-0.387482	-0.389754	-0.173828	-0.128177
gene_48846_transcript_id gene_functions_biosynthetic_additional _smcogs_ SMCOG1222:dehydrogenase _Score: 448_3_3B E_value: 6_8e_136_	terpene	Actinobacteria	contig_11642	0.166824	0.0945429	-0.175235	-0.940881	-0.430758	-0.243032	1.73388	-0.870444	1.71412	-1.04902
gene_48864_transcript_id gene_functions_biosynthetic_additional _rule_based_clusters_ adh_short_C2	terpene	Actinobacteria	contig_11642	-0.0402212	-0.0535397	1.0667	0.0838155	-0.000320682	-0.881064	-0.924939	-0.190138	2.16413	-1.22443
gene_48867_NRPS_PKS_Domain: AMP_binding _87_297_ E_value: 2_1e_46_Score: 150_1_ Matches aSDomain:nrpspksdomains_ctg50_34_AMP_binding_1	terpene	Actinobacteria	contig_11642	0.494426	-0.642412	1.79848	0.200153	-0.823989	-1.00835	-0.88419	-0.94346	1.08323	0.72612
gene_48873_NRPS_PKS_Domain: AMP_binding _1_179_ E_value: 1_8e_38_ Score: 123_9_ Matches aSDomain: nrpspksdomains_ctg50_35_AMP_binding_1	terpene	Actinobacteria	contig_11642	0.416226	-0.744099	1.70227	0.141472	-0.546319	-1.02555	-0.697543	-0.99609	1.58042	0.169211
gene_48964_transcript_id gene_functions_biosynthetic _rule_based_clusters_ indole: indsynth	indole	Bacteroidetes	contig_11656	2.28548	0.210202	-0.833544	0.761014	0.511894	-0.123135	-0.833544	-0.833544	-0.311277	-0.833544
gene_48967_NRPS_PKS_Domain: PKS_KR _43_204_ E_value: 1_7e_10_ Score: 32_8_ Matches aSDomain: nrpspksdomains_ctg51_54_PKS_KR_1	indole	Bacteroidetes	contig_11656	1.53073	-0.109706	-1.01476	-0.23866	1.78523	-0.740981	-0.738437	-1.01476	0.494806	0.046553
gene_49022_transcript_id gene_functions_other _smcogs_ SMCOG1173:WD_40 repeat_containing protein _Score: 75_5_3B E_value: 5_9e_23_	T1PKS	Cyanobacteria	contig_11695	1.00727	-0.587638	-0.562335	-0.239889	-0.295073	0.0845613	-0.642084	-0.56377	2.45252	-0.65356
gene_49031_transcript_id gene_functions_other _smcogs_ SMCOG1173:WD_40 repeat_containing protein _Score: 95_2_3B E_value: 6_3e_29_	T1PKS	Cyanobacteria	contig_11695	0.312102	-0.319541	-0.475294	0.369556	-1.06215	0.614201	-0.640411	-0.174802	2.35322	-0.976876
gene_49034_transcript_id gene_functions_other _smcogs_ SMCOG1173:WD_40 repeat_containing protein _Score: 238_5_3B E_value: 2_1e_72_	T1PKS	Cyanobacteria	contig_11695	0.308068	-0.477056	-0.532169	-0.381686	-0.634391	0.830241	-0.389688	-0.396295	2.48702	-0.814048
gene_49046_transcript_id gene_functions_biosynthetic_additional _smcogs_ SMCOG1176:alkyl hydroperoxide reductase subunit _Score: 285_2_3B E_value: 1_6e_86_	T1PKS	Cyanobacteria	contig_11695	0.404203	-0.696385	-0.696385	0.181469	-0.696385	2.61812	-0.457435	-0.353583	0.0868426	-0.390465
gene_49053_transcript_id gene_functions_other _smcogs_ SMCOG1157:hypothetical protein _Score: 44_3B E_value: 3_3e_13_	T1PKS	Cyanobacteria	contig_11695	-0.460619	-0.577381	0.767028	0.38742	-0.731326	-0.465587	-0.0288192	2.43171	-0.364584	-0.957841
gene_49060_NRPS_PKS_Domain: CAL_domain _195_507_ E_value: 5_8e_107_ Score: 349_7_ Matches aSDomain: nrpspksdomains_ctg52_24_CAL_domain_1	T1PKS	Cyanobacteria	contig_11695	-0.349932	-0.474108	-0.531488	0.390019	-0.531488	0.0673549	-0.32126	-0.531488	2.71295	-0.430558
gene_49069_NRPS_PKS_Domain: PKS_KS_Hybrid_KS_ _38_465_ E_value: 1_7e_188_ Score: 618_6_ Matches aSDomain: nrpspksdomains_ctg52_25_PKS_KS_1	T1PKS	Cyanobacteria	contig_11695	-0.220684	-0.478508	-0.478508	0.293566	-0.478508	-0.019518	-0.40902	-0.478508	2.7482	-0.478508
gene_49089_NRPS_PKS_Domain: PKS_KS_Hybrid_KS_ _38_467_ E_value: 1_7e_182_ Score: 598_8_ Matches aSDomain: nrpspksdomains_ctg52_26_PKS_KS_1	T1PKS	Cyanobacteria	contig_11695	-0.314301	-0.469108	-0.508581	0.741861	-0.488228	-0.168274	-0.454349	-0.508581	2.63185	-0.462293
gene_49135_transcript_id gene_functions_other _smcogs_ SMCOG1077:phage integrase family protein _Score: 161_7_3B E_value: 5_4e_49_	T1PKS	Cyanobacteria	contig_11695	2.58484	-0.730962	-0.271092	-0.223418	0.0952139	-0.52455	-0.3301	0.437923	-0.000602753	-1.03726
gene_49197_transcript_id gene_functions_other _smcogs_ SMCOG1272:TPR repeat_containing protein _Score: 97_7_3B E_value: 1_3e_29_	LAP	Cyanobacteria	contig_11722	-0.228485	0.409974	-0.850391	-0.332124	-0.7537	2.56477	-0.230247	0.220531	0.0346976	-0.835028
gene_49235_transcript_id gene_functions_biosynthetic _rule_based_clusters_ LAP: PF00881	LAP	Cyanobacteria	contig_11722	-0.928311	0.907126	-0.928311	0.369169	-0.297387	2.0329	0.0990621	-0.928311	0.602375	-0.928311
gene_49237_transcript_id gene_functions_biosynthetic _rule_based_clusters_ LAP: YcaO	LAP	Cyanobacteria	contig_11722	-0.719855	0.256862	-0.872574	1.2143	-0.514199	1.68987	-0.594055	-0.758412	1.17064	-0.872574
gene_49250_transcript_id gene_functions_other _smcogs_ SMCOG1273:hypothetical protein _Score: 241_1_3B E_value: 3_6e_73_	LAP	Cyanobacteria	contig_11722	-0.6441	0.374944	-0.73046	0.241168	-0.73046	2.44624	-0.674211	-0.246283	0.62161	-0.658446
gene_49262_transcript_id gene_functions_biosynthetic_additional _smcogs_ SMCOG1244:amidohydrolase _Score: 60_3_3B E_value: 2_5e_18_	LAP	Cyanobacteria	contig_11722	0.608325	-0.186933	-0.856252	-0.821364	-0.872122	1.44292	-0.659253	0.789722	1.52894	-0.973984
gene_49306_NRPS_PKS_Domain: PKS_KS_Iterative_KS_ _72_375_ E_value:6_6e_36_ Score: 115_8_ Matches aSDomain:nrpspksdomains_ctg54_8_PKS_KS_1	arylpolyene	Betaproteobacteria	contig_11814	0.0086979	-1.07968	-0.297752	-0.837179	-0.834098	-0.215221	0.665296	2.36245	0.469395	-0.241915
gene_49331_transcript_id gene_functions_transport _smcogs_ SMCOG1000:ABC transporter ATP_binding protein _Score: 187_8_3B E_value: 4_2e_57_	arylpolyene	Betaproteobacteria	contig_11814	0.489813	0.650631	-1.18879	-0.750586	-0.704477	0.44499	2.10912	-0.0574036	0.103695	-1.097
gene_49339_transcript_id gene_functions_biosynthetic_additional _rule_based_clusters_ RmlD_sub_bind	arylpolyene	Betaproteobacteria	contig_11814	-0.362802	2.46054	-0.475933	-0.305374	1.03639	-0.533269	-0.0607942	-0.338185	-0.64392	-0.776649
gene_49394_NRPS_PKS_Domain: PKS_KR _6_168_ E_value: 4_7e_09_ Score: 28_1_ Matches aSDomain: nrpspksdomains_ctg55_36_PKS_KR_1	hglE-KS	Cyanobacteria	contig_11850	-0.353371	-0.5719	-0.692467	0.710869	-0.443801	2.59001	-0.36117	-0.217182	0.0314807	-0.692467
gene_49427_NRPS_PKS_Domain: PKS_KS_Trans_AT_KS_ _114_556_ E_value:5_8e_129_ Score: 422_4_ Matches aSDomain:nrpspksdomains_ctg55_51_PKS_KS_1	hglE-KS	Cyanobacteria	contig_11850	-0.124473	-0.478109	-0.82323	-0.0962134	-0.703166	1.58804	-0.587098	-0.0145816	2.02305	-0.784222
gene_49439_NRPS_PKS_Domain: PP_binding _61_112_ E_value: 9_3e_11_ Score: 33_9_ Matches aSDomain: nrpspksdomains_ctg55_53_PP_binding_1	hglE-KS	Cyanobacteria	contig_11850	-0.307156	-0.632822	-0.632822	0.521197	-0.632822	2.42958	-0.390402	-0.545877	0.823947	-0.632822
gene_49445_NRPS_PKS_Domain: PKS_KR _12_150_ E_value: 1_5e_34_ Score: 111_3_ Matches aSDomain: nrpspksdomains_ctg55_56_PKS_KR_1	hglE-KS	Cyanobacteria	contig_11850	-0.140839	-0.556096	0.145021	-0.319857	-0.653267	2.69772	-0.519762	-0.27021	0.270556	-0.653267
gene_49452_NRPS_PKS_Domain: PKS_KS_Enediyne_KS_ _9_386_ E_value: 1_6e_89_ Score: 292_5_ Matches aSDomain: nrpspksdomains_ctg55_57_PKS_KS_1	hglE-KS	Cyanobacteria	contig_11850	0.136777	-0.574864	-0.759253	0.0391283	-0.689862	1.43925	-0.553184	-0.303926	2.10365	-0.837713
gene_49460_transcript_id gene_functions_biosynthetic_additional _rule_based_clusters_ PKS_KS	hglE-KS	Cyanobacteria	contig_11850	-0.401144	-0.656434	-0.656434	-0.515084	-0.656434	2.19921	0.119536	-0.17934	1.40256	-0.656434
gene_49464_NRPS_PKS_Domain: PKS_AT _0_295_ E_value: 2e_40_ Score: 130_7_ Matches aSDomain: nrpspksdomains_ctg55_59_PKS_AT_1	hglE-KS	Cyanobacteria	contig_11850	-0.544305	-0.441688	-0.438675	0.0376449	-0.734079	1.53159	-0.56927	-0.23165	2.12451	-0.734079
gene_49482_transcript_id gene_functions_biosynthetic_additional _smcogs_ SMCOG1053:beta_lactamase _Score: 130_9_3B E_value: 9_4e_40_	hglE-KS	Cyanobacteria	contig_11850	0.659505	-0.52091	-0.894176	0.0340575	-0.851783	1.10575	-0.513306	-0.229442	2.10452	-0.894221
gene_49492_transcript_id gene_functions_other _smcogs_ SMCOG1272:TPR repeat_containing protein _Score: 69_4_3B E_value: 5e_21_	hglE-KS	Cyanobacteria	contig_11850	0.851347	-0.314108	-0.708061	-0.180871	-0.828766	2.37391	-0.694081	-0.0558811	0.385272	-0.828766
gene_6286_transcript_id gene_functions_biosynthetic_additional _rule_based_clusters_ Asn_synthase	NRPS	Cyanobacteria	contig_1191	-0.922839	-0.0554894	-0.282819	0.839088	-0.994926	2.32421	-0.324805	0.336834	-0.0547025	-0.864552
gene_6291_transcript_id gene_functions_other _smcogs_ SMCOG1273:hypothetical protein _Score: 450_5_3B E_value: 1e_136_	NRPS	Cyanobacteria	contig_1191	-0.384599	0.630022	-0.815944	0.419231	-0.898934	2.2317	-0.649982	0.434045	0.128799	-1.09434
gene_6319_transcript_id gene_functions_biosynthetic_additional _rule_based_clusters_ Pkinase	NRPS	Cyanobacteria	contig_1191	-0.385711	0.333178	0.0503293	0.0359631	-0.796832	2.62374	-0.214092	-0.236722	-0.458202	-0.951648
gene_6328_transcript_id gene_functions_regulatory _smcogs_ SMCOG1003:sensor histidine kinase _Score: 77_6_3B E_value: 1_8e_23_	NRPS	Cyanobacteria	contig_1191	-0.611553	-0.157695	-0.622057	1.34474	-0.660261	2.23096	-0.214951	0.0562044	-0.607772	-0.757616
gene_6347_NRPS_PKS_Domain: AMP_binding _298_707_ E_value: 3_8e_116_ Score: 379_8_ Matches aSDomain: nrpspksdomains_ctg56_209_AMP_binding_1	NRPS	Cyanobacteria	contig_1191	-0.536876	-0.209877	-0.551204	0.0754299	-0.540697	2.73131	-0.219903	0.245409	-0.454336	-0.539256
gene_6366_transcript_id gene_functions_biosynthetic_additional _smcogs_ SMCOG1012:4'_phosphopantetheinyl transferase _Score: 107_3B E_value: 1_4e_32_	NRPS	Cyanobacteria	contig_1191	-0.567132	-0.267033	-0.567132	-0.109412	-0.567132	2.42864	-0.475508	1.14167	-0.567132	-0.449828
gene_6369_transcript_id gene_functions_biosynthetic_additional _smcogs_ SMCOG1081:cysteine synthase _Score: 149_6_3B E_value: 1_5e_45_	NRPS	Cyanobacteria	contig_1191	-0.397802	0.623401	-0.89261	-0.195765	-1.25311	2.04888	0.995191	0.145212	-0.174591	-0.898809
gene_6373_transcript_id gene_functions_biosynthetic_additional _smcogs_ SMCOG1196:alkyl hydroperoxide reductase_ Thiol specific _Score: 179_5_3B E_value: 5_9e_55_	NRPS	Cyanobacteria	contig_1191	-0.36647	-0.0319709	-0.78421	0.0860402	-0.782958	2.5371	-0.272272	0.644684	-0.221516	-0.80843
gene_6379_transcript_id gene_functions_biosynthetic_additional _rule_based_clusters_ RimK	NRPS	Cyanobacteria	contig_1191	-0.2524	-0.126186	-0.540909	0.0944949	-0.547052	2.59798	-0.574827	-0.602883	-0.685559	0.63734
gene_6388_NRPS_PKS_Domain: Aminotran_1_2 _72_314_ E_value: 1e_13_Score: 42_9_ Matches aSDomain:nrpspksdomains_ctg56_223_Aminotran_1_2_1	NRPS	Cyanobacteria	contig_1191	-0.443739	-0.212801	-0.731366	0.62836	-0.69345	2.48426	-0.271952	0.512523	-0.512907	-0.758926
gene_6397_transcript_id gene_functions_biosynthetic_additional _rule_based_clusters_ PCMT	NRPS	Cyanobacteria	contig_1191	-0.34854	-0.148733	-0.760699	0.846344	-0.883968	2.40454	-0.234586	0.289176	-0.279569	-0.883968
gene_6406_transcript_id gene_functions_biosynthetic_additional _rule_based_clusters_ Glycos_transf_2	NRPS	Cyanobacteria	contig_1191	-0.553922	-0.494583	-0.694463	0.50092	-0.694463	2.38921	-0.145228	0.881419	-0.494432	-0.694463
gene_6708_transcript_id gene_functions_biosynthetic _rule_based_clusters_ terpene: phytoene_synt	terpene	Actinobacteria	contig_1203	0.315064	-0.857377	-0.835627	0.896917	-0.454585	-0.73941	-0.173979	1.02961	1.90694	-1.08755
gene_6710_transcript_id gene_functions_biosynthetic_additional _smcogs_ SMCOG1182:Polyprenyl synthetase _Score: 223_5_3B E_value: 5_2e_68_	terpene	Actinobacteria	contig_1203	0.328312	-0.844185	-1.04188	-0.0948332	-0.226397	-0.96499	1.00171	1.51878	1.33225	-1.00876
gene_49761_transcript_id gene_functions_other _smcogs_ SMCOG1208:pirin domain_containing protein _Score: 127_3_3B E_value: 1_1e_38_	hserlactone	Alphaproteobacteria	contig_12107	2.46225	0.379337	-0.770567	-0.623125	-0.312553	-0.392075	-0.0407103	0.709694	-0.536683	-0.875566
gene_49774_transcript_id gene_functions_biosynthetic _rule_based_clusters_ hserlactone: Autoind_synth	hserlactone	Alphaproteobacteria	contig_12107	1.02386	0.565426	-0.874529	2.19214	-0.781721	-0.466162	-0.792097	0.1898	-0.604334	-0.452388
gene_49777_transcript_id gene_functions_regulatory _smcogs_ SMCOG1197:autoinducer_binding transcriptional regulator_2C _Score: 168_3B E_value: 3_8e_51_	hserlactone	Alphaproteobacteria	contig_12107	-0.0441718	1.16986	0.791884	-0.230934	-0.358494	-1.26955	0.543379	0.605907	0.777534	-1.98541
gene_49805_NRPS_PKS_Domain: Aminotran_4 _9_238_ E_value: 2_1e_44_ Score: 143_7_ Matches aSDomain: nrpspksdomains_ctg60_58_Aminotran_4_1	hserlactone	Alphaproteobacteria	contig_12107	-0.108891	0.305708	-0.972536	-0.541893	-0.811195	0.709945	1.32	1.75505	-0.441392	-1.2148
gene_49910_transcript_id gene_functions_biosynthetic _rule_based_clusters_ arylpolyene: APE_KS2	arylpolyene	Alphaproteobacteria	contig_12149	-0.124585	1.0498	-1.47966	-0.786704	-0.361741	0.815852	0.616528	0.577916	1.17225	-1.47966
gene_6809_transcript_id gene_functions_regulatory _smcogs_ SMCOG1133:Transcription regulator_2C crp _Score: 55_8_3B E_value: 6_2e_17_	terpene	Actinobacteria	contig_1217	0.147565	-0.0153673	-1.26605	-0.57572	-0.0940353	-0.329665	0.193073	2.27365	0.745356	-1.07881
gene_6813_transcript_id gene_functions_regulatory _smcogs_ SMCOG1058:ArsR familytranscriptional regulator _Score: _3_2_3B E_value: 140_	terpene	Actinobacteria	contig_1217	-0.33974	-0.506964	-0.918587	-0.461558	-0.154521	-0.171482	-0.164541	1.24495	2.2945	-0.822049
gene_6834_transcript_id gene_functions_regulatory _smcogs_ SMCOG1135:MarR familytranscriptional regulator _Score: 96_7_3B E_value: 1_4e_29_	terpene	Actinobacteria	contig_1217	-0.170661	-0.78549	-0.566466	-0.664445	0.287849	-0.0185435	0.867765	2.326	-0.122772	-1.15323
gene_6838_transcript_id gene_functions_biosynthetic_additional _rule_based_clusters_ PF04055	terpene	Actinobacteria	contig_1217	-0.293812	-0.726822	-0.67715	-0.493357	0.555608	0.212705	-0.41418	2.40104	0.503453	-1.06749
gene_6872_transcript_id gene_functions_regulatory _smcogs_ SMCOG1003:sensor histidine kinase _Score: 189_3_3B E_value: 2_7e_57_	terpene	Actinobacteria	contig_1217	-0.118832	-0.328533	-0.358375	-0.763655	0.0684336	0.0557859	-0.40173	2.50266	0.543579	-1.19933
gene_6884_transcript_id gene_functions_regulatory _smcogs_ SMCOG1266:hydrogen peroxide sensitive repressor _Score: 86_5_3B E_value: 2_7e_26_	terpene	Actinobacteria	contig_1217	1.34522	-0.322217	-0.97981	-0.662129	1.94024	-0.593448	-0.701284	0.644926	0.132357	-0.803849
gene_6896_transcript_id gene_functions_biosynthetic _rule_based_clusters_ betalactone: HMGL_like	terpene	Actinobacteria	contig_1217	-0.161665	-0.518689	-0.798284	-0.674054	0.0690588	0.0236274	-0.302005	2.38059	0.952296	-0.970876
gene_6899_transcript_id gene_functions_biosynthetic _rule_based_clusters_ betalactone: AMP_binding	terpene	Actinobacteria	contig_1217	-0.229733	-0.170903	-1.03473	-0.832894	0.488649	-0.0481414	-0.582821	1.88251	1.46603	-0.937963
gene_6915_transcript_id gene_functions_biosynthetic_additional _smcogs_ SMCOG1207:inositol monophosphatase _Score: 200_3B E_value: 9_3e_61_	terpene	Actinobacteria	contig_1217	0.815935	-0.213034	-1.21081	-0.985025	-0.0675374	1.00262	-0.39845	1.70276	0.564355	-1.21081
gene_6922_transcript_id gene_functions_biosynthetic_additional _smcogs_ SMCOG1001:short_chain dehydrogenase_reductase SDR _Score: 109_9_3B E_value: 2_5e_33_	terpene	Actinobacteria	contig_1217	-0.0394174	-0.468638	-0.888826	-0.489683	0.465282	-0.412169	-0.503958	2.42401	0.740634	-0.827235
gene_49993_transcript_id gene_functions_biosynthetic_additional _rule_based_clusters_ GST_N_3	terpene	Alphaproteobacteria	contig_12182	0.4456	0.425189	-0.880674	-0.41409	0.316354	-0.485646	-0.614875	-0.880674	2.45905	-0.370234
gene_50052_NRPS_PKS_Domain: Condensation_LCL _73_372_ E_value: 9_5e_124_ Score: 404_0_ Matches aSDomain: nrpspksdomains_ctg64_11_Condensation_LCL_1	NRPS	Cyanobacteria	contig_12235	-0.839967	-0.10335	-0.699017	1.02077	-1.09867	1.78958	-0.436393	1.19185	0.0305397	-0.855347
gene_50117_transcript_id gene_functions_biosynthetic_additional _rule_based_clusters_ PF04055	NRPS	Cyanobacteria	contig_12235	-0.439747	-0.36451	-0.536482	2.78351	0.0664886	-0.349202	-0.252952	-0.536482	-0.398801	0.028175
gene_50231_transcript_id gene_functions_transport _smcogs_ SMCOG1288:ABC transporter related protein _Score: 270_2_3B E_value: 6_1e_82_	lanthipeptide,bacteriocin	Cyanobacteria	contig_12302	-0.464585	0.0157731	-0.760076	-0.160899	-0.693402	2.67237	0.335484	-0.547683	-0.0159924	-0.380993
gene_50242_transcript_id gene_functions_biosynthetic _rule_based_clusters_ lanthipeptide: DUF4135	lanthipeptide,bacteriocin	Cyanobacteria	contig_12302	-0.128397	0.282138	-1.08629	-0.935116	-0.0544708	2.18671	-0.127267	0.0536156	0.911384	-1.1023
gene_50246_transcript_id gene_functions_biosynthetic_additional _rule_based_clusters_ Peptidase_C39	lanthipeptide,bacteriocin	Cyanobacteria	contig_12302	0.461693	-0.264825	-1.09512	-0.706522	-0.738358	2.29565	0.552638	-0.504146	0.566726	-0.56773
gene_50250_transcript_id gene_functions_transport _smcogs_ SMCOG1029:RND family efflux transporter MFP subunit _Score: 56_5_3B E_value: 3_6e_17_	lanthipeptide,bacteriocin	Cyanobacteria	contig_12302	0.358475	-0.3529	-1.2456	-0.407775	-0.938736	2.08495	1.20738	-0.202906	0.0448273	-0.547716
gene_50253_transcript_id gene_functions_regulatory _smcogs_ SMCOG1133:Transcription regulator_2C crp _Score: 52_9_3B E_value: 5e_16_	lanthipeptide,bacteriocin	Cyanobacteria	contig_12302	-0.824816	-0.492273	-0.824816	0.700507	-0.824816	0.684117	2.22109	-0.824816	-0.159228	0.345054
gene_50263_transcript_id gene_functions_biosynthetic _rule_based_clusters_ bacteriocin: TIGR03798	lanthipeptide,bacteriocin	Cyanobacteria	contig_12302	0.12232	-0.287072	-0.783497	-0.563033	-0.607765	1.45999	-0.445471	-0.38191	2.16127	-0.674837
gene_50342_NRPS_PKS_Domain: AMP_binding _237_629_ E_value: 2_1e_119_ Score: 390_5_ Matches aSDomain: nrpspksdomains_ctg67_28_AMP_binding_1	NRPS	Cyanobacteria	contig_12313	1.91248	-0.459157	-1.11419	-0.543992	0.403641	0.282178	-0.835152	0.861491	0.690646	-1.19794
gene_50362_NRPS_PKS_Domain: Condensation_LCL _49_244_ E_value: 1_4e_44_ Score: 144_1_ Matches aSDomain: nrpspksdomains_ctg67_30_Condensation_LCL_1	NRPS	Cyanobacteria	contig_12313	-0.915038	-0.252777	-0.0536968	-0.348774	0.361049	2.53232	-0.79726	0.049422	0.272642	-0.847882
gene_50414_NRPS_PKS_Domain: Thioesterase _51_155_ E_value: 1_6e_22_ Score: 72_8_ Matches aSDomain: nrpspksdomains_ctg68_20_Thioesterase_1	NRPS	Cyanobacteria	contig_12410	-1.27003	-0.214341	-0.098261	1.07642	-0.26042	2.05033	-0.392611	-0.904711	0.688121	-0.674496
gene_50419_NRPS_PKS_Domain: AMP_binding _2_159_ E_value: 4_5e_42_ Score: 135_8_ Matches aSDomain: nrpspksdomains_ctg68_21_AMP_binding_1	NRPS	Cyanobacteria	contig_12410	-0.824014	0.648059	-0.935348	-0.620387	-0.118913	2.51336	-0.355224	-0.103092	0.173874	-0.378313
gene_50428_NRPS_PKS_Domain: Condensation_LCL _37_338_ E_value: 2_1e_121_ Score: 396_3_ Matches aSDomain: nrpspksdomains_ctg68_23_Condensation_LCL_1	NRPS	Cyanobacteria	contig_12410	0.118766	0.85795	-1.29243	0.787889	-0.848915	1.96006	-0.898501	-0.350541	0.285708	-0.619988
gene_50441_NRPS_PKS_Domain: Condensation_LCL _35_336_ E_value: 4_3e_128_ Score: 418_2_ Matches aSDomain: nrpspksdomains_ctg68_25_Condensation_LCL_1	NRPS	Cyanobacteria	contig_12410	0.415618	1.00914	-1.11765	-0.786004	-0.201489	0.690281	-0.821746	-0.55164	2.00759	-0.644106
gene_50462_NRPS_PKS_Domain: AMP_binding _19_411_ E_value: 3_1e_109_ Score: 357_0_ Matches aSDomain: nrpspksdomains_ctg68_26_AMP_binding_1	NRPS	Cyanobacteria	contig_12410	-0.428826	0.429812	-0.886544	-0.825749	-0.519296	0.571422	0.392397	-0.20612	2.36221	-0.889306
gene_50472_transcript_id gene_functions_biosynthetic _rule_based_clusters_ NRPS: Condensation	NRPS	Cyanobacteria	contig_12410	0.158508	-0.0885435	-1.35341	-1.05358	-0.701219	1.28671	0.152699	-0.0237547	1.93772	-0.315137
gene_50505_transcript_id gene_functions_biosynthetic _rule_based_clusters_ resorcinol: DarB	resorcinol	Cyanobacteria	contig_12542	0.308229	-0.790822	2.32492	-0.80698	-0.0508893	0.900354	0.00114968	-0.572127	-0.325664	-0.988175
gene_50515_transcript_id gene_functions_other _smcogs_ SMCOG1238:transposase _Score: 74_1_3B E_value: 2_2e_22_	resorcinol	Cyanobacteria	contig_12542	-0.983168	-0.943245	1.58888	0.239135	-1.27294	0.597091	0.614465	-0.948019	-0.0356392	1.14344
gene_50534_transcript_id gene_functions_transport _smcogs_ SMCOG1113:inner_membrane translocator _Score: 232_5_3B E_value: 1e_70_	resorcinol	Cyanobacteria	contig_12542	-0.65964	0.37011	-0.306956	0.476478	2.52192	-0.366845	-0.617313	-0.753723	-0.802296	0.138263
gene_50536_transcript_id gene_functions_transport _smcogs_ SMCOG1000:ABC transporter ATP_binding protein _Score: 136_1_3B E_value: 2_7e_41_	resorcinol	Cyanobacteria	contig_12542	-0.117082	0.324307	-0.597879	-0.170067	2.64635	-0.308615	-0.534444	-0.685429	-0.771353	0.21421
gene_50540_transcript_id gene_functions_transport _smcogs_ SMCOG1205:ABC transporter_2C carbohydrate uptake _Score: 164_9_3B E_value: 3_3e_50_	resorcinol	Cyanobacteria	contig_12542	0.327855	-0.18302	-0.432561	-0.235339	2.72483	-0.391648	-0.555902	-0.613279	-0.592428	-0.0485044
gene_50547_transcript_id gene_functions_biosynthetic_additional _rule_based_clusters_ Glycos_transf_1	resorcinol	Cyanobacteria	contig_12542	0.537415	-1.48697	1.19892	-0.133656	-0.0983693	1.13265	-0.361306	0.529657	0.45262	-1.77096
gene_50602_transcript_id gene_functions_biosynthetic_additional _rule_based_clusters_ PF04055	terpene	Bacteroidetes	contig_12574	2.48985	-0.29781	-0.878475	-0.190265	-0.579073	-0.351515	0.717093	0.266039	-0.297371	-0.878475
gene_50688_transcript_id gene_functions_other _smcogs_ SMCOG1227:ribosome biogenesis GTP_binding protein YsxC _Score: 100_3B E_value: 2_9e_30_	terpene	Actinobacteria	contig_12588	-0.0549163	-0.406292	-0.458323	-0.635206	-0.310651	0.708709	0.261879	2.13558	0.433311	-1.67409
gene_50710_transcript_id gene_functions_transport _smcogs_ SMCOG1282:extracellular ligand_binding receptor _Score: 136_9_3B E_value: 1_3e_41_	terpene	Actinobacteria	contig_12588	-0.322656	-0.258559	-0.929939	-0.406817	-0.270588	0.592898	-0.660879	2.24129	0.985817	-0.970572
gene_50717_transcript_id gene_functions_transport _smcogs_ SMCOG1000:ABC transporter ATP_binding protein _Score: 91_8_3B E_value: 9_4e_28_	terpene	Actinobacteria	contig_12588	-0.509376	-0.280162	-0.849863	-0.296742	-0.379865	0.701168	-0.641138	2.40656	0.632478	-0.783057
gene_50721_transcript_id gene_functions_transport _smcogs_ SMCOG1000:ABC transporter ATP_binding protein _Score: 68_7_3B E_value: 1_1e_20_	terpene	Actinobacteria	contig_12588	-0.224791	-0.346631	-0.865909	-0.663387	-0.0326761	0.328257	-0.450796	2.26772	1.03929	-1.05107
gene_50736_transcript_id gene_functions_biosynthetic_additional _rule_based_clusters_ GST_N_3	indole	Cyanobacteria	contig_12614	-0.441761	-0.00750706	-0.601637	0.234211	-0.727187	2.44939	-0.46499	0.878088	-0.620252	-0.698353
gene_50753_transcript_id gene_functions_regulatory _smcogs_ SMCOG1287:AraC familytranscriptional regulator _Score: 108_4_3B E_value: 6_3e_33_	indole	Cyanobacteria	contig_12614	0.146426	1.04139	-1.183	0.265471	-0.380144	2.14779	0.0394478	-0.306128	-0.849091	-0.922158
gene_50759_transcript_id gene_functions_biosynthetic _rule_based_clusters_ indole: indsynth	indole	Cyanobacteria	contig_12614	-0.517469	-0.108209	-0.517469	-0.517469	-0.306446	2.6395	-0.330039	0.692535	-0.517469	-0.517469
gene_50976_transcript_id gene_functions_biosynthetic _rule_based_clusters_ bacteriocin: TIGR03798	bacteriocin	Cyanobacteria	contig_12657	0.129484	2.67839	-0.70203	0.0691675	-0.184303	-0.39829	-0.589624	-0.55543	0.202331	-0.649699
gene_50988_NRPS_PKS_Domain: PKS_KR _23_183_ E_value: 5_9e_13_ Score: 40_8_ Matches aSDomain: nrpspksdomains_ctg74_45_PKS_KR_1	bacteriocin	Cyanobacteria	contig_12657	0.0597704	2.625	-0.750256	0.343679	0.166812	-0.346737	-0.546622	-0.617467	-0.183918	-0.750256
gene_51063_NRPS_PKS_Domain: AMP_binding _177_339_ E_value: 1_9e_49_ Score: 160_0_ Matches aSDomain: nrpspksdomains_ctg76_4_AMP_binding_1	NRPS	Actinobacteria	contig_12716	0.572961	-0.541321	0.811849	-0.073775	-0.509944	0.0494202	-0.395752	-0.885821	2.22366	-1.25128
gene_51307_transcript_id gene_functions_biosynthetic_additional _smcogs_ SMCOG1244:amidohydrolase _Score: 242_3B E_value: 1_5e_73_	terpene	Cyanobacteria	contig_12742	0.631508	-0.39124	-0.80006	-0.306717	-0.659015	0.921759	-0.695605	0.0562584	2.2294	-0.986288
gene_51310_transcript_id gene_functions_biosynthetic_additional _smcogs_ SMCOG1244:amidohydrolase _Score: 174_6_3B E_value: 4_7e_53_	terpene	Cyanobacteria	contig_12742	0.693888	-0.0888936	-0.756052	0.160409	-0.756052	0.17965	-0.700499	-0.437265	2.46087	-0.756052
gene_51326_transcript_id gene_functions_biosynthetic _rule_based_clusters_ terpene: terpene_cyclase	terpene	Cyanobacteria	contig_12742	0.246333	-0.466158	-1.02055	0.440858	-1.02055	1.74661	-0.766656	0.800673	1.06	-1.02055
gene_51332_transcript_id gene_functions_transport _smcogs_ SMCOG1000:ABC transporter ATP_binding protein _Score: 213_6_3B E_value: 5_3e_65_	terpene	Cyanobacteria	contig_12742	1.1447	-0.0939309	-1.05083	0.0137245	-0.946957	1.69148	-0.958571	0.00802615	1.06602	-0.873655
gene_51341_NRPS_PKS_Domain: NAD_binding_4 _6_170_ E_value: 4_9e_20_ Score: 63_4_ Matches aSDomain: nrpspksdomains_ctg77_111_NAD_binding_4_1	terpene	Cyanobacteria	contig_12742	0.139335	0.485111	-1.18442	-0.32692	-0.927997	2.07147	-0.663841	0.635975	0.664116	-0.892834
gene_51354_transcript_id gene_functions_biosynthetic_additional _rule_based_clusters_ MGT	terpene	Cyanobacteria	contig_12742	0.912069	-0.545996	-0.785483	0.381715	-0.976169	1.50437	-0.793795	0.0168187	1.41207	-1.1256
gene_51359_transcript_id gene_functions_biosynthetic_additional _rule_based_clusters_ PF04055	terpene	Cyanobacteria	contig_12742	-0.512836	-0.445061	-0.512836	-0.239374	-0.489538	2.74701	-0.347294	0.169944	0.142817	-0.512836
gene_51375_transcript_id gene_functions_biosynthetic_additional _rule_based_clusters_ PF04055	terpene	Cyanobacteria	contig_12742	0.0908666	-0.375157	-0.505684	-0.230188	-0.460816	-0.0713509	-0.386129	-0.348461	2.7926	-0.505684
gene_51378_transcript_id gene_functions_biosynthetic _rule_based_clusters_ terpene: phytoene_synt	terpene	Cyanobacteria	contig_12742	0.548644	-0.33594	-0.632912	-0.353823	-0.573156	0.215044	-0.513494	-0.375932	2.629	-0.607431
gene_51381_transcript_id gene_functions_regulatory _smcogs_ SMCOG1041:transcriptional regulator_2C SARP family _Score: 39_8_3B E_value: 3_3e_12_	terpene	Cyanobacteria	contig_12742	-0.356653	-0.418024	-0.569089	-0.392656	-0.569089	1.48731	-0.569089	-0.271334	2.22772	-0.569089
gene_51399_transcript_id gene_functions_biosynthetic_additional _rule_based_clusters_ PF04055	terpene	Cyanobacteria	contig_12742	1.68284	0.0905601	-0.655216	-0.617279	-0.871261	1.5985	-0.666928	-0.195458	0.678909	-1.04466
gene_51444_transcript_id gene_functions_other _smcogs_ SMCOG1238:transposase _Score: 127_3_3B E_value: 1_3e_38_	arylpolyene	Cyanobacteria	contig_12763	-0.771571	1.91159	0.384215	1.65749	-0.427661	-0.294983	-0.694948	-0.683759	-0.379567	-0.70081
gene_51449_NRPS_PKS_Domain: PKS_KS_Iterative_KS_ _13_198_ E_value:3_1e_31_ Score: 100_4_ Matches aSDomain:nrpspksdomains_ctg78_14_PKS_KS_1	arylpolyene	Cyanobacteria	contig_12763	-0.379169	2.78848	-0.44606	-0.351808	-0.44606	-0.44606	-0.0816698	-0.400603	0.168447	-0.405493
gene_51512_NRPS_PKS_Domain: CAL_domain _53_457_ E_value: 3_3e_111_Score: 363_8_ Matches aSDomain:nrpspksdomains_ctg80_5_CAL_domain_1	T1PKS	Cyanobacteria	contig_12805	2.68038	-0.513089	-0.513089	-0.513089	-0.513089	-0.513089	-0.193087	0.405071	0.186176	-0.513089
gene_51528_NRPS_PKS_Domain: PKS_AT _4_242_ E_value: 3_2e_91_ Score: 297_5_ Matches aSDomain: nrpspksdomains_ctg80_13_PKS_AT_1	T1PKS	Cyanobacteria	contig_12805	1.74213	-0.654938	-0.654938	-0.654938	-0.654938	0.89198	-0.654938	1.58491	-0.289397	-0.654938
gene_51546_NRPS_PKS_Domain: PKS_KS_Hybrid_KS_ _52_475_ E_value: 1_5e_185_ Score: 608_9_ Matches aSDomain: nrpspksdomains_ctg80_15_PKS_KS_1	T1PKS	Cyanobacteria	contig_12805	1.00997	-0.79009	-0.79009	-0.79009	-0.79009	1.38331	-0.184961	1.70578	0.036361	-0.79009
gene_7225_transcript_id gene_functions_biosynthetic_additional _rule_based_clusters_ Peptidase_M50	terpene	Cyanobacteria	contig_1281	-0.345241	-0.49475	-0.462627	0.0301261	-0.698334	1.23543	-0.561588	2.35134	-0.467431	-0.586925
gene_7250_transcript_id gene_functions_biosynthetic _rule_based_clusters_ terpene: phytoene_synt	terpene	Cyanobacteria	contig_1281	-0.239268	-0.628163	-0.628163	-0.480463	-0.628163	1.63056	-0.205995	2.09726	-0.397534	-0.520066
gene_7401_transcript_id gene_functions_biosynthetic_additional _rule_based_clusters_ PF07366	phenazine	Cyanobacteria	contig_1282	-0.449475	-0.270621	-0.657488	-0.194175	0.234287	0.106641	-0.449048	2.72157	-0.384199	-0.657488
gene_7414_transcript_id gene_functions_biosynthetic_additional _rule_based_clusters_ Abi	phenazine	Cyanobacteria	contig_1282	-0.359001	-0.0998804	-0.773338	-0.206646	-0.599714	1.44215	-0.619125	2.21334	-0.5206	-0.477189
gene_7423_transcript_id gene_functions_other _smcogs_ SMCOG1199:NmrA family protein _Score: 154_6_3B E_value: 6_6e_47_	phenazine	Cyanobacteria	contig_1282	-0.700333	0.900039	-0.648929	0.822449	-1.01964	1.75086	-0.578692	0.965214	-0.501837	-0.989131
gene_7426_transcript_id gene_functions_biosynthetic _rule_based_clusters_ phenazine: phzB	phenazine	Cyanobacteria	contig_1282	-0.682896	0.822241	-0.682896	0.762568	-0.682896	2.32215	-0.682896	-0.287338	-0.381641	-0.506396
gene_7433_transcript_id gene_functions_other _smcogs_ SMCOG1238:transposase _Score: 130_4_3B E_value: 1_4e_39_	phenazine	Cyanobacteria	contig_1282	-0.982843	-0.763242	0.0502801	0.468611	-1.01459	2.24042	0.487849	-0.768146	-0.254608	0.53627
gene_51761_transcript_id gene_functions_regulatory _smcogs_ SMCOG1041:transcriptional regulator_2C SARP family _Score: 51_2_3B E_value: 1_2e_15_	terpene	Cyanobacteria	contig_12847	2.50011	-0.321085	0.00530531	-0.485902	-0.360971	0.512691	-0.755984	0.0344125	0.0711363	-1.19971
gene_51771_transcript_id gene_functions_biosynthetic _rule_based_clusters_ terpene: Terpene_synth_C	terpene	Cyanobacteria	contig_12847	-0.258479	-0.401114	-0.0680745	-0.401114	-0.0873222	2.82056	-0.401114	-0.401114	-0.401114	-0.401114
gene_51821_transcript_id gene_functions_biosynthetic_additional _smcogs_ SMCOG1297:Pullulanase_2C type I _Score: 298_7_3B E_value: 1_4e_90_	terpene	Actinobacteria	contig_12869	0.465276	-0.497583	-0.877667	-0.778115	-0.0516198	-0.176208	-0.585982	1.60916	1.8239	-0.931164
gene_51824_transcript_id gene_functions_biosynthetic _rule_based_clusters_ terpene: phytoene_synt	terpene	Actinobacteria	contig_12869	1.83882	-0.434314	-0.952338	-0.596835	1.53479	-0.597089	-0.362834	0.710486	-0.280659	-0.860027
gene_51829_transcript_id gene_functions_biosynthetic_additional _smcogs_ SMCOG1079:oxidoreductase _Score: 176_9_3B E_value: 1_1e_53_	terpene	Actinobacteria	contig_12869	0.477438	-0.632007	-0.781176	-0.645266	-0.550433	-0.239688	0.311862	2.55101	0.11451	-0.606253
gene_51831_transcript_id gene_functions_biosynthetic_additional _smcogs_ SMCOG1079:oxidoreductase _Score: 196_5_3B E_value: 1_2e_59_	terpene	Actinobacteria	contig_12869	-0.359464	-0.185006	-0.212924	-0.809602	-0.70315	-0.390817	1.10718	2.3377	0.10335	-0.887267
gene_51838_transcript_id gene_functions_biosynthetic_additional _rule_based_clusters_ Pkinase	terpene	Actinobacteria	contig_12869	-0.143317	-0.771497	-0.844196	-0.520478	-0.130959	0.0305459	0.422375	2.52049	0.307108	-0.870071
gene_52028_NRPS_PKS_Domain: NRPS_COM_Nterm _1_25_ E_value: 1_5e_09_ Score: 28_8_ Matches aSDomain: nrpspksdomains_ctg87_10_NRPS_COM_Nterm_1	NRPS,T1PKS	Gammaproteobacteria	contig_12913	-0.638791	-0.736618	-0.736618	0.750379	-0.449662	1.91492	-0.226871	1.45726	-0.597381	-0.736618
gene_52085_NRPS_PKS_Domain: AMP_binding _2_342_ E_value: 1_8e_83_ Score: 272_1_ Matches aSDomain: nrpspksdomains_ctg87_11_AMP_binding_1	NRPS,T1PKS	Gammaproteobacteria	contig_12913	-0.429783	-0.396644	-0.508271	0.424015	-0.393157	-0.00175838	-0.508271	2.7187	-0.39656	-0.508271
gene_52127_transcript_id gene_functions_regulatory _smcogs_ SMCOG1003:sensor histidine kinase _Score: 80_2_3B E_value: 2_9e_24_	NRPS,T1PKS	Gammaproteobacteria	contig_12913	0.454231	-0.564219	-0.972387	-0.806853	0.152269	1.21457	0.158622	1.68202	0.251141	-1.56939
gene_52368_transcript_id gene_functions_biosynthetic _rule_based_clusters_ T3PKS:Chal_sti_synt_N	T3PKS	Actinobacteria	contig_13034	-0.0484017	0.38829	-1.08269	-0.519568	0.000832567	1.01506	0.45712	1.95474	-1.08269	-1.08269
gene_52397_transcript_id gene_functions_transport _smcogs_ SMCOG1000:ABC transporter ATP_binding protein _Score: 154_3B E_value: 8_6e_47_	T3PKS	Actinobacteria	contig_13034	-0.386857	-1.12487	1.65049	0.527009	-0.469949	-0.804287	0.0513135	1.17465	0.726222	-1.34372
gene_52399_NRPS_PKS_Domain: Aminotran_5 _23_334_ E_value: 8_2e_105_ Score: 342_4_ Matches aSDomain: nrpspksdomains_ctg90_15_Aminotran_5_1	T3PKS	Actinobacteria	contig_13034	-0.509769	-0.438744	-1.17049	0.402173	0.480119	-0.523897	0.327158	2.26998	0.252984	-1.08952
gene_52405_transcript_id gene_functions_transport _smcogs_ SMCOG1117:sodium_hydrogen exchanger _Score: 274_4_3B E_value: 2_4e_83_	T3PKS	Actinobacteria	contig_13034	-0.11406	-0.128626	-1.29343	-0.835524	-0.476621	0.271039	0.413602	1.95141	1.17782	-0.965613
gene_52590_transcript_id gene_functions_transport _smcogs_ SMCOG1074:major facilitator family transporter _Score: 547_2_3B E_value: 4_1e_166_	indole	Alphaproteobacteria	contig_13077	-0.509217	2.36366	-0.718759	-0.251625	-0.503228	-0.0616154	-0.502984	0.686076	0.605289	-1.1076
gene_52608_transcript_id gene_functions_biosynthetic_additional _smcogs_ SMCOG1182:Polyprenyl synthetase _Score: 222_6_3B E_value: 9_5e_68_	indole	Alphaproteobacteria	contig_13077	-0.331746	-0.537332	-0.722646	-0.286575	0.328422	-0.0499461	-0.383171	2.68647	0.0191714	-0.722646
gene_52653_NRPS_PKS_Domain: PKS_KR _4_114_ E_value: 4e_12_ Score: 38_1_ Matches aSDomain: nrpspksdomains_ctg93_3_PKS_KR_1	NRPS	Cyanobacteria	contig_13181	0.14879	-0.114002	0.145828	-0.6266	-0.810825	0.53881	0.0680529	2.13364	0.244425	-1.72812
gene_52672_transcript_id gene_functions_transport _smcogs_ SMCOG1000:ABC transporter ATP_binding protein _Score: 169_7_3B E_value: 1_4e_51_	NRPS	Cyanobacteria	contig_13181	-0.0177943	-0.494417	-0.598555	0.163138	-0.465302	2.71198	-0.499818	-0.31469	0.165646	-0.650184
gene_52718_transcript_id gene_functions_transport _smcogs_ SMCOG1020:major facilitator transporter _Score: 83_2_3B E_value: 3_1e_25_	NRPS	Cyanobacteria	contig_13181	2.59575	-0.781545	-0.652583	-0.285681	0.248078	-0.303921	-0.421343	0.103849	0.329768	-0.832369
gene_52723_NRPS_PKS_Domain: PCP _174_242_ E_value: 1_6e_25_ Score:80_9_ Matches aSDomain: nrpspksdomains_ctg93_43_PCP_1	NRPS	Cyanobacteria	contig_13181	0.219269	-1.06309	-0.553285	0.203197	1.83568	1.47194	-0.709051	-0.214245	-0.011756	-1.17866
gene_52736_NRPS_PKS_Domain: PCP _26_93_ E_value: 2_8e_27_ Score: 86_5_ Matches aSDomain: nrpspksdomains_ctg93_44_PCP_1	NRPS	Cyanobacteria	contig_13181	-0.316958	-0.977848	1.80092	-0.686345	1.41125	0.712792	-0.9781	0.232679	-0.585137	-0.61325
gene_52841_transcript_id gene_functions_biosynthetic_additional _smcogs_ SMCOG1249:carbamoyl phosphate synthase small subunit _Score: 355_6_3B E_value: 4_3e_108_	T3PKS	Alphaproteobacteria	contig_13231	-0.0507695	0.236204	-1.10613	-0.661785	-0.422836	0.540919	1.08971	1.92916	-0.18925	-1.36522
gene_52851_transcript_id gene_functions_biosynthetic_additional _smcogs_ SMCOG1264:diaminopimelate decarboxylase _Score: 110_9_3B E_value: 7_9e_34_	T3PKS	Alphaproteobacteria	contig_13231	1.15192	-0.327366	-0.668554	-0.555876	2.2886	-0.653755	-0.544408	-0.398414	0.422717	-0.714869
gene_52916_transcript_id gene_functions_other _smcogs_ SMCOG1077:phage integrase family protein _Score: 132_1_3B E_value: 6e_40_	NRPS	Cyanobacteria	contig_13328	1.8978	-0.334819	-0.427484	-0.441594	-0.815089	0.319574	-0.746508	-0.199809	1.65168	-0.90375
gene_52924_transcript_id gene_functions_other _smcogs_ SMCOG1238:transposase _Score: 116_1_3B E_value: 3_2e_35_	NRPS	Cyanobacteria	contig_13328	2.52023	0.627173	-0.781597	0.101587	-0.781597	-0.355439	0.0786384	-0.517146	-0.110248	-0.781597
gene_52936_NRPS_PKS_Domain: PCP _206_274_ E_value: 3_9e_28_ Score:89_2_ Matches aSDomain: nrpspksdomains_ctg96_14_PCP_1	NRPS	Cyanobacteria	contig_13328	1.6145	-0.353773	-0.795485	-0.403774	-0.850051	1.47784	-0.588979	-0.347957	1.14048	-0.892811
gene_52948_NRPS_PKS_Domain: AMP_binding _1_227_ E_value: 4_3e_52_ Score: 168_8_ Matches aSDomain: nrpspksdomains_ctg96_15_AMP_binding_1	NRPS	Cyanobacteria	contig_13328	0.187976	-0.700624	-0.847955	-0.331994	-0.696021	2.49468	0.096677	0.313632	0.331589	-0.847955
gene_52958_NRPS_PKS_Domain: Condensation_LCL _1_126_ E_value: 9_3e_41_ Score: 131_5_ Matches aSDomain: nrpspksdomains_ctg96_18_Condensation_LCL_1	NRPS	Cyanobacteria	contig_13328	0.0464209	-0.809352	-1.0096	-0.0204172	-0.39008	2.07983	-0.551054	0.569221	1.09464	-1.0096
gene_52965_NRPS_PKS_Domain: PCP _8_76_ E_value: 1_3e_33_ Score: 106_8_ Matches aSDomain: nrpspksdomains_ctg96_20_PCP_1	NRPS	Cyanobacteria	contig_13328	0.911642	-0.688608	-0.970355	0.248941	-0.970355	0.883393	-0.905839	1.52866	0.932879	-0.970355
gene_52972_NRPS_PKS_Domain: AMP_binding _0_159_ E_value: 3_6e_28_ Score: 90_0_ Matches aSDomain: nrpspksdomains_ctg96_22_AMP_binding_1	NRPS	Cyanobacteria	contig_13328	-0.0433135	-0.686097	-0.429204	-0.0389868	-0.642104	2.31129	-0.426117	-0.329098	1.20417	-0.92054
gene_52976_transcript_id gene_functions_biosynthetic _rule_based_clusters_ NRPS: AMP_binding	NRPS	Cyanobacteria	contig_13328	1.44589	-0.425739	-0.49118	-0.387996	-0.849775	0.0455294	-0.518051	2.10869	0.0196389	-0.947009
gene_52978_NRPS_PKS_Domain: Condensation_LCL _0_183_ E_value: 5e_60_ Score: 194_8_ Matches aSDomain: nrpspksdomains_ctg96_24_Condensation_LCL_1	NRPS	Cyanobacteria	contig_13328	0.483396	-0.639664	-0.820863	-0.255691	-0.876945	2.1437	-0.508685	0.765964	0.680721	-0.97193
gene_52986_NRPS_PKS_Domain: PCP _7_75_ E_value: 2_7e_31_ Score: 99_4_ Matches aSDomain: nrpspksdomains_ctg96_25_PCP_1	NRPS	Cyanobacteria	contig_13328	0.331946	-0.567646	-0.946419	-0.557238	-0.653465	2.00975	-0.634178	0.94491	0.929923	-0.857585
gene_52993_transcript_id gene_functions_biosynthetic _rule_based_clusters_ NRPS: AMP_binding	NRPS	Cyanobacteria	contig_13328	0.382133	-0.884039	-0.552965	-0.613655	-0.876362	1.26764	-0.060613	0.646254	1.82139	-1.12978
gene_52994_NRPS_PKS_Domain: AMP_binding _32_331_ E_value: 2_1e_77_Score: 252_1_ Matches aSDomain:nrpspksdomains_ctg96_27_AMP_binding_1	NRPS	Cyanobacteria	contig_13328	1.84116	-0.356912	-0.487755	-0.701194	-0.808448	1.50893	-0.371988	-0.0268719	0.569136	-1.16606
gene_53000_transcript_id gene_functions_biosynthetic_additional _smcogs_ SMCOG1228:methionyl_tRNA formyltransferase _Score: 90_3_3B E_value: 1_9e_27_	NRPS	Cyanobacteria	contig_13328	1.81487	-0.840838	-0.106753	0.0671016	-0.99735	1.11697	-0.912033	0.152972	0.812299	-1.10724
gene_7455_NRPS_PKS_Domain: Condensation_LCL _27_331_ E_value: 6_4e_115_ Score: 375_0_ Matches aSDomain: nrpspksdomains_ctg97_8_Condensation_LCL_1	NRPS	Cyanobacteria	contig_1334	-0.415746	-0.0789042	-0.39511	-0.414763	-0.426018	2.80123	-0.35838	0.0367845	-0.210107	-0.538982
gene_7468_NRPS_PKS_Domain: AMP_binding _1_177_ E_value: 1_7e_50_ Score: 163_5_ Matches aSDomain: nrpspksdomains_ctg97_9_AMP_binding_1	NRPS	Cyanobacteria	contig_1334	-0.193106	-0.633908	-0.633908	0.0886514	-0.633908	2.63746	0.0838659	0.395823	-0.477061	-0.633908
gene_7475_NRPS_PKS_Domain: PCP _30_97_ E_value: 1_5e_30_ Score: 97_0_ Matches aSDomain: nrpspksdomains_ctg97_10_PCP_1	NRPS	Cyanobacteria	contig_1334	0.732784	-0.347143	-0.682651	-0.66467	-0.682651	2.51437	-0.375344	0.199084	-0.0111269	-0.682651
gene_7497_NRPS_PKS_Domain: Condensation_LCL _73_220_ E_value: 1_3e_52_ Score: 170_5_ Matches aSDomain: nrpspksdomains_ctg97_27_Condensation_LCL_1	NRPS	Cyanobacteria	contig_1334	0.780593	0.215617	-0.151625	-0.848163	-0.735123	2.20852	-0.899385	0.670411	-0.341463	-0.899385
gene_7504_NRPS_PKS_Domain: Condensation_LCL _7_165_ E_value: 4_7e_63_ Score: 204_7_ Matches aSDomain: nrpspksdomains_ctg97_28_Condensation_LCL_1	NRPS	Cyanobacteria	contig_1334	-0.405398	-0.495884	-0.495884	-0.495884	-0.495884	2.42385	-0.495884	1.19516	-0.238306	-0.495884
gene_7511_transcript_id gene_functions_biosynthetic _rule_based_clusters_ NRPS: AMP_binding	NRPS	Cyanobacteria	contig_1334	-0.376094	-0.0814808	-0.376094	-0.265566	-0.376094	2.83229	-0.376094	-0.376094	-0.228676	-0.376094
gene_7521_NRPS_PKS_Domain: nMT _161_381_ E_value: 2_5e_120_ Score: 393_4_ Matches aSDomain: nrpspksdomains_ctg97_31_nMT_1	NRPS	Cyanobacteria	contig_1334	0.0382125	-0.41823	-0.829667	-0.0861766	-0.617522	2.46856	-0.327196	0.882359	-0.28067	-0.829667
gene_7534_NRPS_PKS_Domain: PCP _153_221_ E_value: 7_9e_29_ Score:91_5_ Matches aSDomain: nrpspksdomains_ctg97_33_PCP_1	NRPS	Cyanobacteria	contig_1334	0.289322	-0.0540377	-0.50525	-0.534344	-0.664446	2.65927	-0.540202	0.31589	-0.460823	-0.50538
gene_7539_transcript_id gene_functions_biosynthetic_additional _smcogs_ SMCOG1165:carboxylate_amine ligase _Score: 373_7_3B E_value: 1_3e_113_	NRPS	Cyanobacteria	contig_1334	0.351791	-0.111335	-0.713316	0.366379	-0.312667	-0.0552546	-0.646542	-0.72529	-0.730912	2.57715
gene_7560_transcript_id gene_functions_other _smcogs_ SMCOG1272:TPR repeat_containing protein _Score: 99_9_3B E_value: 2_6e_30_	NRPS	Cyanobacteria	contig_1334	-0.0139836	-0.0471958	-0.359186	-0.357867	-0.478903	2.71863	-0.62789	0.086718	-0.0761343	-0.844186
gene_7600_transcript_id gene_functions_regulatory _smcogs_ SMCOG1008:response regulator _Score: 83_7_3B E_value: 2_3e_25_	NRPS	Cyanobacteria	contig_1334	-0.45442	-0.372865	-0.409046	-0.250172	-0.44536	2.79962	-0.043601	0.0404279	-0.357882	-0.5067
gene_7603_transcript_id gene_functions_biosynthetic_additional _rule_based_clusters_ Abhydrolase_6	NRPS	Cyanobacteria	contig_1334	-0.781248	0.234078	-0.548934	1.31622	-0.631316	2.06033	0.115034	-0.485434	-0.0957179	-1.18301
gene_7607_transcript_id gene_functions_regulatory _smcogs_ SMCOG1003:sensor histidine kinase _Score: 184_9_3B E_value: 5_8e_56_	NRPS	Cyanobacteria	contig_1334	-0.572359	-0.167823	-0.850734	-0.0480611	-0.49464	2.19232	-0.290172	1.40406	-0.337119	-0.835474
gene_7610_transcript_id gene_functions_regulatory _smcogs_ SMCOG1008:response regulator _Score: 91_3_3B E_value: 1_1e_27_	NRPS	Cyanobacteria	contig_1334	-0.440972	0.288466	-0.822447	-0.505078	-0.769162	2.43651	-0.159867	0.807064	-0.0726603	-0.761855
gene_7614_transcript_id gene_functions_regulatory _smcogs_ SMCOG1016:LuxR familyDNA_binding response regulator _Score: 57_5_3B E_value:1_9e_17_	NRPS	Cyanobacteria	contig_1334	-0.118918	0.117673	-0.754456	-0.0881234	-0.68931	2.65754	-0.140485	0.200038	-0.372007	-0.811947
gene_53111_transcript_id gene_functions_biosynthetic_additional _smcogs_ SMCOG1216:exopolysaccharide biosynthesis domain protein _Score: 287_2_3B E_value: 3_9e_87_	lassopeptide	Cyanobacteria	contig_13390	-0.364187	2.81592	-0.364187	-0.364187	-0.364187	0.0975711	-0.364187	-0.364187	-0.364187	-0.364187
gene_53122_transcript_id gene_functions_biosynthetic _rule_based_clusters_ lassopeptide: Asn_synthase	lassopeptide	Cyanobacteria	contig_13390	-0.499565	2.54383	-0.499565	-0.499565	-0.499565	0.881392	-0.499565	0.0717352	-0.499565	-0.499565
gene_53163_transcript_id gene_functions_biosynthetic_additional _smcogs_ SMCOG1297:Pullulanase_2C type I _Score: 307_7_3B E_value: 2_6e_93_	terpene	Actinobacteria	contig_13410	0.433184	-0.189158	-0.87274	-0.453977	-0.138775	-0.166841	-0.520933	0.0504839	2.62648	-0.767722
gene_53169_transcript_id gene_functions_biosynthetic_additional _rule_based_clusters_ Alpha_amylase	terpene	Actinobacteria	contig_13410	0.612901	-0.552154	-0.705397	-0.366322	-0.379939	-0.279326	-0.659631	1.02479	2.25385	-0.948774
gene_53206_transcript_id gene_functions_other _smcogs_ SMCOG1229:transposase _Score: 229_6_3B E_value: 8_8e_70_	NRPS	Cyanobacteria	contig_13432	-0.526771	-0.354769	-0.588364	-0.505475	-0.543197	2.58487	0.147124	0.735362	-0.420341	-0.528443
gene_53210_NRPS_PKS_Domain: Condensation_LCL _73_303_ E_value: 3_8e_81_ Score: 264_1_ Matches aSDomain: nrpspksdomains_ctg100_7_Condensation_LCL_1	NRPS	Cyanobacteria	contig_13432	0.58616	-0.220901	-0.887985	-0.203376	-0.396612	2.48488	-0.713411	0.364254	-0.125027	-0.887985
gene_7655_transcript_id gene_functions_other _smcogs_ SMCOG1054:hypothetical protein _Score: 114_2_3B E_value: 1_6e_34_	LAP	Cyanobacteria	contig_1355	-1.03972	-0.681354	1.22634	-1.05349	0.550087	0.714533	0.010662	1.27632	0.471803	-1.47517
gene_7667_transcript_id gene_functions_regulatory _smcogs_ SMCOG1149:LuxR familytranscriptional regulator _Score: 61_2_3B E_value: 1e_18_	LAP	Cyanobacteria	contig_1355	-0.855169	-0.272873	2.40196	0.42759	0.302588	0.33503	-1.00777	0.0834207	-0.621386	-0.793399
gene_7671_transcript_id gene_functions_biosynthetic_additional _rule_based_clusters_ Pkinase	LAP	Cyanobacteria	contig_1355	-1.11986	0.0918217	2.35322	0.0358092	-0.462011	0.672134	-0.583198	-0.335319	0.332435	-0.985032
gene_7678_transcript_id gene_functions_biosynthetic _rule_based_clusters_ LAP: YcaO	LAP	Cyanobacteria	contig_1355	-1.01351	-0.841293	0.817603	0.289632	-0.0413592	1.30579	-0.748487	0.520162	1.25813	-1.54667
gene_7681_transcript_id gene_functions_biosynthetic _rule_based_clusters_ LAP: PF00881	LAP	Cyanobacteria	contig_1355	-1.43008	-0.231662	-0.441051	0.387848	-0.18354	1.75964	-0.361149	0.891311	0.905438	-1.29675
gene_7707_NRPS_PKS_Domain: Aminotran_1_2 _47_275_ E_value: 2_3e_28_ Score: 91_1_ Matches aSDomain: nrpspksdomains_ctg101_56_Aminotran_1_2_1	LAP	Cyanobacteria	contig_1355	-0.325944	-0.260397	-0.750215	-0.747465	0.164762	0.532505	0.0340514	2.23153	0.567226	-1.44606
gene_53312_transcript_id gene_functions_biosynthetic_additional _rule_based_clusters_ Bac_transf	T3PKS	Alphaproteobacteria	contig_13556	-0.794039	-0.794039	-0.794039	1.23762	-0.794039	0.582028	1.98366	0.202196	-0.0353125	-0.794039
gene_53324_transcript_id gene_functions_biosynthetic_additional _smcogs_ SMCOG1089:methyltransferase _Score: 69_7_3B E_value: 4_5e_21_	T3PKS	Alphaproteobacteria	contig_13556	-0.361654	-0.646119	1.71536	0.0354121	-0.74095	0.0517743	0.995219	0.874079	-0.139175	-1.78395
gene_53332_NRPS_PKS_Domain: ECH _7_249_ E_value: 1_3e_65_ Score: 212_8_ Matches aSDomain: nrpspksdomains_ctg103_40_ECH_1	T3PKS	Alphaproteobacteria	contig_13556	0.098718	1.44062	-1.12328	-0.773868	-0.510887	0.65279	0.632147	1.34074	-0.31885	-1.43813
gene_53367_transcript_id gene_functions_biosynthetic _rule_based_clusters_ T3PKS:Chal_sti_synt_N	T3PKS	Alphaproteobacteria	contig_13556	2.17777	1.40981	-0.367038	0.0690622	-0.229626	-0.632054	-0.799106	-0.799106	-0.24646	-0.583249
gene_53416_transcript_id gene_functions_biosynthetic_additional _rule_based_clusters_ YcaO	T3PKS	Alphaproteobacteria	contig_13556	2.59686	-0.454767	-0.932864	-0.215404	-0.193316	-0.282046	0.380866	0.00948535	0.0240527	-0.932864
gene_53421_transcript_id gene_functions_biosynthetic_additional _smcogs_ SMCOG1045:glycosyl transferase group 1 _Score: 74_3_3B E_value: 1_8e_22_	T3PKS	Alphaproteobacteria	contig_13556	1.34039	1.04725	-1.46391	-0.425906	1.1257	-0.123375	0.294976	-0.493399	0.162187	-1.46391
gene_53509_transcript_id gene_functions_biosynthetic_additional _smcogs_ SMCOG1190:GTP_binding protein LepA _Score: 68_7_3B E_value: 7e_21_	terpene	Gemmatimonadetes	contig_13581	0.27177	-0.801588	-0.824177	-0.693651	-0.42816	-0.0964201	-0.13104	1.68405	1.84339	-0.824177
gene_53521_transcript_id gene_functions_biosynthetic _rule_based_clusters_ terpene: phytoene_synt	terpene	Gemmatimonadetes	contig_13581	0.58468	-1.10729	-1.10729	-0.989272	0.610682	0.908511	-0.259567	1.68986	0.559899	-0.890225
gene_53535_transcript_id gene_functions_biosynthetic_additional _smcogs_ SMCOG1247:acetylornithine deacetylase _Score: 270_7_3B E_value: 3_1e_82_	terpene	Gemmatimonadetes	contig_13581	0.058405	-0.757303	-0.757303	-0.757303	-0.00958272	-0.0992935	-0.358829	1.14822	2.29029	-0.757303
gene_53607_transcript_id gene_functions_biosynthetic_additional _smcogs_ SMCOG1079:oxidoreductase _Score: 56_3B E_value: 6_7e_17_	NRPS	Deltaproteobacteria	contig_13722	-0.43769	-0.873597	1.68554	0.830513	-0.796879	0.814248	-0.64646	1.1467	-0.84878	-0.873597
gene_53610_NRPS_PKS_Domain: Condensation_LCL _20_317_ E_value: 2_3e_81_ Score: 264_8_ Matches aSDomain: nrpspksdomains_ctg105_14_Condensation_LCL_1	NRPS	Deltaproteobacteria	contig_13722	-0.0976714	-0.702159	-0.253729	-0.583824	-0.209621	0.771548	-0.177195	2.56137	-0.606563	-0.702159
gene_53621_NRPS_PKS_Domain: AMP_binding _19_291_ E_value: 3_3e_67_Score: 218_6_ Matches aSDomain:nrpspksdomains_ctg105_16_AMP_binding_1	NRPS	Deltaproteobacteria	contig_13722	-0.288589	-0.526555	-0.444141	-0.330996	-0.335174	2.70813	-0.378911	0.537498	-0.397021	-0.544245
gene_53714_transcript_id gene_functions_biosynthetic_additional _smcogs_ SMCOG1293:aldehyde oxidase and xanthine dehydrogenase _Score: 98_3_3B E_value: 6_6e_30_	T3PKS	Alphaproteobacteria	contig_13734	0.976486	-0.0248628	-0.403207	-1.06701	0.871872	-0.522602	-0.739032	0.139307	1.9418	-1.17275
gene_53748_transcript_id gene_functions_biosynthetic_additional _smcogs_ SMCOG1089:methyltransferase _Score: 64_5_3B E_value: 1_8e_19_	T3PKS	Alphaproteobacteria	contig_13734	0.554661	1.39139	-1.42711	-0.165503	1.60862	0.107586	-0.451841	-0.0279743	-0.236175	-1.35366
gene_53816_NRPS_PKS_Domain: PKS_ER _36_145_ E_value: 4_9e_12_ Score: 37_3_ Matches aSDomain: nrpspksdomains_ctg107_14_PKS_ER_1	hglE-KS,PUFA	Cyanobacteria	contig_13744	1.6858	-0.475972	-0.0918394	-0.258055	-0.275831	0.700841	-1.31487	1.24496	0.190062	-1.4051
gene_53971_transcript_id gene_functions_other _smcogs_ SMCOG1208:pirin domain_containing protein _Score: 169_3_3B E_value: 1_8e_51_	bacteriocin	Cyanobacteria	contig_13786	-0.443109	0.928802	-0.546868	-0.53105	-0.546868	2.53326	-0.141379	-0.159054	-0.546868	-0.546868
gene_54004_transcript_id gene_functions_other _smcogs_ SMCOG1077:phage integrase family protein _Score: 125_6_3B E_value: 5_5e_38_	T1PKS	Cyanobacteria	contig_13916	0.236339	-0.518327	-0.316321	0.172486	-0.350645	0.280176	-0.543581	2.24565	0.464551	-1.67033
gene_54007_transcript_id gene_functions_biosynthetic_additional _rule_based_clusters_ p450	T1PKS	Cyanobacteria	contig_13916	-0.408084	-0.385814	-0.46083	-0.110028	-0.39314	-0.46083	2.80293	0.069003	-0.423294	-0.229914
gene_54009_NRPS_PKS_Domain: PKS_ER _20_332_ E_value: 2_2e_125_ Score: 409_6_ Matches aSDomain: nrpspksdomains_ctg109_17_PKS_ER_1	T1PKS	Cyanobacteria	contig_13916	-0.591149	-0.591149	-0.591149	2.46351	-0.431456	-0.450616	0.96907	-0.489407	-0.513663	0.226009
gene_54027_NRPS_PKS_Domain: ECH _8_241_ E_value: 1_4e_57_ Score: 186_6_ Matches aSDomain: nrpspksdomains_ctg109_19_ECH_1	T1PKS	Cyanobacteria	contig_13916	-0.622363	-0.2388	-0.7249	0.724636	-0.624643	-0.7249	2.52535	0.233223	-0.335727	-0.211877
gene_54031_NRPS_PKS_Domain: ECH _6_247_ E_value: 4_2e_47_ Score: 152_2_ Matches aSDomain: nrpspksdomains_ctg109_20_ECH_1	T1PKS	Cyanobacteria	contig_13916	-0.962216	0.943708	-0.53794	2.13635	-0.695712	-0.962216	0.428441	0.438571	-0.735918	-0.0530701
gene_54035_transcript_id gene_functions_biosynthetic_additional _smcogs_ SMCOG1043:hydroxymethylglutaryl_CoA synthase _Score: 415_9_3B E_value: 2_6e_126_	T1PKS	Cyanobacteria	contig_13916	-0.594531	0.104311	-0.691893	2.45941	-0.406301	-0.691893	-0.026031	-0.600916	-0.484031	0.931879
gene_54038_NRPS_PKS_Domain: GNAT _511_650_ E_value: 2_2e_52_ Score: 168_4_ Matches aSDomain: nrpspksdomains_ctg109_22_GNAT_1	T1PKS	Cyanobacteria	contig_13916	-0.978912	-0.266	-1.04533	1.88923	-0.436486	-0.0380325	1.46387	0.133893	-0.950797	0.228567
gene_54075_transcript_id gene_functions_transport _smcogs_ SMCOG1020:major facilitator transporter _Score: 263_3_3B E_value: 6_1e_80_	NRPS	Cyanobacteria	contig_13943	-0.823148	0.895386	-0.823148	0.0939875	-0.232408	2.4	-0.193516	0.0801326	-0.708492	-0.688798
gene_54084_NRPS_PKS_Domain: Condensation_LCL _72_368_ E_value: 2_3e_106_ Score: 346_9_ Matches aSDomain: nrpspksdomains_ctg110_3_Condensation_LCL_1	NRPS	Cyanobacteria	contig_13943	-1.39406	0.0531017	1.63254	0.0142003	0.0465294	1.48306	-0.843334	0.323967	-0.15569	-1.16031
gene_54113_NRPS_PKS_Domain: AMP_binding _48_458_ E_value: 2e_118_ Score: 387_3_ Matches aSDomain: nrpspksdomains_ctg110_6_AMP_binding_1	NRPS	Cyanobacteria	contig_13943	-0.0258429	-0.407517	0.38819	-0.702143	-0.378168	2.43639	-0.540269	0.659079	-0.289282	-1.14044
gene_54132_transcript_id gene_functions_biosynthetic_additional _smcogs_ SMCOG1235:polysaccharide deacetylase _Score: 118_4_3B E_value: 6_6e_36_	NRPS	Cyanobacteria	contig_13943	-0.623723	-0.0764886	-0.8379	-0.358	-0.283752	2.53698	-0.153382	0.683012	-0.0104066	-0.876337
gene_54141_transcript_id gene_functions_other _smcogs_ SMCOG1241:lipoprotein dsbF_Score: 51_4_3B E_value: 1_7e_15_	NRPS	Cyanobacteria	contig_13943	0.929076	-0.376881	-0.998528	0.285079	-0.773708	0.827963	-0.780604	1.15496	1.21786	-1.48521
gene_54152_transcript_id gene_functions_other _smcogs_ SMCOG1192:transposase _Score: 306_1_3B E_value: 5_6e_93_	NRPS	Cyanobacteria	contig_13943	-0.436362	-0.174903	0.265644	-0.217669	-0.0726703	2.69823	-0.138292	-0.361471	-0.732156	-0.830351
gene_54214_transcript_id gene_functions_regulatory _smcogs_ SMCOG1003:sensor histidine kinase _Score: 144_3_3B E_value: 1_2e_43_	NRPS	Cyanobacteria	contig_14098	0.778888	-0.0644389	-1.1243	0.194981	-0.781951	1.99125	-0.327585	-0.177208	0.816313	-1.30595
gene_54218_NRPS_PKS_Domain: PCP _0_57_ E_value: 3_9e_26_ Score: 82_8_ Matches aSDomain: nrpspksdomains_ctg111_6_PCP_1	NRPS	Cyanobacteria	contig_14098	1.00461	-0.444699	-1.29958	-0.462871	0.904389	1.80368	0.39697	-1.11236	-0.158877	-0.631262
gene_54227_transcript_id gene_functions_biosynthetic _rule_based_clusters_ NRPS: AMP_binding	NRPS	Cyanobacteria	contig_14098	2.51617	-0.426067	-0.713113	-0.697728	0.174925	-0.192118	-0.318736	0.795631	-0.42585	-0.713113
gene_54241_transcript_id gene_functions_biosynthetic _rule_based_clusters_ NRPS: Condensation	NRPS	Cyanobacteria	contig_14098	-0.00958747	-1.22795	-0.415161	1.45249	0.814227	1.46779	-1.22795	0.0731427	0.0106802	-0.937676
gene_54245_transcript_id gene_functions_transport _smcogs_ SMCOG1166:transporter_2CEamA family _Score: 61_8_3B E_value: 1_2e_18_	NRPS	Cyanobacteria	contig_14098	1.13002	-0.0641586	-0.779408	-0.440347	-0.55884	0.407234	-0.962664	0.272058	2.07009	-1.07398
gene_54254_transcript_id gene_functions_biosynthetic_additional _rule_based_clusters_ Pkinase	NRPS	Cyanobacteria	contig_14098	0.267912	-0.595371	-0.722078	0.586402	-0.914474	2.13178	-0.566329	-0.316549	1.03865	-0.909947
gene_54263_transcript_id gene_functions_biosynthetic_additional _smcogs_ SMCOG1163:rhodanese domain_containing protein _Score: 31_5_3B E_value: 2_5e_09_	NRPS	Cyanobacteria	contig_14098	-0.900115	-0.0726229	0.431601	-0.574178	-0.136622	2.36668	-0.584938	-0.729537	0.859602	-0.659869
gene_54269_transcript_id gene_functions_biosynthetic_additional _rule_based_clusters_ PF07366	NRPS	Cyanobacteria	contig_14098	-1.15818	0.387081	0.709301	-0.739706	-0.844047	1.57166	-0.40717	0.914498	0.827306	-1.26074
gene_54277_transcript_id gene_functions_biosynthetic_additional _rule_based_clusters_ PF07366	NRPS	Cyanobacteria	contig_14098	-0.326225	0.488288	-1.12776	-0.304653	-0.844794	1.53211	-0.335028	1.63599	0.410144	-1.12807
gene_54307_transcript_id gene_functions_biosynthetic_additional _smcogs_ SMCOG1089:methyltransferase _Score: 64_3_3B E_value: 2e_19_	terpene	Cyanobacteria	contig_14199	-0.469303	-0.469303	0.146104	-0.292853	-0.469303	2.74283	-0.469303	0.219734	-0.469303	-0.469303
gene_54314_transcript_id gene_functions_other _smcogs_ SMCOG1241:lipoprotein dsbF_Score: 86_7_3B E_value: 2_4e_26_	terpene	Cyanobacteria	contig_14199	-0.369284	-0.521238	-0.521238	-0.142632	-0.521238	2.71481	0.0726011	0.330694	-0.521238	-0.521238
gene_54326_transcript_id gene_functions_biosynthetic _rule_based_clusters_ terpene: phytoene_synt	terpene	Cyanobacteria	contig_14199	-0.372899	-0.431909	-0.454568	-0.338512	-0.430675	2.70808	-0.323326	0.557917	-0.442668	-0.471437
gene_54418_transcript_id gene_functions_regulatory _smcogs_ SMCOG1041:transcriptional regulator_2C SARP family _Score: 56_5_3B E_value: 3e_17_	T1PKS	Cyanobacteria	contig_14206	-0.688806	-0.220315	0.154863	0.451082	-0.766532	2.53075	0.222039	-0.344796	-0.358019	-0.980266
gene_54420_transcript_id gene_functions_other _smcogs_ SMCOG1272:TPR repeat_containing protein _Score: 85_3B E_value: 8_9e_26_	T1PKS	Cyanobacteria	contig_14206	-0.19906	-0.344487	-0.265708	-0.264317	-0.627934	2.7826	-0.0324887	-0.213742	-0.126906	-0.707962
gene_54499_transcript_id gene_functions_transport _smcogs_ SMCOG1000:ABC transporter ATP_binding protein _Score: 202_1_3B E_value: 1_7e_61_	NRPS	Cyanobacteria	contig_14306	0.915179	0.417743	-1.18795	-0.809426	0.822953	0.364727	-0.494397	1.49507	0.0955101	-1.61941
gene_54510_NRPS_PKS_Domain: oMT _44_142_ E_value: 1_3e_10_ Score: 31_6_ Matches aSDomain: nrpspksdomains_ctg115_26_oMT_1	NRPS	Cyanobacteria	contig_14306	-0.292664	-0.699059	-0.711427	-0.341662	-0.276552	2.30209	-0.218158	1.27768	-0.199481	-0.84076
gene_54530_NRPS_PKS_Domain: PCP _70_139_ E_value: 1_1e_26_ Score: 84_7_ Matches aSDomain: nrpspksdomains_ctg115_30_PCP_1	NRPS	Cyanobacteria	contig_14306	-0.240086	-0.695805	-0.134081	-0.810671	-0.750012	1.78876	-0.575373	1.61366	0.632082	-0.828477
gene_54538_transcript_id gene_functions_biosynthetic _rule_based_clusters_ NRPS: AMP_binding	NRPS	Cyanobacteria	contig_14306	-0.260582	-0.330643	-1.30006	-0.183176	-0.10042	0.855341	-0.545318	2.1393	0.712996	-0.987441
gene_54540_NRPS_PKS_Domain: AMP_binding _82_387_ E_value: 2_3e_83_Score: 271_8_ Matches aSDomain:nrpspksdomains_ctg115_32_AMP_binding_1	NRPS	Cyanobacteria	contig_14306	1.82839	-0.272446	-0.9782	-0.668673	-0.141041	0.20894	-0.657976	1.39813	0.498862	-1.21599
gene_54561_NRPS_PKS_Domain: Condensation_LCL _69_383_ E_value: 2_2e_86_ Score: 281_3_ Matches aSDomain: nrpspksdomains_ctg115_40_Condensation_LCL_1	NRPS	Cyanobacteria	contig_14306	-0.633465	-0.346376	-0.496447	-0.573363	-0.475744	1.9175	-0.37406	1.7708	0.0603566	-0.849195
gene_54583_NRPS_PKS_Domain: AMP_binding _237_629_ E_value: 5_5e_120_ Score: 392_4_ Matches aSDomain: nrpspksdomains_ctg115_45_AMP_binding_1	NRPS	Cyanobacteria	contig_14306	1.76681	-0.449939	-0.761271	-0.496912	0.413492	0.401512	-1.11558	1.06593	0.535886	-1.35993
gene_54596_NRPS_PKS_Domain: PCP _70_139_ E_value: 2_3e_27_ Score: 86_8_ Matches aSDomain: nrpspksdomains_ctg115_46_PCP_1	NRPS	Cyanobacteria	contig_14306	-0.492886	-0.175861	-0.568135	-0.6887	-0.663907	0.846115	-0.25573	2.02387	1.13011	-1.15488
gene_54725_transcript_id gene_functions_transport _smcogs_ SMCOG1288:ABC transporter related protein _Score: 228_5_3B E_value: 2_7e_69_	lassopeptide	Alphaproteobacteria	contig_14387	2.63836	-0.452383	-0.452383	-0.219026	-0.452383	-0.452383	-0.452383	-0.452383	0.74735	-0.452383
gene_54744_transcript_id gene_functions_biosynthetic_additional _rule_based_clusters_ Poly_export	lassopeptide	Alphaproteobacteria	contig_14387	2.45538	-0.576012	-0.576012	0.413631	-0.533262	-0.576012	-0.386161	-0.521539	0.875999	-0.576012
gene_54928_transcript_id gene_functions_biosynthetic_additional _smcogs_ SMCOG1275:peptide deformylase _Score: 158_1_3B E_value: 2_2e_48_	terpene	Cyanobacteria	contig_14414	-0.523322	-0.737083	1.01895	-0.0620061	-0.83586	1.0466	-0.609675	2.01964	-0.539305	-0.777944
gene_54942_transcript_id gene_functions_biosynthetic _rule_based_clusters_ terpene: terpene_cyclase	terpene	Cyanobacteria	contig_14414	-0.417717	-0.688091	1.53571	-0.336836	-0.73045	0.249813	-0.691651	2.05262	-0.242949	-0.73045
gene_54974_NRPS_PKS_Domain: ACPS _96_155_ E_value: 3_3e_13_ Score:41_4_ Matches aSDomain: nrpspksdomains_ctg118_18_ACPS_1	hglE-KS,T1PKS	Cyanobacteria	contig_14438	2.58351	-0.190269	-0.685939	-0.557961	-0.539895	0.0637709	-0.6427	0.089446	0.565981	-0.685939
gene_54980_NRPS_PKS_Domain: PKS_KS_Trans_AT_KS_ _40_324_ E_value: 1e_95_ Score: 312_9_ Matches aSDomain: nrpspksdomains_ctg118_21_PKS_KS_1	hglE-KS,T1PKS	Cyanobacteria	contig_14438	2.70221	-0.361551	-0.446965	-0.402207	-0.560019	0.101086	-0.574762	-0.0337822	0.267873	-0.691884
gene_54991_transcript_id gene_functions_biosynthetic _rule_based_clusters_ hglE_KS: hglE	hglE-KS,T1PKS	Cyanobacteria	contig_14438	2.5204	-0.159451	-0.641218	-0.618267	-0.641218	0.136044	-0.543158	0.835912	-0.373367	-0.515675
gene_54993_NRPS_PKS_Domain: PKS_KR _2_201_ E_value: 3_9e_37_ Score: 119_7_ Matches aSDomain: nrpspksdomains_ctg118_23_PKS_KR_1	hglE-KS,T1PKS	Cyanobacteria	contig_14438	2.51697	-0.149467	-0.698291	-0.629736	-0.604049	0.331756	-0.642302	0.460422	0.201093	-0.786398
gene_55004_NRPS_PKS_Domain: PP_binding _3_54_ E_value: 2_3e_10_ Score: 32_7_ Matches aSDomain: nrpspksdomains_ctg118_25_PP_binding_1	hglE-KS,T1PKS	Cyanobacteria	contig_14438	2.58719	0.0124745	-0.778998	-0.482316	-0.679462	0.307167	-0.496093	0.0834549	0.225579	-0.778998
gene_55012_NRPS_PKS_Domain: PKS_KS_Trans_AT_KS_ _8_258_ E_value: 9_9e_89_ Score: 289_9_ Matches aSDomain: nrpspksdomains_ctg118_27_PKS_KS_1	hglE-KS,T1PKS	Cyanobacteria	contig_14438	2.58397	-0.164545	-0.716862	-0.588676	-0.567055	0.170889	-0.552323	0.192915	0.403224	-0.761543
gene_55024_transcript_id gene_functions_biosynthetic _rule_based_clusters_ hglE_KS: hglE	hglE-KS,T1PKS	Cyanobacteria	contig_14438	2.52006	-0.0808732	-0.566606	-0.60807	-0.492146	0.356089	-0.759181	-0.0761364	0.54547	-0.838608
gene_55047_transcript_id gene_functions_biosynthetic_additional _smcogs_ SMCOG1204:transketolase _Score: 597_9_3B E_value: 4_4e_181_	arylpolyene	Betaproteobacteria	contig_14460	-0.298159	2.49442	-0.694728	-0.565403	-0.13695	-0.356249	0.977341	-0.252986	-0.441346	-0.725941
gene_55075_NRPS_PKS_Domain: PKS_KS_Iterative_KS_ _10_259_ E_value:2_2e_34_ Score: 110_8_ Matches aSDomain:nrpspksdomains_ctg119_22_PKS_KS_1	arylpolyene	Betaproteobacteria	contig_14460	-0.217823	-1.01877	-1.01877	0.2633	-1.01877	1.56564	0.546282	1.22648	0.691199	-1.01877
gene_55099_transcript_id gene_functions_biosynthetic_additional _smcogs_ SMCOG1063:argininosuccinate lyase_adenylosuccinate lyase _Score: 90_5_3B E_value: 2_1e_27_	arylpolyene	Betaproteobacteria	contig_14460	-0.381264	1.61535	1.09879	-0.708093	-0.524898	0.203712	1.20787	-1.26834	-0.18614	-1.05699
gene_55114_transcript_id gene_functions_biosynthetic_additional _rule_based_clusters_ PF00561	arylpolyene	Betaproteobacteria	contig_14460	-0.190061	2.76631	-0.509087	-0.549752	-0.0349526	-0.472558	0.15394	-0.225967	-0.542735	-0.395141
gene_55317_transcript_id gene_functions_regulatory _smcogs_ SMCOG1197:autoinducer_binding transcriptional regulator_2C _Score: 64_7_3B E_value: 1_3e_19_	hserlactone	Alphaproteobacteria	contig_14519	-1.19754	0.514273	0.417779	-0.658306	-0.871295	1.61392	0.12339	1.23765	0.14713	-1.32701
gene_55320_transcript_id gene_functions_biosynthetic _rule_based_clusters_ hserlactone: Autoind_synth	hserlactone	Alphaproteobacteria	contig_14519	-0.708514	0.47135	-0.506983	-0.911402	-0.17365	2.29056	0.379136	0.39773	0.0300523	-1.26827
gene_55488_transcript_id gene_functions_transport _smcogs_ SMCOG1029:RND family efflux transporter MFP subunit _Score: 114_8_3B E_value: 7e_35_	terpene	Betaproteobacteria	contig_14554	1.4531	-0.787055	-1.12861	-0.0779378	-1.12861	0.576209	1.6088	0.33004	-0.0177119	-0.828217
gene_7779_transcript_id gene_functions_biosynthetic _rule_based_clusters_ T3PKS:Chal_sti_synt_N	T3PKS	Actinobacteria	contig_1456	0.147231	-0.404617	-1.02775	-0.0535404	0.0756724	-0.792124	0.810876	2.052	0.577914	-1.38567
gene_55681_transcript_id gene_functions_biosynthetic _rule_based_clusters_ terpene: terpene_cyclase	terpene	Cyanobacteria	contig_14583	-0.20561	1.2738	-1.28823	1.00593	-0.790096	1.39741	0.0596168	0.294821	-0.389487	-1.35814
gene_55685_transcript_id gene_functions_biosynthetic _rule_based_clusters_ terpene: terpene_cyclase	terpene	Cyanobacteria	contig_14583	-0.542801	1.35702	-1.21176	-0.109892	-0.524973	1.81016	0.589194	0.288441	-0.703961	-0.951436
gene_7961_transcript_id gene_functions_biosynthetic_additional _rule_based_clusters_ PF00561	NRPS	Cyanobacteria	contig_1465	1.78442	-0.478322	-0.679376	-0.650502	-0.808571	0.93971	-0.455667	1.50587	-0.478072	-0.679482
gene_7964_transcript_id gene_functions_biosynthetic_additional _smcogs_ SMCOG1174:acetylglutamate kinase _Score: 332_6_3B E_value: 3_1e_101_	NRPS	Cyanobacteria	contig_1465	2.37904	-0.654424	-0.654424	-0.501735	-0.654424	0.887935	-0.654424	0.376308	0.130575	-0.654424
gene_7985_transcript_id gene_functions_regulatory _smcogs_ SMCOG1003:sensor histidine kinase _Score: 261_6_3B E_value: 3_4e_79_	NRPS	Cyanobacteria	contig_1465	1.79402	-0.0973574	0.937543	-0.756688	-0.951522	0.93102	-0.727989	0.651901	-0.829406	-0.951522
gene_7996_NRPS_PKS_Domain: nMT _36_252_ E_value: 5_8e_119_ Score:388_9_ Matches aSDomain: nrpspksdomains_ctg127_166_nMT_1	NRPS	Cyanobacteria	contig_1465	0.812691	-0.542525	-0.542525	-0.542525	-0.542525	2.50437	-0.542525	0.356164	-0.418082	-0.542525
gene_8092_transcript_id gene_functions_biosynthetic_additional _rule_based_clusters_ Glycos_transf_1	NRPS	Cyanobacteria	contig_1465	0.413679	-0.247663	-0.700343	-0.52685	-0.700343	1.69606	-0.562133	1.87727	-0.549335	-0.700343
gene_8096_transcript_id gene_functions_biosynthetic_additional _rule_based_clusters_ Bac_transf	NRPS	Cyanobacteria	contig_1465	0.830797	-0.537928	-0.664928	-0.470518	-0.664928	2.30285	-0.46136	0.837	-0.506058	-0.664928
gene_55847_transcript_id gene_functions_biosynthetic_additional _rule_based_clusters_ hyb_KS	NRPS	Cyanobacteria	contig_14766	-0.316228	-0.316228	-0.316228	-0.316228	-0.316228	2.84605	-0.316228	-0.316228	-0.316228	-0.316228
gene_55848_NRPS_PKS_Domain: AMP_binding _9_412_ E_value: 9_4e_97_ Score: 315_9_ Matches aSDomain: nrpspksdomains_ctg130_2_AMP_binding_1	NRPS	Cyanobacteria	contig_14766	-0.322614	-0.322614	-0.322614	-0.322614	-0.293342	2.84585	-0.322614	-0.322614	-0.294207	-0.322614
gene_55905_transcript_id gene_functions_biosynthetic_additional _rule_based_clusters_ Trp_halogenase	NRPS	Cyanobacteria	contig_14766	-1.16734	-0.306513	1.93676	0.220991	1.18989	0.509792	-0.647261	-0.583145	-0.00919361	-1.14397
gene_55910_transcript_id gene_functions_other _smcogs_ SMCOG1122:ATP_dependent RNA helicase _Score: 169_7_3B E_value: 1_5e_51_	NRPS	Cyanobacteria	contig_14766	2.10832	-0.399963	1.16156	-0.247624	-0.0523847	-0.218902	-0.814147	-0.268125	0.200559	-1.4693
gene_56051_NRPS_PKS_Domain: AMP_binding _67_476_ E_value: 1_3e_117_ Score: 384_6_ Matches aSDomain: nrpspksdomains_ctg132_2_AMP_binding_1	NRPS	Deltaproteobacteria	contig_14864	-0.448114	-0.533733	-0.595301	-0.0877273	-0.404826	2.58952	-0.414843	0.812404	-0.336519	-0.580862
gene_56107_NRPS_PKS_Domain: AMP_binding _0_316_ E_value: 2_2e_78_ Score: 255_4_ Matches aSDomain: nrpspksdomains_ctg132_4_AMP_binding_1	NRPS	Deltaproteobacteria	contig_14864	0.157485	-0.651303	-0.651303	-0.499343	-0.651303	2.57525	0.0191588	0.585368	-0.232707	-0.651303
gene_56131_transcript_id gene_functions_biosynthetic _rule_based_clusters_ NRPS: AMP_binding	NRPS	Deltaproteobacteria	contig_14864	-0.271488	-0.640925	-0.686307	-0.199128	-0.545909	1.57883	-0.478472	2.11643	-0.186732	-0.686307
gene_56135_NRPS_PKS_Domain: Condensation_LCL _0_170_ E_value: 7e_75_ Score: 243_6_ Matches aSDomain: nrpspksdomains_ctg132_9_Condensation_LCL_1	NRPS	Deltaproteobacteria	contig_14864	-0.388471	-0.459123	-0.459123	-0.362187	-0.251881	2.73247	-0.459123	0.465127	-0.358565	-0.459123
gene_56143_NRPS_PKS_Domain: Condensation_LCL _42_166_ E_value: 5_9e_37_ Score: 119_0_ Matches aSDomain: nrpspksdomains_ctg132_10_Condensation_LCL_1	NRPS	Deltaproteobacteria	contig_14864	-0.339832	-0.339832	-0.339832	-0.339832	-0.339832	2.83929	-0.339832	-0.120632	-0.339832	-0.339832
gene_56155_transcript_id gene_functions_biosynthetic_additional _smcogs_ SMCOG1009:mbtH_like protein _Score: 76_8_3B E_value: 1_3e_23_	NRPS	Deltaproteobacteria	contig_14864	-0.316228	-0.316228	-0.316228	-0.316228	-0.316228	2.84605	-0.316228	-0.316228	-0.316228	-0.316228
gene_56273_transcript_id gene_functions_regulatory _smcogs_ SMCOG1287:AraC familytranscriptional regulator _Score: 105_7_3B E_value: 4_2e_32_	NRPS	Cyanobacteria	contig_14962	-0.537252	2.30524	-0.537252	-0.51694	-0.537252	1.35445	-0.363681	-0.537252	-0.537252	-0.0928179
gene_56468_transcript_id gene_functions_regulatory _smcogs_ SMCOG1167:transcriptional regulator _Score: 89_8_3B E_value: 1_1e_27_	terpene	Alphaproteobacteria	contig_15184	-0.0635177	-0.660528	2.22536	-0.135455	-0.506982	-0.733865	-0.263659	1.3862	-0.513689	-0.733865
gene_8449_transcript_id gene_functions_biosynthetic_additional _rule_based_clusters_ Pkinase	NRPS,T1PKS	Gemmatimonadetes	contig_1527	1.71982	-0.616673	-1.10336	-1.03163	0.904203	0.111244	-0.323249	0.415501	1.02751	-1.10336
gene_8507_NRPS_PKS_Domain: PCP _107_175_ E_value: 3_9e_21_ Score:66_8_ Matches aSDomain: nrpspksdomains_ctg137_135_PCP_1	NRPS,T1PKS	Gemmatimonadetes	contig_1527	-0.150191	-0.566272	-0.566272	-0.530026	-0.391917	-0.2594	-0.41141	0.877813	2.56395	-0.566272
gene_8620_transcript_id gene_functions_biosynthetic _rule_based_clusters_ LAP: PF00881	LAP,TfuA-related	Alphaproteobacteria	contig_1537	-0.460931	-0.578329	-0.867305	-0.392231	-0.494801	1.09956	0.919319	2.07554	-0.433514	-0.867305
gene_8621_transcript_id gene_functions_transport _smcogs_ SMCOG1131:major facilitator transporter _Score: 107_9_3B E_value: 6_6e_33_	LAP,TfuA-related	Alphaproteobacteria	contig_1537	-0.21107	-0.410757	-0.477993	-0.0444885	-0.481132	0.379001	0.0708837	2.63493	-0.439538	-1.01984
gene_8630_transcript_id gene_functions_biosynthetic_additional _smcogs_ SMCOG1231:carboxyvinyl_carboxyphosphonate _Score: 155_4_3B E_value: 2_9e_47_	LAP,TfuA-related	Alphaproteobacteria	contig_1537	-0.425812	-0.0953224	-0.647785	-0.0357826	-0.159453	-0.36129	-0.0694715	2.77456	-0.331854	-0.647785
gene_8636_transcript_id gene_functions_transport _smcogs_ SMCOG1166:transporter_2CEamA family _Score: 64_8_3B E_value: 1_4e_19_	LAP,TfuA-related	Alphaproteobacteria	contig_1537	0.165783	-0.221869	-0.899939	-0.504105	-0.653144	0.801341	0.561411	2.29719	-0.740273	-0.806393
gene_8644_transcript_id gene_functions_other _smcogs_ SMCOG1157:hypothetical protein _Score: 166_8_3B E_value: 1_1e_50_	LAP,TfuA-related	Alphaproteobacteria	contig_1537	-0.596204	0.0449487	-0.710112	-0.577063	-0.597945	0.514512	0.440789	2.5212	-0.306391	-0.733737
gene_8658_transcript_id gene_functions_transport _smcogs_ SMCOG1166:transporter_2CEamA family _Score: 59_3_3B E_value: 6_8e_18_	LAP,TfuA-related	Alphaproteobacteria	contig_1537	-0.400247	-0.184016	-0.5424	-0.697363	-0.606427	1.47642	0.711736	1.89767	-0.827687	-0.827687
gene_8679_transcript_id gene_functions_biosynthetic_additional _smcogs_ SMCOG1039:aldo_keto reductase family oxidoreductase _Score: 178_8_3B E_value: 2_3e_54_	LAP,TfuA-related	Alphaproteobacteria	contig_1537	0.589344	-0.00998465	-0.654562	-0.949229	0.644632	-0.0125473	-0.809609	1.81024	0.876945	-1.48523
gene_56552_transcript_id gene_functions_biosynthetic_additional _rule_based_clusters_ Glycos_transf_2	terpene	Alphaproteobacteria	contig_15613	0.523104	-1.09822	-1.09822	-0.0683628	-0.305586	1.69192	1.36583	0.416769	-0.329016	-1.09822
gene_56558_NRPS_PKS_Domain: NAD_binding_4 _85_231_ E_value: 1e_19_Score: 62_4_ Matches aSDomain:nrpspksdomains_ctg139_26_NAD_binding_4_1	terpene	Alphaproteobacteria	contig_15613	-0.589551	-0.444455	-0.933205	-0.330731	0.0748311	1.94985	1.52897	-0.61209	0.289593	-0.933205
gene_56573_transcript_id gene_functions_biosynthetic _rule_based_clusters_ terpene: terpene_cyclase	terpene	Alphaproteobacteria	contig_15613	0.303326	-0.561922	-1.03343	-0.884069	-0.534176	0.751006	1.2408	1.2881	0.840415	-1.41005
gene_56578_NRPS_PKS_Domain: PKS_KR _14_174_ E_value: 1_8e_08_ Score: 26_2_ Matches aSDomain: nrpspksdomains_ctg139_29_PKS_KR_1	terpene	Alphaproteobacteria	contig_15613	2.61891	0.552077	-0.77551	0.151621	-0.194697	-0.337401	-0.591268	-0.458331	-0.614469	-0.350929
gene_8709_transcript_id gene_functions_transport _smcogs_ SMCOG1113:inner_membrane translocator _Score: 144_2_3B E_value: 7_8e_44_	T3PKS	Actinobacteria	contig_1563	1.18023	-0.969484	-0.969484	-0.0725734	-0.969484	-0.385361	1.24133	1.56785	0.157761	-0.780789
gene_8755_transcript_id gene_functions_biosynthetic _rule_based_clusters_ T3PKS:Chal_sti_synt_N	T3PKS	Actinobacteria	contig_1563	1.68601	-0.447064	-1.52722	-0.485185	0.357841	-0.396157	0.832029	1.20231	-0.279944	-0.942615
gene_8786_transcript_id gene_functions_other _smcogs_ SMCOG1223:ATPase _Score: 1036_4_3B E_value: 0_	T3PKS	Actinobacteria	contig_1563	0.0394315	-0.965938	0.167647	-0.214104	-0.831418	0.000911188	1.43145	1.52704	0.483681	-1.6387
gene_8897_transcript_id gene_functions_biosynthetic_additional _rule_based_clusters_ RmlD_sub_bind	arylpolyene	Alphaproteobacteria	contig_1573	0.193573	0.333712	-0.823611	-0.468034	-0.326329	-0.473516	-0.381927	-0.443422	-0.29277	2.68232
gene_8902_transcript_id gene_functions_transport _smcogs_ SMCOG1044:ABC transporter_2C permease protein _Score: 193_2_3B E_value: 6_5e_59_	arylpolyene	Alphaproteobacteria	contig_1573	0.751197	0.560187	-0.676847	-0.656731	0.306632	-0.682504	-0.747041	-0.514445	-0.665693	2.32525
gene_8905_transcript_id gene_functions_transport _smcogs_ SMCOG1000:ABC transporter ATP_binding protein _Score: 180_2_3B E_value: 8_6e_55_	arylpolyene	Alphaproteobacteria	contig_1573	1.16423	-0.524481	-1.26473	-0.555456	1.70395	-0.667588	-0.549036	-0.670298	0.216887	1.14653
gene_8912_transcript_id gene_functions_biosynthetic_additional _rule_based_clusters_ Glycos_transf_2	arylpolyene	Alphaproteobacteria	contig_1573	-0.359015	-0.573765	-1.38222	0.183561	0.952158	-0.208331	0.246872	0.317505	2.01584	-1.19261
gene_8924_transcript_id gene_functions_biosynthetic_additional _smcogs_ SMCOG1001:short_chain dehydrogenase_reductase SDR _Score: 37_5_3B E_value: 3_1e_11_	arylpolyene	Alphaproteobacteria	contig_1573	1.10048	0.096918	-1.6273	-0.261624	-0.07148	0.719823	1.13645	-0.211257	0.745292	-1.6273
gene_8949_transcript_id gene_functions_biosynthetic_additional _rule_based_clusters_ PP_binding	arylpolyene	Alphaproteobacteria	contig_1573	0.46935	-0.828802	-1.07854	-0.388479	0.311917	0.870492	0.496466	-1.0177	1.99021	-0.824913
gene_56624_transcript_id gene_functions_other _smcogs_ SMCOG1229:transposase _Score: 116_2_3B E_value: 2_9e_35_	T1PKS,NRPS	Cyanobacteria	contig_15857	-0.759667	0.130165	-0.276904	0.540213	-0.811876	2.46726	-0.26459	0.415157	-0.642013	-0.797744
gene_56626_transcript_id gene_functions_other _smcogs_ SMCOG1229:transposase _Score: 42_8_3B E_value: 6_2e_13_	T1PKS,NRPS	Cyanobacteria	contig_15857	-0.466731	-0.0608431	-0.625709	0.467049	-0.803614	2.28926	-0.499966	1.03491	-0.478687	-0.855667
gene_56637_transcript_id gene_functions_biosynthetic _rule_based_clusters_ NRPS: AMP_binding	T1PKS,NRPS	Cyanobacteria	contig_15857	-0.443478	-0.408533	-0.526242	-0.526242	-0.404856	2.67843	0.605812	-0.216897	-0.231748	-0.526242
gene_56640_NRPS_PKS_Domain: AMP_binding _1_236_ E_value: 2_1e_48_ Score: 156_6_ Matches aSDomain: nrpspksdomains_ctg142_9_AMP_binding_1	T1PKS,NRPS	Cyanobacteria	contig_15857	-0.475214	-0.102505	-0.475214	-0.475214	-0.411156	2.73805	0.378237	-0.475214	-0.226554	-0.475214
gene_56648_NRPS_PKS_Domain: PP_binding _1_45_ E_value: 4_3e_07_ Score: 22_2_ Matches aSDomain: nrpspksdomains_ctg142_11_PP_binding_1	T1PKS,NRPS	Cyanobacteria	contig_15857	-0.316228	-0.316228	-0.316228	-0.316228	-0.316228	2.84605	-0.316228	-0.316228	-0.316228	-0.316228
gene_56655_NRPS_PKS_Domain: Condensation_DCL _12_266_ E_value: 2_2e_20_ Score: 64_7_ Matches aSDomain: nrpspksdomains_ctg142_12_Condensation_DCL_1	T1PKS,NRPS	Cyanobacteria	contig_15857	-0.31305	-0.118893	-0.484367	-0.413226	-0.484367	2.77707	0.18514	-0.484367	-0.179575	-0.484367
gene_56660_NRPS_PKS_Domain: PP_binding _122_196_ E_value: 1_4e_12_Score: 39_8_ Matches aSDomain:nrpspksdomains_ctg142_13_PP_binding_1	T1PKS,NRPS	Cyanobacteria	contig_15857	-0.405254	-0.405254	-0.405254	-0.405254	-0.405254	2.80038	-0.331721	-0.194272	0.157133	-0.405254
gene_56665_NRPS_PKS_Domain: PKS_AT _2_196_ E_value: 3e_76_ Score: 248_4_ Matches aSDomain: nrpspksdomains_ctg142_14_PKS_AT_1	T1PKS,NRPS	Cyanobacteria	contig_15857	-0.34452	-0.211511	-0.416633	-0.416633	-0.416633	2.79447	0.193978	-0.349249	-0.416633	-0.416633
gene_56674_NRPS_PKS_Domain: PKS_KS_Hybrid_KS_ _38_463_ E_value: 1_3e_192_ Score: 632_1_ Matches aSDomain: nrpspksdomains_ctg142_15_PKS_KS_1	T1PKS,NRPS	Cyanobacteria	contig_15857	-0.386466	-0.346179	-0.415865	-0.411384	-0.401493	2.82208	-0.122253	-0.269354	-0.0532227	-0.415865
gene_56689_NRPS_PKS_Domain: PKS_KS_Hybrid_KS_ _20_444_ E_value: 3_8e_189_ Score: 620_7_ Matches aSDomain: nrpspksdomains_ctg142_16_PKS_KS_1	T1PKS,NRPS	Cyanobacteria	contig_15857	-0.388917	-0.225285	-0.452948	-0.438362	-0.421645	2.78389	0.246773	-0.313342	-0.366877	-0.423285
gene_56721_transcript_id gene_functions_biosynthetic_additional _smcogs_ SMCOG1021:malonyl CoA_acyl carrier protein transacylase _Score: 536_1_3B E_value: 2e_162_	T1PKS,NRPS	Cyanobacteria	contig_15857	-0.286191	-0.00485398	-0.600083	-0.571117	-0.472203	2.686	0.467593	-0.17642	-0.500803	-0.541917
gene_56723_NRPS_PKS_Domain: PKS_AT _32_183_ E_value: 5_6e_15_ Score: 47_2_ Matches aSDomain: nrpspksdomains_ctg142_22_PKS_AT_1	T1PKS,NRPS	Cyanobacteria	contig_15857	-0.39575	-0.448789	-0.448789	-0.352603	-0.371	2.70021	0.587599	-0.448789	-0.373299	-0.448789
gene_56816_transcript_id gene_functions_biosynthetic_additional _smcogs_ SMCOG1294:Nitrilase_cyanide hydratase and apolipoprotein _Score: 70_9_3B E_value: 1_8e_21_	terpene	Cyanobacteria	contig_15866	0.143096	-0.755491	-1.02021	0.274532	-1.02021	-0.0592799	-0.838358	0.197241	2.15877	0.919904
gene_56818_transcript_id gene_functions_biosynthetic_additional _smcogs_ SMCOG1294:Nitrilase_cyanide hydratase and apolipoprotein _Score: 89_3_3B E_value: 4_5e_27_	terpene	Cyanobacteria	contig_15866	1.75857	-1.05948	-0.727453	-0.195487	-0.962229	-0.0325061	-1.05948	0.489479	1.29987	0.488703
gene_56853_transcript_id gene_functions_biosynthetic_additional _smcogs_ SMCOG1059:acetyl_CoA carboxylase_2C carboxyl transferase_2C _Score: 220_9_3B E_value: 5_7e_67_	terpene	Cyanobacteria	contig_15866	-0.425343	-0.561818	-0.0530538	-0.428062	-0.676688	1.89683	-0.487578	1.83345	-0.376036	-0.721699
gene_56868_transcript_id gene_functions_biosynthetic _rule_based_clusters_ T3PKS:Chal_sti_synt_N	T3PKS	Actinobacteria	contig_15894	0.226724	-0.882191	-1.19278	-0.251327	-0.392048	-0.206254	0.656362	0.643781	2.2263	-0.828567
gene_56977_NRPS_PKS_Domain: AMP_binding _209_458_ E_value: 1_3e_43_ Score: 140_9_ Matches aSDomain: nrpspksdomains_ctg145_28_AMP_binding_1	NRPS,T1PKS	Cyanobacteria	contig_15966	-0.69643	-0.581855	-0.78242	0.676895	-0.141752	2.56931	-0.437412	0.117498	-0.268391	-0.455445
gene_56988_transcript_id gene_functions_biosynthetic_additional _rule_based_clusters_ PF04055	NRPS,T1PKS	Cyanobacteria	contig_15966	-0.555591	-0.422604	-0.555591	2.67282	0.130115	-0.193529	-0.555591	-0.555591	-0.422504	0.458066
gene_56998_NRPS_PKS_Domain: Condensation_LCL _71_370_ E_value: 1_4e_110_ Score: 360_7_ Matches aSDomain: nrpspksdomains_ctg145_34_Condensation_LCL_1	NRPS,T1PKS	Cyanobacteria	contig_15966	-0.623567	-0.18182	-0.359845	2.6333	0.701659	-0.5689	-0.513217	-0.465257	-0.422621	-0.199736
gene_57010_NRPS_PKS_Domain: PKS_KS_Hybrid_KS_ _12_439_ E_value: 5_5e_166_ Score: 544_4_ Matches aSDomain: nrpspksdomains_ctg145_35_PKS_KS_1	NRPS,T1PKS	Cyanobacteria	contig_15966	-0.583738	0.14464	-0.693136	2.47372	0.92368	-0.693136	-0.353307	-0.567323	-0.477545	-0.173857
gene_8973_transcript_id gene_functions_transport _smcogs_ SMCOG1029:RND family efflux transporter MFP subunit _Score: 89_3_3B E_value: 3_9e_27_	bacteriocin	Cyanobacteria	contig_1598	-0.564855	0.12858	-0.680779	-0.107508	-0.0316127	2.7333	-0.0767349	-0.602	-0.275794	-0.522597
gene_8981_transcript_id gene_functions_biosynthetic_additional _rule_based_clusters_ Peptidase_C39	bacteriocin	Cyanobacteria	contig_1598	-0.472524	-0.392234	-0.501729	-0.454438	1.30819	2.36434	-0.403676	-0.453827	-0.505651	-0.488449
gene_8985_transcript_id gene_functions_biosynthetic _rule_based_clusters_ lanthipeptide: DUF4135	bacteriocin	Cyanobacteria	contig_1598	-0.407162	-0.397695	-0.469721	-0.416735	0.674992	2.67159	-0.372704	-0.458586	-0.418841	-0.405133
gene_8995_transcript_id gene_functions_regulatory _smcogs_ SMCOG1041:transcriptional regulator_2C SARP family _Score: 40_7_3B E_value: 1_8e_12_	bacteriocin	Cyanobacteria	contig_1598	-0.42487	-0.230334	-0.780401	-0.353968	-0.641027	2.4543	0.938437	-0.285479	0.112506	-0.789165
gene_9017_transcript_id gene_functions_regulatory _smcogs_ SMCOG1133:Transcription regulator_2C crp _Score: 40_9_3B E_value: 2_3e_12_	bacteriocin	Cyanobacteria	contig_1598	1.03975	-0.428244	-0.846678	1.82479	-0.694382	1.34237	-0.756499	-0.523246	-0.255502	-0.702361
gene_9021_transcript_id gene_functions_other _smcogs_ SMCOG1157:hypothetical protein _Score: 126_4_3B E_value: 2_4e_38_	bacteriocin	Cyanobacteria	contig_1598	1.06373	-0.489478	-0.676167	2.35455	0.356108	-0.234625	-0.583515	-0.748878	-0.489212	-0.552514
gene_9027_transcript_id gene_functions_biosynthetic _rule_based_clusters_ bacteriocin: TIGR03798	bacteriocin	Cyanobacteria	contig_1598	2.46227	-0.560621	-0.651942	0.766625	-0.651942	0.529029	-0.401007	-0.531944	-0.469162	-0.49131
gene_9032_transcript_id gene_functions_biosynthetic_additional _rule_based_clusters_ PF04055	bacteriocin	Cyanobacteria	contig_1598	2.50696	-0.554651	-0.701041	0.900479	-0.701041	-0.0367898	-0.120008	-0.540741	-0.481291	-0.271881
gene_9035_transcript_id gene_functions_biosynthetic _rule_based_clusters_ bacteriocin: TIGR03798	bacteriocin	Cyanobacteria	contig_1598	2.69236	-0.482692	-0.482692	0.555692	-0.482692	-0.365608	-0.36452	-0.482692	-0.482692	-0.104462
gene_9040_transcript_id gene_functions_biosynthetic _rule_based_clusters_ bacteriocin: TIGR03793	bacteriocin	Cyanobacteria	contig_1598	-0.707035	-0.707035	-0.707035	0.534626	-0.707035	1.16177	0.523075	-0.707035	-0.707035	2.02274
gene_9042_transcript_id gene_functions_biosynthetic _rule_based_clusters_ bacteriocin: TIGR03793	bacteriocin	Cyanobacteria	contig_1598	-0.506829	-0.506829	1.47828	-0.26691	-0.506829	-0.506829	-0.413442	-0.506829	-0.506829	2.24305
gene_9047_transcript_id gene_functions_biosynthetic _rule_based_clusters_ bacteriocin: TIGR03793	bacteriocin	Cyanobacteria	contig_1598	-0.845474	-0.363846	-0.845474	0.956047	-0.845474	2.2141	0.0368129	0.42027	0.118509	-0.845474
gene_9051_transcript_id gene_functions_regulatory _smcogs_ SMCOG1008:response regulator _Score: 107_3B E_value: 1_8e_32_	bacteriocin	Cyanobacteria	contig_1598	2.21169	0.139985	-0.768155	0.71357	-0.716127	0.925926	-0.444675	-0.635564	-0.717664	-0.708992
gene_9054_transcript_id gene_functions_regulatory _smcogs_ SMCOG1008:response regulator _Score: 115_8_3B E_value: 3_7e_35_	bacteriocin	Cyanobacteria	contig_1598	0.864304	-0.379195	-0.72265	2.49474	-0.72265	0.0788371	-0.0485387	-0.529232	-0.428037	-0.607578
gene_57095_transcript_id gene_functions_biosynthetic_additional _rule_based_clusters_ Acyl_CoA_dh_1	terpene	Alphaproteobacteria	contig_16039	-0.144488	-0.886477	-1.14526	-0.784653	0.189081	0.968388	0.27693	1.74516	0.926578	-1.14526
gene_57103_transcript_id gene_functions_biosynthetic_additional _smcogs_ SMCOG1222:dehydrogenase _Score: 409_1_3B E_value: 5_3e_124_	terpene	Alphaproteobacteria	contig_16039	0.284082	0.573936	-0.899505	-1.14631	-0.0420405	1.427	0.81015	1.03247	-0.460446	-1.57933
gene_57149_transcript_id gene_functions_transport _smcogs_ SMCOG1000:ABC transporter ATP_binding protein _Score: 106_2_3B E_value: 3_6e_32_	T3PKS	Alphaproteobacteria	contig_16071	1.24675	-0.296896	-1.14855	-0.326952	-1.14855	0.912487	-0.10846	1.46269	0.55605	-1.14855
gene_57362_transcript_id gene_functions_biosynthetic_additional _smcogs_ SMCOG1161:oxidoreductase _Score: 247_3_3B E_value: 4e_75_	T3PKS	Alphaproteobacteria	contig_16127	2.08284	0.096611	-1.07498	-0.63544	0.938668	-0.188952	-0.180721	0.721105	-0.684153	-1.07498
gene_57371_transcript_id gene_functions_biosynthetic _rule_based_clusters_ T3PKS:Chal_sti_synt_N	T3PKS	Alphaproteobacteria	contig_16127	2.49219	0.53958	-0.714643	-0.213549	0.226014	0.320104	-0.505771	-0.714643	-0.714643	-0.714643
gene_57591_NRPS_PKS_Domain: PCP _293_360_ E_value: 1_5e_29_ Score:93_8_ Matches aSDomain: nrpspksdomains_ctg152_43_PCP_1	NRPS	Cyanobacteria	contig_16209	0.0874427	0.0835026	-0.798063	-0.00427981	-0.798063	2.63064	-0.221303	0.194853	-0.67203	-0.502701
gene_57601_NRPS_PKS_Domain: Condensation_LCL _86_392_ E_value: 6_5e_121_ Score: 394_7_ Matches aSDomain: nrpspksdomains_ctg152_45_Condensation_LCL_1	NRPS	Cyanobacteria	contig_16209	-0.18839	-0.0904335	-0.669958	-0.412631	-0.615628	2.72465	-0.332169	0.23001	-0.037272	-0.608178
gene_57621_NRPS_PKS_Domain: PCP _237_305_ E_value: 1_3e_28_ Score:90_8_ Matches aSDomain: nrpspksdomains_ctg152_48_PCP_1	NRPS	Cyanobacteria	contig_16209	1.56443	-0.812199	0.476672	-0.405927	-0.946983	1.56053	-0.761802	0.735558	-0.542326	-0.867956
gene_57626_transcript_id gene_functions_biosynthetic_additional _smcogs_ SMCOG1165:carboxylate_amine ligase _Score: 385_9_3B E_value: 2_4e_117_	NRPS	Cyanobacteria	contig_16209	0.628136	-0.0863989	-0.671774	0.339655	-0.347733	0.104645	-0.862558	-0.858839	-0.684308	2.43918
gene_57637_transcript_id gene_functions_other _smcogs_ SMCOG1272:TPR repeat_containing protein _Score: 98_3B E_value: 1e_29_	NRPS	Cyanobacteria	contig_16209	-0.365158	-0.365158	-0.365158	-0.191801	-0.365158	2.83243	-0.0845236	-0.365158	-0.365158	-0.365158
gene_57664_transcript_id gene_functions_regulatory _smcogs_ SMCOG1008:response regulator _Score: 80_8_3B E_value: 1_8e_24_	NRPS	Cyanobacteria	contig_16209	-0.211622	-0.107866	-0.457366	-0.432391	-0.457366	2.82012	-0.457366	-0.151197	-0.22419	-0.320752
gene_57681_transcript_id gene_functions_regulatory _smcogs_ SMCOG1003:sensor histidine kinase _Score: 184_7_3B E_value: 6_5e_56_	NRPS	Cyanobacteria	contig_16209	-0.463353	-0.325705	-0.672146	-0.48259	-0.519033	1.21425	-0.286829	2.38441	-0.176857	-0.672146
gene_57744_NRPS_PKS_Domain: Polyketide_cyc _11_79_ E_value: 5_5e_15_ Score: 47_5_ Matches aSDomain: nrpspksdomains_ctg153_42_Polyketide_cyc_1	T3PKS	Alphaproteobacteria	contig_16224	0.250366	-0.268421	-0.263334	-0.733079	-0.871123	0.427985	0.442393	2.40587	-0.267775	-1.12288
gene_57769_transcript_id gene_functions_biosynthetic_additional _smcogs_ SMCOG1110:1_deoxy_D_xylulose_5_phosphate synthase _Score: 242_1_3B E_value: 1e_73_	T3PKS	Alphaproteobacteria	contig_16224	-0.517326	1.25585	-0.639683	-0.740376	-0.59476	0.412427	0.459033	1.98243	-0.473372	-1.14422
gene_57781_transcript_id gene_functions_transport _smcogs_ SMCOG1166:transporter_2CEamA family _Score: 89_1_3B E_value: 5_4e_27_	T3PKS	Alphaproteobacteria	contig_16224	0.5308	0.403892	-1.06065	-0.288372	-0.923352	1.4767	0.768583	1.2137	-1.06065	-1.06065
gene_57784_transcript_id gene_functions_other _smcogs_ SMCOG1241:lipoprotein dsbF_Score: 62_9_3B E_value: 5_2e_19_	T3PKS	Alphaproteobacteria	contig_16224	-0.444637	0.214849	-0.566765	-0.52022	-0.566765	-0.172696	0.069603	2.74266	-0.392942	-0.363085
gene_57803_transcript_id gene_functions_biosynthetic_additional _smcogs_ SMCOG1161:oxidoreductase _Score: 130_4_3B E_value: 1_4e_39_	T3PKS	Alphaproteobacteria	contig_16224	0.0327303	2.57843	-0.684148	-0.00657553	-0.263586	-0.499097	-0.684148	0.655576	-0.684148	-0.445032
gene_57804_transcript_id gene_functions_other _smcogs_ SMCOG1269:hypothetical protein _Score: 223_7_3B E_value: 3_3e_68_	T3PKS	Alphaproteobacteria	contig_16224	1.88516	0.971398	-0.915048	0.0510557	1.1384	-0.629719	-0.915048	-0.0887673	-0.705285	-0.792151
gene_57808_transcript_id gene_functions_biosynthetic _rule_based_clusters_ T3PKS:Chal_sti_synt_N	T3PKS	Alphaproteobacteria	contig_16224	0.835161	2.25882	-0.803629	0.252878	0.593767	-0.336329	-0.778806	-0.732405	-0.803629	-0.485825
gene_57937_NRPS_PKS_Domain: AMP_binding _22_304_ E_value: 4_7e_53_Score: 172_0_ Matches aSDomain:nrpspksdomains_ctg155_17_AMP_binding_1	arylpolyene	Betaproteobacteria	contig_16304	-0.290887	-0.167729	-0.428296	-0.379419	-0.226766	-0.310063	-0.428296	-0.171502	2.83126	-0.428296
gene_57957_transcript_id gene_functions_biosynthetic _rule_based_clusters_ cyanobactin: cyanobactin_synth	cyanobactin	Cyanobacteria	contig_16348	-0.26836	-0.570524	-0.570524	-0.570524	1.09135	2.45195	-0.27531	-0.147005	-0.570524	-0.570524
gene_57958_transcript_id gene_functions_biosynthetic _rule_based_clusters_ cyanobactin: cyanobactin_synth	cyanobactin	Cyanobacteria	contig_16348	-0.460759	-0.558137	-0.558137	-0.450304	1.01288	2.50018	-0.389001	-0.0728465	-0.465739	-0.558137
gene_57969_transcript_id gene_functions_other _smcogs_ SMCOG1238:transposase _Score: 111_8_3B E_value: 6_7e_34_	cyanobactin	Cyanobacteria	contig_16348	-0.870018	0.054379	1.29943	0.212592	-0.821851	2.09094	0.102463	-0.587434	-0.679412	-0.801091
gene_57999_Name_allorf 03297 03365 CDS	lanthipeptide,bacteriocin	Cyanobacteria	contig_16363	-0.321116	-0.321116	-0.321116	2.84577	-0.321116	-0.321116	-0.321116	-0.321116	-0.321116	-0.276842
gene_58002_transcript_id gene_functions_biosynthetic_additional _lanthipeptides_ predicted lanthipeptide	lanthipeptide,bacteriocin	Cyanobacteria	contig_16363	-0.322345	-0.322345	-0.322345	2.84562	-0.322345	-0.322345	-0.322345	-0.322345	-0.322345	-0.266861
gene_58016_transcript_id gene_functions_biosynthetic _rule_based_clusters_ lanthipeptide: DUF4135	lanthipeptide,bacteriocin	Cyanobacteria	contig_16363	-0.35188	-0.35188	-0.35188	2.83006	-0.35188	-0.0150144	-0.35188	-0.35188	-0.35188	-0.35188
gene_58021_transcript_id gene_functions_biosynthetic _rule_based_clusters_ bacteriocin: TIGR03793	lanthipeptide,bacteriocin	Cyanobacteria	contig_16363	-0.488571	-0.226122	-0.488571	2.71684	-0.488571	0.464128	-0.488571	-0.373616	-0.138375	-0.488571
gene_58069_transcript_id gene_functions_transport _smcogs_ SMCOG1288:ABC transporter related protein _Score: 259_1_3B E_value: 1_4e_78_	hserlactone	Alphaproteobacteria	contig_16368	0.532218	-0.130776	-0.273972	-0.472793	-1.02711	0.864344	0.547935	1.97409	-0.574683	-1.43926
gene_58086_transcript_id gene_functions_transport _smcogs_ SMCOG1000:ABC transporter ATP_binding protein _Score: 66_9_3B E_value: 3_9e_20_	hserlactone	Alphaproteobacteria	contig_16368	-0.548423	-0.479172	-0.71244	-0.377489	-0.71244	1.72204	0.676354	1.73973	-0.595718	-0.71244
gene_58092_transcript_id gene_functions_biosynthetic _rule_based_clusters_ hserlactone: Autoind_synth	hserlactone	Alphaproteobacteria	contig_16368	-0.415027	0.157161	-0.415027	-0.415027	-0.415027	2.78712	-0.415027	-0.0390918	-0.415027	-0.415027
gene_58094_transcript_id gene_functions_regulatory _smcogs_ SMCOG1197:autoinducer_binding transcriptional regulator_2C _Score: 150_5_3B E_value: 8_2e_46_	hserlactone	Alphaproteobacteria	contig_16368	-0.888849	0.973356	-0.935122	-0.548614	-0.595795	1.75241	0.511546	1.14029	-0.474107	-0.935122
gene_58129_transcript_id gene_functions_biosynthetic _rule_based_clusters_ bacteriocin: TIGR03798	bacteriocin,lanthipeptide	Cyanobacteria	contig_16410	0.476961	-0.33039	-0.696034	-0.130181	-0.554634	2.53927	-0.696034	-0.455801	0.516076	-0.669235
gene_58132_transcript_id gene_functions_biosynthetic _rule_based_clusters_ bacteriocin: TIGR03798	bacteriocin,lanthipeptide	Cyanobacteria	contig_16410	1.85237	-0.0504018	-0.766736	0.0778848	-0.766736	1.57356	-0.766736	-0.766736	0.380264	-0.766736
gene_58135_transcript_id gene_functions_biosynthetic _rule_based_clusters_ bacteriocin: TIGR03798	bacteriocin,lanthipeptide	Cyanobacteria	contig_16410	-0.704598	-0.704598	-0.704598	1.12855	-0.234301	2.1925	-0.49574	-0.704598	0.664587	-0.437204
gene_58143_transcript_id gene_functions_regulatory _smcogs_ SMCOG1041:transcriptional regulator_2C SARP family _Score: 27_4_3B E_value: 1_9e_08_	bacteriocin,lanthipeptide	Cyanobacteria	contig_16410	-0.173058	-0.56398	-0.760592	-0.00577252	-0.760592	2.62953	0.229876	-0.502239	0.321589	-0.414757
gene_58164_transcript_id gene_functions_biosynthetic _rule_based_clusters_ bacteriocin: TIGR03793	bacteriocin,lanthipeptide	Cyanobacteria	contig_16410	-0.466548	0.0292482	-0.508565	-0.344863	-0.508565	2.79948	-0.0706927	-0.35152	-0.209554	-0.368417
gene_58171_transcript_id gene_functions_transport _smcogs_ SMCOG1288:ABC transporter related protein _Score: 270_2_3B E_value: 6_1e_82_	bacteriocin,lanthipeptide	Cyanobacteria	contig_16410	-0.5707	-0.446863	-0.864005	-0.372158	-0.864005	2.16449	1.42847	-0.315869	-0.0290905	-0.130262
gene_58228_transcript_id gene_functions_biosynthetic_additional _rule_based_clusters_ PF04055	terpene	Cyanobacteria	contig_16656	-0.341721	-0.490117	-0.490117	-0.478806	-0.490117	1.61673	-0.490117	2.1445	-0.490117	-0.490117
gene_58343_NRPS_PKS_Domain: PKS_KR _7_170_ E_value: 2_7e_13_ Score: 42_0_ Matches aSDomain: nrpspksdomains_ctg161_55_PKS_KR_1	betalactone	Cyanobacteria	contig_16718	-0.271771	0.203759	-0.785894	-0.319121	-0.646707	2.58501	0.0517762	0.406616	-0.339849	-0.883819
gene_58360_NRPS_PKS_Domain: CAL_domain _7_335_ E_value: 2_7e_115_ Score: 377_3_ Matches aSDomain: nrpspksdomains_ctg161_62_CAL_domain_1	betalactone	Cyanobacteria	contig_16718	0.383718	-0.14394	-0.895942	-0.677825	-0.808313	1.98766	-0.729872	0.842025	0.949442	-0.906952
gene_58376_transcript_id gene_functions_biosynthetic _rule_based_clusters_ betalactone: AMP_binding	betalactone	Cyanobacteria	contig_16718	0.160904	-0.259134	-0.659507	-0.557422	-0.635914	2.63134	-0.502342	0.362632	0.118948	-0.659507
gene_58378_transcript_id gene_functions_biosynthetic_additional _smcogs_ SMCOG1175:pyridine nucleotide_disulfide oxidoreductase _Score: 210_4_3B E_value: 6e_64_	betalactone	Cyanobacteria	contig_16718	0.0925662	-0.43139	-0.336253	-0.458704	-0.725786	2.68222	-0.606062	0.151588	0.204946	-0.573127
gene_58381_transcript_id gene_functions_biosynthetic_additional _smcogs_ SMCOG1175:pyridine nucleotide_disulfide oxidoreductase _Score: 204_7_3B E_value: 3_4e_62_	betalactone	Cyanobacteria	contig_16718	0.831544	-0.409101	-0.942968	-0.461895	-0.817844	1.91993	-0.609564	1.16158	0.271283	-0.942968
gene_58399_transcript_id gene_functions_biosynthetic _rule_based_clusters_ betalactone: HMGL_like	betalactone	Cyanobacteria	contig_16718	0.439907	0.253398	-0.998631	-0.571345	-0.862686	2.00887	-0.404666	1.23457	-0.133465	-0.96595
gene_58404_transcript_id gene_functions_biosynthetic_additional _smcogs_ SMCOG1089:methyltransferase _Score: 115_7_3B E_value: 4_2e_35_	betalactone	Cyanobacteria	contig_16718	-0.560825	0.239155	-0.884558	-0.0951241	-0.801165	2.49506	0.129198	0.129071	0.276458	-0.927268
gene_58482_transcript_id gene_functions_biosynthetic_additional _rule_based_clusters_ PF00561	terpene	Alphaproteobacteria	contig_16745	-0.128519	-0.0290432	-0.551956	-0.365655	-0.250113	-0.308463	-0.37648	2.77519	-0.0285088	-0.736449
gene_58539_transcript_id gene_functions_biosynthetic_additional _smcogs_ SMCOG1124:acetyl_CoA acetyltransferase _Score: 480_5_3B E_value: 5_4e_146_	terpene	Alphaproteobacteria	contig_16745	-0.0357805	1.1551	-1.50584	-0.634031	1.23823	-0.47091	-0.113113	0.49219	1.15711	-1.28296
gene_9758_transcript_id gene_functions_biosynthetic_additional _rule_based_clusters_ Glycos_transf_2	terpene	Actinobacteria	contig_1682	-0.338503	-0.208594	-0.646187	-0.564103	-0.646187	1.63726	-0.245377	2.08511	-0.427226	-0.646187
gene_9775_transcript_id gene_functions_biosynthetic_additional _smcogs_ SMCOG1182:Polyprenyl synthetase _Score: 158_6_3B E_value: 3e_48_	terpene	Actinobacteria	contig_1682	0.217497	-0.614529	-0.847568	-0.76014	-0.246772	1.84887	-0.26058	1.75529	-0.381139	-0.710932
gene_9785_transcript_id gene_functions_biosynthetic _rule_based_clusters_ terpene: phytoene_synt	terpene	Actinobacteria	contig_1682	-0.483289	-0.429232	-0.611321	-0.51373	-0.0479894	1.20641	-0.277755	2.37955	-0.611321	-0.611321
gene_58765_NRPS_PKS_Domain: PKS_KS_Iterative_KS_ _10_236_ E_value:2_2e_21_ Score: 67_9_ Matches aSDomain:nrpspksdomains_ctg167_7_PKS_KS_1	T1PKS	Cyanobacteria	contig_16851	-0.950311	0.847268	-0.950311	0.96304	-0.641355	2.04045	-0.264277	0.230723	-0.500577	-0.77465
gene_58769_transcript_id gene_functions_biosynthetic_additional _smcogs_ SMCOG1089:methyltransferase _Score: 60_7_3B E_value: 2_4e_18_	T1PKS	Cyanobacteria	contig_16851	0.575771	-0.24723	-0.649304	-0.634938	-0.372881	2.63468	-0.649304	-0.120968	-0.515178	-0.0206474
gene_58793_NRPS_PKS_Domain: PKS_AT _351_644_ E_value: 6_6e_117_ Score: 381_9_ Matches aSDomain: nrpspksdomains_ctg167_13_PKS_AT_1	T1PKS	Cyanobacteria	contig_16851	-0.706735	1.75026	-0.784217	-0.778311	-0.443305	1.66586	-0.784217	0.0121781	0.594259	-0.525777
gene_59106_NRPS_PKS_Domain: PKS_DH _0_120_ E_value: 2_3e_18_ Score: 58_9_ Matches aSDomain: nrpspksdomains_ctg170_18_PKS_DH_1	T1PKS	Alphaproteobacteria	contig_16921	-0.242552	0.142057	-0.923955	-0.539607	-0.923955	1.9783	0.407508	1.36821	-0.342055	-0.923955
gene_59127_NRPS_PKS_Domain: PKS_KS_Iterative_KS_ _13_427_ E_value:1_6e_142_ Score: 467_1_ Matches aSDomain:nrpspksdomains_ctg170_19_PKS_KS_1	T1PKS	Alphaproteobacteria	contig_16921	-0.323422	0.205315	-1.03961	-0.699938	-1.03961	1.42537	0.929966	1.48855	0.0929942	-1.03961
gene_9874_transcript_id gene_functions_transport _smcogs_ SMCOG1082:TonB_dependent siderophore receptor family _Score: 66_1_3B E_value: 5_3e_20_	terpene	Gemmatimonadetes	contig_1695	0.625033	-0.791851	-0.948179	-0.931532	-0.605605	0.780856	0.188373	1.99189	0.616283	-0.925265
gene_10005_transcript_id gene_functions_transport _smcogs_ SMCOG1076:RND efflux system_2C outer membrane lipoprotein_2C _Score: 105_9_3B E_value: 3_2e_32_	lassopeptide	Cyanobacteria	contig_1701	-0.532836	1.20641	-0.197561	-0.217875	-0.68639	2.23936	0.0929509	-0.268774	-0.449983	-1.1853
gene_10010_transcript_id gene_functions_transport _smcogs_ SMCOG1029:RND family efflux transporter MFP subunit _Score: 219_4_3B E_value: 1_1e_66_	lassopeptide	Cyanobacteria	contig_1701	-0.612112	-0.413838	-0.519033	-0.5271	-0.612112	2.37482	1.22212	-0.507897	-0.374004	-0.0308474
gene_10022_transcript_id gene_functions_biosynthetic_additional _lassopeptides_ predicted lassopeptide	lassopeptide	Cyanobacteria	contig_1701	-0.543285	-0.5359	-0.0451287	-0.292089	-0.544265	2.61902	0.717481	-0.540601	-0.514964	-0.320272
gene_10025_transcript_id gene_functions_biosynthetic _rule_based_clusters_ lassopeptide: PF13471	lassopeptide	Cyanobacteria	contig_1701	-0.679544	-0.349517	-0.679544	-0.265723	-0.679544	1.6416	1.88988	-0.679544	-0.679544	0.481473
gene_10029_transcript_id gene_functions_biosynthetic _rule_based_clusters_ lassopeptide: Asn_synthase	lassopeptide	Cyanobacteria	contig_1701	-0.502868	-0.38851	-0.564869	-0.110049	-0.564869	2.43602	1.13124	-0.564869	-0.564869	-0.30636
gene_10031_transcript_id gene_functions_transport _smcogs_ SMCOG1288:ABC transporter related protein _Score: 223_3_3B E_value: 1e_67_	lassopeptide	Cyanobacteria	contig_1701	-0.63182	-0.327177	-0.669421	-0.322579	-0.669421	1.76677	1.98533	-0.388347	-0.412544	-0.330796
gene_9993_transcript_id gene_functions_transport _smcogs_ SMCOG1029:RND family efflux transporter MFP subunit _Score: 77_2_3B E_value: 1_8e_23_	lassopeptide	Cyanobacteria	contig_1701	-0.168253	0.26203	-0.667326	-0.0302141	-0.587351	2.70522	0.00382789	-0.524643	-0.384836	-0.608457
gene_59174_transcript_id gene_functions_biosynthetic_additional _rule_based_clusters_ AMP_binding	terpene	Actinobacteria	contig_17038	1.56052	-0.479684	-0.908827	-0.295447	0.349003	-0.669418	-1.32214	1.32249	1.01425	-0.570756
gene_59178_transcript_id gene_functions_regulatory _smcogs_ SMCOG1003:sensor histidine kinase _Score: 180_6_3B E_value: 1_1e_54_	terpene	Actinobacteria	contig_17038	-0.408384	-0.452115	-0.86893	-0.728513	-0.193474	0.049712	0.112787	1.00892	2.34893	-0.86893
gene_59206_transcript_id gene_functions_biosynthetic_additional _rule_based_clusters_ Acyl_CoA_dh_N	terpene	Actinobacteria	contig_17038	-0.480444	-0.550214	-0.794079	-0.477462	0.0427911	0.107284	-0.0347878	2.48533	0.67903	-0.977449
gene_10181_NRPS_PKS_Domain: Aminotran_5 _58_370_ E_value: 1e_42_ Score: 138_1_ Matches aSDomain: nrpspksdomains_ctg174_33_Aminotran_5_1	indole	Cyanobacteria	contig_1706	-0.577285	-0.642659	-0.803575	-0.29315	0.0676259	2.40916	1.0388	-0.16923	-0.320462	-0.709226
gene_10185_transcript_id gene_functions_biosynthetic _rule_based_clusters_ indole: indole_PTase	indole	Cyanobacteria	contig_1706	-0.841544	-0.827262	-0.705992	0.50392	-0.156024	1.70044	1.76844	-0.590905	-0.20136	-0.649718
gene_10189_transcript_id gene_functions_biosynthetic_additional _rule_based_clusters_ Pkinase	indole	Cyanobacteria	contig_1706	-1.34861	-0.445882	-0.135464	0.617514	-0.224527	1.93886	-0.781513	0.67545	0.763789	-1.05962
gene_10206_transcript_id gene_functions_regulatory _smcogs_ SMCOG1048:sensor histidine kinase _Score: 147_6_3B E_value: 9e_45_	indole	Cyanobacteria	contig_1706	-0.924233	0.413136	-0.720364	1.30672	-0.843061	1.76644	-0.186089	0.53514	-0.0871335	-1.26056
gene_10209_transcript_id gene_functions_regulatory _smcogs_ SMCOG1016:LuxR familyDNA_binding response regulator _Score: 186_6_3B E_value:5_6e_57_	indole	Cyanobacteria	contig_1706	-1.13224	0.465904	-0.00756744	0.899193	-1.12931	1.65644	0.345779	0.579633	-0.20247	-1.47536
gene_59233_transcript_id gene_functions_biosynthetic _rule_based_clusters_ bacteriocin: DUF692	bacteriocin	Cyanobacteria	contig_17119	-0.357608	-0.0176833	-0.821148	-0.43071	-0.58745	1.79633	-0.06635	1.8589	-0.553124	-0.821148
gene_59252_transcript_id gene_functions_biosynthetic _rule_based_clusters_ terpene: phytoene_synt	terpene	Alphaproteobacteria	contig_17133	-0.349301	-0.32879	-0.657001	-0.574912	-0.431358	2.61941	0.645698	0.0617967	-0.328542	-0.657001
gene_59268_transcript_id gene_functions_biosynthetic_additional _rule_based_clusters_ PCMT	terpene	Alphaproteobacteria	contig_17133	-0.555606	-0.112921	-0.660637	-0.604596	-0.455246	1.03388	0.000664262	2.44722	-0.461317	-0.631442
gene_59304_transcript_id gene_functions_other _smcogs_ SMCOG1077:phage integrase family protein _Score: 130_8_3B E_value: 1_5e_39_	lanthipeptide	Cyanobacteria	contig_17163	0.138741	-0.735773	2.08936	0.000320084	-1.33647	0.952254	-0.579872	0.0695253	0.357121	-0.955208
gene_59315_Name_allorf 09224 09340 CDS	lanthipeptide	Cyanobacteria	contig_17163	-0.765863	0.105762	-0.984988	2.49024	-0.824299	0.287699	-0.414094	-0.165974	-0.205293	0.476804
gene_59318_transcript_id gene_functions_transport _smcogs_ SMCOG1288:ABC transporter related protein _Score: 221_2_3B E_value: 4_2e_67_	lanthipeptide	Cyanobacteria	contig_17163	-0.451849	-0.251865	-0.654844	2.72084	-0.356075	-0.0998378	0.35484	-0.650253	-0.186097	-0.424855
gene_59344_transcript_id gene_functions_biosynthetic_additional _lanthipeptides_ predicted lanthipeptide	lanthipeptide	Cyanobacteria	contig_17163	1.8798	1.10471	-1.00616	-0.0757122	-0.64336	1.12232	-0.469096	-0.389775	-0.654084	-0.868644
gene_59347_Name_allorf 20584 20799 CDS	lanthipeptide	Cyanobacteria	contig_17163	1.33774	0.0976656	-1.08848	0.116001	-0.921683	1.8962	-0.495877	-0.167473	0.314388	-1.08848
gene_59365_transcript_id gene_functions_biosynthetic_additional _rule_based_clusters_ PF04055	NRPS,T1PKS	Cyanobacteria	contig_17273	0.845336	-0.268818	-0.611019	-0.583694	0.866158	1.80943	-0.044441	-0.837636	0.432277	-1.60759
gene_59368_transcript_id gene_functions_biosynthetic _rule_based_clusters_ bacteriocin: TIGR03798	NRPS,T1PKS	Cyanobacteria	contig_17273	2.07042	0.0729784	-1.06129	0.438278	0.873139	0.337477	-0.217177	-0.818358	-0.423951	-1.27151
gene_10251_NRPS_PKS_Domain: PCP _41_108_ E_value: 3_3e_31_ Score: 99_1_ Matches aSDomain: nrpspksdomains_ctg179_1_PCP_1	NRPS	Cyanobacteria	contig_1729	1.07289	0.779256	-1.11346	-0.622259	0.559548	-0.990768	0.00101116	1.72892	-0.301682	-1.11346
gene_10270_NRPS_PKS_Domain: AMP_binding _0_303_ E_value: 8_3e_77_ Score: 250_2_ Matches aSDomain: nrpspksdomains_ctg179_6_AMP_binding_1	NRPS	Cyanobacteria	contig_1729	1.16563	0.55818	-0.850851	-1.16199	-0.190479	1.00513	0.493859	0.78529	0.0249318	-1.8297
gene_10274_NRPS_PKS_Domain: PCP _45_113_ E_value: 1_7e_27_ Score: 87_2_ Matches aSDomain: nrpspksdomains_ctg179_7_PCP_1	NRPS	Cyanobacteria	contig_1729	-0.961948	0.211349	-1.01257	-0.0409033	0.323827	2.25425	0.372244	-0.634155	0.500472	-1.01257
gene_10302_transcript_id gene_functions_biosynthetic _rule_based_clusters_ lanthipeptide: Lant_dehydr_C	lanthipeptide	Deltaproteobacteria	contig_1736	-0.316228	-0.316228	-0.316228	-0.316228	-0.316228	-0.316228	-0.316228	2.84605	-0.316228	-0.316228
gene_10304_transcript_id gene_functions_transport _smcogs_ SMCOG1288:ABC transporter related protein _Score: 88_5_3B E_value: 6_7e_27_	lanthipeptide	Deltaproteobacteria	contig_1736	-0.320016	-0.28576	-0.320016	-0.320016	-0.320016	-0.320016	-0.320016	2.84588	-0.320016	-0.320016
gene_10309_transcript_id gene_functions_biosynthetic _rule_based_clusters_ lanthipeptide: LANC_like	lanthipeptide	Deltaproteobacteria	contig_1736	-0.316228	-0.316228	-0.316228	-0.316228	-0.316228	-0.316228	-0.316228	2.84605	-0.316228	-0.316228
gene_59504_transcript_id gene_functions_biosynthetic _rule_based_clusters_ LAP: YcaO	LAP	Cyanobacteria	contig_17386	0.187966	1.28851	-0.526601	-0.437983	-0.936782	2.13963	-0.707561	-0.765624	0.242347	-0.483899
gene_59508_transcript_id gene_functions_biosynthetic _rule_based_clusters_ LAP: PF00881	LAP	Cyanobacteria	contig_17386	-0.374135	-0.0260835	-0.670472	-0.361923	-0.525497	2.62212	-0.385964	-0.486139	0.704128	-0.496038
gene_59625_NRPS_PKS_Domain: Condensation_LCL _44_345_ E_value: 6_3e_109_ Score: 355_3_ Matches aSDomain: nrpspksdomains_ctg183_13_Condensation_LCL_1	NRPS,T1PKS	Cyanobacteria	contig_17404	0.934331	-0.681177	-0.878965	2.28132	0.231306	0.280947	-0.63025	-0.164045	-0.381552	-0.991913
gene_59641_transcript_id gene_functions_transport _smcogs_ SMCOG1288:ABC transporter related protein _Score: 244_6_3B E_value: 3_5e_74_	NRPS,T1PKS	Cyanobacteria	contig_17404	-0.927839	0.931848	-0.927419	1.94429	0.957108	-0.257733	0.195794	-0.733856	-0.159656	-1.02253
gene_59719_transcript_id gene_functions_regulatory _smcogs_ SMCOG1008:response regulator _Score: 64_2_3B E_value: 2_2e_19_	terpene	Alphaproteobacteria	contig_17407	-0.336392	0.236621	-0.312117	0.591876	-0.221804	-0.165303	-0.513707	2.49635	-0.545222	-1.23031
gene_59726_transcript_id gene_functions_transport _smcogs_ SMCOG1086:MATE efflux family protein _Score: 313_6_3B E_value: 3_1e_95_	terpene	Alphaproteobacteria	contig_17407	-0.246899	-0.354455	-0.69707	-0.494058	-0.590855	1.40612	0.563075	2.03144	-0.756196	-0.861098
gene_59732_transcript_id gene_functions_biosynthetic _rule_based_clusters_ terpene: phytoene_synt	terpene	Alphaproteobacteria	contig_17407	-0.316489	-0.226771	-0.827241	-0.423347	-0.271311	0.473884	0.0449393	2.64841	-0.373089	-0.728981
gene_59736_transcript_id gene_functions_biosynthetic_additional _rule_based_clusters_ Glycos_transf_2	terpene	Alphaproteobacteria	contig_17407	1.1716	-0.10185	-1.24974	-0.575143	0.920465	-0.208017	-0.373572	1.76698	-0.100983	-1.24974
gene_59742_transcript_id gene_functions_biosynthetic_additional _smcogs_ SMCOG1222:dehydrogenase _Score: 171_4_3B E_value: 6e_52_	terpene	Alphaproteobacteria	contig_17407	-0.297222	1.42612	-0.691913	-0.873648	-0.161642	0.294447	-0.196881	2.04309	-0.525587	-1.01676
gene_59774_NRPS_PKS_Domain: nMT _7_138_ E_value: 3_3e_73_ Score: 237_8_ Matches aSDomain: nrpspksdomains_ctg185_9_nMT_1	NRPS	Cyanobacteria	contig_17449	1.46011	0.476276	-1.24461	-0.644037	0.425643	1.78697	-0.595573	-0.579525	-0.43417	-0.651082
gene_59784_NRPS_PKS_Domain: AMP_binding _61_356_ E_value: 2e_71_ Score: 232_5_ Matches aSDomain: nrpspksdomains_ctg185_10_AMP_binding_1	NRPS	Cyanobacteria	contig_17449	-0.332928	1.61459	-1.35457	1.36295	-0.898538	0.823998	-0.197301	-1.02252	0.0995205	-0.0951997
gene_59792_NRPS_PKS_Domain: Condensation_LCL _90_399_ E_value: 1_6e_115_ Score: 377_0_ Matches aSDomain: nrpspksdomains_ctg185_11_Condensation_LCL_1	NRPS	Cyanobacteria	contig_17449	0.691274	1.94076	-1.0642	0.341625	-0.730493	0.829675	-0.756747	-0.825458	0.472128	-0.898569
gene_59821_NRPS_PKS_Domain: Condensation_LCL _9_323_ E_value: 5_7e_114_ Score: 371_9_ Matches aSDomain: nrpspksdomains_ctg185_23_Condensation_LCL_1	NRPS	Cyanobacteria	contig_17449	0.458063	2.25091	-0.797638	-0.47272	-0.801305	1.09183	-0.646035	-0.449281	0.00681466	-0.640645
gene_59968_transcript_id gene_functions_biosynthetic_additional _smcogs_ SMCOG1222:dehydrogenase _Score: 84_5_3B E_value: 1_3e_25_	lassopeptide	Cyanobacteria	contig_17495	0.168345	0.804945	-1.61201	0.445967	-1.25595	1.52144	0.601784	0.0515801	0.34605	-1.07216
gene_59969_transcript_id gene_functions_biosynthetic_additional _smcogs_ SMCOG1222:dehydrogenase _Score: 219_3B E_value: 2_2e_66_	lassopeptide	Cyanobacteria	contig_17495	-0.526324	1.19701	-1.22911	0.242649	-0.893577	1.89813	0.734465	-0.303458	-0.38565	-0.734132
gene_59971_transcript_id gene_functions_biosynthetic _rule_based_clusters_ lassopeptide: Asn_synthase	lassopeptide	Cyanobacteria	contig_17495	-0.60462	-0.523641	-0.648525	-0.334959	-0.648525	2.09981	1.46762	-0.566474	-0.61728	0.37659
gene_59975_Name_allorf 08812 08997 CDS	lassopeptide	Cyanobacteria	contig_17495	-0.450874	-0.236421	-0.335514	-0.14842	-0.482308	2.78373	0.193349	-0.482308	-0.437568	-0.40367
gene_59985_transcript_id gene_functions_biosynthetic_additional _rule_based_clusters_ PF05402	lassopeptide	Cyanobacteria	contig_17495	-0.51993	-0.51993	-0.51993	2.37945	-0.51993	1.20101	0.0590457	-0.51993	-0.51993	-0.51993
gene_59987_transcript_id gene_functions_transport _smcogs_ SMCOG1288:ABC transporter related protein _Score: 251_3_3B E_value: 3_4e_76_	lassopeptide	Cyanobacteria	contig_17495	-0.87827	0.790135	-0.713795	0.384413	-0.816238	1.97641	1.09994	-0.487351	-0.610867	-0.744373
gene_60017_NRPS_PKS_Domain: AMP_binding _5_168_ E_value: 1_3e_28_ Score: 91_4_ Matches aSDomain: nrpspksdomains_ctg188_3_AMP_binding_1	T1PKS	Alphaproteobacteria	contig_17496	0.131618	0.301505	-1.50999	-0.709093	-0.17716	1.11887	0.617739	0.771515	1.08769	-1.6327
gene_60022_transcript_id gene_functions_biosynthetic_additional _rule_based_clusters_ AMP_binding	T1PKS	Alphaproteobacteria	contig_17496	-0.0145117	2.41808	-0.686384	-0.786167	-0.336481	0.151798	0.653956	0.0760942	-0.288785	-1.1876
gene_60049_transcript_id gene_functions_biosynthetic_additional _smcogs_ SMCOG1072:dehydrogenase _Score: 232_1_3B E_value: 1_1e_70_	T1PKS	Alphaproteobacteria	contig_17496	-0.0520726	-0.167967	-1.05184	-0.740135	-0.695174	1.14529	1.58809	1.37203	-0.436508	-0.961715
gene_60053_transcript_id gene_functions_biosynthetic_additional _rule_based_clusters_ Glycos_transf_1	T1PKS	Alphaproteobacteria	contig_17496	-0.446022	-0.40662	-0.817151	-0.629868	-0.454275	1.25855	0.2572	2.26541	-0.347619	-0.679605
gene_60084_transcript_id gene_functions_biosynthetic_additional _rule_based_clusters_ Abhydrolase_6	terpene	Actinobacteria	contig_17537	1.08112	-0.686842	-0.686842	-0.396045	-0.448017	-0.506695	0.0404404	-0.252104	2.42544	-0.570453
gene_60088_transcript_id gene_functions_biosynthetic_additional _smcogs_ SMCOG1141:acyltransferase _Score: 203_9_3B E_value: 3_5e_62_	terpene	Actinobacteria	contig_17537	0.0795989	-0.325724	-1.08462	-0.463283	-0.87118	0.0423527	0.684734	1.00045	2.02229	-1.08462
gene_60097_transcript_id gene_functions_biosynthetic _rule_based_clusters_ terpene: phytoene_synt	terpene	Actinobacteria	contig_17537	0.263034	-0.809794	-0.809794	-0.418978	-0.0230661	0.159478	0.308237	-0.408807	2.54948	-0.809794
gene_60104_transcript_id gene_functions_biosynthetic_additional _smcogs_ SMCOG1182:Polyprenyl synthetase _Score: 159_4_3B E_value: 1_7e_48_	terpene	Actinobacteria	contig_17537	0.225793	0.713054	-1.43765	-0.435913	-0.772285	1.29486	0.729265	-0.0246088	1.14514	-1.43765
gene_10402_transcript_id gene_functions_biosynthetic _rule_based_clusters_ T3PKS:Chal_sti_synt_C	T3PKS	Actinobacteria	contig_1769	0.420116	-1.27888	-0.32387	0.323664	-0.226943	-0.181112	0.899057	1.52016	0.671108	-1.8233
gene_10437_transcript_id gene_functions_other _smcogs_ SMCOG1094:ferredoxin _Score: 140_7_3B E_value: 9e_43_	T3PKS	Actinobacteria	contig_1769	0.291297	-0.818252	-1.04609	0.326779	-0.386891	0.264682	1.31428	1.7447	-0.28643	-1.40408
gene_60326_NRPS_PKS_Domain: Aminotran_1_2 _3_182_ E_value: 2_4e_38_ Score: 123_9_ Matches aSDomain: nrpspksdomains_ctg193_21_Aminotran_1_2_1	terpene	Alphaproteobacteria	contig_17705	-0.167688	-0.204946	-0.395061	-0.816564	-0.6049	2.00018	0.10869	1.47789	-0.165978	-1.23162
gene_10550_transcript_id gene_functions_regulatory _smcogs_ SMCOG1133:Transcription regulator_2C crp _Score: 28_7_3B E_value: 1_3e_08_	bacteriocin	Cyanobacteria	contig_1773	-0.206885	-0.482116	-0.766222	1.2361	-0.707626	2.2246	0.378769	-0.542228	-0.368173	-0.766222
gene_10555_transcript_id gene_functions_biosynthetic _rule_based_clusters_ bacteriocin: TIGR03793	bacteriocin	Cyanobacteria	contig_1773	-0.353457	-0.353457	-0.353457	2.83641	-0.353457	-0.0955305	-0.266683	-0.353457	-0.353457	-0.353457
gene_10595_transcript_id gene_functions_biosynthetic_additional _smcogs_ SMCOG1217:NADH:flavin oxidoreductase_NADH oxidase _Score: 266_9_3B E_value: 4_1e_81_	terpene	Alphaproteobacteria	contig_1781	-0.396908	-0.0233718	-0.511256	-0.251589	-0.511256	2.73566	-0.362298	0.343535	-0.511256	-0.511256
gene_60558_transcript_id gene_functions_other _smcogs_ SMCOG1157:hypothetical protein _Score: 77_8_3B E_value: 1_6e_23_	NRPS	Cyanobacteria	contig_17846	1.02085	-0.746082	-1.01405	0.794765	-0.682443	1.70962	-0.866785	0.0423038	0.755878	-1.01405
gene_60569_transcript_id gene_functions_transport _smcogs_ SMCOG1288:ABC transporter related protein _Score: 140_1_3B E_value: 1_6e_42_	NRPS	Cyanobacteria	contig_17846	-0.551331	-0.423302	-0.6643	-0.612635	-0.581458	2.54343	0.292243	0.602413	0.0592409	-0.6643
gene_60572_NRPS_PKS_Domain: AMP_binding _93_499_ E_value: 8_2e_119_ Score: 388_6_ Matches aSDomain: nrpspksdomains_ctg198_41_AMP_binding_1	NRPS	Cyanobacteria	contig_17846	-0.677538	-0.36304	0.0871266	0.095894	-0.700667	2.6266	-0.277242	0.0821647	0.0817415	-0.955039
gene_60601_NRPS_PKS_Domain: AMP_binding _2_215_ E_value: 1_4e_60_ Score: 196_7_ Matches aSDomain: nrpspksdomains_ctg198_48_AMP_binding_1	NRPS	Cyanobacteria	contig_17846	-0.346563	-0.697057	-0.451488	-0.521445	-0.433533	0.978787	-0.0347295	-0.227334	2.48179	-0.748423
gene_60614_NRPS_PKS_Domain: Condensation_LCL _0_113_ E_value: 4_4e_48_ Score: 155_6_ Matches aSDomain: nrpspksdomains_ctg198_52_Condensation_LCL_1	NRPS	Cyanobacteria	contig_17846	-0.555068	-0.32986	-0.753783	-0.378268	-0.753783	2.45217	0.281654	-0.0110551	0.801774	-0.753783
gene_60636_NRPS_PKS_Domain: Condensation_LCL _11_220_ E_value: 3_1e_89_ Score: 290_7_ Matches aSDomain: nrpspksdomains_ctg198_59_Condensation_LCL_1	NRPS	Cyanobacteria	contig_17846	-0.412548	-0.663214	2.50352	-0.808432	-0.500817	0.614552	0.214608	0.00154905	-0.0600553	-0.889164
gene_60650_NRPS_PKS_Domain: AMP_binding _0_345_ E_value: 4_6e_99_ Score: 323_5_ Matches aSDomain: nrpspksdomains_ctg198_62_AMP_binding_1	NRPS	Cyanobacteria	contig_17846	-0.70823	-0.527813	-0.867422	0.0292949	-0.517204	2.42004	-0.037921	0.471346	0.60533	-0.867422
gene_60663_transcript_id gene_functions_regulatory _smcogs_ SMCOG1032:RNA polymerase_2C sigma_24 subunit_2C ECF subfamily _Score: 85_3_3B E_value: 6_4e_26_	NRPS	Cyanobacteria	contig_17846	0.0537091	-0.507658	-0.473795	-0.235501	-0.681604	1.2824	-0.213114	2.25047	-0.461239	-1.01367
gene_60875_transcript_id gene_functions_biosynthetic_additional _rule_based_clusters_ t2fas	arylpolyene	Alphaproteobacteria	contig_17962	0.823157	-0.376894	0.239533	-0.748912	-0.340195	0.314059	-0.341138	2.3076	-0.669928	-1.20729
gene_60937_transcript_id gene_functions_biosynthetic _rule_based_clusters_ bacteriocin: DUF692	bacteriocin	Actinobacteria	contig_17970	0.909959	-0.344946	-0.78262	-0.532411	0.0448494	-0.319226	-0.381735	-0.399209	2.50242	-0.69708
gene_60994_NRPS_PKS_Domain: PKS_KS _2_264_ E_value: 7_5e_18_ Score: 56_3_ Matches aSDomain: nrpspksdomains_ctg203_3_PKS_KS_1	arylpolyene	Betaproteobacteria	contig_18091	1.77543	-0.688729	-1.07479	0.569369	-0.875729	-0.198905	0.693253	-0.821142	1.24332	-0.622076
gene_61051_transcript_id gene_functions_transport _smcogs_ SMCOG1000:ABC transporter ATP_binding protein _Score: 247_6_3B E_value: 2_1e_75_	arylpolyene	Betaproteobacteria	contig_18091	0.0651448	2.10009	-0.879081	-0.877702	-0.52528	-0.145979	-0.59789	0.645857	1.09417	-0.879324
gene_61062_transcript_id gene_functions_biosynthetic_additional _smcogs_ SMCOG1190:GTP_binding protein LepA _Score: 120_6_3B E_value: 1_3e_36_	terpene	Cyanobacteria	contig_18146	0.2448	0.444634	-0.352117	-0.223979	-0.96355	2.4814	0.168901	-0.438203	-0.271982	-1.08991
gene_61071_transcript_id gene_functions_biosynthetic _rule_based_clusters_ terpene: phytoene_synt	terpene	Cyanobacteria	contig_18146	-0.307317	-0.2206	-0.596073	-0.230623	-0.596073	2.7049	-0.370381	0.467781	-0.255544	-0.596073
gene_61074_transcript_id gene_functions_biosynthetic _rule_based_clusters_ terpene: phytoene_synt	terpene	Cyanobacteria	contig_18146	-0.388021	-0.265949	-0.460888	-0.361931	-0.561055	2.55469	-0.457554	0.932011	-0.384379	-0.606919
gene_61160_transcript_id gene_functions_biosynthetic_additional _smcogs_ SMCOG1035:MMPL domain_containing transport protein _Score: 92_4_3B E_value: 3_3e_28_	terpene	Alphaproteobacteria	contig_18157	-0.734989	-0.432689	1.43742	-0.219477	-0.610346	-0.216974	-0.295548	2.21271	-0.34065	-0.79946
gene_61206_NRPS_PKS_Domain: PCP _271_338_ E_value: 4e_29_ Score: 92_4_ Matches aSDomain: nrpspksdomains_ctg206_6_PCP_1	NRPS	Cyanobacteria	contig_18325	-0.0195873	-0.981378	2.24607	-0.387654	0.964843	0.191884	-0.889199	0.262331	-0.532603	-0.854704
gene_61214_transcript_id gene_functions_biosynthetic _rule_based_clusters_ NRPS: Condensation	NRPS	Cyanobacteria	contig_18325	-0.504058	-0.711476	2.29921	-0.595462	0.791323	0.739097	-0.571035	-0.458161	-0.0470178	-0.942415
gene_61224_NRPS_PKS_Domain: AMP_binding _0_323_ E_value: 6_3e_90_ Score: 293_4_ Matches aSDomain: nrpspksdomains_ctg206_12_AMP_binding_1	NRPS	Cyanobacteria	contig_18325	-0.142999	-0.814687	0.31317	0.159805	1.9496	0.807257	-1.29224	0.531986	-0.188578	-1.32331
gene_61234_NRPS_PKS_Domain: TD _44_125_ E_value: 1_1e_28_ Score: 91_8_ Matches aSDomain: nrpspksdomains_ctg206_15_TD_1	NRPS	Cyanobacteria	contig_18325	1.87664	-1.19732	-1.19732	0.0235771	0.555948	0.566009	1.02732	-0.559021	-0.468133	-0.627696
gene_61240_NRPS_PKS_Domain: TD _9_90_ E_value: 2_3e_24_ Score: 77_7_ Matches aSDomain: nrpspksdomains_ctg206_17_TD_1	NRPS	Cyanobacteria	contig_18325	-1.40695	-0.672067	0.77465	1.35379	-0.235043	0.334001	0.00485401	0.756033	0.766886	-1.67615
gene_61244_transcript_id gene_functions_biosynthetic_additional _smcogs_ SMCOG1039:aldo_keto reductase family oxidoreductase _Score: 65_8_3B E_value: 5_7e_20_	NRPS	Cyanobacteria	contig_18325	-0.617165	-0.0825167	2.58459	-0.347419	-0.464361	0.748664	-0.415667	-0.278675	-0.290472	-0.83698
gene_61291_NRPS_PKS_Domain: AMP_binding _7_418_ E_value: 5_5e_88_ Score: 287_0_ Matches aSDomain: nrpspksdomains_ctg207_2_AMP_binding_1	NRPS	Cyanobacteria	contig_18352	-0.587424	-0.247973	-0.587424	-0.532846	2.56307	0.875841	-0.198777	-0.3644	-0.332644	-0.587424
gene_61302_NRPS_PKS_Domain: Condensation_LCL _66_368_ E_value: 6_9e_116_ Score: 378_2_ Matches aSDomain: nrpspksdomains_ctg207_4_Condensation_LCL_1	NRPS	Cyanobacteria	contig_18352	-0.551536	-0.474584	-0.420442	-0.374766	2.68189	0.608651	-0.288487	-0.33723	-0.284551	-0.558951
gene_61319_transcript_id gene_functions_biosynthetic_additional _rule_based_clusters_ Trp_halogenase	NRPS	Cyanobacteria	contig_18352	-0.490866	-0.567541	-0.567541	-0.422038	2.1314	1.60965	-0.317834	-0.567541	-0.240147	-0.567541
gene_61324_transcript_id gene_functions_biosynthetic_additional _rule_based_clusters_ GST_N_3	NRPS	Cyanobacteria	contig_18352	-0.318645	-0.342751	-0.342751	-0.121354	2.83926	-0.342751	-0.342751	-0.342751	-0.342751	-0.342751
gene_61331_NRPS_PKS_Domain: PKS_KR _7_164_ E_value: 2_6e_17_ Score: 55_0_ Matches aSDomain: nrpspksdomains_ctg207_9_PKS_KR_1	NRPS	Cyanobacteria	contig_18352	-0.331239	-0.321108	-0.331239	-0.237279	2.84484	-0.303657	-0.3266	-0.331239	-0.331239	-0.331239
gene_61386_transcript_id gene_functions_biosynthetic_additional _smcogs_ SMCOG1110:1_deoxy_D_xylulose_5_phosphate synthase _Score: 302_3_3B E_value: 4_8e_92_	terpene	Alphaproteobacteria	contig_18368	0.185326	-0.176833	-0.360671	-0.422181	-0.714681	0.629771	0.162306	2.41979	-0.441343	-1.28148
gene_10644_transcript_id gene_functions_biosynthetic_additional _smcogs_ SMCOG1156:Chloramphenicol acetyltransferase _Score: 59_9_3B E_value: 4_4e_18_	NRPS	Cyanobacteria	contig_1841	-0.798343	1.74102	-1.08405	0.496028	-0.571169	1.36962	0.309145	-0.629147	0.242909	-1.07601
gene_10660_transcript_id gene_functions_biosynthetic_additional _smcogs_ SMCOG1027:isochorismatase _Score: 121_8_3B E_value: 4_8e_37_	NRPS	Cyanobacteria	contig_1841	-0.562485	-0.712102	-0.0540859	1.41119	-0.765537	2.11695	-0.517653	0.165435	-0.198619	-0.88309
gene_10662_NRPS_PKS_Domain: PKS_ER _19_363_ E_value: 4_6e_13_ Score: 40_7_ Matches aSDomain: nrpspksdomains_ctg209_33_PKS_ER_1	NRPS	Cyanobacteria	contig_1841	-0.131498	0.145105	-0.994874	0.419498	-0.955387	2.17458	-0.175594	0.945761	-0.389716	-1.03787
gene_10676_NRPS_PKS_Domain: PKS_KS_Iterative_KS_ _165_422_ E_value: 4_7e_37_ Score: 119_6_ Matches aSDomain: nrpspksdomains_ctg209_38_PKS_KS_1	NRPS	Cyanobacteria	contig_1841	-0.565852	-0.216886	-0.605531	-0.174795	-0.607387	2.18764	-0.429864	1.51088	-0.477383	-0.620824
gene_10693_NRPS_PKS_Domain: NRPS_COM_Nterm _8_36_ E_value: 2_4e_13_ Score: 40_9_ Matches aSDomain: nrpspksdomains_ctg209_45_NRPS_COM_Nterm_1	NRPS	Cyanobacteria	contig_1841	-0.619652	-0.0803905	-0.661953	0.0457506	-0.620592	2.4774	-0.312957	0.932304	-0.52147	-0.638437
gene_10726_transcript_id gene_functions_biosynthetic_additional _smcogs_ SMCOG1175:pyridine nucleotide_disulfide oxidoreductase _Score: 399_1_3B E_value: 3_5e_121_	NRPS	Cyanobacteria	contig_1841	-0.155816	-0.15666	-0.761898	-0.386325	-0.745696	2.20173	-0.562367	1.34865	0.0434541	-0.825075
gene_10737_NRPS_PKS_Domain: Aminotran_5 _5_161_ E_value: 2_1e_31_ Score: 100_9_ Matches aSDomain: nrpspksdomains_ctg209_55_Aminotran_5_1	NRPS	Cyanobacteria	contig_1841	0.0404678	-0.300445	-0.89676	0.128835	-0.878674	2.12739	-0.559407	1.30416	-0.0893716	-0.876194
gene_10750_transcript_id gene_functions_regulatory _smcogs_ SMCOG1008:response regulator _Score: 161_1_3B E_value: 5_1e_49_	NRPS	Cyanobacteria	contig_1841	-0.0780773	-0.214673	-0.949125	0.785969	-0.897279	2.24299	-0.481144	0.513625	0.118737	-1.04102
gene_10764_transcript_id gene_functions_biosynthetic_additional _smcogs_ SMCOG1228:methionyl_tRNA formyltransferase _Score: 68_3B E_value: 1_2e_20_	NRPS	Cyanobacteria	contig_1841	-0.166486	-0.0804896	-0.450163	0.282576	-0.630884	2.7157	-0.328406	-0.630884	-0.0800738	-0.630884
gene_10856_transcript_id gene_functions_biosynthetic_additional _rule_based_clusters_ ThiF	TfuA-related,bacteriocin	Deltaproteobacteria	contig_1856	0.0367588	-0.510315	2.42894	-0.239935	-0.641494	-0.365119	0.909142	-0.0552791	-0.476846	-1.08586
gene_61425_transcript_id gene_functions_biosynthetic_additional _rule_based_clusters_ Acyl_CoA_dh_N	terpene	Alphaproteobacteria	contig_18638	0.423376	1.46916	-1.41346	-0.549693	-0.484499	1.20255	-0.0520458	0.953941	-0.241509	-1.30782
gene_61674_transcript_id gene_functions_biosynthetic_additional _smcogs_ SMCOG1110:1_deoxy_D_xylulose_5_phosphate synthase _Score: 115_3_3B E_value: 3_8e_35_	terpene	Alphaproteobacteria	contig_18810	0.0142158	-0.149896	-0.520642	-0.417337	-0.474105	0.7674	0.203261	2.24379	-0.0416366	-1.62505
gene_61713_transcript_id gene_functions_biosynthetic_additional _rule_based_clusters_ PF04055	terpene	Alphaproteobacteria	contig_18810	0.607096	-0.831806	-0.780163	0.181575	-0.8617	1.10155	-0.544023	1.19503	1.31077	-1.37833
gene_61782_NRPS_PKS_Domain: Aminotran_5 _254_514_ E_value: 1_2e_65_ Score: 213_6_ Matches aSDomain: nrpspksdomains_ctg215_40_Aminotran_5_1	terpene	Cyanobacteria	contig_18811	1.6443	-0.71547	-0.836072	-0.681247	-0.649517	1.54443	-0.670375	0.431728	0.732944	-0.800716
gene_61792_transcript_id gene_functions_biosynthetic_additional _smcogs_ SMCOG1190:GTP_binding protein LepA _Score: 116_3B E_value: 3_3e_35_	terpene	Cyanobacteria	contig_18811	0.0489529	-0.174514	-0.647939	-0.412836	-0.645404	2.64365	-0.186637	0.472513	-0.313543	-0.784245
gene_61799_transcript_id gene_functions_biosynthetic_additional _smcogs_ SMCOG1222:dehydrogenase _Score: 43_4_3B E_value: 4_1e_13_	terpene	Cyanobacteria	contig_18811	-0.515181	0.0964632	-0.486461	-0.515761	-0.54541	2.57675	-0.38721	0.783711	-0.418351	-0.588547
gene_61802_transcript_id gene_functions_biosynthetic _rule_based_clusters_ terpene: phytoene_synt	terpene	Cyanobacteria	contig_18811	-0.567911	0.166189	-0.63693	-0.51287	-0.535704	2.21364	-0.43668	1.40922	-0.467254	-0.631698
gene_61810_transcript_id gene_functions_biosynthetic_additional _rule_based_clusters_ GATase_7	terpene	Cyanobacteria	contig_18811	0.773356	-0.0966491	-1.04844	-0.686816	-0.939381	1.39888	-0.660979	0.966542	1.27992	-0.986433
gene_61868_transcript_id gene_functions_biosynthetic_additional _rule_based_clusters_ PF00561	T3PKS	Actinobacteria	contig_18840	0.828729	-0.304725	-1.07478	-0.248928	0.115873	-0.653605	-0.0420331	0.317002	2.2482	-1.18573
gene_61906_transcript_id gene_functions_regulatory _smcogs_ SMCOG1008:response regulator _Score: 81_3B E_value: 1_6e_24_	hserlactone	Alphaproteobacteria	contig_18847	1.00691	-0.856699	-0.935633	0.255463	-0.447232	-0.756548	-0.357237	1.19067	1.78966	-0.889352
gene_10991_NRPS_PKS_Domain: Condensation_DCL _0_155_ E_value: 1_5e_53_ Score: 173_6_ Matches aSDomain: nrpspksdomains_ctg222_70_Condensation_DCL_1	NRPS	Cyanobacteria	contig_1911	-1.00522	0.0442718	-0.432415	-0.691067	0.271936	1.77965	0.236258	1.5284	-0.557314	-1.1745
gene_11012_NRPS_PKS_Domain: PKS_AT _53_338_ E_value: 8_1e_108_ Score: 352_0_ Matches aSDomain: nrpspksdomains_ctg222_72_PKS_AT_1	NRPS	Cyanobacteria	contig_1911	-0.569637	0.0113676	-0.910362	-0.680916	0.640205	1.48497	-0.181404	1.83397	-0.662314	-0.965889
gene_11038_NRPS_PKS_Domain: PKS_KS_Hybrid_KS_ _12_436_ E_value: 1_1e_164_ Score: 540_1_ Matches aSDomain: nrpspksdomains_ctg222_73_PKS_KS_1	NRPS	Cyanobacteria	contig_1911	-0.698936	0.376621	-1.00182	-0.0523822	0.241995	0.796422	-0.370531	2.28117	-0.570729	-1.00182
gene_11047_NRPS_PKS_Domain: PCP _190_259_ E_value: 2_3e_25_ Score:80_4_ Matches aSDomain: nrpspksdomains_ctg222_74_PCP_1	NRPS	Cyanobacteria	contig_1911	-0.329544	-0.154783	-0.594634	-0.500339	0.701341	-0.366537	-0.191755	2.62552	-0.594634	-0.594634
gene_11071_NRPS_PKS_Domain: Condensation_LCL _0_155_ E_value: 1e_64_ Score: 210_2_ Matches aSDomain: nrpspksdomains_ctg222_81_Condensation_LCL_1	NRPS	Cyanobacteria	contig_1911	-0.797578	1.35256	-0.797578	-0.568704	-0.501937	1.9342	0.121476	0.709268	-0.654127	-0.797578
gene_11078_NRPS_PKS_Domain: Condensation_LCL _48_179_ E_value: 7_9e_44_ Score: 141_6_ Matches aSDomain: nrpspksdomains_ctg222_82_Condensation_LCL_1	NRPS	Cyanobacteria	contig_1911	-0.693681	0.441245	-0.879397	-0.322376	1.98059	1.39775	-0.153617	-0.011717	-0.879397	-0.879397
gene_11087_transcript_id gene_functions_biosynthetic_additional _rule_based_clusters_ Acyl_CoA_dh_N	NRPS	Cyanobacteria	contig_1911	-0.968403	0.70259	-0.968403	-0.592567	-0.258853	2.06449	0.202005	0.969006	-0.18146	-0.968403
gene_11111_NRPS_PKS_Domain: PKS_AT _32_208_ E_value: 1_6e_61_ Score: 200_0_ Matches aSDomain: nrpspksdomains_ctg222_92_PKS_AT_1	NRPS	Cyanobacteria	contig_1911	-0.615185	-0.332111	-0.851481	-0.772512	1.70047	1.25566	-0.263835	1.27621	-0.545738	-0.851481
gene_11117_NRPS_PKS_Domain: PKS_KS_Hybrid_KS_ _12_445_ E_value: 2_6e_160_ Score: 525_7_ Matches aSDomain: nrpspksdomains_ctg222_93_PKS_KS_1	NRPS	Cyanobacteria	contig_1911	-0.654778	0.0592928	-0.886818	-0.484789	0.627516	0.559643	-0.0610805	2.3663	-0.571701	-0.95359
gene_11133_NRPS_PKS_Domain: PKS_PP _8_44_ E_value: 2_6e_07_ Score:22_7_ Matches aSDomain: nrpspksdomains_ctg222_96_PKS_PP_1	NRPS	Cyanobacteria	contig_1911	-0.559162	-0.289018	-0.559162	-0.559162	-0.559162	2.13758	-0.0642893	1.5707	-0.559162	-0.559162
gene_11136_NRPS_PKS_Domain: AMP_binding _10_306_ E_value: 1_3e_69_Score: 226_5_ Matches aSDomain:nrpspksdomains_ctg222_97_AMP_binding_1	NRPS	Cyanobacteria	contig_1911	-0.764338	0.496644	-0.83187	-0.747915	0.763522	0.412511	-0.0204889	2.21024	-0.507767	-1.01054
gene_11144_transcript_id gene_functions_biosynthetic _rule_based_clusters_ NRPS: AMP_binding	NRPS	Cyanobacteria	contig_1911	-0.704794	0.275073	-0.45235	-0.787703	0.689398	1.05308	0.482816	1.76115	-1.15834	-1.15834
gene_11155_transcript_id gene_functions_biosynthetic_additional _smcogs_ SMCOG1046:Dioxygenase TauD_TfdA _Score: 424_3_3B E_value: 3_8e_129_	NRPS	Cyanobacteria	contig_1911	-0.587127	0.04485	-0.76743	-0.359933	0.686989	2.42387	0.177193	0.127543	-0.784083	-0.961875
gene_11157_NRPS_PKS_Domain: PKS_PP _217_299_ E_value: 5_7e_16_ Score: 50_4_ Matches aSDomain: nrpspksdomains_ctg222_103_PKS_PP_1	NRPS	Cyanobacteria	contig_1911	-0.78911	-0.00130961	-0.651377	-0.365542	1.84566	0.616031	-0.291297	1.48846	-0.828213	-1.0233
gene_11173_transcript_id gene_functions_biosynthetic _rule_based_clusters_ NRPS: AMP_binding	NRPS	Cyanobacteria	contig_1911	-0.922865	-0.180512	-0.181207	-0.680599	1.68822	0.532951	-0.266597	1.66236	-0.447104	-1.20464
gene_62261_transcript_id gene_functions_other _smcogs_ SMCOG1097:transposase _Score: 92_3B E_value: 6_7e_28_	NRPS	Cyanobacteria	contig_19126	2.45428	-0.522551	-0.555815	-0.518422	0.392592	-0.671692	0.129703	-0.208562	0.567347	-1.06688
gene_62263_transcript_id gene_functions_biosynthetic_additional _rule_based_clusters_ PF05402	NRPS	Cyanobacteria	contig_19126	2.76206	-0.471293	-0.556137	-0.465141	-0.227736	-0.159585	0.260687	-0.548167	-0.315878	-0.278807
gene_62266_transcript_id gene_functions_biosynthetic _rule_based_clusters_ lassopeptide: PF13471	NRPS	Cyanobacteria	contig_19126	-0.820482	-0.400679	-0.856059	-0.577576	1.49197	0.200058	2.09456	-0.434975	-0.434092	-0.262723
gene_62268_transcript_id gene_functions_biosynthetic _rule_based_clusters_ lassopeptide: Asn_synthase	NRPS	Cyanobacteria	contig_19126	0.0545322	0.0532927	-1.00003	-0.901939	-0.541274	2.0591	1.40161	-0.774013	-0.281601	-0.0696796
gene_62280_transcript_id gene_functions_biosynthetic_additional _smcogs_ SMCOG1293:aldehyde oxidase and xanthine dehydrogenase _Score: 209_4_3B E_value: 1_6e_63_	terpene	Actinobacteria	contig_19179	0.011622	-0.0895078	-0.526331	-0.0056551	0.153061	-0.773097	-0.388887	-0.388953	2.70323	-0.695486
gene_62294_transcript_id gene_functions_biosynthetic _rule_based_clusters_ terpene: phytoene_synt	terpene	Actinobacteria	contig_19179	0.511278	-0.195523	-1.20635	-0.296098	0.444125	-0.977019	0.491063	-0.21016	2.24993	-0.811237
gene_62323_transcript_id gene_functions_biosynthetic _rule_based_clusters_ bacteriocin: TIGR03793	bacteriocin	Cyanobacteria	contig_19193	0.623063	0.26953	-0.953476	-0.852272	1.84921	-0.151887	-0.642308	-0.953476	-0.545499	1.35711
gene_62325_transcript_id gene_functions_biosynthetic_additional _rule_based_clusters_ PF13471	bacteriocin	Cyanobacteria	contig_19193	1.8891	0.809776	-0.946797	-0.838987	1.09198	-0.371962	-0.186207	-0.958246	-0.865683	0.377025
gene_62327_transcript_id gene_functions_biosynthetic_additional _rule_based_clusters_ PF05402	bacteriocin	Cyanobacteria	contig_19193	1.21192	-0.104887	-0.174402	-0.511928	2.37535	-0.444054	-0.548244	-0.603896	-0.559913	-0.639943
gene_11184_transcript_id gene_functions_biosynthetic_additional _rule_based_clusters_ RmlD_sub_bind	arylpolyene	Alphaproteobacteria	contig_1933	-0.355741	-0.260574	-0.663843	-0.432632	-0.495256	0.715323	0.237569	2.55184	-0.571907	-0.724782
gene_11203_transcript_id gene_functions_biosynthetic _rule_based_clusters_ arylpolyene: APE_KS1	arylpolyene	Alphaproteobacteria	contig_1933	0.515733	-0.0171303	-0.675708	-0.697864	-0.59905	0.684167	0.877651	1.95336	-0.637075	-1.40408
gene_11259_transcript_id gene_functions_regulatory _smcogs_ SMCOG1003:sensor histidine kinase _Score: 185_3_3B E_value: 4_2e_56_	arylpolyene	Alphaproteobacteria	contig_1933	-0.421241	-0.242829	-0.470949	-0.438111	-0.409992	0.36966	-0.174548	2.74676	-0.40731	-0.551434
gene_62437_transcript_id gene_functions_biosynthetic_additional _rule_based_clusters_ PF07366	phenazine	Cyanobacteria	contig_19421	-0.638547	2.53165	-0.526376	0.560113	-0.806185	-0.373453	-0.260244	0.290318	0.0289049	-0.806185
gene_62450_transcript_id gene_functions_other _smcogs_ SMCOG1208:pirin domain_containing protein _Score: 186_1_3B E_value: 1_4e_56_	phenazine	Cyanobacteria	contig_19421	-1.07029	0.531208	-1.26022	1.18934	-0.556555	0.619778	0.918311	1.16857	-0.279723	-1.26041
gene_62499_NRPS_PKS_Domain: PKS_KS_Enediyne_KS_ _9_466_ E_value: 2_3e_100_ Score: 328_2_ Matches aSDomain: nrpspksdomains_ctg229_3_PKS_KS_1	T1PKS	Cyanobacteria	contig_19482	-0.571921	-0.571921	-0.571921	-0.158309	-0.571921	0.487324	-0.30465	0.194944	2.6403	-0.571921
gene_11598_transcript_id gene_functions_biosynthetic_additional _rule_based_clusters_ Peptidase_S8	NRPS	Cyanobacteria	contig_1951	-0.328866	-0.82776	0.017195	0.0534254	-0.82776	1.25257	-0.577801	2.25616	-0.445414	-0.571748
gene_11627_transcript_id gene_functions_biosynthetic_additional _smcogs_ SMCOG1196:alkyl hydroperoxide reductase_ Thiol specific _Score: 163_3_3B E_value: 5_5e_50_	NRPS	Cyanobacteria	contig_1951	-0.409688	-0.710634	-0.226966	0.713737	-0.747602	0.527264	-0.510577	2.4585	-0.433135	-0.660901
gene_11697_transcript_id gene_functions_biosynthetic_additional _smcogs_ SMCOG1249:carbamoyl phosphate synthase small subunit _Score: 355_9_3B E_value: 3_5e_108_	NRPS	Cyanobacteria	contig_1951	-0.283847	-0.726599	0.0013472	-0.311171	-0.683651	0.773691	-0.655948	2.55272	-0.16023	-0.506315
gene_11705_transcript_id gene_functions_regulatory _smcogs_ SMCOG1003:sensor histidine kinase _Score: 76_5_3B E_value: 3_8e_23_	NRPS	Cyanobacteria	contig_1951	-0.291941	-0.396685	-0.396685	-0.396685	-0.396685	2.7803	-0.396685	0.288436	-0.396685	-0.396685
gene_11726_transcript_id gene_functions_biosynthetic_additional _rule_based_clusters_ DUF98	NRPS	Cyanobacteria	contig_1951	-0.271609	-0.726676	1.7789	-0.51458	-0.726676	1.57376	-0.726676	0.832471	-0.618728	-0.600186
gene_62609_NRPS_PKS_Domain: PKS_KR _4_104_ E_value: 1_8e_36_ Score: 117_5_ Matches aSDomain: nrpspksdomains_ctg232_5_PKS_KR_1	NRPS,T1PKS	Actinobacteria	contig_19520	-0.472491	-0.472491	-0.472491	-0.472491	-0.472491	1.70273	-0.472491	2.07719	-0.472491	-0.472491
gene_62619_NRPS_PKS_Domain: PKS_AT _186_328_ E_value: 1e_43_ Score: 141_6_ Matches aSDomain: nrpspksdomains_ctg232_7_PKS_AT_1	NRPS,T1PKS	Actinobacteria	contig_19520	-0.25232	-0.432156	-0.432156	-0.432156	-0.432156	2.70132	-0.432156	0.57609	-0.432156	-0.432156
gene_62632_NRPS_PKS_Domain: AMP_binding _10_158_ E_value: 4_1e_21_Score: 66_7_ Matches aSDomain:nrpspksdomains_ctg232_9_AMP_binding_1	NRPS,T1PKS	Actinobacteria	contig_19520	-0.487602	-0.487602	-0.487602	-0.4685	-0.487602	1.93836	-0.487602	1.85418	-0.398428	-0.487602
gene_62637_NRPS_PKS_Domain: Condensation_LCL _14_300_ E_value: 3_3e_75_ Score: 244_6_ Matches aSDomain: nrpspksdomains_ctg232_10_Condensation_LCL_1	NRPS,T1PKS	Actinobacteria	contig_19520	-0.267438	-0.476748	-0.476748	-0.472189	-0.476748	2.45632	-0.476748	1.14379	-0.476748	-0.476748
gene_62664_NRPS_PKS_Domain: PCP _46_120_ E_value: 4_8e_20_ Score: 63_3_ Matches aSDomain: nrpspksdomains_ctg232_12_PCP_1	NRPS,T1PKS	Actinobacteria	contig_19520	-0.447453	-0.447453	-0.447453	-0.447453	-0.447453	2.49388	-0.447453	1.08575	-0.447453	-0.447453
gene_62678_NRPS_PKS_Domain: PCP _1_66_ E_value: 1_7e_28_ Score: 90_4_ Matches aSDomain: nrpspksdomains_ctg233_2_PCP_1	NRPS	Cyanobacteria	contig_19598	-0.900893	-0.592123	1.27698	-0.852703	-0.454485	1.95665	-0.195998	-0.286163	0.837845	-0.789105
gene_62688_NRPS_PKS_Domain: AMP_binding _9_236_ E_value: 1_2e_56_ Score: 183_7_ Matches aSDomain: nrpspksdomains_ctg233_4_AMP_binding_1	NRPS	Cyanobacteria	contig_19598	-0.477247	-0.204618	-0.625059	-0.568725	-0.408271	1.95044	-0.625059	-0.210705	1.7943	-0.625059
gene_62709_NRPS_PKS_Domain: PCP _85_153_ E_value: 1_8e_26_ Score: 83_9_ Matches aSDomain: nrpspksdomains_ctg234_3_PCP_1	NRPS	Betaproteobacteria	contig_19775	-0.378623	-0.506512	-0.55735	-0.232484	-0.417548	2.61064	-0.340049	0.800959	-0.42168	-0.55735
gene_62745_NRPS_PKS_Domain: AMP_binding _286_675_ E_value: 4_3e_98_ Score: 320_3_ Matches aSDomain: nrpspksdomains_ctg234_4_AMP_binding_1	NRPS	Betaproteobacteria	contig_19775	-0.546349	-0.551639	-0.648355	0.0751386	-0.382388	2.36513	-0.338301	1.19442	-0.519303	-0.648355
gene_62802_NRPS_PKS_Domain: Condensation_LCL _2_234_ E_value: 3e_89_ Score: 290_7_ Matches aSDomain: nrpspksdomains_ctg234_5_Condensation_LCL_1	NRPS	Betaproteobacteria	contig_19775	-0.4921	-0.639477	-0.639477	-0.144082	-0.466557	1.60507	-0.48589	2.11474	-0.261909	-0.590319
gene_11866_transcript_id gene_functions_biosynthetic _rule_based_clusters_ bacteriocin: TIGR03793	bacteriocin	Cyanobacteria	contig_1984	1.03991	0.0404339	-1.14138	-0.131088	0.991398	1.67395	0.211712	-1.14138	-0.402187	-1.14138
gene_11868_transcript_id gene_functions_biosynthetic _rule_based_clusters_ bacteriocin: TIGR03793	bacteriocin	Cyanobacteria	contig_1984	1.40417	0.547284	-0.841063	0.495735	-0.411548	1.80481	-0.841063	-0.476198	-0.841063	-0.841063
gene_11869_transcript_id gene_functions_transport _smcogs_ SMCOG1076:RND efflux system_2C outer membrane lipoprotein_2C _Score: 126_7_3B E_value: 1_6e_38_	bacteriocin	Cyanobacteria	contig_1984	0.843652	0.845275	-1.05867	1.69025	-0.242303	0.882925	-0.917075	-0.774221	-0.129399	-1.14044
gene_11927_transcript_id gene_functions_biosynthetic _rule_based_clusters_ bacteriocin: TIGR03798	bacteriocin	Cyanobacteria	contig_1984	0.727137	0.0772967	-1.03919	0.882921	-0.823311	2.12714	-0.655702	-0.580724	0.0781401	-0.793707
gene_11929_transcript_id gene_functions_biosynthetic _rule_based_clusters_ bacteriocin: TIGR03798	bacteriocin	Cyanobacteria	contig_1984	2.08508	-0.3716	-1.01872	0.706607	-0.327552	1.14158	-0.553007	-0.411339	-0.232338	-1.01872
gene_11931_transcript_id gene_functions_biosynthetic _rule_based_clusters_ bacteriocin: TIGR03798	bacteriocin	Cyanobacteria	contig_1984	0.513896	0.342813	-1.09955	1.12276	-0.896718	1.93486	-0.679192	-0.582648	0.212679	-0.868905
gene_11933_transcript_id gene_functions_biosynthetic _rule_based_clusters_ bacteriocin: TIGR03798	bacteriocin	Cyanobacteria	contig_1984	0.447405	-0.322034	-1.14619	0.0896625	-0.933717	2.12602	-0.39131	0.342888	0.812664	-1.02539
gene_11935_transcript_id gene_functions_biosynthetic _rule_based_clusters_ bacteriocin: TIGR03798	bacteriocin	Cyanobacteria	contig_1984	0.604927	0.0205127	-1.01191	1.68531	-0.86673	1.62855	-0.75401	-0.39526	-0.119599	-0.79179
gene_11937_transcript_id gene_functions_other _smcogs_ SMCOG1229:transposase _Score: 83_7_3B E_value: 2_3e_25_	bacteriocin	Cyanobacteria	contig_1984	-0.18879	-0.0772365	-0.698072	2.2925	-0.698072	1.27388	-0.224197	-0.698072	-0.283869	-0.698072
gene_11943_transcript_id gene_functions_other _smcogs_ SMCOG1157:hypothetical protein _Score: 92_1_3B E_value: 6_8e_28_	bacteriocin	Cyanobacteria	contig_1984	-0.341743	0.172242	-0.750053	0.188412	-0.50347	2.69092	-0.3746	-0.0318776	-0.339835	-0.709997
gene_11945_transcript_id gene_functions_biosynthetic _rule_based_clusters_ bacteriocin: TIGR03793	bacteriocin	Cyanobacteria	contig_1984	1.16062	1.02198	-1.02535	1.05432	-0.656711	1.29467	-0.886442	-0.769135	-0.244823	-0.949133
gene_11946_transcript_id gene_functions_biosynthetic _rule_based_clusters_ bacteriocin: TIGR03793	bacteriocin	Cyanobacteria	contig_1984	-0.665369	1.60088	-0.705976	1.33356	-0.705976	1.39044	-0.635446	-0.549985	-0.442686	-0.619442
gene_11948_transcript_id gene_functions_biosynthetic _rule_based_clusters_ bacteriocin: TIGR03793	bacteriocin	Cyanobacteria	contig_1984	-0.426241	-0.318316	-0.426241	-0.0450609	-0.426241	2.82764	-0.316405	-0.237153	-0.318235	-0.313745
gene_11950_transcript_id gene_functions_biosynthetic _rule_based_clusters_ lanthipeptide: DUF4135	bacteriocin	Cyanobacteria	contig_1984	-0.56065	1.37234	-0.683444	1.22202	-0.979778	1.57923	-0.627996	-0.0625716	-0.315748	-0.943402
gene_11958_transcript_id gene_functions_regulatory _smcogs_ SMCOG1287:AraC familytranscriptional regulator _Score: 79_5_3B E_value: 4_1e_24_	bacteriocin	Cyanobacteria	contig_1984	-0.559824	-0.328859	-0.685048	0.228325	-0.685048	2.54741	-0.0325501	-0.451027	0.65167	-0.685048
gene_11967_transcript_id gene_functions_biosynthetic _rule_based_clusters_ bacteriocin: TIGR03793	bacteriocin	Cyanobacteria	contig_1984	-0.771922	-0.546791	-0.970569	0.668734	-0.970569	1.9779	0.582057	0.699999	0.301725	-0.970569
gene_12047_transcript_id gene_functions_other _smcogs_ SMCOG1157:hypothetical protein _Score: 134_6_3B E_value: 7_3e_41_	bacteriocin	Cyanobacteria	contig_1984	0.0467065	0.170169	-0.958677	-0.0870939	0.593469	2.45612	-0.545093	-0.66201	-0.0549182	-0.958677
gene_12052_transcript_id gene_functions_biosynthetic _rule_based_clusters_ bacteriocin: TIGR03793	bacteriocin	Cyanobacteria	contig_1984	2.60197	-0.496099	-0.537833	-0.214653	-0.365684	0.787743	-0.537833	-0.537833	-0.161948	-0.537833
gene_12063_transcript_id gene_functions_transport _smcogs_ SMCOG1137:Major facilitator superfamily MFS 1 _Score: 230_3_3B E_value: 5_3e_70_	NRPS	Cyanobacteria	contig_1990	0.259386	0.129861	-0.793938	2.12339	-0.742443	1.33595	-0.656725	-0.367434	-0.494101	-0.793938
gene_12072_NRPS_PKS_Domain: Condensation_LCL _27_333_ E_value: 1_4e_114_ Score: 373_9_ Matches aSDomain: nrpspksdomains_ctg236_7_Condensation_LCL_1	NRPS	Cyanobacteria	contig_1990	-0.28676	-0.19477	-0.682267	0.403547	-0.643596	2.68685	-0.407486	0.0568689	-0.382042	-0.550345
gene_62855_transcript_id gene_functions_biosynthetic_additional _rule_based_clusters_ GATase_7	arylpolyene	Verrucomicrobia	contig_19924	0.888008	-0.878199	-1.20968	0.409225	1.52504	-0.908858	-0.147008	0.75043	0.780731	-1.20968
gene_62859_transcript_id gene_functions_biosynthetic_additional _smcogs_ SMCOG1064:glucose_1_phosphate adenylyl_thymidylyltransferase _Score: 123_3_3B E_value: 1_8e_37_	arylpolyene	Verrucomicrobia	contig_19924	0.316509	-1.01842	0.851742	-0.308267	1.13523	-0.50153	-1.01842	-0.269993	1.83156	-1.01842
gene_62956_NRPS_PKS_Domain: PCP _302_370_ E_value: 5_5e_29_ Score:92_0_ Matches aSDomain: nrpspksdomains_ctg238_2_PCP_1	NRPS	Cyanobacteria	contig_20012	2.53826	-0.494275	-0.739637	-0.502934	0.525495	0.48504	-0.627268	-0.094813	-0.49409	-0.595775
gene_62999_NRPS_PKS_Domain: Condensation_LCL _0_192_ E_value: 6_8e_84_ Score: 273_1_ Matches aSDomain: nrpspksdomains_ctg238_6_Condensation_LCL_1	NRPS	Cyanobacteria	contig_20012	-0.866755	-1.16384	0.826097	0.52225	0.278028	0.457242	-0.727226	-0.143156	1.95291	-1.13554
gene_12123_transcript_id gene_functions_regulatory _smcogs_ SMCOG1041:transcriptional regulator_2C SARP family _Score: 87_6_3B E_value: 1_2e_26_	NRPS	Cyanobacteria	contig_2005	-0.691117	-0.413292	-0.710089	1.16764	-0.710089	0.979447	-0.43824	2.0199	-0.494074	-0.710089
gene_12150_transcript_id gene_functions_regulatory _smcogs_ SMCOG1041:transcriptional regulator_2C SARP family _Score: 138_4_3B E_value: 5_1e_42_	NRPS	Cyanobacteria	contig_2005	-0.467085	-0.378023	0.383411	-0.347548	-0.475889	2.75525	-0.34528	-0.308841	-0.354438	-0.461557
gene_12191_transcript_id gene_functions_other _smcogs_ SMCOG1157:hypothetical protein _Score: 78_2_3B E_value: 1_2e_23_	NRPS	Cyanobacteria	contig_2005	-0.747963	-0.419441	-0.640335	1.27338	-0.835786	1.50681	-0.454437	1.5167	-0.460792	-0.73814
gene_12207_transcript_id gene_functions_regulatory _smcogs_ SMCOG1003:sensor histidine kinase _Score: 234_5_3B E_value: 5_4e_71_	NRPS	Cyanobacteria	contig_2005	1.86364	-0.361906	-1.01341	-0.329782	-0.708146	0.76614	-0.792295	0.927859	0.724235	-1.07634
gene_12220_transcript_id gene_functions_other _smcogs_ SMCOG1077:phage integrase family protein _Score: 96_4_3B E_value: 4_4e_29_	NRPS	Cyanobacteria	contig_2005	-0.721962	1.88946	-1.2789	-0.451655	-0.236735	0.555357	0.797557	-0.0227304	0.716486	-1.24687
gene_12224_NRPS_PKS_Domain: PCP _46_114_ E_value: 3_1e_29_ Score: 92_8_ Matches aSDomain: nrpspksdomains_ctg240_31_PCP_1	NRPS	Cyanobacteria	contig_2005	1.67595	-0.508111	-0.966403	-0.719579	-0.635577	1.69539	-0.336749	0.298233	0.40951	-0.912661
gene_12229_NRPS_PKS_Domain: AMP_binding _0_272_ E_value: 2_3e_68_ Score: 222_4_ Matches aSDomain: nrpspksdomains_ctg240_32_AMP_binding_1	NRPS	Cyanobacteria	contig_2005	1.16834	-0.662092	0.0489438	-0.680456	-1.1197	1.97185	-0.281417	0.216538	0.457689	-1.1197
gene_12237_transcript_id gene_functions_biosynthetic _rule_based_clusters_ NRPS: AMP_binding	NRPS	Cyanobacteria	contig_2005	1.46446	-0.620786	-0.876938	-0.532069	-0.797692	1.79636	-0.618855	0.469423	0.53296	-0.816862
gene_12240_NRPS_PKS_Domain: Condensation_LCL _0_146_ E_value: 1_4e_61_ Score: 199_9_ Matches aSDomain: nrpspksdomains_ctg240_34_Condensation_LCL_1	NRPS	Cyanobacteria	contig_2005	-0.152311	-0.129631	-0.987524	-0.562168	-0.783364	1.88711	-0.413299	1.26707	0.861641	-0.987524
gene_12246_transcript_id gene_functions_biosynthetic _rule_based_clusters_ NRPS: Condensation	NRPS	Cyanobacteria	contig_2005	0.190398	-0.4031	-0.938078	-0.484385	-0.743364	2.34618	-0.39042	0.550577	0.699562	-0.82737
gene_12249_NRPS_PKS_Domain: PCP _311_360_ E_value: 1_1e_24_ Score:78_2_ Matches aSDomain: nrpspksdomains_ctg240_37_PCP_1	NRPS	Cyanobacteria	contig_2005	0.403829	-0.732493	-0.74221	-0.268151	-0.696029	1.08303	-0.807195	1.00796	1.80224	-1.05098
gene_12258_NRPS_PKS_Domain: Condensation_LCL _2_208_ E_value: 5_9e_90_ Score: 293_0_ Matches aSDomain: nrpspksdomains_ctg240_38_Condensation_LCL_1	NRPS	Cyanobacteria	contig_2005	-0.44375	-0.910195	-0.382405	0.175549	-0.629299	2.17078	-0.642569	0.493006	1.08919	-0.920312
gene_12277_NRPS_PKS_Domain: AMP_binding _9_160_ E_value: 2_2e_46_ Score: 150_0_ Matches aSDomain: nrpspksdomains_ctg240_40_AMP_binding_1	NRPS	Cyanobacteria	contig_2005	0.890018	-0.864102	-0.17653	-0.593414	-0.782122	1.69492	-0.849104	0.353659	1.32395	-0.997269
gene_12283_transcript_id gene_functions_biosynthetic _rule_based_clusters_ NRPS: AMP_binding	NRPS	Cyanobacteria	contig_2005	-0.311562	-0.596057	-0.431527	-0.502714	-0.914626	1.97643	-0.263707	1.56483	0.33609	-0.857154
gene_12285_transcript_id gene_functions_biosynthetic _rule_based_clusters_ NRPS: AMP_binding	NRPS	Cyanobacteria	contig_2005	0.37272	-0.180354	-0.663712	-0.708733	-0.148598	1.05444	0.0337807	0.651363	1.56117	-1.97209
gene_63066_transcript_id gene_functions_biosynthetic_additional _rule_based_clusters_ Abhydrolase_6	terpene	Cyanobacteria	contig_20059	-0.776153	1.74456	-0.639707	1.25391	-0.693488	0.890254	0.244194	-0.705356	-0.078959	-1.23925
gene_63076_NRPS_PKS_Domain: PKS_KR _4_118_ E_value: 1_5e_09_ Score: 29_8_ Matches aSDomain: nrpspksdomains_ctg241_5_PKS_KR_1	terpene	Cyanobacteria	contig_20059	0.0978407	1.70874	-0.618937	-0.557652	-0.865204	1.81675	-0.605185	-0.0218885	0.0253439	-0.979812
gene_63104_NRPS_PKS_Domain: PCP _250_307_ E_value: 1_2e_20_ Score:65_3_ Matches aSDomain: nrpspksdomains_ctg241_18_PCP_1	terpene	Cyanobacteria	contig_20059	-0.841415	1.81153	1.5942	-0.490473	-0.937106	0.582291	-0.622161	-0.328874	-0.0515905	-0.716397
gene_63117_NRPS_PKS_Domain: AMP_binding _54_373_ E_value: 9e_84_ Score: 273_1_ Matches aSDomain: nrpspksdomains_ctg241_19_AMP_binding_1	terpene	Cyanobacteria	contig_20059	-0.713661	1.75672	-1.35099	0.802837	-0.282725	-0.410894	0.072253	-0.500235	1.37031	-0.743611
gene_63123_NRPS_PKS_Domain: Condensation_LCL _27_330_ E_value: 1_4e_115_ Score: 377_1_ Matches aSDomain: nrpspksdomains_ctg241_20_Condensation_LCL_1	terpene	Cyanobacteria	contig_20059	-0.654649	-0.0945879	-0.886721	1.4382	-0.478282	1.15008	-0.584409	-0.6265	1.6236	-0.886721
gene_12550_transcript_id gene_functions_biosynthetic_additional _smcogs_ SMCOG1105:amidase _Score: 233_3B E_value: 1_1e_70_	TfuA-related	Cyanobacteria	contig_2017	-0.290133	-0.527846	-0.841526	0.595145	-0.679787	2.14749	-0.410557	1.21939	-0.370651	-0.841526
gene_12553_transcript_id gene_functions_biosynthetic_additional _smcogs_ SMCOG1105:amidase _Score: 170_5_3B E_value: 1_1e_51_	TfuA-related	Cyanobacteria	contig_2017	-0.493238	-0.461723	-0.721987	0.588104	-0.58779	2.40757	-0.364406	0.816986	-0.461526	-0.721987
gene_12554_transcript_id gene_functions_biosynthetic_additional _rule_based_clusters_ 2OG_FeII_Oxy	TfuA-related	Cyanobacteria	contig_2017	-0.623908	-0.0864286	-0.623908	0.655142	-0.623908	2.54659	-0.254683	0.25892	-0.623908	-0.623908
gene_12557_transcript_id gene_functions_biosynthetic_additional _smcogs_ SMCOG1103:FAD dependent oxidoreductase _Score: 212_4_3B E_value: 1_8e_64_	TfuA-related	Cyanobacteria	contig_2017	-0.532698	-0.271007	-0.663383	0.0774371	-0.578197	2.12908	-0.493143	1.53467	-0.539381	-0.663383
gene_12565_transcript_id gene_functions_biosynthetic _rule_based_clusters_ TfuA_related: TfuA	TfuA-related	Cyanobacteria	contig_2017	-0.645795	-0.356039	-0.645795	1.60932	-0.346987	2.11525	-0.513095	-0.360234	-0.210832	-0.645795
gene_12569_transcript_id gene_functions_biosynthetic _rule_based_clusters_ TfuA_related: YcaO	TfuA-related	Cyanobacteria	contig_2017	-0.400427	-0.400427	-0.400427	-0.0252274	-0.400427	2.80651	-0.400427	0.0217066	-0.400427	-0.400427
gene_12571_transcript_id gene_functions_biosynthetic _rule_based_clusters_ TfuA_related: YcaO	TfuA-related	Cyanobacteria	contig_2017	-0.520896	-0.393019	-0.520896	0.103924	-0.520896	2.7285	0.181872	-0.0167947	-0.520896	-0.520896
gene_12573_transcript_id gene_functions_biosynthetic _rule_based_clusters_ TfuA_related: YcaO	TfuA-related	Cyanobacteria	contig_2017	-0.640972	0.0974561	-0.640972	0.759995	-0.640972	2.54215	-0.471882	-0.277104	-0.0867325	-0.640972
gene_12584_transcript_id gene_functions_regulatory _smcogs_ SMCOG1057:TetR familytranscriptional regulator _Score: 68_5_3B E_value: 1_7e_20_	TfuA-related	Cyanobacteria	contig_2017	-0.541703	-0.340031	-0.76671	0.462129	-0.106699	2.62143	-0.0827866	0.0742911	-0.55321	-0.76671
gene_12588_transcript_id gene_functions_transport _smcogs_ SMCOG1288:ABC transporter related protein _Score: 57_4_3B E_value: 1_8e_17_	TfuA-related	Cyanobacteria	contig_2017	-0.744866	0.422525	-0.917811	0.668891	-0.961591	1.68037	-0.0372244	1.34287	-0.297624	-1.15554
gene_63323_transcript_id gene_functions_biosynthetic_additional _smcogs_ SMCOG1222:dehydrogenase _Score: 193_4_3B E_value: 1_3e_58_	terpene	Alphaproteobacteria	contig_20332	0.0515728	1.63341	-1.09113	-0.8611	0.141176	1.51156	-0.0403798	0.541911	-0.851952	-1.03508
gene_12670_transcript_id gene_functions_other _smcogs_ SMCOG1097:transposase _Score: 70_8_3B E_value: 2_1e_21_	lanthipeptide	Alphaproteobacteria	contig_2034	0.842483	-0.959417	-0.440646	-0.378157	1.21174	-0.292391	-0.216076	-0.715112	1.96907	-1.02149
gene_12697_transcript_id gene_functions_biosynthetic _rule_based_clusters_ lanthipeptide: Lant_dehydr_N	lanthipeptide	Alphaproteobacteria	contig_2034	-0.546461	-0.546461	-0.546461	-0.426692	-0.546461	0.29111	0.111036	2.68756	0.0692915	-0.546461
gene_12752_transcript_id gene_functions_biosynthetic_additional _smcogs_ SMCOG1105:amidase _Score: 353_2_3B E_value: 4e_107_	T3PKS	Alphaproteobacteria	contig_2040	-0.384229	-0.928375	0.471408	-0.654113	-0.142622	-0.381158	0.202034	2.28943	0.70744	-1.17982
gene_12821_transcript_id gene_functions_biosynthetic_additional _smcogs_ SMCOG1216:exopolysaccharide biosynthesis domain protein _Score: 295_3_3B E_value: 1_4e_89_	T3PKS	Alphaproteobacteria	contig_2040	0.440665	-0.647783	-0.647783	-0.551899	-0.647783	-0.0858493	0.132054	2.60682	0.0493463	-0.647783
gene_63358_transcript_id gene_functions_biosynthetic _rule_based_clusters_ bacteriocin: TIGR03793	bacteriocin	Cyanobacteria	contig_20416	1.37129	-0.463154	-0.792941	-0.72485	1.87108	-0.693179	-0.239154	-0.648491	-0.627923	0.947317
gene_63360_transcript_id gene_functions_biosynthetic_additional _rule_based_clusters_ PF13471	bacteriocin	Cyanobacteria	contig_20416	0.0541124	0.0697322	-0.346194	-0.454554	2.78478	-0.374014	-0.351151	-0.534806	-0.456202	-0.3917
gene_63405_transcript_id gene_functions_transport _smcogs_ SMCOG1020:major facilitator transporter _Score: 331_4_3B E_value: 1_3e_100_	NRPS,T1PKS	Cyanobacteria	contig_20525	-0.650442	1.35411	0.452333	-0.852765	1.43964	0.03601	1.00455	-1.04118	-1.12287	-0.619383
gene_63408_NRPS_PKS_Domain: PCP _0_38_ E_value: 2_7e_08_ Score: 25_7_ Matches aSDomain: nrpspksdomains_ctg250_23_PCP_1	NRPS,T1PKS	Cyanobacteria	contig_20525	-0.108662	-0.887139	2.51314	-0.0400948	0.322109	0.0216645	0.140022	-0.0936871	-0.872219	-0.995138
gene_63444_NRPS_PKS_Domain: Condensation_LCL _74_374_ E_value: 4_6e_120_ Score: 391_9_ Matches aSDomain: nrpspksdomains_ctg250_27_Condensation_LCL_1	NRPS,T1PKS	Cyanobacteria	contig_20525	-0.358453	-0.759203	0.906277	0.496002	1.40357	1.52073	-0.784101	-0.325178	-1.15064	-0.949004
gene_63479_NRPS_PKS_Domain: ACP _89_158_ E_value: 9_3e_19_ Score: 59_3_ Matches aSDomain: nrpspksdomains_ctg250_28_ACP_1	NRPS,T1PKS	Cyanobacteria	contig_20525	-0.220307	0.169368	1.93475	-0.285032	1.5096	-0.386881	-0.0541158	-0.996952	-0.462587	-1.20784
gene_63520_NRPS_PKS_Domain: A_OX _6_525_ E_value: 2e_172_ Score: 566_7_ Matches aSDomain: nrpspksdomains_ctg250_29_A_OX_1	NRPS,T1PKS	Cyanobacteria	contig_20525	-0.888265	-0.432652	0.981733	0.276	0.168889	2.21279	-0.679607	-0.888265	0.137639	-0.888265
gene_63559_NRPS_PKS_Domain: PKS_Docking_Nterm _4_32_ E_value: 1_5e_13_ Score: 41_9_ Matches aSDomain: nrpspksdomains_ctg251_6_PKS_Docking_Nterm_1	T1PKS	Actinobacteria	contig_20530	-0.478204	-0.478204	-0.478204	-0.450407	-0.478204	-0.360536	-0.359443	1.05518	2.50622	-0.478204
gene_63624_NRPS_PKS_Domain: PKS_KS_Modular_KS_ _36_462_ E_value: 5_2e_171_ Score: 561_0_ Matches aSDomain: nrpspksdomains_ctg251_11_PKS_KS_1	T1PKS	Actinobacteria	contig_20530	-0.290632	-0.44837	-0.44837	-0.44837	-0.332697	-0.346575	-0.0374088	-0.00619108	2.80698	-0.44837
gene_63702_NRPS_PKS_Domain: PKS_KS_Hybrid_KS_ _1_373_ E_value: 1_9e_168_ Score: 552_5_ Matches aSDomain: nrpspksdomains_ctg252_16_PKS_KS_1	T1PKS	Cyanobacteria	contig_20535	-0.390074	-0.191901	-0.497518	-0.216208	-0.418727	2.76136	-0.357554	0.305661	-0.497518	-0.497518
gene_63727_transcript_id gene_functions_other _smcogs_ SMCOG1229:transposase _Score: 49_8_3B E_value: 4_5e_15_	T1PKS	Cyanobacteria	contig_20535	-0.40893	0.0925635	-0.491111	-0.0125879	-0.836804	2.52346	-0.403957	0.736375	-0.386726	-0.81228
gene_63729_transcript_id gene_functions_other _smcogs_ SMCOG1229:transposase _Score: 187_5_3B E_value: 5_8e_57_	T1PKS	Cyanobacteria	contig_20535	-0.6459	-0.180573	-0.545635	0.447048	-0.500111	2.68723	-0.260531	-0.0209822	-0.363282	-0.617266
gene_13108_transcript_id gene_functions_biosynthetic_additional _smcogs_ SMCOG1222:dehydrogenase _Score: 361_6_3B E_value: 1_3e_109_	terpene	Gemmatimonadetes	contig_2056	1.7023	-0.938218	-1.07439	-0.563367	0.329888	1.02646	0.0481579	1.07285	-0.529284	-1.07439
gene_692_transcript_id gene_functions_biosynthetic _rule_based_clusters_ terpene: terpene_cyclase	terpene	Cyanobacteria	contig_207	0.853938	-0.145576	-0.798314	-0.798314	-0.798314	2.16352	-0.320017	0.917118	-0.275729	-0.798314
gene_704_transcript_id gene_functions_biosynthetic_additional _rule_based_clusters_ Glycos_transf_2	terpene	Cyanobacteria	contig_207	-0.672628	1.1206	-0.672628	2.22912	-0.672628	-0.389607	-0.17274	-0.672628	0.575774	-0.672628
gene_63750_transcript_id gene_functions_other _smcogs_ SMCOG1229:transposase _Score: 181_2_3B E_value: 4_6e_55_	NRPS	Cyanobacteria	contig_20798	-0.545908	-0.545908	-0.545908	1.24606	-0.545908	2.38031	-0.545908	-0.219985	-0.421798	-0.255051
gene_63752_transcript_id gene_functions_other _smcogs_ SMCOG1229:transposase _Score: 38_3_3B E_value: 1_4e_11_	NRPS	Cyanobacteria	contig_20798	1.43407	-0.61614	-0.770326	-0.208918	-0.664324	2.12148	-0.0171206	0.10763	-0.616023	-0.770326
gene_63759_transcript_id gene_functions_other _smcogs_ SMCOG1192:transposase _Score: 264_4_3B E_value: 2_6e_80_	NRPS	Cyanobacteria	contig_20798	-0.740618	-0.106885	0.395284	2.46986	-0.788547	0.634271	-0.0393106	-0.51983	-0.515676	-0.788547
gene_63763_transcript_id gene_functions_other _smcogs_ SMCOG1261:hypothetical protein _Score: 129_4_3B E_value: 2_8e_39_	NRPS	Cyanobacteria	contig_20798	-0.169196	0.573875	-0.819607	-0.288965	-0.55411	2.48684	-0.0437067	0.302904	-0.432117	-1.05592
gene_63777_NRPS_PKS_Domain: AMP_binding _0_320_ E_value: 7e_77_ Score: 250_4_ Matches aSDomain: nrpspksdomains_ctg255_19_AMP_binding_1	NRPS	Cyanobacteria	contig_20798	-0.717688	0.680945	-0.927623	-0.137263	-0.822723	2.29437	0.222432	0.434174	-0.0464517	-0.980176
gene_63792_NRPS_PKS_Domain: Condensation_LCL _8_308_ E_value: 2e_53_ Score: 173_1_ Matches aSDomain: nrpspksdomains_ctg255_20_Condensation_LCL_1	NRPS	Cyanobacteria	contig_20798	-0.683967	0.641243	-0.749142	-0.0369379	-0.749142	2.53151	-0.409538	0.10346	-0.00704316	-0.640446
gene_63800_NRPS_PKS_Domain: Condensation_LCL _75_375_ E_value: 2_5e_117_ Score: 382_9_ Matches aSDomain: nrpspksdomains_ctg255_21_Condensation_LCL_1	NRPS	Cyanobacteria	contig_20798	-0.147208	0.888766	-0.850006	-0.701522	-0.80857	2.15752	-0.553383	0.53553	0.423645	-0.944773
gene_63884_transcript_id gene_functions_biosynthetic_additional _rule_based_clusters_ PF07366	bacteriocin	Cyanobacteria	contig_20867	0.0986966	2.65339	-0.773802	-0.173281	0.0183586	-0.076684	-0.449066	-0.696156	0.172345	-0.773802
gene_63959_transcript_id gene_functions_transport _smcogs_ SMCOG1288:ABC transporter related protein _Score: 264_6_3B E_value: 3e_80_	bacteriocin	Cyanobacteria	contig_20989	-0.51696	-0.843262	-0.926461	-0.274717	0.40342	0.470377	0.216632	2.40801	-0.0105727	-0.926461
gene_63963_transcript_id gene_functions_biosynthetic _rule_based_clusters_ bacteriocin: TIGR03798	bacteriocin	Cyanobacteria	contig_20989	0.136031	-0.816423	-0.835334	-0.376824	0.954493	2.31483	-0.754942	-0.715421	-0.19766	0.291246
gene_211_transcript_id gene_functions_biosynthetic _rule_based_clusters_ terpene: phytoene_synt	terpene	Gemmatimonadetes	contig_21	0.140034	-0.716544	-0.872174	-0.868004	-0.631437	1.21106	-0.266344	1.6841	1.19148	-0.872174
gene_219_transcript_id gene_functions_biosynthetic_additional _smcogs_ SMCOG1222:dehydrogenase _Score: 298_6_3B E_value: 1_7e_90_	terpene	Gemmatimonadetes	contig_21	0.633443	-0.609919	-1.01873	-0.493349	-0.704357	1.02077	-0.187977	0.97356	1.668	-1.28143
gene_233_transcript_id gene_functions_other _smcogs_ SMCOG1223:ATPase _Score: 32_5_3B E_value: 5_2e_10_	terpene	Gemmatimonadetes	contig_21	0.59854	-0.743914	-1.09655	-0.328454	-0.150205	0.779586	0.102632	1.71321	0.749886	-1.62473
gene_64034_transcript_id gene_functions_biosynthetic _rule_based_clusters_ NAGGN:TIGR03104	NAGGN	Alphaproteobacteria	contig_21183	1.00933	-0.390558	-0.428845	-0.600707	2.34258	-0.789647	-0.787534	0.464793	-0.390085	-0.429327
gene_64188_transcript_id gene_functions_biosynthetic_additional _smcogs_ SMCOG1059:acetyl_CoA carboxylase_2C carboxyl transferase_2C _Score: 220_9_3B E_value: 5_7e_67_	terpene	Cyanobacteria	contig_21279	-0.341053	-0.232915	-0.525211	-0.552013	-0.783449	2.42836	-0.567338	1.07676	0.00362158	-0.50677
gene_64191_transcript_id gene_functions_biosynthetic _rule_based_clusters_ terpene: phytoene_synt	terpene	Cyanobacteria	contig_21279	-0.285506	-0.40431	-0.40431	-0.00963123	-0.40431	2.81578	-0.0947852	-0.40431	-0.40431	-0.40431
gene_64287_NRPS_PKS_Domain: PCP _231_298_ E_value: 1_6e_29_ Score:93_7_ Matches aSDomain: nrpspksdomains_ctg263_2_PCP_1	NRPS	Cyanobacteria	contig_21423	0.0525821	-0.346799	-0.295373	-0.895463	-0.104621	0.596209	-0.0114909	2.50205	-0.401845	-1.09525
gene_64302_NRPS_PKS_Domain: AMP_binding _98_405_ E_value: 3_6e_82_Score: 267_8_ Matches aSDomain:nrpspksdomains_ctg263_3_AMP_binding_1	NRPS	Cyanobacteria	contig_21423	-0.851132	-0.478106	0.109851	-0.729272	-0.576855	0.731406	1.5531	1.66462	-0.243342	-1.18028
gene_64309_transcript_id gene_functions_biosynthetic _rule_based_clusters_ NRPS: Condensation	NRPS	Cyanobacteria	contig_21423	-0.688279	0.14226	-1.09936	-0.214921	-0.255867	0.87674	2.20759	0.116817	0.143587	-1.22857
gene_64311_NRPS_PKS_Domain: Condensation_LCL _43_245_ E_value: 3_3e_74_ Score: 241_3_ Matches aSDomain: nrpspksdomains_ctg263_5_Condensation_LCL_1	NRPS	Cyanobacteria	contig_21423	-0.530856	0.0912818	-0.384368	-1.18409	-0.147273	1.51793	1.29264	1.08697	-0.389372	-1.35286
gene_64319_NRPS_PKS_Domain: PCP _262_331_ E_value: 2e_30_ Score: 96_6_ Matches aSDomain: nrpspksdomains_ctg263_6_PCP_1	NRPS	Cyanobacteria	contig_21423	0.0386278	0.123575	-0.700013	-0.972978	-0.73236	0.947299	0.311309	2.16528	-0.0289584	-1.15178
gene_64328_NRPS_PKS_Domain: AMP_binding _0_158_ E_value: 4_8e_36_ Score: 115_9_ Matches aSDomain: nrpspksdomains_ctg263_7_AMP_binding_1	NRPS	Cyanobacteria	contig_21423	-0.343246	-0.367827	0.800519	-0.787986	0.702694	0.657982	0.172943	0.695917	0.795309	-2.3263
gene_64334_NRPS_PKS_Domain: Condensation_LCL _0_130_ E_value: 9e_18_ Score: 56_1_ Matches aSDomain: nrpspksdomains_ctg263_8_Condensation_LCL_1	NRPS	Cyanobacteria	contig_21423	-0.652354	-0.527788	0.732056	-0.738256	-0.548052	1.65512	1.1681	0.880467	-0.765042	-1.20425
gene_64345_NRPS_PKS_Domain: Condensation_LCL _0_134_ E_value: 1_3e_35_ Score: 114_6_ Matches aSDomain: nrpspksdomains_ctg263_13_Condensation_LCL_1	NRPS	Cyanobacteria	contig_21423	0.353948	0.461569	-1.1856	-1.01211	-0.127937	1.80432	0.186342	0.430879	0.622253	-1.53367
gene_64359_transcript_id gene_functions_other _smcogs_ SMCOG1077:phage integrase family protein _Score: 157_7_3B E_value: 9_2e_48_	NRPS	Cyanobacteria	contig_21476	0.523852	-0.603085	-0.413903	-0.459002	0.805432	-0.209763	-0.754931	2.30927	-0.0214102	-1.17646
gene_64379_transcript_id gene_functions_biosynthetic_additional _smcogs_ SMCOG1042:O_methyltransferase _Score: 257_4_3B E_value: 3_3e_78_	NRPS	Cyanobacteria	contig_21476	-0.339805	-0.339805	-0.339805	-0.339805	-0.120863	2.8393	-0.339805	-0.339805	-0.339805	-0.339805
gene_64382_NRPS_PKS_Domain: Condensation_LCL _44_346_ E_value: 3_1e_101_ Score: 330_1_ Matches aSDomain: nrpspksdomains_ctg264_14_Condensation_LCL_1	NRPS	Cyanobacteria	contig_21476	-0.322381	-0.322381	-0.322381	-0.322381	-0.266568	2.84561	-0.322381	-0.322381	-0.322381	-0.322381
gene_64406_NRPS_PKS_Domain: PKS_ER _59_374_ E_value: 8_5e_109_ Score: 355_2_ Matches aSDomain: nrpspksdomains_ctg264_16_PKS_ER_1	NRPS	Cyanobacteria	contig_21476	-0.347053	-0.347053	-0.347053	-0.347053	-0.0578484	2.83427	-0.347053	-0.347053	-0.347053	-0.347053
gene_64418_NRPS_PKS_Domain: PKS_KR _406_604_ E_value: 8e_62_ Score: 200_2_ Matches aSDomain: nrpspksdomains_ctg264_17_PKS_KR_1	NRPS	Cyanobacteria	contig_21476	-0.333813	-0.333813	-0.333813	-0.333813	-0.171861	2.84236	-0.333813	-0.333813	-0.333813	-0.333813
gene_64445_transcript_id gene_functions_biosynthetic_additional _rule_based_clusters_ PF04055	terpene	Alphaproteobacteria	contig_21521	-0.308874	-0.48122	-0.636573	-0.486069	-0.369563	2.27711	1.40298	-0.228297	-0.532926	-0.636573
gene_64452_transcript_id gene_functions_biosynthetic_additional _smcogs_ SMCOG1182:Polyprenyl synthetase _Score: 167_9_3B E_value: 4_4e_51_	terpene	Alphaproteobacteria	contig_21521	-0.353625	-0.458201	-0.458201	-0.394432	-0.458201	2.7812	0.222944	-0.262765	-0.160515	-0.458201
gene_64457_transcript_id gene_functions_biosynthetic_additional _smcogs_ SMCOG1040:alcohol dehydrogenase _Score: 77_9_3B E_value: 1_1e_23_	terpene	Alphaproteobacteria	contig_21521	-0.387028	-0.325878	-0.387028	-0.383751	-0.260907	2.83166	-0.0789723	-0.387028	-0.234037	-0.387028
gene_64589_transcript_id gene_functions_biosynthetic_additional _rule_based_clusters_ PF07366	phenazine	Cyanobacteria	contig_21560	-0.510016	-0.0484627	-0.610849	0.27769	-0.0198364	0.111378	-0.520477	2.64759	-0.425386	-0.901626
gene_64738_transcript_id gene_functions_other _smcogs_ SMCOG1157:hypothetical protein _Score: 190_1_3B E_value: 8_4e_58_	T1PKS	Cyanobacteria	contig_21698	-0.834866	-0.624509	2.39006	-0.199626	-0.635644	0.262526	-0.464701	0.851319	0.112435	-0.856998
gene_64754_NRPS_PKS_Domain: PKS_KS_Enediyne_KS_ _16_473_ E_value: 1e_98_ Score: 322_7_ Matches aSDomain: nrpspksdomains_ctg270_9_PKS_KS_1	T1PKS	Cyanobacteria	contig_21698	0.0268783	0.87755	-0.921263	-0.634554	-0.820416	2.09086	0.984466	-0.787393	-0.481727	-0.334397
gene_64765_NRPS_PKS_Domain: PKS_KR _515_700_ E_value: 7_5e_36_ Score: 115_5_ Matches aSDomain: nrpspksdomains_ctg270_10_PKS_KR_1	T1PKS	Cyanobacteria	contig_21698	0.118517	0.82848	-0.9846	-0.751377	-0.893022	0.929427	2.08596	-0.741494	-0.414345	-0.177546
gene_64778_transcript_id gene_functions_biosynthetic_additional _rule_based_clusters_ Trp_halogenase	T1PKS	Cyanobacteria	contig_21698	-0.707238	-0.304441	-0.707238	-0.267584	-0.707238	2.49127	-0.107712	-0.574917	-0.00181035	0.886912
gene_64831_transcript_id gene_functions_other _smcogs_ SMCOG1077:phage integrase family protein _Score: 143_9_3B E_value: 1_4e_43_	T1PKS	Cyanobacteria	contig_21760	0.0850209	-0.708879	-0.708879	-0.200336	-0.708879	0.670482	-0.629326	0.489465	2.42021	-0.708879
gene_64840_transcript_id gene_functions_other _smcogs_ SMCOG1199:NmrA family protein _Score: 69_2_3B E_value: 6_8e_21_	T1PKS	Cyanobacteria	contig_21760	-0.463544	-0.463544	0.44599	2.72136	-0.463544	-0.463544	-0.318562	-0.463544	-0.0675265	-0.463544
gene_64844_NRPS_PKS_Domain: CAL_domain _54_496_ E_value: 3_9e_134_Score: 439_7_ Matches aSDomain:nrpspksdomains_ctg271_51_CAL_domain_1	T1PKS	Cyanobacteria	contig_21760	-0.533352	-0.52471	-0.127388	2.6625	-0.54088	-0.280326	-0.457165	-0.385067	0.636004	-0.449617
gene_64856_NRPS_PKS_Domain: PKS_KS_Hybrid_KS_ _39_465_ E_value: 3_3e_188_ Score: 617_6_ Matches aSDomain: nrpspksdomains_ctg271_52_PKS_KS_1	T1PKS	Cyanobacteria	contig_21760	-0.685902	-0.660696	-0.745603	1.94445	-0.570484	-0.12917	-0.278983	-0.187752	1.76105	-0.446904
gene_64979_NRPS_PKS_Domain: PKS_PP _324_406_ E_value: 6_8e_16_ Score: 50_2_ Matches aSDomain: nrpspksdomains_ctg273_2_PKS_PP_1	NRPS,T1PKS	Cyanobacteria	contig_21877	-0.674538	-0.420021	-0.829612	-0.176106	1.41228	2.17265	-0.45445	-0.00159157	-0.198997	-0.829612
gene_65003_NRPS_PKS_Domain: Condensation_LCL _6_178_ E_value: 1_4e_22_ Score: 71_9_ Matches aSDomain: nrpspksdomains_ctg273_6_Condensation_LCL_1	NRPS,T1PKS	Cyanobacteria	contig_21877	-0.619115	0.29951	-0.769437	-0.640583	0.112435	2.45123	-0.299471	0.747559	-0.512696	-0.769437
gene_65012_NRPS_PKS_Domain: PCP _178_247_ E_value: 7_4e_22_ Score:69_1_ Matches aSDomain: nrpspksdomains_ctg273_8_PCP_1	NRPS,T1PKS	Cyanobacteria	contig_21877	-0.7444	0.398962	-0.947231	-0.936924	0.0443737	1.93246	0.81425	0.948057	-0.562314	-0.947231
gene_65027_NRPS_PKS_Domain: PKS_KS_Hybrid_KS_ _12_445_ E_value: 1_8e_160_ Score: 526_2_ Matches aSDomain: nrpspksdomains_ctg273_11_PKS_KS_1	NRPS,T1PKS	Cyanobacteria	contig_21877	-0.554149	0.253719	-0.819211	-0.706228	0.556372	0.680808	-0.261438	2.34345	-0.674111	-0.819211
gene_65042_NRPS_PKS_Domain: PCP _248_316_ E_value: 4e_25_ Score: 79_6_ Matches aSDomain: nrpspksdomains_ctg273_12_PCP_1	NRPS,T1PKS	Cyanobacteria	contig_21877	-0.81325	0.558319	-0.81325	-0.627722	-0.230844	2.33515	0.516928	0.458947	-0.571026	-0.81325
gene_65059_transcript_id gene_functions_biosynthetic_additional _rule_based_clusters_ Acyl_CoA_dh_N	NRPS,T1PKS	Cyanobacteria	contig_21877	-0.61496	0.376626	-0.61496	-0.299113	-0.522	2.4937	0.788679	-0.378056	-0.61496	-0.61496
gene_65066_NRPS_PKS_Domain: Condensation_LCL _48_348_ E_value: 3_1e_123_ Score: 402_3_ Matches aSDomain: nrpspksdomains_ctg273_17_Condensation_LCL_1	NRPS,T1PKS	Cyanobacteria	contig_21877	-0.510036	-0.159298	-0.510036	-0.360958	-0.148342	2.77905	0.132476	-0.202783	-0.510036	-0.510036
gene_65088_NRPS_PKS_Domain: PCP _305_374_ E_value: 4_8e_25_ Score:79_4_ Matches aSDomain: nrpspksdomains_ctg273_24_PCP_1	NRPS,T1PKS	Cyanobacteria	contig_21877	-0.716336	-0.104157	-0.716336	-0.274437	0.167488	2.17257	-0.716336	1.37516	-0.471279	-0.716336
gene_65096_NRPS_PKS_Domain: PKS_KS_Hybrid_KS_ _12_436_ E_value: 1_8e_164_ Score: 539_4_ Matches aSDomain: nrpspksdomains_ctg273_25_PKS_KS_1	NRPS,T1PKS	Cyanobacteria	contig_21877	-0.637102	0.990172	-0.959692	-0.57031	1.76077	1.33028	-0.434408	0.0953213	-0.615338	-0.959692
gene_65105_NRPS_PKS_Domain: PKS_AT _48_333_ E_value: 5e_108_ Score: 352_7_ Matches aSDomain: nrpspksdomains_ctg273_26_PKS_AT_1	NRPS,T1PKS	Cyanobacteria	contig_21877	-0.737263	0.459724	-0.876448	-0.431307	0.246295	1.36909	-0.559152	1.9848	-0.579297	-0.876448
gene_65143_NRPS_PKS_Domain: AMP_binding _10_240_ E_value: 7_7e_59_Score: 191_0_ Matches aSDomain:nrpspksdomains_ctg273_29_AMP_binding_1	NRPS,T1PKS	Cyanobacteria	contig_21877	-0.665989	-0.343999	-0.900956	-0.841256	0.822111	1.42409	-0.390815	1.8801	-0.343578	-0.63971
gene_65184_transcript_id gene_functions_biosynthetic_additional _smcogs_ SMCOG1039:aldo_keto reductase family oxidoreductase _Score: 86_7_3B E_value: 2_6e_26_	NRPS,T1PKS	Cyanobacteria	contig_21877	-0.709316	-0.415688	-0.709316	-0.537847	0.199086	2.48833	-0.171423	0.834025	-0.268541	-0.709316
gene_13601_transcript_id gene_functions_regulatory _smcogs_ SMCOG1133:Transcription regulator_2C crp _Score: 61_3B E_value: 1_6e_18_	terpene	Actinobacteria	contig_2200	1.73901	0.0874598	-1.19762	-0.166307	1.12153	-1.19762	-0.903358	0.0688526	0.892215	-0.444147
gene_65245_transcript_id gene_functions_biosynthetic_additional _rule_based_clusters_ YcaO	cyanobactin	Cyanobacteria	contig_22051	-0.646607	-0.646607	-0.646607	2.2417	-0.646607	0.54625	-0.646607	1.08059	0.0111029	-0.646607
gene_65286_transcript_id gene_functions_biosynthetic_additional _rule_based_clusters_ ATP_grasp	hglE-KS	Cyanobacteria	contig_22081	0.563242	0.0209426	-0.428203	-0.775643	-0.858467	1.8439	-0.757037	1.41496	0.0631399	-1.08683
gene_65293_transcript_id gene_functions_biosynthetic_additional _rule_based_clusters_ DUF98	hglE-KS	Cyanobacteria	contig_22081	0.840008	0.497154	-0.205631	-0.576152	-0.827167	2.30935	-0.707038	-0.0313967	-0.255252	-1.04387
gene_65334_transcript_id gene_functions_biosynthetic _rule_based_clusters_ hglE_KS: hglE	hglE-KS	Cyanobacteria	contig_22081	0.233396	-0.773379	-0.773379	-0.336902	-0.773379	2.05477	1.46387	-0.0539856	-0.267638	-0.773379
gene_13747_transcript_id gene_functions_other _smcogs_ SMCOG1077:phage integrase family protein _Score: 165_4_3B E_value: 3_9e_50_	NRPS	Cyanobacteria	contig_2218	-1.14693	-0.219393	1.84854	-0.3174	0.945918	0.190238	-0.617044	1.03716	-0.50693	-1.21416
gene_13759_transcript_id gene_functions_biosynthetic_additional _smcogs_ SMCOG1050:monooxygenase FAD_binding _Score: 180_3_3B E_value: 1_2e_54_	NRPS	Cyanobacteria	contig_2218	-0.722737	-0.656848	0.195235	-0.652832	-0.653674	2.03103	0.00937792	-0.524798	1.55497	-0.579727
gene_13764_transcript_id gene_functions_biosynthetic_additional _smcogs_ SMCOG1119:halogenase _Score: 177_2_3B E_value: 1_1e_53_	NRPS	Cyanobacteria	contig_2218	-0.587439	-0.621542	-0.621542	-0.480809	-0.346456	1.42515	-0.354999	-0.398483	2.26642	-0.280296
gene_13765_NRPS_PKS_Domain: Condensation_LCL _67_369_ E_value: 1_9e_115_ Score: 376_7_ Matches aSDomain: nrpspksdomains_ctg277_46_Condensation_LCL_1	NRPS	Cyanobacteria	contig_2218	-0.468603	-0.611108	-0.584429	-0.554845	-0.656756	1.20473	-0.167304	0.111063	2.3372	-0.609946
gene_13786_NRPS_PKS_Domain: AMP_binding _13_237_ E_value: 6_1e_50_Score: 161_7_ Matches aSDomain:nrpspksdomains_ctg277_49_AMP_binding_1	NRPS	Cyanobacteria	contig_2218	-0.443117	-0.632998	-0.632998	-0.488536	-0.5773	2.33241	-0.2125	-0.278143	1.31284	-0.379657
gene_13792_transcript_id gene_functions_biosynthetic _rule_based_clusters_ NRPS: AMP_binding	NRPS	Cyanobacteria	contig_2218	-0.523603	-0.523603	-0.523603	-0.322162	-0.523603	2.69263	0.287926	-0.329564	0.289181	-0.523603
gene_65343_transcript_id gene_functions_biosynthetic_additional _smcogs_ SMCOG1110:1_deoxy_D_xylulose_5_phosphate synthase _Score: 330_5_3B E_value: 1_2e_100_	arylpolyene	Actinobacteria	contig_22231	2.65337	0.261295	-0.524798	-0.482668	-0.524798	-0.524798	-0.524798	-0.266562	0.45856	-0.524798
gene_65358_NRPS_PKS_Domain: PKS_KS_Iterative_KS_ _80_406_ E_value:6_8e_55_ Score: 178_4_ Matches aSDomain:nrpspksdomains_ctg278_7_PKS_KS_1	arylpolyene	Actinobacteria	contig_22231	2.44534	-0.481634	-0.651005	-0.487611	-0.651005	-0.343592	-0.651005	0.90691	0.365994	-0.452391
gene_65366_NRPS_PKS_Domain: AMP_binding _49_431_ E_value: 3_4e_58_Score: 188_9_ Matches aSDomain:nrpspksdomains_ctg278_8_AMP_binding_1	arylpolyene	Actinobacteria	contig_22231	2.59267	-0.38217	-0.642619	-0.633313	-0.642619	0.539186	-0.642619	0.270015	-0.121327	-0.337203
gene_65374_NRPS_PKS_Domain: PKS_KS_Iterative_KS_ _98_319_ E_value:3_7e_27_ Score: 87_0_ Matches aSDomain:nrpspksdomains_ctg278_10_PKS_KS_1	arylpolyene	Actinobacteria	contig_22231	2.44869	0.0777185	-0.822823	-0.295264	-0.513265	0.539264	-0.822823	0.557736	-0.522416	-0.64682
gene_65390_NRPS_PKS_Domain: AMP_binding _54_377_ E_value: 6_4e_39_Score: 125_4_ Matches aSDomain:nrpspksdomains_ctg278_14_AMP_binding_1	arylpolyene	Actinobacteria	contig_22231	2.67404	-0.435893	-0.676564	-0.255181	-0.676564	0.0223533	-0.412035	0.461929	-0.194859	-0.50723
gene_65457_transcript_id gene_functions_other _smcogs_ SMCOG1251:luciferase family protein _Score: 229_7_3B E_value: 9_5e_70_	NRPS	Cyanobacteria	contig_22264	1.70637	-0.056591	-1.02925	-0.355238	-0.862077	1.10394	-0.806526	0.248851	1.07977	-1.02925
gene_65460_NRPS_PKS_Domain: Condensation_LCL _66_365_ E_value: 2e_111_ Score: 363_5_ Matches aSDomain: nrpspksdomains_ctg280_14_Condensation_LCL_1	NRPS	Cyanobacteria	contig_22264	1.3962	-0.36586	-1.0066	-0.383171	-0.896478	1.02859	-0.126276	-0.304974	1.66518	-1.0066
gene_65583_transcript_id gene_functions_biosynthetic_additional _smcogs_ SMCOG1222:dehydrogenase _Score: 366_3_3B E_value: 5_2e_111_	lassopeptide	Cyanobacteria	contig_22360	-0.569369	-0.407349	-1.0871	1.42188	-1.04992	0.933275	1.42559	0.374255	0.0354893	-1.07674
gene_65584_transcript_id gene_functions_biosynthetic _rule_based_clusters_ lassopeptide: Asn_synthase	lassopeptide	Cyanobacteria	contig_22360	-0.963538	0.494945	-0.152566	2.1696	-0.740717	0.531629	0.817645	-0.857066	-0.558098	-0.741834
gene_65588_transcript_id gene_functions_biosynthetic_additional _lassopeptides_ predicted lassopeptide	lassopeptide	Cyanobacteria	contig_22360	-0.633833	-0.573404	-0.0385765	2.56351	-0.633833	-0.304791	0.805264	-0.633833	-0.270983	-0.27952
gene_65594_transcript_id gene_functions_biosynthetic _rule_based_clusters_ lassopeptide: PF13471	lassopeptide	Cyanobacteria	contig_22360	-0.659351	2.10171	-0.659351	-0.082298	-0.659351	1.54263	0.0303705	-0.659351	-0.491887	-0.463123
gene_65596_transcript_id gene_functions_biosynthetic_additional _rule_based_clusters_ PF05402	lassopeptide	Cyanobacteria	contig_22360	-0.672123	0.542062	-0.672123	2.56561	-0.672123	-0.0887712	0.309163	-0.672123	-0.386217	-0.253354
gene_65598_transcript_id gene_functions_transport _smcogs_ SMCOG1288:ABC transporter related protein _Score: 158_3B E_value: 6e_48_	lassopeptide	Cyanobacteria	contig_22360	-0.883981	0.428281	-0.883981	0.774418	-0.827596	1.15046	1.82042	-0.740286	0.0462401	-0.883981
gene_13812_NRPS_PKS_Domain: CAL_domain _0_314_ E_value: 2_4e_114_ Score: 374_1_ Matches aSDomain: nrpspksdomains_ctg284_1_CAL_domain_1	NRPS,T1PKS	Cyanobacteria	contig_2251	-0.62698	0.502703	-0.811839	-0.769567	2.03493	1.2162	-0.450625	0.397302	-0.680285	-0.811839
gene_14049_transcript_id gene_functions_biosynthetic_additional _smcogs_ SMCOG1101:phosphoglycerate mutase _Score: 78_3_3B E_value: 1e_23_	NRPS,T1PKS	Cyanobacteria	contig_2251	1.82216	0.601114	0.308287	0.308622	-0.119833	0.515853	0.0597924	-0.571603	-1.11486	-1.80954
gene_14062_transcript_id gene_functions_other _smcogs_ SMCOG1077:phage integrase family protein _Score: 147_3_3B E_value: 1_3e_44_	NRPS,T1PKS	Cyanobacteria	contig_2251	0.305893	-0.506409	0.268827	-0.577603	0.612214	-0.311482	-0.920434	2.45536	-0.754427	-0.571938
gene_65739_transcript_id gene_functions_biosynthetic _rule_based_clusters_ bacteriocin: TIGR03793	bacteriocin	Cyanobacteria	contig_22573	-0.0557829	2.00397	-0.785621	1.54895	-0.785621	0.0974899	-0.250832	-0.785621	-0.201312	-0.785621
gene_65822_transcript_id gene_functions_biosynthetic _rule_based_clusters_ bacteriocin: TIGR03793	bacteriocin	Cyanobacteria	contig_22573	0.581903	1.22831	-0.640311	2.19562	-0.550684	-0.522	-0.640311	-0.640311	-0.422866	-0.589352
gene_65823_transcript_id gene_functions_biosynthetic _rule_based_clusters_ lanthipeptide: DUF4135	bacteriocin	Cyanobacteria	contig_22573	1.12986	-0.414253	-0.926458	0.24794	-0.176747	2.25239	-0.790253	-0.318541	-0.116232	-0.887707
gene_65850_transcript_id gene_functions_biosynthetic _rule_based_clusters_ bacteriocin: TIGR03793	bacteriocin	Cyanobacteria	contig_22573	-0.373774	-0.214339	-0.751391	-0.0412095	-0.751391	2.66028	0.0684574	0.189544	-0.0347808	-0.751391
gene_65852_transcript_id gene_functions_biosynthetic _rule_based_clusters_ bacteriocin: TIGR03793	bacteriocin	Cyanobacteria	contig_22573	-0.34719	0.452148	-0.548142	-0.204223	-0.548142	2.69391	-0.417255	0.015176	-0.548142	-0.548142
gene_736_transcript_id gene_functions_transport _smcogs_ SMCOG1082:TonB_dependent siderophore receptor family _Score: 172_2_3B E_value: 4_2e_52_	NRPS	Cyanobacteria	contig_226	2.59247	-0.315974	0.142193	-0.533781	0.180914	-0.176463	-0.540021	0.0634996	-0.198203	-1.21463
gene_743_transcript_id gene_functions_biosynthetic _rule_based_clusters_ NRPS: AMP_binding	NRPS	Cyanobacteria	contig_226	-0.380752	-0.386807	2.55307	-0.495872	-0.623421	0.0724278	0.469004	0.345439	-0.809298	-0.743787
gene_746_NRPS_PKS_Domain: CAL_domain _1_161_ E_value: 1_1e_51_ Score: 166_7_ Matches aSDomain: nrpspksdomains_ctg287_13_CAL_domain_1	NRPS	Cyanobacteria	contig_226	-0.488702	0.531512	-0.32045	-0.849986	0.013332	-0.205908	1.98349	1.28812	-0.737512	-1.21389
gene_753_NRPS_PKS_Domain: Condensation_LCL _42_343_ E_value: 1_3e_119_ Score: 390_4_ Matches aSDomain: nrpspksdomains_ctg287_15_Condensation_LCL_1	NRPS	Cyanobacteria	contig_226	1.13557	-0.141987	-0.214481	-1.07509	0.135181	0.212511	-0.720975	1.73379	0.547701	-1.61222
gene_764_NRPS_PKS_Domain: AMP_binding _9_226_ E_value: 8_3e_52_ Score: 167_8_ Matches aSDomain: nrpspksdomains_ctg287_16_AMP_binding_1	NRPS	Cyanobacteria	contig_226	-0.504255	-0.182101	2.68329	-0.481799	0.158207	-0.116855	-0.585187	-0.0931247	0.0634097	-0.941584
gene_770_transcript_id gene_functions_biosynthetic _rule_based_clusters_ NRPS: AMP_binding	NRPS	Cyanobacteria	contig_226	0.41173	-0.556537	-0.632787	-0.937792	0.279815	-0.0938169	-0.459964	2.05939	1.12659	-1.19663
gene_776_NRPS_PKS_Domain: PCP _0_42_ E_value: 5_9e_15_ Score: 47_0_ Matches aSDomain: nrpspksdomains_ctg287_18_PCP_1	NRPS	Cyanobacteria	contig_226	1.13403	-0.106463	-0.259545	-1.11879	0.521034	-0.337706	-0.46112	1.83316	0.319493	-1.52409
gene_789_NRPS_PKS_Domain: AMP_binding _69_467_ E_value: 1_8e_101_ Score: 331_4_ Matches aSDomain: nrpspksdomains_ctg287_19_AMP_binding_1	NRPS	Cyanobacteria	contig_226	0.7865	-0.174047	-0.191114	-1.00389	0.59154	-0.207611	-0.323677	2.11654	-0.0696402	-1.5246
gene_805_NRPS_PKS_Domain: Condensation_LCL _5_147_ E_value: 2_3e_57_ Score: 186_0_ Matches aSDomain: nrpspksdomains_ctg287_22_Condensation_LCL_1	NRPS	Cyanobacteria	contig_226	-0.534078	-0.433635	-0.176357	-0.636918	0.0130678	0.149163	0.235196	2.67356	-0.518028	-0.771973
gene_813_NRPS_PKS_Domain: AMP_binding _47_200_ E_value: 2e_50_ Score: 163_3_ Matches aSDomain: nrpspksdomains_ctg287_24_AMP_binding_1	NRPS	Cyanobacteria	contig_226	-0.837236	-0.501053	1.46029	-0.695306	-0.11094	-0.808031	0.334121	1.83804	0.383147	-1.06303
gene_819_transcript_id gene_functions_biosynthetic _rule_based_clusters_ NRPS: AMP_binding	NRPS	Cyanobacteria	contig_226	-0.753975	-0.356713	-1.04387	1.15015	-0.476972	0.5775	2.10312	0.039663	-0.356194	-0.882712
gene_823_NRPS_PKS_Domain: nMT _114_303_ E_value: 2_9e_94_ Score:307_4_ Matches aSDomain: nrpspksdomains_ctg287_27_nMT_1	NRPS	Cyanobacteria	contig_226	0.235574	-0.375596	-0.685444	-0.540262	-0.240472	-0.158024	0.914218	2.41998	-0.653852	-0.916124
gene_835_NRPS_PKS_Domain: PCP _78_129_ E_value: 9_7e_21_ Score: 65_6_ Matches aSDomain: nrpspksdomains_ctg287_28_PCP_1	NRPS	Cyanobacteria	contig_226	0.633996	-0.539786	-0.281808	-0.684511	-0.324728	-0.584611	0.928791	2.28718	-0.410081	-1.02444
gene_862_NRPS_PKS_Domain: Condensation_DCL _0_188_ E_value: 4e_70_ Score: 228_0_ Matches aSDomain: nrpspksdomains_ctg287_33_Condensation_DCL_1	NRPS	Cyanobacteria	contig_226	0.544803	-0.425538	-0.899594	-0.611562	0.0238178	-0.302078	1.29557	2.04199	-0.767812	-0.899594
gene_868_NRPS_PKS_Domain: AMP_binding _1_349_ E_value: 9_6e_102_Score: 332_3_ Matches aSDomain:nrpspksdomains_ctg287_35_AMP_binding_1	NRPS	Cyanobacteria	contig_226	-0.673349	-0.65145	-0.864781	-0.470226	1.19641	-0.365855	1.13786	1.8376	-0.212837	-0.933379
gene_890_NRPS_PKS_Domain: AMP_binding _128_530_ E_value: 5e_112_Score: 366_2_ Matches aSDomain:nrpspksdomains_ctg287_38_AMP_binding_1	NRPS	Cyanobacteria	contig_226	-0.0623982	-0.471506	-0.869966	-0.734251	0.425746	-0.253396	1.53696	1.82866	-0.177259	-1.22258
gene_902_NRPS_PKS_Domain: Aminotran_5 _226_414_ E_value: 7e_11_ Score: 33_3_ Matches aSDomain: nrpspksdomains_ctg287_40_Aminotran_5_1	NRPS	Cyanobacteria	contig_226	0.413289	0.0200803	-0.947801	-0.628963	-0.595525	1.94563	-0.478465	1.52103	-0.435006	-0.814273
gene_66003_NRPS_PKS_Domain: Condensation_LCL _27_339_ E_value: 4e_114_ Score: 372_4_ Matches aSDomain: nrpspksdomains_ctg288_1_Condensation_LCL_1	NRPS	Cyanobacteria	contig_22630	-0.351014	2.62611	-0.542822	0.289344	-0.389455	0.39571	-0.504133	-0.236857	-0.364694	-0.922191
gene_66052_NRPS_PKS_Domain: Condensation_LCL _27_339_ E_value: 1_6e_111_ Score: 363_8_ Matches aSDomain: nrpspksdomains_ctg289_7_Condensation_LCL_1	NRPS	Cyanobacteria	contig_22634	-0.765472	0.711283	-0.990516	-0.183268	-0.714753	1.34621	1.78356	-0.482733	0.32169	-1.026
gene_66078_transcript_id gene_functions_other _smcogs_ SMCOG1229:transposase _Score: 47_3_3B E_value: 2_7e_14_	NRPS	Cyanobacteria	contig_22634	-0.606668	-0.881697	-0.769188	-0.425167	-0.519549	1.78849	1.09664	1.16149	0.171718	-1.01606
gene_66082_transcript_id gene_functions_other _smcogs_ SMCOG1229:transposase _Score: 117_9_3B E_value: 8_8e_36_	NRPS	Cyanobacteria	contig_22634	-0.800666	-0.690051	-0.800666	-0.165334	-0.800666	2.11049	1.02304	0.507497	0.41702	-0.800666
gene_14194_NRPS_PKS_Domain: PKS_KS_Hybrid_KS_ _3_426_ E_value: 6_8e_190_ Score: 623_2_ Matches aSDomain: nrpspksdomains_ctg290_66_PKS_KS_1	NRPS,T1PKS,lanthipeptide	Cyanobacteria	contig_2268	-0.403063	-0.373739	-0.00882006	0.124036	2.78702	-0.472514	-0.472514	-0.342721	-0.423089	-0.4146
gene_14238_NRPS_PKS_Domain: CAL_domain _36_482_ E_value: 4_2e_139_Score: 456_1_ Matches aSDomain:nrpspksdomains_ctg290_68_CAL_domain_1	NRPS,T1PKS,lanthipeptide	Cyanobacteria	contig_2268	-0.473799	-0.408246	-0.0891293	-0.0279384	2.80484	-0.473799	-0.473799	-0.38766	-0.342594	-0.12788
gene_14252_NRPS_PKS_Domain: Condensation_LCL _5_301_ E_value: 2e_50_ Score: 163_3_ Matches aSDomain: nrpspksdomains_ctg290_73_Condensation_LCL_1	NRPS,T1PKS,lanthipeptide	Cyanobacteria	contig_2268	-0.37093	-0.30911	-0.37093	0.0889878	2.81663	-0.37093	-0.37093	-0.37093	-0.37093	-0.37093
gene_14299_NRPS_PKS_Domain: Condensation_LCL _71_379_ E_value: 1_4e_108_ Score: 354_1_ Matches aSDomain: nrpspksdomains_ctg290_77_Condensation_LCL_1	NRPS,T1PKS,lanthipeptide	Cyanobacteria	contig_2268	-0.433362	-0.501665	0.24258	0.152464	2.73736	-0.501665	-0.501665	-0.33147	-0.436855	-0.425723
gene_14368_transcript_id gene_functions_transport _smcogs_ SMCOG1029:RND family efflux transporter MFP subunit _Score: 47_7_3B E_value: 1_8e_14_	NRPS,T1PKS,lanthipeptide	Cyanobacteria	contig_2268	-0.707866	-0.339074	0.365186	-0.366897	-0.144848	2.64282	0.00789933	-0.33957	-0.128383	-0.989267
gene_14374_transcript_id gene_functions_transport _smcogs_ SMCOG1288:ABC transporter related protein _Score: 74_2_3B E_value: 1_5e_22_	NRPS,T1PKS,lanthipeptide	Cyanobacteria	contig_2268	-0.619364	0.174142	-0.567977	-0.0513162	-0.354876	2.51297	0.319972	0.293191	-0.557504	-1.14923
gene_14377_transcript_id gene_functions_biosynthetic_additional _rule_based_clusters_ Peptidase_C39	NRPS,T1PKS,lanthipeptide	Cyanobacteria	contig_2268	-0.71253	-0.274196	-0.913195	-0.536535	2.06927	1.10065	0.701818	0.165708	-0.786007	-0.814981
gene_14381_transcript_id gene_functions_other _smcogs_ SMCOG1192:transposase _Score: 90_1_3B E_value: 2_4e_27_	NRPS,T1PKS,lanthipeptide	Cyanobacteria	contig_2268	-0.865075	2.26069	1.08235	-0.550048	-0.14081	0.534511	-0.541099	-0.511818	-0.603999	-0.664697
gene_66089_transcript_id gene_functions_biosynthetic_additional _smcogs_ SMCOG1053:beta_lactamase _Score: 175_2_3B E_value: 3e_53_	lassopeptide,lanthipeptide	Actinobacteria	contig_22736	-0.613697	-0.715637	-0.84936	-0.290563	-0.205503	0.804608	0.715303	2.29326	-0.255292	-0.883118
gene_66127_transcript_id gene_functions_other _smcogs_ SMCOG1213:transposase _Score: 255_2_3B E_value: 1_5e_77_	lassopeptide,lanthipeptide	Actinobacteria	contig_22736	1.3955	-0.77423	-0.924189	-0.924189	0.31296	0.0284385	0.449351	1.83452	-0.473972	-0.924189
gene_66199_NRPS_PKS_Domain: PCP _70_125_ E_value: 1_9e_20_ Score: 64_7_ Matches aSDomain: nrpspksdomains_ctg293_2_PCP_1	NRPS	Cyanobacteria	contig_22811	-0.325595	2.77281	-0.664838	0.0343119	-0.416064	-0.117521	-0.167676	-0.268596	-0.181997	-0.664838
gene_66209_NRPS_PKS_Domain: AMP_binding _2_306_ E_value: 3_3e_81_ Score: 264_7_ Matches aSDomain: nrpspksdomains_ctg293_4_AMP_binding_1	NRPS	Cyanobacteria	contig_22811	2.27919	0.671895	-1.31722	-0.203728	0.14796	0.230047	-0.536399	0.176352	-0.464098	-0.984
gene_66217_transcript_id gene_functions_biosynthetic _rule_based_clusters_ NRPS: Condensation	NRPS	Cyanobacteria	contig_22811	-0.0320774	-0.672547	-1.24987	1.40465	1.7269	0.321905	0.336508	-0.491253	-0.0943558	-1.24987
gene_66356_NRPS_PKS_Domain: Condensation_LCL _45_346_ E_value: 6_6e_109_ Score: 355_2_ Matches aSDomain: nrpspksdomains_ctg296_12_Condensation_LCL_1	NRPS,T1PKS	Cyanobacteria	contig_23096	-0.359986	-0.471088	0.409641	-0.536304	0.914044	1.81064	-1.20673	0.0602409	0.791332	-1.41178
gene_66375_transcript_id gene_functions_other _smcogs_ SMCOG1192:transposase _Score: 132_3_3B E_value: 3_8e_40_	NRPS,T1PKS	Cyanobacteria	contig_23096	-0.629174	0.499843	0.488053	0.122255	-0.559212	2.47305	-0.338009	-0.999582	-0.518326	-0.538893
gene_66504_transcript_id gene_functions_regulatory _smcogs_ SMCOG1003:sensor histidine kinase _Score: 198_5_3B E_value: 4_3e_60_	NRPS	Cyanobacteria	contig_23125	-0.763015	1.24925	-0.763015	0.0244678	-0.486332	2.11825	0.506689	-0.763015	-0.360259	-0.763015
gene_66510_transcript_id gene_functions_transport _smcogs_ SMCOG1000:ABC transporter ATP_binding protein _Score: 199_3B E_value: 1_5e_60_	NRPS	Cyanobacteria	contig_23125	-0.592018	0.311979	-0.743872	-0.523735	-0.719126	0.824087	0.223227	-0.523147	2.40206	-0.659453
gene_66516_transcript_id gene_functions_transport _smcogs_ SMCOG1000:ABC transporter ATP_binding protein _Score: 155_6_3B E_value: 2_8e_47_	NRPS	Cyanobacteria	contig_23125	-0.649943	1.95771	-0.481943	-0.662486	-0.902587	1.55876	0.446217	-0.262355	-0.331252	-0.672117
gene_66529_transcript_id gene_functions_other _smcogs_ SMCOG1229:transposase _Score: 54_2_3B E_value: 2e_16_	NRPS	Cyanobacteria	contig_23125	-0.404183	-0.718493	-0.816142	-0.639293	-0.413344	1.04483	0.43603	2.26338	0.0633622	-0.816142
gene_66543_NRPS_PKS_Domain: AMP_binding _15_290_ E_value: 8_6e_82_Score: 266_6_ Matches aSDomain:nrpspksdomains_ctg297_25_AMP_binding_1	NRPS	Cyanobacteria	contig_23125	-0.562188	1.93437	-1.20019	1.29686	-0.4346	0.296997	-0.217976	-0.116267	0.203176	-1.20019
gene_66754_transcript_id gene_functions_biosynthetic _rule_based_clusters_ bacteriocin: TIGR03798	bacteriocin	Cyanobacteria	contig_23252	1.61538	-0.616399	-0.986433	-0.072653	-0.986433	1.2523	0.595242	-0.824354	0.865136	-0.841793
gene_66761_transcript_id gene_functions_other _smcogs_ SMCOG1238:transposase _Score: 60_8_3B E_value: 2_3e_18_	bacteriocin	Cyanobacteria	contig_23252	-0.184699	-0.105529	-0.858741	0.165835	-0.717516	2.62114	-0.168842	-0.588812	0.374719	-0.537558
gene_66767_transcript_id gene_functions_biosynthetic_additional _rule_based_clusters_ YcaO	bacteriocin	Cyanobacteria	contig_23252	2.244	0.381146	-0.185471	-0.607629	-0.939582	1.06531	-0.309566	-0.78713	-0.035737	-0.825343
gene_66772_transcript_id gene_functions_biosynthetic _rule_based_clusters_ bacteriocin: TIGR03798	bacteriocin	Cyanobacteria	contig_23252	0.851876	-0.475843	-0.761126	-0.010296	-0.69971	2.51772	-0.443784	-0.542466	-0.381779	-0.0545925
gene_66840_transcript_id gene_functions_other _smcogs_ SMCOG1192:transposase _Score: 320_8_3B E_value: 1_9e_97_	T1PKS	Cyanobacteria	contig_23343	-0.694421	-0.781092	-0.11575	0.777889	-0.857444	1.17735	2.05332	-0.345056	-0.825073	-0.38972
gene_66849_transcript_id gene_functions_other _smcogs_ SMCOG1097:transposase _Score: 104_3B E_value: 1_4e_31_	T1PKS	Cyanobacteria	contig_23343	-0.357731	-0.437365	-0.538177	0.59996	-0.900674	1.34177	-0.1934	2.04186	-0.746121	-0.810124
gene_66852_transcript_id gene_functions_other _smcogs_ SMCOG1097:transposase _Score: 106_2_3B E_value: 3_1e_32_	T1PKS	Cyanobacteria	contig_23343	-0.153907	-0.651049	-1.09917	0.689912	-1.09917	1.34089	0.0735575	1.84506	-0.522578	-0.423539
gene_66867_NRPS_PKS_Domain: PKS_DH _147_251_ E_value: 8_8e_12_ Score: 37_4_ Matches aSDomain: nrpspksdomains_ctg302_29_PKS_DH_1	T1PKS	Cyanobacteria	contig_23343	-0.746106	-0.882784	-0.882784	-0.661977	-0.214589	0.528478	0.304194	-0.201641	2.42428	0.332934
gene_66874_NRPS_PKS_Domain: PKS_KR _138_253_ E_value: 3_1e_23_ Score: 74_4_ Matches aSDomain: nrpspksdomains_ctg302_30_PKS_KR_1	T1PKS	Cyanobacteria	contig_23343	0.909114	-0.90922	-1.50859	-0.960771	-0.0121522	-0.306206	0.947415	-0.0163159	1.77465	0.0820753
gene_66881_NRPS_PKS_Domain: PKS_KS_Enediyne_KS_ _4_462_ E_value: 5_3e_101_ Score: 330_3_ Matches aSDomain: nrpspksdomains_ctg302_31_PKS_KS_1	T1PKS	Cyanobacteria	contig_23343	0.24288	-0.935031	-1.21552	-0.778208	0.177463	-0.217421	0.29892	0.249073	2.3893	-0.211455
gene_66923_transcript_id gene_functions_transport _smcogs_ SMCOG1000:ABC transporter ATP_binding protein _Score: 105_8_3B E_value: 4_9e_32_	T3PKS	Alphaproteobacteria	contig_23409	-0.586116	-0.262069	-0.840163	-0.352989	-0.840163	1.32392	1.67497	1.24882	-0.69553	-0.670687
gene_66929_transcript_id gene_functions_biosynthetic_additional _rule_based_clusters_ Glycos_transf_2	T3PKS	Alphaproteobacteria	contig_23409	-0.859211	0.931799	-1.12174	-0.641481	-0.736705	1.25013	1.27216	0.840738	0.186045	-1.12174
gene_66965_transcript_id gene_functions_biosynthetic _rule_based_clusters_ T3PKS:Chal_sti_synt_N	T3PKS	Alphaproteobacteria	contig_23409	1.10894	0.922078	-1.19259	0.306826	0.754211	1.31366	-0.317766	-1.11193	-0.590565	-1.19287
gene_67110_transcript_id gene_functions_biosynthetic_additional _smcogs_ SMCOG1091:glutamine_binding lipoprotein glnH _Score: 54_9_3B E_value: 1e_16_	NRPS	Alphaproteobacteria	contig_23616	-0.120945	0.410874	-1.10446	-0.811426	-1.10446	1.22277	0.81733	1.4994	0.295366	-1.10446
gene_14739_transcript_id gene_functions_regulatory _smcogs_ SMCOG1003:sensor histidine kinase _Score: 214_4_3B E_value: 6_8e_65_	lanthipeptide	Betaproteobacteria	contig_2368	-0.202316	0.602821	-0.965978	-0.760359	1.6474	-0.199368	-0.523845	1.72976	-0.362138	-0.965978
gene_14744_transcript_id gene_functions_regulatory _smcogs_ SMCOG1008:response regulator _Score: 108_9_3B E_value: 4_6e_33_	lanthipeptide	Betaproteobacteria	contig_2368	0.0780983	-0.101378	-0.880102	-0.651642	1.83019	-0.880102	1.2597	0.910611	-0.685274	-0.880102
gene_14770_transcript_id gene_functions_biosynthetic_additional _lanthipeptides_ predicted lanthipeptide	lanthipeptide	Betaproteobacteria	contig_2368	1.56828	-0.562969	-0.562969	-0.271585	-0.562969	-0.562969	-0.489633	-0.14213	2.14991	-0.562969
gene_14859_transcript_id gene_functions_regulatory _smcogs_ SMCOG1255:cold_shock DNA_binding domain protein _Score: 89_3B E_value: 2_6e_27_	terpene	Actinobacteria	contig_2377	-0.31063	-0.687766	-0.8779	0.506203	-0.0393424	0.3713	-0.291619	0.013938	2.43459	-1.11877
gene_15622_transcript_id gene_functions_biosynthetic _rule_based_clusters_ terpene: phytoene_synt	terpene	Cyanobacteria	contig_2447	0.156533	-0.589218	-0.589218	-0.589218	-0.589218	1.41604	-0.589218	2.19815	-0.235411	-0.589218
gene_15808_transcript_id gene_functions_other _smcogs_ SMCOG1097:transposase _Score: 102_5_3B E_value: 4_1e_31_	lanthipeptide	Cyanobacteria	contig_2521	-0.294623	2.27358	-0.103263	-0.792344	-0.747198	1.34971	-0.494246	-0.332172	-0.40151	-0.457935
gene_15810_transcript_id gene_functions_other _smcogs_ SMCOG1097:transposase _Score: 62_3_3B E_value: 8_2e_19_	lanthipeptide	Cyanobacteria	contig_2521	-0.675688	2.32844	-0.316054	0.0379358	-0.585288	1.2549	-0.426547	-0.363431	-0.591332	-0.662931
gene_15821_Name_allorf 19060 19269 CDS	lanthipeptide	Cyanobacteria	contig_2521	2.11337	-0.243817	-0.858446	-0.0241168	-0.0299793	0.786629	-1.10116	0.357379	0.299094	-1.29895
gene_15843_transcript_id gene_functions_biosynthetic _rule_based_clusters_ lanthipeptide: DUF4135	lanthipeptide	Cyanobacteria	contig_2521	2.83939	-0.219015	-0.375989	-0.174229	-0.293523	-0.343735	-0.356999	-0.35653	-0.343385	-0.375989
gene_15853_transcript_id gene_functions_biosynthetic_additional _lanthipeptides_ predicted lanthipeptide	lanthipeptide	Cyanobacteria	contig_2521	-0.709521	1.79276	-0.837045	1.21974	1.03327	-0.837045	-0.255623	-0.837045	0.161219	-0.730705
gene_16074_transcript_id gene_functions_transport _smcogs_ SMCOG1020:major facilitator transporter _Score: 170_8_3B E_value: 7_2e_52_	NRPS	Cyanobacteria	contig_2558	-0.539952	-0.339514	-0.5827	-0.43207	-0.5827	1.95528	-0.248583	1.81395	-0.461015	-0.5827
gene_16077_transcript_id gene_functions_transport _smcogs_ SMCOG1033:iron compound ABC transporter_2C periplasmic _Score: 247_3B E_value: 3_5e_75_	NRPS	Cyanobacteria	contig_2558	-0.409165	-0.311989	-0.579076	-0.372405	-0.539729	1.39462	-0.357739	2.29545	-0.540892	-0.579076
gene_16079_transcript_id gene_functions_transport _smcogs_ SMCOG1082:TonB_dependent siderophore receptor family _Score: 238_8_3B E_value: 2_9e_72_	NRPS	Cyanobacteria	contig_2558	-0.546953	-0.223666	-0.514991	-0.364995	-0.550359	1.09292	-0.251914	2.46577	-0.546091	-0.559726
gene_16083_NRPS_PKS_Domain: CAL_domain _66_515_ E_value: 1_4e_138_Score: 454_4_ Matches aSDomain:nrpspksdomains_ctg315_181_CAL_domain_1	NRPS	Cyanobacteria	contig_2558	-0.553869	-0.344469	-0.494217	-0.495971	-0.553368	2.15209	-0.188908	1.58182	-0.538737	-0.564377
gene_16113_NRPS_PKS_Domain: PKS_KS_Hybrid_KS_ _12_437_ E_value: 6_1e_168_ Score: 550_8_ Matches aSDomain: nrpspksdomains_ctg315_182_PKS_KS_1	NRPS	Cyanobacteria	contig_2558	-0.578835	-0.168943	-0.578835	-0.578835	-0.578835	1.8158	-0.0860734	1.91223	-0.578835	-0.578835
gene_16123_transcript_id gene_functions_biosynthetic_additional _rule_based_clusters_ PKS_AT	NRPS	Cyanobacteria	contig_2558	-0.59713	-0.112688	-0.59713	-0.230527	-0.59713	1.38123	-0.319804	2.26743	-0.59713	-0.59713
gene_16127_NRPS_PKS_Domain: PKS_AT _0_161_ E_value: 3_3e_43_ Score: 139_9_ Matches aSDomain: nrpspksdomains_ctg315_184_PKS_AT_1	NRPS	Cyanobacteria	contig_2558	-0.544788	-0.257444	-0.544788	-0.382207	-0.544788	1.86732	-0.413193	1.90947	-0.544788	-0.544788
gene_16133_NRPS_PKS_Domain: PKS_KR _27_116_ E_value: 4_8e_21_ Score: 67_2_ Matches aSDomain: nrpspksdomains_ctg315_186_PKS_KR_1	NRPS	Cyanobacteria	contig_2558	-0.481048	0.149708	-0.481048	-0.481048	-0.481048	0.336692	-0.31598	2.71587	-0.481048	-0.481048
gene_16138_NRPS_PKS_Domain: PKS_KR _28_93_ E_value: 2_4e_20_ Score: 65_0_ Matches aSDomain: nrpspksdomains_ctg315_187_PKS_KR_1	NRPS	Cyanobacteria	contig_2558	-0.559405	-0.294022	-0.559405	-0.359197	-0.559405	1.7687	-0.316329	1.99788	-0.559405	-0.559405
gene_16148_NRPS_PKS_Domain: PCP _0_37_ E_value: 4_2e_09_ Score: 28_3_ Matches aSDomain: nrpspksdomains_ctg315_188_PCP_1	NRPS	Cyanobacteria	contig_2558	-0.579	-0.415389	-0.579	-0.20277	-0.579	2.53905	-0.279284	0.925922	-0.251531	-0.579
gene_16154_NRPS_PKS_Domain: Heterocyclization _0_290_ E_value: 3_2e_103_ Score: 337_0_ Matches aSDomain: nrpspksdomains_ctg315_190_Heterocyclization_1	NRPS	Cyanobacteria	contig_2558	-0.503526	-0.318935	-0.537709	-0.426796	-0.537709	1.64623	-0.35959	2.11345	-0.537709	-0.537709
gene_16162_transcript_id gene_functions_biosynthetic _rule_based_clusters_ NRPS: AMP_binding	NRPS	Cyanobacteria	contig_2558	-0.470292	-0.390763	-0.494638	-0.454198	-0.494638	0.667995	-0.018921	2.64473	-0.494638	-0.494638
gene_16166_NRPS_PKS_Domain: AMP_binding _0_214_ E_value: 8_3e_28_ Score: 88_8_ Matches aSDomain: nrpspksdomains_ctg315_193_AMP_binding_1	NRPS	Cyanobacteria	contig_2558	-0.521804	-0.264474	-0.569458	-0.451955	-0.569458	1.52174	-0.196994	2.19132	-0.569458	-0.569458
gene_16174_NRPS_PKS_Domain: Condensation_LCL _22_246_ E_value: 6_6e_81_ Score: 263_3_ Matches aSDomain: nrpspksdomains_ctg315_196_Condensation_LCL_1	NRPS	Cyanobacteria	contig_2558	-0.540276	-0.352676	-0.540276	-0.457187	-0.540276	1.07709	-0.0247844	2.45894	-0.540276	-0.540276
gene_16186_NRPS_PKS_Domain: AMP_binding _141_569_ E_value: 1_9e_116_ Score: 380_8_ Matches aSDomain: nrpspksdomains_ctg315_198_AMP_binding_1	NRPS	Cyanobacteria	contig_2558	-0.472304	-0.429865	-0.495312	-0.495312	-0.495312	1.22711	-0.25553	2.40715	-0.495312	-0.495312
gene_16195_NRPS_PKS_Domain: PCP _87_154_ E_value: 4_1e_25_ Score: 79_6_ Matches aSDomain: nrpspksdomains_ctg315_199_PCP_1	NRPS	Cyanobacteria	contig_2558	-0.472965	-0.239246	-0.472965	-0.466702	-0.472965	0.746626	-0.31241	2.63656	-0.472965	-0.472965
gene_16208_NRPS_PKS_Domain: Epimerization _0_127_ E_value: 1_7e_73_ Score: 239_3_ Matches aSDomain: nrpspksdomains_ctg315_200_Epimerization_1	NRPS	Cyanobacteria	contig_2558	-0.475246	-0.340431	-0.475246	-0.460795	-0.475246	0.992907	-0.351763	2.53631	-0.475246	-0.475246
gene_16209_NRPS_PKS_Domain: TIGR01720 _25_180_ E_value: 1_3e_49_ Score: 159_7_ Matches aSDomain: nrpspksdomains_ctg315_201_TIGR01720_1	NRPS	Cyanobacteria	contig_2558	-0.513209	-0.32721	-0.513209	-0.493272	-0.417304	1.09036	-0.513209	2.4808	-0.280534	-0.513209
gene_16224_NRPS_PKS_Domain: Condensation_DCL _0_185_ E_value: 3_2e_73_ Score: 238_2_ Matches aSDomain: nrpspksdomains_ctg315_203_Condensation_DCL_1	NRPS	Cyanobacteria	contig_2558	-0.489656	-0.498731	-0.571329	-0.375481	-0.541383	1.95859	-0.225553	1.81355	-0.498677	-0.571329
gene_16249_NRPS_PKS_Domain: Condensation_LCL _31_329_ E_value: 2_5e_62_ Score: 202_4_ Matches aSDomain: nrpspksdomains_ctg315_205_Condensation_LCL_1	NRPS	Cyanobacteria	contig_2558	-0.416115	-0.156031	-0.416115	-0.416115	-0.416115	2.77028	0.298552	-0.416115	-0.416115	-0.416115
gene_16262_NRPS_PKS_Domain: PCP _97_163_ E_value: 3_2e_28_ Score: 89_5_ Matches aSDomain: nrpspksdomains_ctg315_208_PCP_1	NRPS	Cyanobacteria	contig_2558	-0.462584	-0.408362	-0.491982	-0.395838	-0.491982	0.873977	-0.223912	2.58465	-0.491982	-0.491982
gene_16275_NRPS_PKS_Domain: TIGR01720 _147_302_ E_value: 2_7e_51_ Score: 165_2_ Matches aSDomain: nrpspksdomains_ctg315_209_TIGR01720_1	NRPS	Cyanobacteria	contig_2558	-0.574964	-0.268664	-0.298443	-0.574964	-0.550667	0.836274	0.0293053	2.55205	-0.574964	-0.574964
gene_16288_transcript_id gene_functions_biosynthetic _rule_based_clusters_ NRPS: Condensation	NRPS	Cyanobacteria	contig_2558	-0.482837	-0.386649	-0.534987	-0.534987	-0.534987	1.21505	-0.0594452	2.38881	-0.534987	-0.534987
gene_16293_NRPS_PKS_Domain: AMP_binding _16_205_ E_value: 1_7e_52_Score: 170_1_ Matches aSDomain:nrpspksdomains_ctg315_215_AMP_binding_1	NRPS	Cyanobacteria	contig_2558	-0.553103	-0.355669	-0.553103	-0.462131	-0.553103	0.999731	0.109969	2.47361	-0.553103	-0.553103
gene_16300_transcript_id gene_functions_biosynthetic _rule_based_clusters_ NRPS: AMP_binding	NRPS	Cyanobacteria	contig_2558	-0.589228	-0.41121	-0.589228	-0.519924	-0.589228	1.24171	0.280394	2.29579	-0.529844	-0.589228
gene_16302_transcript_id gene_functions_biosynthetic _rule_based_clusters_ NRPS: AMP_binding	NRPS	Cyanobacteria	contig_2558	-0.55125	-0.351173	-0.55125	-0.492831	-0.55125	0.992112	0.135971	2.47217	-0.55125	-0.55125
gene_16308_transcript_id gene_functions_biosynthetic _rule_based_clusters_ NRPS: Condensation	NRPS	Cyanobacteria	contig_2558	-0.553941	-0.307216	-0.553941	-0.356969	-0.553941	2.46878	-0.101969	1.06707	-0.553941	-0.553941
gene_16320_transcript_id gene_functions_biosynthetic _rule_based_clusters_ NRPS: AMP_binding	NRPS	Cyanobacteria	contig_2558	-0.488917	-0.71869	-0.71869	0.396632	-0.71869	2.39521	0.179262	0.78423	-0.391657	-0.71869
gene_16322_NRPS_PKS_Domain: AMP_binding _11_154_ E_value: 2_2e_29_Score: 94_0_ Matches aSDomain:nrpspksdomains_ctg315_229_AMP_binding_1	NRPS	Cyanobacteria	contig_2558	-0.565708	0.19845	-0.565708	-0.565708	-0.565708	2.64165	0.396689	0.0618698	-0.470116	-0.565708
gene_16341_NRPS_PKS_Domain: Epimerization _4_224_ E_value: 8_7e_122_ Score: 399_1_ Matches aSDomain: nrpspksdomains_ctg315_236_Epimerization_1	NRPS	Cyanobacteria	contig_2558	-0.612904	-0.485236	-0.612904	-0.490966	-0.612904	1.97464	0.166673	1.70776	-0.421257	-0.612904
gene_16350_NRPS_PKS_Domain: TD _1_178_ E_value: 6_9e_63_ Score: 203_8_ Matches aSDomain: nrpspksdomains_ctg315_237_TD_1	NRPS	Cyanobacteria	contig_2558	-0.557221	-0.557221	-0.557221	-0.459182	-0.557221	0.73782	0.365419	2.53126	-0.389209	-0.557221
gene_16357_NRPS_PKS_Domain: Aminotran_3 _61_394_ E_value: 2e_54_ Score: 176_6_ Matches aSDomain: nrpspksdomains_ctg315_238_Aminotran_3_1	NRPS	Cyanobacteria	contig_2558	-0.533553	-0.533553	-0.533553	-0.440971	-0.533553	2.56334	0.131482	0.802145	-0.38823	-0.533553
gene_16366_NRPS_PKS_Domain: Thioesterase _0_151_ E_value: 7_1e_31_Score: 100_1_ Matches aSDomain:nrpspksdomains_ctg315_240_Thioesterase_1	NRPS	Cyanobacteria	contig_2558	-0.363397	-0.264523	-0.597577	-0.427704	-0.597577	1.51817	-0.475554	2.20333	-0.397594	-0.597577
gene_16373_transcript_id gene_functions_transport _smcogs_ SMCOG1000:ABC transporter ATP_binding protein _Score: 200_8_3B E_value: 4_1e_61_	NRPS	Cyanobacteria	contig_2558	-0.558442	-0.486721	-0.650656	-0.555365	-0.583033	1.58094	0.0700896	2.10666	-0.388162	-0.535313
gene_16377_transcript_id gene_functions_transport _smcogs_ SMCOG1011:transport system permease protein _Score: 193_4_3B E_value: 8e_59_	NRPS	Cyanobacteria	contig_2558	-0.626522	-0.287931	-0.295601	-0.206226	-0.636741	1.24936	-0.357187	2.3616	-0.564017	-0.636741
gene_16535_NRPS_PKS_Domain: AMP_binding _0_323_ E_value: 9_6e_77_ Score: 250_0_ Matches aSDomain: nrpspksdomains_ctg315_354_AMP_binding_1	NRPS	Cyanobacteria	contig_2558	-0.495407	-0.112703	-0.701681	1.04164	-0.83309	1.67299	-0.466516	1.48084	-0.752987	-0.83309
gene_16546_NRPS_PKS_Domain: Condensation_LCL _1_181_ E_value: 6_9e_76_ Score: 246_8_ Matches aSDomain: nrpspksdomains_ctg315_355_Condensation_LCL_1	NRPS	Cyanobacteria	contig_2558	-0.156859	-0.549413	-0.765993	0.417825	-0.765993	2.32965	-0.369243	1.01271	-0.386692	-0.765993
gene_16555_transcript_id gene_functions_biosynthetic _rule_based_clusters_ NRPS: Condensation	NRPS	Cyanobacteria	contig_2558	-0.628266	-0.1894	-0.686523	0.163323	-0.686523	2.3963	-0.382965	1.05543	-0.354857	-0.686523
gene_16562_transcript_id gene_functions_regulatory _smcogs_ SMCOG1008:response regulator _Score: 234_4_3B E_value: 1_9e_71_	NRPS	Cyanobacteria	contig_2558	-0.164834	0.140579	-0.949482	0.0319383	-0.984344	2.25956	0.0787308	0.846273	-0.148696	-1.10973
gene_16576_transcript_id gene_functions_regulatory _smcogs_ SMCOG1008:response regulator _Score: 214_3B E_value: 3_4e_65_	NRPS	Cyanobacteria	contig_2558	-0.239615	-0.00747326	-0.518104	-0.00642644	-0.761247	2.69308	-0.177234	0.167491	-0.329646	-0.820824
gene_16579_transcript_id gene_functions_regulatory _smcogs_ SMCOG1003:sensor histidine kinase _Score: 154_8_3B E_value: 7_3e_47_	NRPS	Cyanobacteria	contig_2558	-0.575127	0.44092	-0.525512	0.892381	-0.80942	2.36435	-0.414162	0.019291	-0.608939	-0.783779
gene_16662_transcript_id gene_functions_biosynthetic_additional _rule_based_clusters_ ATP_grasp	terpene	Cyanobacteria	contig_2616	-0.426599	0.526455	-0.751535	-0.391746	-0.928505	2.22189	0.222766	0.846135	-0.218753	-1.10011
gene_16668_transcript_id gene_functions_other _smcogs_ SMCOG1192:transposase _Score: 308_1_3B E_value: 1_4e_93_	terpene	Cyanobacteria	contig_2616	-0.960208	-0.355747	0.325563	0.523497	-0.59028	1.68978	1.62684	-0.865683	-0.709279	-0.684484
gene_16682_transcript_id gene_functions_biosynthetic _rule_based_clusters_ terpene: phytoene_synt	terpene	Cyanobacteria	contig_2616	-1.05304	1.70084	-0.967961	1.23123	0.0105861	0.943215	0.144575	-0.482336	-0.420034	-1.10708
gene_16684_transcript_id gene_functions_biosynthetic _rule_based_clusters_ terpene: phytoene_synt	terpene	Cyanobacteria	contig_2616	-0.822484	2.44696	-0.720464	0.535252	-0.563695	0.425964	0.246002	-0.492635	-0.234603	-0.820299
gene_16696_transcript_id gene_functions_biosynthetic_additional _smcogs_ SMCOG1244:amidohydrolase _Score: 429_2_3B E_value: 1_9e_130_	terpene	Cyanobacteria	contig_2616	-0.1729	1.71765	-1.098	-0.0659061	-0.753695	1.85217	-0.105294	-0.305615	-0.273418	-0.794994
gene_16699_transcript_id gene_functions_regulatory _smcogs_ SMCOG1008:response regulator _Score: 84_4_3B E_value: 1_4e_25_	terpene	Cyanobacteria	contig_2616	-0.731607	2.25967	-0.121068	1.27519	-0.731607	-0.2595	-0.0168665	-0.731607	-0.210992	-0.731607
gene_16726_transcript_id gene_functions_biosynthetic_additional _smcogs_ SMCOG1274:gamma_glutamyltranspeptidase _Score: 361_3B E_value: 1_9e_109_	terpene	Cyanobacteria	contig_2616	-0.600876	0.663588	-0.857574	0.310789	-0.48109	2.06903	1.09304	-0.857574	-0.553112	-0.786222
gene_16838_NRPS_PKS_Domain: Aminotran_4 _833_1010_ E_value: 2_1e_30_ Score: 97_9_ Matches aSDomain: nrpspksdomains_ctg317_41_Aminotran_4_1	T3PKS	Alphaproteobacteria	contig_2621	-0.0439081	-0.45671	-0.620803	-0.342267	-0.282364	-0.248511	-0.470503	2.72136	0.364503	-0.620803
gene_16853_transcript_id gene_functions_biosynthetic_additional _smcogs_ SMCOG1170:metallo_beta_lactamase family protein _Score: 137_9_3B E_value: 4_9e_42_	T3PKS	Alphaproteobacteria	contig_2621	-0.391594	2.15904	0.384187	-0.456966	-0.275675	-0.615735	-0.418259	0.34488	0.821102	-1.55098
gene_16867_transcript_id gene_functions_other _smcogs_ SMCOG1132:DNA_binding protein HU 1 _Score: 62_8_3B E_value: 4_4e_19_	T3PKS	Alphaproteobacteria	contig_2621	-0.211904	-0.549993	-0.490835	-0.130892	-0.129391	-0.52997	-0.422583	2.54202	0.814285	-0.890741
gene_16991_NRPS_PKS_Domain: PKS_KR _10_133_ E_value: 7_3e_09_ Score: 27_5_ Matches aSDomain: nrpspksdomains_ctg318_8_PKS_KR_1	terpene	Alphaproteobacteria	contig_2631	-0.253073	-0.375534	-0.676969	-0.660814	-0.44383	1.30631	0.0132751	2.29374	-0.526138	-0.676969
gene_16997_NRPS_PKS_Domain: PKS_KR _6_165_ E_value: 5_2e_11_ Score: 34_5_ Matches aSDomain: nrpspksdomains_ctg318_9_PKS_KR_1	terpene	Alphaproteobacteria	contig_2631	-0.186404	-0.266678	-0.592394	-0.537015	-0.454984	0.630278	-0.212692	2.65651	-0.444229	-0.592394
gene_17005_transcript_id gene_functions_transport _smcogs_ SMCOG1049:AcrB_AcrD_AcrF family protein _Score: 358_3B E_value: 1_7e_108_	terpene	Alphaproteobacteria	contig_2631	-0.15035	0.263489	-0.727961	-0.500865	-0.581901	0.480278	-0.0533639	2.58485	-0.586219	-0.727961
gene_17008_transcript_id gene_functions_transport _smcogs_ SMCOG1049:AcrB_AcrD_AcrF family protein _Score: 489_1_3B E_value: 4_1e_148_	terpene	Alphaproteobacteria	contig_2631	0.0335781	-0.356474	-0.45497	-0.591469	-0.625235	1.04704	-0.141832	2.42889	-0.595704	-0.743824
gene_17010_transcript_id gene_functions_transport _smcogs_ SMCOG1029:RND family efflux transporter MFP subunit _Score: 84_4_3B E_value: 1_2e_25_	terpene	Alphaproteobacteria	contig_2631	0.226578	-0.127648	-0.696543	-0.551563	-0.53395	0.363713	0.0714008	2.60501	-0.5958	-0.761199
gene_17014_transcript_id gene_functions_biosynthetic _rule_based_clusters_ terpene: terpene_cyclase	terpene	Alphaproteobacteria	contig_2631	-0.237519	-0.42474	-0.7338	-0.438343	-0.70217	1.00602	0.296472	2.3877	-0.385743	-0.767877
gene_17017_transcript_id gene_functions_biosynthetic _rule_based_clusters_ terpene: terpene_cyclase	terpene	Alphaproteobacteria	contig_2631	-0.378131	-0.302342	-0.74735	-0.420276	-0.517896	0.997283	0.0678542	2.4571	-0.408889	-0.74735
gene_17034_NRPS_PKS_Domain: Aminotran_3 _0_161_ E_value: 3_9e_51_ Score: 165_8_ Matches aSDomain: nrpspksdomains_ctg318_22_Aminotran_3_1	terpene	Alphaproteobacteria	contig_2631	-0.190926	-0.19093	-0.504587	-0.283814	-0.688724	0.999987	0.0558987	2.39882	-0.589301	-1.00642
gene_17112_transcript_id gene_functions_other _smcogs_ SMCOG1241:lipoprotein dsbF_Score: 51_4_3B E_value: 1_7e_15_	NRPS	Cyanobacteria	contig_2645	0.431973	-0.581174	-0.711246	-0.593461	-0.510043	-0.00299371	-0.472969	0.314265	2.6081	-0.482452
gene_17253_transcript_id gene_functions_biosynthetic _rule_based_clusters_ TfuA_related: YcaO	TfuA-related	Cyanobacteria	contig_2717	-0.279489	-0.433707	-0.433707	-0.369666	-0.433707	2.80078	0.0183061	-0.00139664	-0.433707	-0.433707
gene_17320_transcript_id gene_functions_biosynthetic_additional _rule_based_clusters_ Abhydrolase_6	indole	Cyanobacteria	contig_2741	-0.616948	-0.148146	-1.25195	1.34561	-0.838031	1.20681	1.50539	-0.592666	0.0535315	-0.663599
gene_17326_transcript_id gene_functions_biosynthetic_additional _smcogs_ SMCOG1001:short_chain dehydrogenase_reductase SDR _Score: 63_1_3B E_value: 4_8e_19_	indole	Cyanobacteria	contig_2741	-0.582888	-0.434207	-0.151333	-0.346287	-0.504641	1.41325	2.19961	-0.0575678	-0.600897	-0.935034
gene_17330_transcript_id gene_functions_biosynthetic_additional _smcogs_ SMCOG1001:short_chain dehydrogenase_reductase SDR _Score: 78_3B E_value: 1_3e_23_	indole	Cyanobacteria	contig_2741	-0.722197	-0.415065	-0.198134	-0.448946	-0.617611	1.07859	2.16793	0.729086	-0.627327	-0.946323
gene_17341_transcript_id gene_functions_biosynthetic_additional _rule_based_clusters_ PF07366	indole	Cyanobacteria	contig_2741	-0.867751	0.264563	-1.10103	0.398845	-0.361451	0.234227	2.24719	0.671298	-0.65429	-0.831606
gene_17417_transcript_id gene_functions_transport _smcogs_ SMCOG1000:ABC transporter ATP_binding protein _Score: 140_8_3B E_value: 9_5e_43_	T3PKS	Actinobacteria	contig_2766	0.257609	-0.896321	0.167145	0.0284077	-0.953416	-0.482459	1.57916	1.17932	0.719691	-1.59914
gene_17419_NRPS_PKS_Domain: Aminotran_5 _41_417_ E_value: 3_7e_148_ Score: 485_1_ Matches aSDomain: nrpspksdomains_ctg324_6_Aminotran_5_1	T3PKS	Actinobacteria	contig_2766	0.0519346	-0.685782	-0.303177	0.989176	-1.03431	-0.0254985	-0.0802863	0.648006	1.93214	-1.4922
gene_17432_transcript_id gene_functions_transport _smcogs_ SMCOG1288:ABC transporter related protein _Score: 67_9_3B E_value: 1_2e_20_	T3PKS	Actinobacteria	contig_2766	0.33321	-0.235398	-0.998687	-0.242571	-0.391129	0.867101	0.800573	1.77429	-0.158588	-1.7488
gene_17436_transcript_id gene_functions_transport _smcogs_ SMCOG1000:ABC transporter ATP_binding protein _Score: 70_3B E_value: 4_4e_21_	T3PKS	Actinobacteria	contig_2766	0.696941	-0.979052	-0.979052	0.69661	-0.733244	-0.113786	-0.5424	1.52666	1.40637	-0.979052
gene_17445_transcript_id gene_functions_transport _smcogs_ SMCOG1288:ABC transporter related protein _Score: 146_7_3B E_value: 1_6e_44_	T3PKS	Actinobacteria	contig_2766	0.915462	-0.744991	1.94255	-0.30915	-0.85979	0.456605	0.473507	0.317531	-0.918031	-1.27369
gene_17449_transcript_id gene_functions_biosynthetic_additional _smcogs_ SMCOG1001:short_chain dehydrogenase_reductase SDR _Score: 59_1_3B E_value: 7_8e_18_	T3PKS	Actinobacteria	contig_2766	1.8782	0.692912	-0.34358	-0.601637	0.178697	1.27164	-1.00386	-0.159904	-0.980205	-0.932265
gene_17460_transcript_id gene_functions_biosynthetic _rule_based_clusters_ T3PKS:Chal_sti_synt_C	T3PKS	Actinobacteria	contig_2766	1.86682	-0.430428	-1.31454	-0.410526	0.026241	0.431735	-0.83819	0.598928	1.07957	-1.00961
gene_17471_transcript_id gene_functions_biosynthetic_additional _smcogs_ SMCOG1161:oxidoreductase _Score: 150_1_3B E_value: 1_4e_45_	T3PKS	Actinobacteria	contig_2766	0.434401	0.912635	-1.37578	-0.425266	-0.195831	1.99896	-1.11378	0.127739	0.341827	-0.704905
gene_17477_NRPS_PKS_Domain: PKS_KR _3_162_ E_value: 1_1e_20_ Score: 66_0_ Matches aSDomain: nrpspksdomains_ctg324_32_PKS_KR_1	T3PKS	Actinobacteria	contig_2766	0.647271	-1.02368	-1.2246	-0.42469	1.10637	0.644366	-0.626497	0.887525	1.23854	-1.2246
gene_17489_transcript_id gene_functions_biosynthetic_additional _rule_based_clusters_ adh_short_C2	T3PKS	Actinobacteria	contig_2766	1.71253	-0.342514	-1.49225	-0.318902	0.836712	-0.52338	-0.777652	0.989756	0.685682	-0.76998
gene_17500_transcript_id gene_functions_transport _smcogs_ SMCOG1000:ABC transporter ATP_binding protein _Score: 57_1_3B E_value: 3_8e_17_	T3PKS	Actinobacteria	contig_2766	0.000966878	0.0607351	-1.24556	-0.844356	-0.187123	-0.229436	1.06196	1.81963	0.80874	-1.24556
gene_17527_transcript_id gene_functions_biosynthetic_additional _rule_based_clusters_ Acyl_CoA_dh_N	T3PKS	Actinobacteria	contig_2766	1.49015	-0.540085	-1.22526	-0.625051	1.02295	0.357515	-0.82589	0.739116	0.831818	-1.22526
gene_17532_transcript_id gene_functions_biosynthetic_additional _rule_based_clusters_ Acyl_CoA_dh_M	T3PKS	Actinobacteria	contig_2766	1.07334	-0.268664	-1.29725	-0.784009	1.0599	0.15479	-0.407465	0.204518	1.5621	-1.29725
gene_17536_transcript_id gene_functions_regulatory _smcogs_ SMCOG1135:MarR familytranscriptional regulator _Score: 82_3B E_value: 4_9e_25_	T3PKS	Actinobacteria	contig_2766	1.46491	-0.63669	-1.10904	-0.616705	1.44826	-0.466046	-0.676395	0.287489	1.13631	-0.832089
gene_17859_transcript_id gene_functions_biosynthetic_additional _smcogs_ SMCOG1089:methyltransferase _Score: 63_9_3B E_value: 2_6e_19_	NRPS	Cyanobacteria	contig_2777	-0.579106	0.914761	-0.80596	0.507353	-0.80596	2.26839	-0.60895	0.18326	-0.267828	-0.80596
gene_17879_transcript_id gene_functions_biosynthetic_additional _rule_based_clusters_ Glycos_transf_1	NRPS	Cyanobacteria	contig_2777	-0.972648	1.7259	-0.902555	0.748358	-0.387115	1.47354	0.0907626	-0.162308	-0.661302	-0.952631
gene_17885_transcript_id gene_functions_biosynthetic_additional _rule_based_clusters_ Glycos_transf_1	NRPS	Cyanobacteria	contig_2777	-0.552484	-0.134916	-0.667764	0.679434	-0.625496	2.60561	-0.142162	-0.236886	-0.257571	-0.667764
gene_17889_transcript_id gene_functions_biosynthetic_additional _rule_based_clusters_ Glycos_transf_1	NRPS	Cyanobacteria	contig_2777	-0.614547	0.567606	-0.229303	0.0598419	-0.762053	2.5423	-0.151259	0.0856325	-0.595077	-0.90314
gene_17907_transcript_id gene_functions_biosynthetic_additional _rule_based_clusters_ Glycos_transf_2	NRPS	Cyanobacteria	contig_2777	-0.545794	-0.545794	-0.545794	-0.00166698	-0.545794	2.62896	-0.292827	0.663909	-0.269404	-0.545794
gene_17921_NRPS_PKS_Domain: Condensation_LCL _27_325_ E_value: 8_3e_115_ Score: 374_6_ Matches aSDomain: nrpspksdomains_ctg325_30_Condensation_LCL_1	NRPS	Cyanobacteria	contig_2777	-0.129238	-0.276318	-0.864624	0.133387	-0.76351	2.16078	-0.56526	1.36863	-0.275874	-0.787971
gene_17955_NRPS_PKS_Domain: Condensation_LCL _89_389_ E_value: 1_9e_120_ Score: 393_1_ Matches aSDomain: nrpspksdomains_ctg325_38_Condensation_LCL_1	NRPS	Cyanobacteria	contig_2777	-0.256412	0.356577	-0.806135	0.373441	-0.70277	2.52312	-0.457263	0.273887	-0.54533	-0.759119
gene_18001_transcript_id gene_functions_other _smcogs_ SMCOG1122:ATP_dependent RNA helicase _Score: 438_5_3B E_value: 6e_133_	NRPS	Cyanobacteria	contig_2777	-0.476289	0.207249	-0.649472	-0.531704	-0.610024	2.6082	0.413436	0.165642	-0.470408	-0.656632
gene_18017_transcript_id gene_functions_biosynthetic_additional _smcogs_ SMCOG1244:amidohydrolase _Score: 452_2_3B E_value: 2_1e_137_	NRPS	Cyanobacteria	contig_2777	-0.470607	-0.0926949	-0.672901	-0.156591	-0.588838	2.66913	-0.0360565	0.448656	-0.466556	-0.63354
gene_18055_transcript_id gene_functions_transport _smcogs_ SMCOG1000:ABC transporter ATP_binding protein _Score: 229_4_3B E_value: 7_5e_70_	terpene	Cyanobacteria	contig_2778	0.297569	0.980174	-1.28622	0.255489	-0.79439	1.93543	0.625623	-0.600853	-0.478748	-0.934079
gene_18058_transcript_id gene_functions_transport _smcogs_ SMCOG1069:putative ABCtransporter permease protein _Score: 264_2_3B E_value:2_1e_80_	terpene	Cyanobacteria	contig_2778	-0.25407	1.12417	-0.986549	0.403604	-0.902984	2.10253	0.356228	-0.772603	-0.4971	-0.573224
gene_18060_transcript_id gene_functions_other _smcogs_ SMCOG1192:transposase _Score: 326_5_3B E_value: 3_5e_99_	terpene	Cyanobacteria	contig_2778	-0.916628	-0.650102	1.38641	1.41874	-0.675013	1.25886	-0.371044	-0.911711	0.299189	-0.838704
gene_18064_transcript_id gene_functions_transport _smcogs_ SMCOG1067:putative ABCtransporter permease protein _Score: 292_2_3B E_value:6_7e_89_	terpene	Cyanobacteria	contig_2778	0.472485	0.953962	-1.45814	1.04133	-0.835803	1.67548	-0.0321174	-0.705018	-0.686124	-0.426062
gene_18066_transcript_id gene_functions_biosynthetic_additional _smcogs_ SMCOG1143:sugar_binding lipoprotein _Score: 229_5_3B E_value: 1_5e_69_	terpene	Cyanobacteria	contig_2778	0.786986	0.1647	-1.37155	1.40712	-0.951342	1.49985	-0.0378087	-1.12396	-0.147531	-0.226459
gene_18070_transcript_id gene_functions_biosynthetic _rule_based_clusters_ terpene: phytoene_synt	terpene	Cyanobacteria	contig_2778	-0.206557	1.15716	-1.28459	1.58364	-1.28459	0.364467	0.639846	-0.314568	0.363418	-1.01823
gene_18072_transcript_id gene_functions_biosynthetic _rule_based_clusters_ terpene: phytoene_synt	terpene	Cyanobacteria	contig_2778	-0.776426	1.1516	-1.05249	-0.0602017	-1.08526	1.05331	1.41795	0.340783	0.232136	-1.22139
gene_18074_transcript_id gene_functions_biosynthetic_additional _rule_based_clusters_ PF04055	terpene	Cyanobacteria	contig_2778	-0.0870523	1.40254	-1.58692	1.09938	0.157315	-0.0375258	0.968377	-0.582596	0.0768477	-1.41036
gene_18080_transcript_id gene_functions_transport _smcogs_ SMCOG1000:ABC transporter ATP_binding protein _Score: 68_3_3B E_value: 1_4e_20_	terpene	Cyanobacteria	contig_2778	-0.495339	0.156867	-0.694995	2.4537	-0.548583	0.335771	0.735476	-0.694995	-0.552911	-0.694995
gene_18083_transcript_id gene_functions_biosynthetic_additional _rule_based_clusters_ Glycos_transf_2	terpene	Cyanobacteria	contig_2778	-0.703438	2.5901	-0.778634	0.437543	-0.44778	-0.366159	0.225399	-0.497579	0.131075	-0.590522
gene_18349_transcript_id gene_functions_biosynthetic_additional _smcogs_ SMCOG1222:dehydrogenase _Score: 413_9_3B E_value: 1_8e_125_	terpene	Alphaproteobacteria	contig_2863	0.735119	1.57822	-1.63891	-0.464262	0.117884	-0.0606251	0.235749	1.0752	-0.24494	-1.33343
gene_18355_transcript_id gene_functions_biosynthetic_additional _smcogs_ SMCOG1042:O_methyltransferase _Score: 56_3B E_value: 6_6e_17_	terpene	Alphaproteobacteria	contig_2863	-0.125371	-0.164307	-1.24021	-0.0578669	-0.305884	0.712579	0.730722	2.18259	-0.956864	-0.775389
gene_18360_transcript_id gene_functions_biosynthetic_additional _smcogs_ SMCOG1222:dehydrogenase _Score: 374_5_3B E_value: 1_7e_113_	terpene	Alphaproteobacteria	contig_2863	-0.245579	2.0818	-1.09897	-0.877874	0.096785	0.0441111	-0.2116	1.16072	0.14715	-1.09654
gene_18364_transcript_id gene_functions_biosynthetic_additional _rule_based_clusters_ Glycos_transf_2	terpene	Alphaproteobacteria	contig_2863	0.0637803	0.85293	-1.42066	-0.55028	1.59384	0.347892	-0.676914	1.14011	-0.120482	-1.23022
gene_18368_transcript_id gene_functions_biosynthetic _rule_based_clusters_ terpene: phytoene_synt	terpene	Alphaproteobacteria	contig_2863	0.529472	0.682379	-1.44526	-0.893653	0.646671	-0.728128	0.0783112	1.45071	0.901875	-1.22237
gene_18372_transcript_id gene_functions_biosynthetic _rule_based_clusters_ terpene: phytoene_synt	terpene	Alphaproteobacteria	contig_2863	-0.0116597	0.584696	-1.3001	-0.845534	1.29147	-0.634918	-0.484874	1.58936	0.743305	-0.931735
gene_18378_transcript_id gene_functions_transport _smcogs_ SMCOG1086:MATE efflux family protein _Score: 295_3_3B E_value: 1_1e_89_	terpene	Alphaproteobacteria	contig_2863	-0.153834	0.0160695	-0.640843	-0.0818559	-0.793717	0.250678	1.86997	1.48398	-0.611374	-1.33907
gene_18594_transcript_id gene_functions_biosynthetic_additional _smcogs_ SMCOG1152:nucleotide sugar dehydrogenase _Score: 128_9_3B E_value: 3_3e_39_	ladderane	Verrucomicrobia	contig_2927	0.0837492	-1.42953	1.51495	0.350036	-0.689719	-0.941244	-0.279606	0.92719	1.26277	-0.798585
gene_18596_transcript_id gene_functions_biosynthetic_additional _smcogs_ SMCOG1152:nucleotide sugar dehydrogenase _Score: 344_6_3B E_value: 1_2e_104_	ladderane	Verrucomicrobia	contig_2927	0.02493	-0.381547	-0.677539	1.19463	0.578325	-0.928086	-0.74058	0.590019	1.72193	-1.38209
gene_18606_NRPS_PKS_Domain: PKS_KS_Iterative_KS_ _39_289_ E_value:6_9e_50_ Score: 161_9_ Matches aSDomain:nrpspksdomains_ctg329_154_PKS_KS_1	ladderane	Verrucomicrobia	contig_2927	1.97397	-1.0874	-0.75773	0.0319068	-0.218376	-0.832477	-0.315535	0.9427	1.02093	-0.758
gene_18617_transcript_id gene_functions_biosynthetic_additional _rule_based_clusters_ DegT_DnrJ_EryC1	ladderane	Verrucomicrobia	contig_2927	0.956498	-0.708363	-0.634664	0.920314	-0.0384554	-1.13287	-0.744046	1.09837	1.41608	-1.13287
gene_18640_transcript_id gene_functions_biosynthetic_additional _smcogs_ SMCOG1100:3_hydroxyisobutyrate dehydrogenase _Score: 77_1_3B E_value: 2_6e_23_	ladderane	Verrucomicrobia	contig_2927	1.09482	-0.931673	-0.913529	0.110467	-0.120111	-0.941339	-0.653287	1.4357	1.52621	-0.607251
gene_18648_transcript_id gene_functions_transport _smcogs_ SMCOG1000:ABC transporter ATP_binding protein _Score: 169_3_3B E_value: 1_8e_51_	ladderane	Verrucomicrobia	contig_2927	0.660484	-0.968233	-0.968233	0.224304	-0.702817	-0.50109	-0.143136	1.73736	1.47869	-0.817327
gene_18653_transcript_id gene_functions_biosynthetic_additional _rule_based_clusters_ Alpha_amylase	ladderane	Verrucomicrobia	contig_2927	0.51532	-0.677442	1.44282	0.732941	-0.430676	-1.33551	-0.632298	0.970414	0.749951	-1.33551
gene_1021_transcript_id gene_functions_regulatory _smcogs_ SMCOG1008:response regulator _Score: 138_6_3B E_value: 3_9e_42_	NRPS	Cyanobacteria	contig_293	-0.0189631	1.19269	-1.01033	-0.0748615	-1.01033	2.02856	-0.687473	0.263398	0.224296	-0.906993
gene_1025_transcript_id gene_functions_regulatory _smcogs_ SMCOG1008:response regulator _Score: 140_3B E_value: 1_4e_42_	NRPS	Cyanobacteria	contig_293	-0.434735	-0.264276	-0.434289	0.0451533	-0.69244	2.7713	-0.303989	-0.0594733	-0.0919869	-0.535268
gene_1034_transcript_id gene_functions_regulatory _smcogs_ SMCOG1003:sensor histidine kinase _Score: 253_9_3B E_value: 6_9e_77_	NRPS	Cyanobacteria	contig_293	0.106988	0.0437257	-0.33631	0.165585	-0.838208	1.99379	-1.00642	-0.188565	1.27833	-1.21891
gene_1058_transcript_id gene_functions_biosynthetic_additional _smcogs_ SMCOG1010:NAD_dependent epimerase_dehydratase _Score: 68_8_3B E_value: 8_7e_21_	NRPS	Cyanobacteria	contig_293	-0.505011	1.88286	-0.856017	-0.346641	-0.710322	1.68277	0.298002	-0.393276	-0.199518	-0.852843
gene_1064_transcript_id gene_functions_biosynthetic_additional _rule_based_clusters_ Trp_halogenase	NRPS	Cyanobacteria	contig_293	0.669326	0.164594	-1.64828	0.762891	0.73109	1.49256	0.0122092	-0.565477	-0.163899	-1.45502
gene_1070_transcript_id gene_functions_biosynthetic_additional _smcogs_ SMCOG1119:halogenase _Score: 39_8_3B E_value: 5_3e_12_	NRPS	Cyanobacteria	contig_293	-0.552911	0.658629	-0.986755	-0.393807	-0.916056	1.0664	1.27386	-0.806582	1.48318	-0.825967
gene_1071_NRPS_PKS_Domain: Condensation_LCL _9_323_ E_value: 1_7e_113_ Score: 370_3_ Matches aSDomain: nrpspksdomains_ctg330_34_Condensation_LCL_1	NRPS	Cyanobacteria	contig_293	-0.572764	1.71843	-0.459296	-0.579812	-0.123109	1.97706	-0.218353	-0.81604	-0.233459	-0.692659
gene_1087_NRPS_PKS_Domain: PCP _105_172_ E_value: 7_9e_30_ Score:94_7_ Matches aSDomain: nrpspksdomains_ctg330_36_PCP_1	NRPS	Cyanobacteria	contig_293	0.807776	1.25224	-1.46043	-0.189702	-0.704374	1.20095	0.75561	-1.26775	-0.653353	0.259036
gene_1096_transcript_id gene_functions_other _smcogs_ SMCOG1238:transposase _Score: 81_1_3B E_value: 1_5e_24_	NRPS	Cyanobacteria	contig_293	2.62471	-0.457958	-0.547192	-0.13687	-0.519551	-0.267512	-0.579831	-0.13708	0.676331	-0.65505
gene_1125_NRPS_PKS_Domain: Condensation_LCL _90_211_ E_value: 1_5e_32_ Score: 104_6_ Matches aSDomain: nrpspksdomains_ctg330_56_Condensation_LCL_1	NRPS	Cyanobacteria	contig_293	-0.481434	0.162344	0.308906	-0.159487	-0.514009	2.61407	-0.288098	-0.417997	-0.104088	-1.12021
gene_1131_NRPS_PKS_Domain: Condensation_LCL _1_195_ E_value: 2_9e_74_ Score: 241_5_ Matches aSDomain: nrpspksdomains_ctg330_57_Condensation_LCL_1	NRPS	Cyanobacteria	contig_293	-0.318177	1.48195	-1.14184	0.139188	-0.20145	1.8152	0.283726	-0.419525	-0.348329	-1.29075
gene_1144_NRPS_PKS_Domain: nMT _275_498_ E_value: 1_3e_120_ Score: 394_4_ Matches aSDomain: nrpspksdomains_ctg330_58_nMT_1	NRPS	Cyanobacteria	contig_293	0.014653	1.72156	-1.34886	0.451325	-1.01557	1.33981	0.18065	-0.99495	0.0527374	-0.401355
gene_1157_NRPS_PKS_Domain: PCP _87_116_ E_value: 1_3e_13_ Score: 42_7_ Matches aSDomain: nrpspksdomains_ctg330_59_PCP_1	NRPS	Cyanobacteria	contig_293	2.42537	0.953733	-0.7701	-0.68611	-0.7701	-0.201228	-0.339482	-0.564176	0.170883	-0.218794
gene_1179_NRPS_PKS_Domain: Condensation_LCL _27_193_ E_value: 3_9e_56_ Score: 182_0_ Matches aSDomain: nrpspksdomains_ctg330_70_Condensation_LCL_1	NRPS	Cyanobacteria	contig_293	-0.00876442	0.481401	-1.40483	0.254537	-0.688195	1.74844	1.32309	-0.752579	-0.0139265	-0.93917
gene_1186_transcript_id gene_functions_biosynthetic _rule_based_clusters_ NRPS: AMP_binding	NRPS	Cyanobacteria	contig_293	-0.625492	1.90503	-1.0744	-0.388981	-0.41601	1.62947	0.0301875	-0.142248	-0.0095172	-0.908031
gene_1189_NRPS_PKS_Domain: AMP_binding _12_274_ E_value: 4_8e_81_Score: 264_1_ Matches aSDomain:nrpspksdomains_ctg330_72_AMP_binding_1	NRPS	Cyanobacteria	contig_293	-0.785679	1.06959	-0.984933	0.793747	-0.984933	1.77967	0.507548	-0.89184	0.149452	-0.652624
gene_18776_NRPS_PKS_Domain: Condensation_LCL _9_323_ E_value: 8_7e_114_ Score: 371_3_ Matches aSDomain: nrpspksdomains_ctg331_13_Condensation_LCL_1	NRPS	Cyanobacteria	contig_2940	-0.458471	0.178115	-1.33934	0.308436	-0.211185	1.49494	1.79602	-0.551021	-0.209217	-1.00828
gene_18827_NRPS_PKS_Domain: Condensation_LCL _1_180_ E_value: 1_1e_70_ Score: 229_8_ Matches aSDomain: nrpspksdomains_ctg331_34_Condensation_LCL_1	NRPS	Cyanobacteria	contig_2940	-0.104302	1.85798	-1.1245	0.448478	-0.791995	1.07007	-0.238514	-0.912656	0.730878	-0.935448
gene_18837_NRPS_PKS_Domain: AMP_binding _5_284_ E_value: 2_7e_70_ Score: 228_7_ Matches aSDomain: nrpspksdomains_ctg331_35_AMP_binding_1	NRPS	Cyanobacteria	contig_2940	-0.602898	1.87167	-1.225	0.172658	-0.540699	1.65217	-0.144477	-0.643699	-0.265783	-0.273942
gene_18963_transcript_id gene_functions_biosynthetic _rule_based_clusters_ terpene: phytoene_synt	terpene	Gemmatimonadetes	contig_2954	0.0928981	-0.826	-0.826	-0.695339	-0.122855	-0.0525216	-0.409646	1.04059	2.35835	-0.559478
gene_18965_transcript_id gene_functions_biosynthetic_additional _smcogs_ SMCOG1222:dehydrogenase _Score: 439_6_3B E_value: 3e_133_	terpene	Gemmatimonadetes	contig_2954	0.178954	-0.568974	-0.667831	-0.505581	-0.202048	-0.423379	-0.37602	2.46504	0.915876	-0.816037
gene_19011_transcript_id gene_functions_biosynthetic_additional _smcogs_ SMCOG1182:Polyprenyl synthetase _Score: 268_5_3B E_value: 1_1e_81_	terpene	Actinobacteria	contig_2990	-0.345018	-0.424965	-0.497029	-0.466131	-0.348399	-0.497029	0.361054	-0.118253	2.74829	-0.412523
gene_19013_transcript_id gene_functions_biosynthetic_additional _smcogs_ SMCOG1222:dehydrogenase _Score: 427_6_3B E_value: 1_3e_129_	terpene	Actinobacteria	contig_2990	-0.265502	-0.286942	-0.41168	-0.402766	-0.283045	-0.41168	-0.107006	-0.302407	2.83395	-0.362922
gene_19018_transcript_id gene_functions_biosynthetic _rule_based_clusters_ terpene: phytoene_synt	terpene	Actinobacteria	contig_2990	0.078203	-0.533782	-0.816575	-0.498294	0.495745	-0.431619	-0.16902	0.112418	2.5795	-0.816575
gene_19066_transcript_id gene_functions_biosynthetic_additional _smcogs_ SMCOG1110:1_deoxy_D_xylulose_5_phosphate synthase _Score: 117_6_3B E_value: 8_1e_36_	terpene	Actinobacteria	contig_3011	0.316002	-0.357195	-1.3041	0.292558	0.128077	-0.129686	-0.176596	-0.184267	2.4232	-1.00799
gene_19090_transcript_id gene_functions_biosynthetic_additional _smcogs_ SMCOG1222:dehydrogenase _Score: 40_1_3B E_value: 4_1e_12_	terpene	Actinobacteria	contig_3011	0.603973	0.382953	-1.0849	-0.62555	-0.25924	-0.963797	1.97071	0.142518	0.918228	-1.0849
gene_19114_transcript_id gene_functions_biosynthetic_additional _rule_based_clusters_ Acyl_CoA_dh_M	terpene	Actinobacteria	contig_3011	0.0696368	-0.059243	-0.939768	-0.669976	-0.467029	-0.0556886	0.913627	2.24913	0.188032	-1.22872
gene_19378_NRPS_PKS_Domain: AMP_binding _41_443_ E_value: 3_6e_124_ Score: 406_2_ Matches aSDomain: nrpspksdomains_ctg336_137_AMP_binding_1	NRPS	Cyanobacteria	contig_3086	-0.556542	2.63427	-0.556542	-0.410105	-0.556542	0.209967	-0.298665	0.553321	-0.462623	-0.556542
gene_19428_transcript_id gene_functions_biosynthetic_additional _rule_based_clusters_ p450	NRPS	Cyanobacteria	contig_3086	-0.126842	1.36007	-1.60878	0.307703	0.573907	0.923826	0.292152	0.13162	-0.0760254	-1.77763
gene_19435_transcript_id gene_functions_biosynthetic_additional _rule_based_clusters_ Glyco_tran_28_C	NRPS	Cyanobacteria	contig_3086	-0.53636	2.54222	-0.53636	0.890505	-0.53636	0.0224091	-0.442366	-0.53636	-0.330966	-0.53636
gene_19496_transcript_id gene_functions_transport _smcogs_ SMCOG1282:extracellular ligand_binding receptor _Score: 96_9_3B E_value: 1_9e_29_	arylpolyene	Alphaproteobacteria	contig_3088	-0.506024	2.0357	-0.663783	-0.0654806	-0.325589	-0.728286	-0.762293	1.26196	0.687653	-0.933853
gene_19513_transcript_id gene_functions_biosynthetic_additional _smcogs_ SMCOG1178:cobalamin synthesis protein_P47K family protein _Score: 180_9_3B E_value: 6_7e_55_	arylpolyene	Alphaproteobacteria	contig_3088	1.03459	-0.148089	2.04198	-0.47291	-0.921725	-0.512525	0.452934	0.357214	-0.472904	-1.35857
gene_19516_transcript_id gene_functions_other _smcogs_ SMCOG1173:WD_40 repeat_containing protein _Score: 67_6_3B E_value: 1_5e_20_	arylpolyene	Alphaproteobacteria	contig_3088	0.0565975	-1.10143	2.3145	-0.35709	-0.225904	-0.72742	-0.0450961	0.87673	0.16831	-0.959196
gene_19544_transcript_id gene_functions_biosynthetic_additional _smcogs_ SMCOG1072:dehydrogenase _Score: 186_4_3B E_value: 8_8e_57_	arylpolyene	Alphaproteobacteria	contig_3088	-0.206168	0.238024	-1.12309	-0.419475	-0.0850466	-0.602826	1.02973	1.98207	0.535005	-1.34823
gene_19551_transcript_id gene_functions_regulatory _smcogs_ SMCOG1266:hydrogen peroxide sensitive repressor _Score: 61_3B E_value: 2_1e_18_	arylpolyene	Alphaproteobacteria	contig_3088	0.520095	-0.61142	-0.487437	-0.381229	-0.488632	-0.0949451	-0.253717	1.9889	1.26185	-1.45347
gene_19557_transcript_id gene_functions_biosynthetic_additional _rule_based_clusters_ t2fas	arylpolyene	Alphaproteobacteria	contig_3088	0.418157	0.756282	-1.26667	-0.780324	-0.490212	0.0502432	0.666373	1.85043	0.173653	-1.37794
gene_19576_transcript_id gene_functions_biosynthetic_additional _rule_based_clusters_ PF04055	arylpolyene	Alphaproteobacteria	contig_3088	0.932199	0.605683	-0.899633	-0.0277262	0.833744	0.835798	-0.376185	0.815574	-0.633102	-2.08635
gene_19703_transcript_id gene_functions_biosynthetic_additional _rule_based_clusters_ Glycos_transf_1	lassopeptide	Cyanobacteria	contig_3098	-0.421789	-0.468934	-0.584982	0.0820586	-0.584982	2.67977	-0.0535165	0.406202	-0.468846	-0.584982
gene_19719_transcript_id gene_functions_transport _smcogs_ SMCOG1288:ABC transporter related protein _Score: 242_1_3B E_value: 2e_73_	lassopeptide	Cyanobacteria	contig_3098	-0.597327	-0.444638	-0.238931	-0.113491	-0.439868	2.58972	-0.457472	0.807137	-0.597327	-0.507801
gene_19733_transcript_id gene_functions_biosynthetic _rule_based_clusters_ lassopeptide: Asn_synthase	lassopeptide	Cyanobacteria	contig_3098	-0.63009	-0.485061	-0.63009	0.918922	-0.63009	2.46288	0.166942	-0.0583726	-0.484951	-0.63009
gene_19930_transcript_id gene_functions_regulatory _smcogs_ SMCOG1032:RNA polymerase_2C sigma_24 subunit_2C ECF subfamily _Score: 113_5_3B E_value: 1_4e_34_	ectoine	Alphaproteobacteria	contig_3150	-0.422338	1.8001	-0.763019	-0.66743	-0.552365	-0.0819857	0.701069	1.32888	0.0643029	-1.40721
gene_19991_transcript_id gene_functions_biosynthetic _rule_based_clusters_ resorcinol: DarB	resorcinol	Cyanobacteria	contig_3165	-0.377857	-0.13834	-0.377857	-0.377857	2.83313	-0.269175	-0.158473	-0.377857	-0.377857	-0.377857
gene_19998_transcript_id gene_functions_other _smcogs_ SMCOG1299:chaperonin GroEL_Score: 704_5_3B E_value: 1_1e_213_	resorcinol	Cyanobacteria	contig_3165	1.59215	-0.732226	-0.788075	-0.592254	-0.287114	-0.13651	0.0609291	2.01616	-0.296794	-0.83626
gene_20015_NRPS_PKS_Domain: TD _74_305_ E_value: 4_9e_46_ Score: 148_7_ Matches aSDomain: nrpspksdomains_ctg340_25_TD_1	resorcinol	Cyanobacteria	contig_3165	-0.882384	-0.841497	-0.00686673	1.40659	0.93276	0.981943	-0.324575	-0.926762	0.987704	-1.32691
gene_20037_NRPS_PKS_Domain: oMT _7_110_ E_value: 7_6e_19_ Score: 58_8_ Matches aSDomain: nrpspksdomains_ctg340_35_oMT_1	resorcinol	Cyanobacteria	contig_3165	-0.10438	0.0740448	-1.39946	0.410715	-0.829631	1.19141	0.0345397	1.7469	0.167321	-1.29146
gene_20166_transcript_id gene_functions_biosynthetic_additional _rule_based_clusters_ Peptidase_C39	lanthipeptide	Gammaproteobacteria	contig_3170	0.208598	-0.591755	-0.591755	-0.555152	0.112544	-0.488456	-0.487496	0.00653416	2.71173	-0.324796
gene_20216_transcript_id gene_functions_biosynthetic_additional _rule_based_clusters_ GST_C	lanthipeptide	Gammaproteobacteria	contig_3170	1.7736	-0.713506	-1.58094	0.623348	0.655387	0.190273	-0.19053	0.413765	0.155237	-1.32664
gene_20355_NRPS_PKS_Domain: PKS_Docking_Cterm _3_37_ E_value: 0_00029_ Score: 13_4_ Matches aSDomain: nrpspksdomains_ctg342_60_PKS_Docking_Cterm_1	terpene	Actinobacteria	contig_3177	-0.410089	0.0157384	-0.918826	-0.725274	-0.452491	1.16046	-0.615081	1.97302	0.891374	-0.918826
gene_20358_transcript_id gene_functions_transport _smcogs_ SMCOG1282:extracellular ligand_binding receptor _Score: 66_4_3B E_value: 3_6e_20_	terpene	Actinobacteria	contig_3177	-0.321599	-0.402879	-0.928317	-0.497751	-0.0800057	0.559823	-0.563147	2.27645	0.928621	-0.971198
gene_20369_transcript_id gene_functions_transport _smcogs_ SMCOG1000:ABC transporter ATP_binding protein _Score: 189_9_3B E_value: 9_2e_58_	terpene	Actinobacteria	contig_3177	-0.241687	-0.299714	-0.843158	-0.504341	-0.085552	0.198004	-0.465226	2.59511	0.466123	-0.819556
gene_20371_transcript_id gene_functions_transport _smcogs_ SMCOG1000:ABC transporter ATP_binding protein _Score: 92_1_3B E_value: 7_3e_28_	terpene	Actinobacteria	contig_3177	-0.0808775	-0.434445	-1.01678	-0.544275	0.0770392	0.379912	-0.692941	2.15337	1.12701	-0.968008
gene_495_transcript_id gene_functions_biosynthetic_additional _smcogs_ SMCOG1222:dehydrogenase _Score: 44_1_3B E_value: 2_4e_13_	terpene	Cyanobacteria	contig_32	2.175	0.282213	-0.734719	-0.644402	-0.743662	0.000634933	-0.868157	0.602069	0.849547	-0.91853
gene_498_transcript_id gene_functions_biosynthetic _rule_based_clusters_ terpene: phytoene_synt	terpene	Cyanobacteria	contig_32	1.98628	0.385775	-0.75859	-0.724191	-0.628755	-0.378801	-0.845163	1.06441	0.790589	-0.891548
gene_501_NRPS_PKS_Domain: Polyketide_cyc2 _9_148_ E_value: 4_9e_10_ Score: 31_7_ Matches aSDomain: nrpspksdomains_ctg343_4_Polyketide_cyc2_1	terpene	Cyanobacteria	contig_32	-0.93685	0.718659	-0.654846	1.17426	-0.666365	1.96579	-0.0974612	-0.065207	-0.248809	-1.18917
gene_20464_transcript_id gene_functions_biosynthetic_additional _rule_based_clusters_ MGT	bacteriocin	Cyanobacteria	contig_3204	1.51935	-0.666231	-0.912303	-0.472831	-0.656675	1.87342	-0.318352	0.200278	0.405487	-0.972139
gene_21573_transcript_id gene_functions_biosynthetic_additional _smcogs_ SMCOG1175:pyridine nucleotide_disulfide oxidoreductase _Score: 138_3_3B E_value: 4_6e_42_	other	Actinobacteria	contig_3247	0.388842	-0.596877	-0.927168	-0.647779	1.54225	-0.752318	-0.19606	-0.203816	1.96506	-0.572129
gene_21579_transcript_id gene_functions_biosynthetic_additional _smcogs_ SMCOG1176:alkyl hydroperoxide reductase subunit _Score: 187_8_3B E_value: 5_2e_57_	other	Actinobacteria	contig_3247	-0.549037	-0.598617	-0.720656	-0.496071	-0.489928	-0.0561447	1.70126	1.97878	-0.0489341	-0.720656
gene_21591_transcript_id gene_functions_regulatory _smcogs_ SMCOG1057:TetR familytranscriptional regulator _Score: 65_3_3B E_value: 1_7e_19_	other	Actinobacteria	contig_3247	-0.547436	-0.651519	-0.708944	-0.0891762	-0.294414	-0.292035	1.28977	2.30936	-0.306667	-0.708944
gene_21599_transcript_id gene_functions_transport _smcogs_ SMCOG1005:Drug resistance transporter_2C EmrB_QacA _Score: 382_3_3B E_value: 4_3e_116_	other	Actinobacteria	contig_3247	0.484508	-1.13231	-1.71405	0.352796	-0.28927	-0.328231	1.41636	0.388091	1.34236	-0.52025
gene_21603_transcript_id gene_functions_biosynthetic_additional _smcogs_ SMCOG1083:oxidoreductase _Score: 262_2_3B E_value: 1_1e_79_	other	Actinobacteria	contig_3247	1.80231	-1.15525	-0.255236	-0.84896	-0.0352941	0.459641	0.339629	0.217682	0.98642	-1.51094
gene_21630_NRPS_PKS_Domain: AMP_binding _0_364_ E_value: 5_9e_42_ Score: 135_4_ Matches aSDomain: nrpspksdomains_ctg373_35_AMP_binding_1	other	Actinobacteria	contig_3247	1.23263	-1.07471	-0.965633	-0.778273	0.939976	-0.545886	1.02409	-0.17148	1.28099	-0.941705
gene_21637_transcript_id gene_functions_biosynthetic_additional _rule_based_clusters_ AMP_binding	other	Actinobacteria	contig_3247	1.85317	-0.524909	-0.92637	-0.781745	0.298465	-0.641909	0.272988	-0.159846	1.53666	-0.926507
gene_21647_transcript_id gene_functions_biosynthetic_additional _rule_based_clusters_ Abhydrolase_6	other	Actinobacteria	contig_3247	-0.168167	-0.527574	-0.851543	-0.365377	-0.0163195	-0.557537	2.2642	1.27698	-0.203115	-0.851543
gene_21651_transcript_id gene_functions_transport _smcogs_ SMCOG1005:Drug resistance transporter_2C EmrB_QacA _Score: 407_7_3B E_value: 8_1e_124_	other	Actinobacteria	contig_3247	0.177964	-0.4833	0.886558	0.0867187	-1.00899	-0.227417	2.37656	-0.726235	-0.305559	-0.776303
gene_21655_transcript_id gene_functions_regulatory _smcogs_ SMCOG1057:TetR familytranscriptional regulator _Score: 63_8_3B E_value: 4_6e_19_	other	Actinobacteria	contig_3247	-0.727348	-0.727348	-0.727348	0.875501	-0.0120158	-0.412594	1.17872	2.00713	-0.727348	-0.727348
gene_21683_transcript_id gene_functions_biosynthetic_additional _rule_based_clusters_ Glycos_transf_1	arylpolyene	Cyanobacteria	contig_3352	0.433528	0.972761	-0.204117	0.287218	-1.35861	0.258996	-1.05713	-0.597785	-0.700394	1.96553
gene_21714_transcript_id gene_functions_biosynthetic_additional _rule_based_clusters_ GST_N_3	arylpolyene	Cyanobacteria	contig_3352	1.39551	0.873671	-1.15123	-0.181685	-0.876728	1.67853	-0.620072	0.147929	-0.3711	-0.894826
gene_21719_transcript_id gene_functions_biosynthetic_additional _smcogs_ SMCOG1141:acyltransferase _Score: 125_7_3B E_value: 2_9e_38_	arylpolyene	Cyanobacteria	contig_3352	-0.646108	0.0726523	-0.358124	-0.29158	-0.677315	2.59772	0.679282	-0.558977	-0.565306	-0.252246
gene_21739_transcript_id gene_functions_biosynthetic _rule_based_clusters_ arylpolyene: APE_KS2	arylpolyene	Cyanobacteria	contig_3352	-0.477857	1.63854	-0.636727	-0.298144	-0.840461	1.54537	0.94902	-0.168597	-0.626557	-1.08459
gene_21772_transcript_id gene_functions_biosynthetic_additional _rule_based_clusters_ RmlD_sub_bind	arylpolyene	Cyanobacteria	contig_3352	-0.836261	1.68988	-0.643693	0.456618	-0.807487	1.61535	0.0943572	-0.720678	0.155975	-1.00406
gene_21788_transcript_id gene_functions_biosynthetic_additional _smcogs_ SMCOG1175:pyridine nucleotide_disulfide oxidoreductase _Score: 431_3B E_value: 7_3e_131_	arylpolyene	Cyanobacteria	contig_3352	-0.406121	1.20309	-1.06354	-0.306353	-0.837686	2.03465	0.596491	-0.142425	-0.11247	-0.965626
gene_21798_NRPS_PKS_Domain: Aminotran_5 _5_224_ E_value: 1e_44_ Score: 144_7_ Matches aSDomain: nrpspksdomains_ctg374_68_Aminotran_5_1	arylpolyene	Cyanobacteria	contig_3352	-0.443122	1.67101	-1.10032	-0.194378	-0.792136	1.6738	0.583367	-0.369614	-0.109403	-0.919193
gene_21842_transcript_id gene_functions_biosynthetic_additional _smcogs_ SMCOG1222:dehydrogenase _Score: 306_8_3B E_value: 5_4e_93_	lassopeptide	Cyanobacteria	contig_3414	-0.61497	2.26486	-0.995248	0.382844	-0.677517	0.875405	-0.0811213	-0.0886621	-0.00954506	-1.05605
gene_21844_transcript_id gene_functions_biosynthetic _rule_based_clusters_ lassopeptide: Asn_synthase	lassopeptide	Cyanobacteria	contig_3414	-0.732914	1.81324	-0.713155	1.73752	-0.569686	0.443628	-0.216843	-0.602828	-0.431045	-0.727917
gene_21848_transcript_id gene_functions_biosynthetic_additional _lassopeptides_ predicted lassopeptide	lassopeptide	Cyanobacteria	contig_3414	-0.746977	2.06013	-0.790076	1.52468	-0.663656	-0.0947533	-0.144436	-0.790076	-0.391358	0.0365149
gene_21860_transcript_id gene_functions_biosynthetic_additional _rule_based_clusters_ PF05402	lassopeptide	Cyanobacteria	contig_3414	-0.634676	0.574591	-0.634676	2.61527	-0.346897	-0.0437558	0.0469358	-0.634676	-0.634676	-0.307435
gene_21878_transcript_id gene_functions_transport _smcogs_ SMCOG1085:binding_protein_dependent transport systems _Score: 337_8_3B E_value: 6_1e_103_	lassopeptide	Cyanobacteria	contig_3414	-0.473533	0.273894	-0.849909	-0.194129	-0.828784	2.04652	1.47478	-0.402912	-0.221885	-0.824041
gene_22056_transcript_id gene_functions_biosynthetic_additional _rule_based_clusters_ RimK	microviridin	Cyanobacteria	contig_3445	0.255583	-0.27861	-0.77957	-0.623888	-0.758328	1.68228	1.93344	-0.538735	-0.565536	-0.326639
gene_22059_transcript_id gene_functions_biosynthetic _rule_based_clusters_ microviridin: mvnA	microviridin	Cyanobacteria	contig_3445	1.48709	-0.0217701	-0.926658	-0.613429	-0.770377	1.70635	0.924118	-0.64094	-0.825551	-0.318833
gene_22061_transcript_id gene_functions_biosynthetic_additional _rule_based_clusters_ Peptidase_C39	microviridin	Cyanobacteria	contig_3445	-0.545072	1.44352	-0.658682	0.502327	-1.13184	1.54036	0.764028	-0.724735	-0.11417	-1.07573
gene_22070_transcript_id gene_functions_transport _smcogs_ SMCOG1029:RND family efflux transporter MFP subunit _Score: 54_3B E_value: 2e_16_	microviridin	Cyanobacteria	contig_3445	0.40353	0.0893439	-1.24633	-0.217999	-0.762382	2.22629	0.506111	-0.107879	0.270986	-1.16167
gene_22125_transcript_id gene_functions_biosynthetic_additional _smcogs_ SMCOG1089:methyltransferase _Score: 116_5_3B E_value: 2_4e_35_	betalactone	Cyanobacteria	contig_3461	-0.649108	-0.15989	-1.03264	1.25609	-0.920142	2.03649	0.166445	0.257531	-0.0500545	-0.904714
gene_22139_transcript_id gene_functions_biosynthetic _rule_based_clusters_ betalactone: HMGL_like	betalactone	Cyanobacteria	contig_3461	0.567263	0.514146	-1.19974	-0.335245	-0.901862	2.08577	-0.229626	0.660135	-0.0627111	-1.09812
gene_22160_transcript_id gene_functions_biosynthetic_additional _smcogs_ SMCOG1175:pyridine nucleotide_disulfide oxidoreductase _Score: 346_2_3B E_value: 3_8e_105_	betalactone	Cyanobacteria	contig_3461	0.648981	-0.322881	-0.874741	-0.348156	-0.805339	2.27676	-0.640498	0.858566	-0.0126505	-0.780038
gene_22165_transcript_id gene_functions_biosynthetic _rule_based_clusters_ betalactone: AMP_binding	betalactone	Cyanobacteria	contig_3461	0.18642	-0.188307	-0.759751	-0.583949	-0.664704	2.51073	-0.599351	0.342366	0.494686	-0.738135
gene_22169_transcript_id gene_functions_biosynthetic_additional _rule_based_clusters_ AMP_binding	betalactone	Cyanobacteria	contig_3461	0.671994	-0.178335	-0.884453	-0.797125	-0.817112	1.64258	-0.801116	0.935771	1.16027	-0.932479
gene_22175_transcript_id gene_functions_biosynthetic_additional _rule_based_clusters_ Acyl_CoA_dh_1	betalactone	Cyanobacteria	contig_3461	0.0867301	-0.117372	-0.933758	-0.381677	-0.773398	2.12384	-0.779458	0.939305	0.739153	-0.903367
gene_22176_NRPS_PKS_Domain: ACP _53_123_ E_value: 5_1e_20_ Score: 63_4_ Matches aSDomain: nrpspksdomains_ctg378_40_ACP_1	betalactone	Cyanobacteria	contig_3461	0.0729567	-0.292922	-0.821722	-0.57838	-0.787639	2.29758	-0.609818	0.69828	0.765877	-0.744209
gene_22468_transcript_id gene_functions_biosynthetic_additional _smcogs_ SMCOG1271:2_isopropylmalate synthase _Score: 109_4_3B E_value: 3_7e_33_	terpene	Betaproteobacteria	contig_3489	-0.0789714	2.67817	-0.692363	-0.150103	-0.324334	-0.440461	0.469885	-0.275518	-0.493946	-0.692363
gene_593_transcript_id gene_functions_transport _smcogs_ SMCOG1000:ABC transporter ATP_binding protein _Score: 167_1_3B E_value: 8_7e_51_	ladderane	Deltaproteobacteria	contig_35	-0.0655372	-0.72818	-0.417907	0.98719	1.08259	-0.908712	-0.68889	-0.291233	1.96929	-0.938615
gene_1735_transcript_id gene_functions_other _smcogs_ SMCOG1192:transposase _Score: 224_3B E_value: 5_2e_68_	NRPS	Cyanobacteria	contig_354	-0.523107	0.307525	-0.523107	-0.419232	-0.0948167	2.7434	-0.523107	-0.523107	-0.24602	-0.198426
gene_1739_transcript_id gene_functions_other _smcogs_ SMCOG1097:transposase _Score: 100_4_3B E_value: 1_8e_30_	NRPS	Cyanobacteria	contig_354	-0.362491	-0.761388	1.76802	-0.533111	1.46722	0.0276572	-0.811373	-0.572878	0.81497	-1.03663
gene_1743_transcript_id gene_functions_other _smcogs_ SMCOG1097:transposase _Score: 125_2_3B E_value: 4_7e_38_	NRPS	Cyanobacteria	contig_354	-0.0606957	-0.837577	1.98089	-0.0192615	1.35822	-0.41838	-0.889142	-0.452872	0.423207	-1.08439
gene_1746_transcript_id gene_functions_transport _smcogs_ SMCOG1000:ABC transporter ATP_binding protein _Score: 203_3B E_value: 9e_62_	NRPS	Cyanobacteria	contig_354	-1.28647	0.258223	1.40852	-0.179715	1.91485	-0.449976	-0.756846	-0.220598	0.173121	-0.861109
gene_1748_transcript_id gene_functions_transport _smcogs_ SMCOG1000:ABC transporter ATP_binding protein _Score: 181_9_3B E_value: 2_6e_55_	NRPS	Cyanobacteria	contig_354	-0.549302	0.100129	-0.83988	-0.257588	2.59702	-0.338065	-0.161587	0.359528	0.038867	-0.949118
gene_1750_transcript_id gene_functions_transport _smcogs_ SMCOG1085:binding_protein_dependent transport systems _Score: 229_5_3B E_value: 6_9e_70_	NRPS	Cyanobacteria	contig_354	-1.06261	1.07197	0.975534	-0.114194	1.00055	-0.978363	-0.227953	1.13234	-0.246893	-1.55037
gene_1754_transcript_id gene_functions_transport _smcogs_ SMCOG1118:binding_protein_dependent transport systems _Score: 358_3_3B E_value: 5e_109_	NRPS	Cyanobacteria	contig_354	-0.745692	0.252944	2.34466	0.0887963	0.793337	-0.376634	-0.715781	0.0179453	-0.502927	-1.15665
gene_1756_transcript_id gene_functions_transport _smcogs_ SMCOG1068:extracellular solute_binding protein family 5 _Score: 329_7_3B E_value: 6e_100_	NRPS	Cyanobacteria	contig_354	-0.711643	-0.312771	1.7841	-0.386508	-0.112335	-0.712528	-0.117989	1.84033	-0.226055	-1.0446
gene_1763_transcript_id gene_functions_other _smcogs_ SMCOG1238:transposase _Score: 86_3_3B E_value: 4_1e_26_	NRPS	Cyanobacteria	contig_354	-0.402704	-0.31633	2.74797	0.424761	-0.429145	-0.395018	-0.429145	-0.379731	-0.391512	-0.429145
gene_1772_transcript_id gene_functions_transport _smcogs_ SMCOG1020:major facilitator transporter _Score: 324_3_3B E_value: 1_8e_98_	NRPS	Cyanobacteria	contig_354	-0.810465	1.3195	-0.320821	-0.194663	2.18622	-0.643428	0.0645616	-0.176133	-0.382601	-1.04217
gene_1775_transcript_id gene_functions_biosynthetic_additional _rule_based_clusters_ Asn_synthase	NRPS	Cyanobacteria	contig_354	-0.834673	0.209842	1.68077	0.0159031	1.82105	-0.633377	-0.0832989	-0.766015	-0.45153	-0.958673
gene_1795_NRPS_PKS_Domain: CAL_domain _45_491_ E_value: 1e_148_ Score: 488_0_ Matches aSDomain: nrpspksdomains_ctg382_25_CAL_domain_1	NRPS	Cyanobacteria	contig_354	-0.713143	1.02391	-0.272274	-0.250317	2.44584	-0.611884	-0.267803	-0.190518	-0.295126	-0.868679
gene_22524_NRPS_PKS_Domain: PCP _267_335_ E_value: 5_2e_28_ Score:88_8_ Matches aSDomain: nrpspksdomains_ctg383_1_PCP_1	NRPS	Deltaproteobacteria	contig_3553	-0.308871	-0.487256	-0.454348	-0.30541	-0.318576	2.77466	-0.333055	0.287441	-0.36188	-0.492702
gene_22542_NRPS_PKS_Domain: AMP_binding _56_453_ E_value: 6_6e_110_ Score: 359_2_ Matches aSDomain: nrpspksdomains_ctg383_3_AMP_binding_1	NRPS	Deltaproteobacteria	contig_3553	-0.510214	-0.652548	-0.68884	-0.219777	-0.127453	2.60471	-0.389666	0.598758	0.0738697	-0.68884
gene_22553_NRPS_PKS_Domain: PCP _0_52_ E_value: 4_1e_19_ Score: 60_3_ Matches aSDomain: nrpspksdomains_ctg383_4_PCP_1	NRPS	Deltaproteobacteria	contig_3553	-0.316372	-0.554525	-0.554525	-0.323859	-0.318521	2.68541	-0.353292	0.588217	-0.298014	-0.554525
gene_22563_transcript_id gene_functions_biosynthetic _rule_based_clusters_ NRPS: Condensation	NRPS	Deltaproteobacteria	contig_3553	-0.302877	-0.47379	-0.399849	-0.25716	-0.355351	2.81298	-0.296918	0.0617547	-0.306187	-0.482605
gene_22576_NRPS_PKS_Domain: Aminotran_1_2 _2_275_ E_value: 2_7e_30_ Score: 97_4_ Matches aSDomain: nrpspksdomains_ctg383_8_Aminotran_1_2_1	NRPS	Deltaproteobacteria	contig_3553	0.529433	-0.290825	-0.545661	-0.545661	-0.545661	2.57644	-0.545661	0.458923	-0.545661	-0.545661
gene_22580_NRPS_PKS_Domain: AMP_binding _241_510_ E_value: 1_3e_66_ Score: 216_7_ Matches aSDomain: nrpspksdomains_ctg383_9_AMP_binding_1	NRPS	Deltaproteobacteria	contig_3553	-0.0238507	-0.455955	-0.455955	0.113779	-0.455955	2.77875	-0.455955	-0.132943	-0.455955	-0.455955
gene_22596_transcript_id gene_functions_biosynthetic_additional _rule_based_clusters_ PKS_AT	NRPS	Deltaproteobacteria	contig_3553	-0.246872	-0.374583	-0.374583	-0.335645	-0.234103	2.83968	-0.374583	-0.195581	-0.329141	-0.374583
gene_22598_NRPS_PKS_Domain: PCP _101_168_ E_value: 1_5e_20_ Score:65_0_ Matches aSDomain: nrpspksdomains_ctg383_14_PCP_1	NRPS	Deltaproteobacteria	contig_3553	-0.127105	-0.396392	-0.396392	-0.271376	-0.356897	2.83594	-0.326233	-0.245416	-0.319737	-0.396392
gene_22609_NRPS_PKS_Domain: PCP _7_74_ E_value: 1_2e_29_ Score: 94_1_ Matches aSDomain: nrpspksdomains_ctg383_16_PCP_1	NRPS	Deltaproteobacteria	contig_3553	-0.360412	-0.51432	-0.541988	-0.305437	-0.323236	2.73063	-0.271664	0.439659	-0.311242	-0.541988
gene_22617_NRPS_PKS_Domain: AMP_binding _233_631_ E_value: 1_4e_44_ Score: 144_0_ Matches aSDomain: nrpspksdomains_ctg383_17_AMP_binding_1	NRPS	Deltaproteobacteria	contig_3553	-0.353722	-0.531516	-0.581314	-0.23522	-0.410136	2.60472	-0.300041	0.803738	-0.415196	-0.581314
gene_22645_NRPS_PKS_Domain: AMP_binding _283_686_ E_value: 8_5e_115_ Score: 375_3_ Matches aSDomain: nrpspksdomains_ctg383_18_AMP_binding_1	NRPS	Deltaproteobacteria	contig_3553	-0.0983427	-0.572332	-0.625928	0.870256	-0.349578	-0.139541	-0.429566	2.54325	-0.572292	-0.625928
gene_22687_NRPS_PKS_Domain: Aminotran_5 _68_372_ E_value: 3_3e_34_Score: 110_1_ Matches aSDomain:nrpspksdomains_ctg383_29_Aminotran_5_1	NRPS	Deltaproteobacteria	contig_3553	-0.290603	-0.793404	-0.793404	-0.506634	-0.219848	0.865032	0.589337	2.33876	-0.395831	-0.793404
gene_22753_NRPS_PKS_Domain: AMP_binding _1_254_ E_value: 1_6e_57_ Score: 186_7_ Matches aSDomain: nrpspksdomains_ctg385_1_AMP_binding_1	NRPS	Cyanobacteria	contig_3663	-0.102502	-1.14456	-0.17196	1.2224	1.88182	0.473836	-0.911575	0.404135	-0.699821	-0.951761
gene_22771_NRPS_PKS_Domain: AMP_binding _5_330_ E_value: 2_4e_87_ Score: 284_9_ Matches aSDomain: nrpspksdomains_ctg385_2_AMP_binding_1	NRPS	Cyanobacteria	contig_3663	0.0395517	-0.836822	1.7174	-0.306321	1.76394	0.243379	-0.989174	-0.222786	-0.526816	-0.882346
gene_22776_transcript_id gene_functions_biosynthetic _rule_based_clusters_ NRPS: AMP_binding	NRPS	Cyanobacteria	contig_3663	0.137831	-1.02978	1.95119	-0.17267	0.728793	0.530312	-1.32783	0.499987	-0.217454	-1.10038
gene_22782_NRPS_PKS_Domain: PP_binding _0_36_ E_value: 3_3e_08_ Score: 25_8_ Matches aSDomain: nrpspksdomains_ctg385_4_PP_binding_1	NRPS	Cyanobacteria	contig_3663	0.201578	-1.08555	-0.341488	1.12286	1.88825	0.598474	-1.11322	0.0415162	-0.221682	-1.09074
gene_22792_NRPS_PKS_Domain: AMP_binding _47_435_ E_value: 2_7e_113_ Score: 370_4_ Matches aSDomain: nrpspksdomains_ctg385_5_AMP_binding_1	NRPS	Cyanobacteria	contig_3663	1.08186	-1.25495	0.205807	0.949068	0.812978	1.28523	-1.27415	-0.424758	-0.343247	-1.03785
gene_22807_NRPS_PKS_Domain: Thioesterase _60_179_ E_value: 5e_36_ Score: 117_0_ Matches aSDomain: nrpspksdomains_ctg385_8_Thioesterase_1	NRPS	Cyanobacteria	contig_3663	0.0145738	-0.689387	-0.665198	2.53559	0.726506	-0.480754	-0.554593	-0.721124	0.0793383	-0.244952
gene_22816_transcript_id gene_functions_transport _smcogs_ SMCOG1020:major facilitator transporter _Score: 220_5_3B E_value: 5_8e_67_	NRPS	Cyanobacteria	contig_3663	2.06624	-1.15798	0.876394	-0.103666	0.496529	-0.542944	-0.577994	0.373456	-0.179502	-1.25053
gene_22851_transcript_id gene_functions_other _smcogs_ SMCOG1238:transposase _Score: 62_3_3B E_value: 8_2e_19_	NRPS	Cyanobacteria	contig_3663	-0.349684	-0.352146	2.83506	-0.25583	-0.397158	-0.111216	-0.252858	-0.397158	-0.374635	-0.344374
gene_22855_transcript_id gene_functions_regulatory _smcogs_ SMCOG1284:transcriptional regulator_2C MarR family _Score: 93_3_3B E_value: 1_8e_28_	NRPS	Cyanobacteria	contig_3663	-0.563293	-0.318252	2.09156	-0.735903	0.341122	0.83912	-0.0104023	0.477711	-0.633215	-1.48845
gene_22868_transcript_id gene_functions_biosynthetic_additional _smcogs_ SMCOG1064:glucose_1_phosphate adenylyl_thymidylyltransferase _Score: 304_5_3B E_value: 1_2e_92_	NRPS	Cyanobacteria	contig_3663	1.01294	-0.449863	-1.03165	-0.7043	0.138648	2.09778	-0.109521	0.445386	-0.151159	-1.24825
gene_22901_NRPS_PKS_Domain: PKS_KS_Trans_AT_KS_ _712_1154_ E_value: 6_7e_127_ Score: 415_6_ Matches aSDomain: nrpspksdomains_ctg386_10_PKS_KS_1	hglE-KS	Cyanobacteria	contig_3670	-0.613249	-0.234696	-0.654478	-0.132948	-0.66601	2.02648	-0.153211	1.66656	-0.569955	-0.668495
gene_22917_NRPS_PKS_Domain: PKS_KR _3_203_ E_value: 2_6e_39_ Score: 126_8_ Matches aSDomain: nrpspksdomains_ctg386_13_PKS_KR_1	hglE-KS	Cyanobacteria	contig_3670	-0.696254	-0.159914	-0.721317	0.0509602	-0.66618	1.3166	-0.166294	2.24119	-0.49837	-0.700418
gene_22927_NRPS_PKS_Domain: PKS_KS_Enediyne_KS_ _9_361_ E_value: 5_5e_80_ Score: 261_1_ Matches aSDomain: nrpspksdomains_ctg386_14_PKS_KS_1	hglE-KS	Cyanobacteria	contig_3670	-0.643736	-0.161968	-0.722571	0.0987179	-0.664759	1.99926	-0.234764	1.6347	-0.582314	-0.722571
gene_22933_NRPS_PKS_Domain: PKS_AT _115_404_ E_value: 4_4e_38_ Score: 123_1_ Matches aSDomain: nrpspksdomains_ctg386_15_PKS_AT_1	hglE-KS	Cyanobacteria	contig_3670	-0.695684	-0.51423	-0.695684	0.280252	-0.695684	2.10374	-0.113977	1.45024	-0.423297	-0.695684
gene_22992_NRPS_PKS_Domain: Aminotran_1_2 _2_222_ E_value: 3_9e_12_ Score: 37_7_ Matches aSDomain: nrpspksdomains_ctg387_2_Aminotran_1_2_1	T3PKS	Actinobacteria	contig_3727	0.268264	0.758304	-1.66929	-0.0841458	-0.314291	-0.187805	1.25103	0.636739	0.942964	-1.60177
gene_23002_transcript_id gene_functions_other _smcogs_ SMCOG1194:DNA polymerase III subunit alpha _Score: 353_3B E_value: 6e_107_	T3PKS	Actinobacteria	contig_3727	0.652911	0.0844226	-1.48697	0.172423	1.67793	-0.203862	-0.790906	-0.0222235	1.14962	-1.23334
gene_23027_transcript_id gene_functions_biosynthetic_additional _smcogs_ SMCOG1168:O_succinylhomoserine sulfhydrylase _Score: 149_3B E_value: 2_7e_45_	T3PKS	Actinobacteria	contig_3727	0.780823	0.603157	-1.37478	0.223667	-0.387724	0.5377	1.32189	-0.170762	0.393597	-1.92757
gene_23033_transcript_id gene_functions_biosynthetic_additional _rule_based_clusters_ PF00561	T3PKS	Actinobacteria	contig_3727	1.5493	0.832478	-1.2413	0.343594	-0.306329	0.295949	0.564935	-0.52217	0.319896	-1.83636
gene_23049_transcript_id gene_functions_biosynthetic _rule_based_clusters_ T3PKS:Chal_sti_synt_N	T3PKS	Actinobacteria	contig_3727	0.672108	-0.249024	-0.711356	-0.66536	0.33484	-0.825652	1.63683	-0.933247	1.57855	-0.837689
gene_23054_transcript_id gene_functions_biosynthetic_additional _rule_based_clusters_ PF00881	T3PKS	Actinobacteria	contig_3727	0.799966	0.478896	-0.347373	0.229514	-0.000728046	-1.07092	1.50936	-1.03372	1.00284	-1.56783
gene_23057_transcript_id gene_functions_biosynthetic_additional _smcogs_ SMCOG1050:monooxygenase FAD_binding _Score: 108_5_3B E_value: 7_1e_33_	T3PKS	Actinobacteria	contig_3727	-0.116864	-0.0988167	-1.25422	-0.858427	0.556858	-0.289562	1.201	-0.0396344	1.93711	-1.03744
gene_23061_transcript_id gene_functions_biosynthetic_additional _rule_based_clusters_ t2fas	T3PKS	Actinobacteria	contig_3727	0.305385	1.26537	-1.62373	-0.879106	0.457649	-0.13685	0.875353	0.384765	0.80326	-1.45209
gene_23063_transcript_id gene_functions_biosynthetic_additional _rule_based_clusters_ t2fas	T3PKS	Actinobacteria	contig_3727	1.09586	0.432875	-0.88877	-0.479152	0.269039	-0.953514	0.172953	0.398505	1.62243	-1.67022
gene_23096_transcript_id gene_functions_other _smcogs_ SMCOG1273:hypothetical protein _Score: 185_3_3B E_value: 3_2e_56_	T3PKS	Actinobacteria	contig_3727	0.978245	1.57723	-0.158821	-1.13799	-0.631721	-0.766293	0.0847788	-0.782023	1.48604	-0.649447
gene_23099_transcript_id gene_functions_other _smcogs_ SMCOG1273:hypothetical protein _Score: 233_1_3B E_value: 9_8e_71_	T3PKS	Actinobacteria	contig_3727	0.35328	0.955361	-0.267485	-0.923203	-0.333837	-0.8331	0.946127	-0.563794	1.88218	-1.21553
gene_23258_transcript_id gene_functions_regulatory _smcogs_ SMCOG1057:TetR familytranscriptional regulator _Score: 81_4_3B E_value: 1_8e_24_	terpene	Gemmatimonadetes	contig_3737	0.568946	-0.784097	-1.10964	-0.982902	-0.438215	1.45078	0.381252	0.744037	1.27947	-1.10964
gene_23266_transcript_id gene_functions_transport _smcogs_ SMCOG1049:AcrB_AcrD_AcrF family protein _Score: 303_3_3B E_value: 5_4e_92_	terpene	Gemmatimonadetes	contig_3737	0.014593	-0.657458	-0.768886	-0.727082	-0.539069	1.40523	2.13986	-0.110001	0.011696	-0.768886
gene_23273_transcript_id gene_functions_biosynthetic_additional _smcogs_ SMCOG1231:carboxyvinyl_carboxyphosphonate _Score: 118_3_3B E_value: 5_6e_36_	terpene	Gemmatimonadetes	contig_3737	2.65048	-0.241516	-0.660027	-0.626382	0.418935	0.0995801	-0.564194	-0.385059	-0.0317864	-0.660027
gene_23280_transcript_id gene_functions_transport _smcogs_ SMCOG1082:TonB_dependent siderophore receptor family _Score: 58_4_3B E_value: 1_2e_17_	terpene	Gemmatimonadetes	contig_3737	0.0893042	-0.698184	-0.806822	-0.857408	-0.625145	1.41386	0.359997	1.95623	0.0457517	-0.877577
gene_23327_transcript_id gene_functions_other _smcogs_ SMCOG1037:heavy metal translocating P_type ATPase _Score: 313_1_3B E_value: 6_7e_95_	NRPS	Cyanobacteria	contig_3741	-0.439197	-0.769942	1.14634	1.01073	-1.0273	1.89212	0.0334559	-0.350953	-0.769748	-0.72551
gene_23353_transcript_id gene_functions_regulatory _smcogs_ SMCOG1003:sensor histidine kinase _Score: 189_1_3B E_value: 3_1e_57_	NRPS	Cyanobacteria	contig_3741	-0.482835	-0.489338	-0.608245	-0.130819	-0.608245	2.1974	-0.281509	1.50109	-0.489248	-0.608245
gene_23360_transcript_id gene_functions_regulatory _smcogs_ SMCOG1008:response regulator _Score: 122_5_3B E_value: 3_2e_37_	NRPS	Cyanobacteria	contig_3741	0.270579	-0.518492	-0.763638	-0.611794	-0.510834	1.79481	-0.202287	-0.763638	-0.518307	1.8236
gene_23362_transcript_id gene_functions_regulatory _smcogs_ SMCOG1003:sensor histidine kinase _Score: 191_6_3B E_value: 5_4e_58_	NRPS	Cyanobacteria	contig_3741	-0.427957	-0.592123	0.229918	-0.54207	-0.592123	2.48021	-0.592123	-0.285325	-0.592123	0.913718
gene_23380_transcript_id gene_functions_transport _smcogs_ SMCOG1000:ABC transporter ATP_binding protein _Score: 203_2_3B E_value: 7_7e_62_	NRPS	Cyanobacteria	contig_3741	-0.304441	-0.340694	-0.340694	-0.340694	-0.340694	2.84109	-0.151791	-0.340694	-0.340694	-0.340694
gene_23383_NRPS_PKS_Domain: AMP_binding _5_429_ E_value: 5_5e_117_Score: 382_5_ Matches aSDomain:nrpspksdomains_ctg389_32_AMP_binding_1	NRPS	Cyanobacteria	contig_3741	-0.0297171	-0.413756	-0.413756	-0.0017077	-0.413756	2.8081	-0.413756	-0.294139	-0.413756	-0.413756
gene_23402_NRPS_PKS_Domain: AMP_binding _322_739_ E_value: 1_2e_122_ Score: 401_1_ Matches aSDomain: nrpspksdomains_ctg389_35_AMP_binding_1	NRPS	Cyanobacteria	contig_3741	-0.238613	-0.385458	-0.385458	-0.252307	-0.170089	2.83654	-0.385458	-0.248244	-0.385458	-0.385458
gene_23423_NRPS_PKS_Domain: Condensation_LCL _1_201_ E_value: 1_5e_78_ Score: 255_6_ Matches aSDomain: nrpspksdomains_ctg389_38_Condensation_LCL_1	NRPS	Cyanobacteria	contig_3741	-0.39164	-0.39164	-0.39164	-0.39164	-0.39164	2.76337	-0.39164	0.369742	-0.39164	-0.39164
gene_23458_NRPS_PKS_Domain: PCP _156_223_ E_value: 3e_25_ Score: 80_0_ Matches aSDomain: nrpspksdomains_ctg389_47_PCP_1	NRPS	Cyanobacteria	contig_3741	-0.533783	-0.533783	2.00981	-0.216517	-0.533783	1.75613	-0.533783	-0.533783	-0.346731	-0.533783
gene_23468_transcript_id gene_functions_regulatory _smcogs_ SMCOG1008:response regulator _Score: 151_4_3B E_value: 4_5e_46_	NRPS	Cyanobacteria	contig_3741	0.409998	-0.805964	2.02791	1.44697	-0.890005	-0.356133	-0.736053	-0.116987	-0.385383	-0.594355
gene_23494_transcript_id gene_functions_biosynthetic _rule_based_clusters_ bacteriocin: TIGR03798	bacteriocin	Cyanobacteria	contig_3748	-0.790095	-0.085804	-0.298512	1.34758	-0.924048	1.9805	-0.505257	0.628031	-0.428348	-0.924048
gene_1880_transcript_id gene_functions_biosynthetic _rule_based_clusters_ terpene: terpene_cyclase	terpene	Cyanobacteria	contig_380	-1.1707	1.85012	-0.21554	-0.0643633	0.358374	1.41225	-0.260796	0.00247763	-0.693686	-1.21813
gene_1885_transcript_id gene_functions_biosynthetic _rule_based_clusters_ terpene: terpene_cyclase	terpene	Cyanobacteria	contig_380	-0.634496	1.6958	-1.15794	1.01959	-0.00637686	1.20666	-0.021479	-0.179709	-0.909605	-1.01245
gene_1905_transcript_id gene_functions_biosynthetic_additional _rule_based_clusters_ Pkinase	terpene	Cyanobacteria	contig_380	-0.586508	1.18382	-0.508105	-0.329897	-0.586508	2.41448	-0.280562	-0.586508	-0.486225	-0.233985
gene_23555_transcript_id gene_functions_other _smcogs_ SMCOG1241:lipoprotein dsbF_Score: 83_5_3B E_value: 2_3e_25_	terpene	Cyanobacteria	contig_3817	0.2078	1.28911	-0.769511	-0.281046	-0.910018	1.52358	-0.998481	0.762099	0.470722	-1.29426
gene_23596_transcript_id gene_functions_biosynthetic _rule_based_clusters_ terpene: phytoene_synt	terpene	Cyanobacteria	contig_3817	-0.51799	1.25327	-0.917797	-0.466331	-0.597957	1.66231	-0.633716	-0.170626	1.30664	-0.917797
gene_23598_transcript_id gene_functions_biosynthetic _rule_based_clusters_ terpene: phytoene_synt	terpene	Cyanobacteria	contig_3817	0.364196	1.47948	-0.95107	-0.927353	-0.716387	1.4422	-0.739698	0.773559	0.313012	-1.03794
gene_23619_transcript_id gene_functions_transport _smcogs_ SMCOG1076:RND efflux system_2C outer membrane lipoprotein_2C _Score: 65_3_3B E_value: 6_5e_20_	bacteriocin	Cyanobacteria	contig_3915	1.52278	0.489085	-1.23945	0.059975	-1.0774	1.18485	-0.519797	0.722164	0.0972445	-1.23945
gene_23642_transcript_id gene_functions_biosynthetic _rule_based_clusters_ bacteriocin: TIGR03793	bacteriocin	Cyanobacteria	contig_3915	0.240392	-0.457165	-0.670358	-0.302879	1.22653	2.2778	-0.714221	-0.538357	-0.270289	-0.791443
gene_23852_transcript_id gene_functions_biosynthetic_additional _smcogs_ SMCOG1050:monooxygenase FAD_binding _Score: 200_2_3B E_value: 1e_60_	terpene	Cyanobacteria	contig_4025	-0.819885	-0.687344	-0.60938	-0.476011	0.579165	0.477625	0.70207	2.06341	0.15566	-1.38531
gene_23868_transcript_id gene_functions_biosynthetic _rule_based_clusters_ terpene: phytoene_synt	terpene	Cyanobacteria	contig_4025	0.810203	0.131493	-1.1108	-1.06741	1.38535	0.723126	-1.14827	1.20502	-0.0712331	-0.857478
gene_24079_transcript_id gene_functions_regulatory _smcogs_ SMCOG1003:sensor histidine kinase _Score: 232_2_3B E_value: 2_6e_70_	NRPS	Cyanobacteria	contig_4117	-0.582073	1.7753	0.840858	-0.577558	-0.420412	0.88503	-0.658531	0.76104	-0.538311	-1.48534
gene_24083_transcript_id gene_functions_regulatory _smcogs_ SMCOG1008:response regulator _Score: 147_3B E_value: 1e_44_	NRPS	Cyanobacteria	contig_4117	2.41149	-0.164034	-1.16	-0.4683	0.483326	0.466932	0.0259225	-0.505638	-0.163282	-0.926418
gene_24105_NRPS_PKS_Domain: PCP _157_225_ E_value: 4_1e_29_ Score:92_4_ Matches aSDomain: nrpspksdomains_ctg397_14_PCP_1	NRPS	Cyanobacteria	contig_4117	0.139165	-0.0101368	0.250362	-1.00683	-0.873123	1.38947	-1.32866	0.379079	1.70072	-0.640044
gene_24133_NRPS_PKS_Domain: AMP_binding _318_617_ E_value: 1e_76_ Score: 249_9_ Matches aSDomain: nrpspksdomains_ctg397_15_AMP_binding_1	NRPS	Cyanobacteria	contig_4117	-1.07642	-0.255365	0.493775	0.388443	-0.845773	0.845989	-0.594767	0.839314	1.66304	-1.45824
gene_24141_transcript_id gene_functions_biosynthetic_additional _smcogs_ SMCOG1228:methionyl_tRNA formyltransferase _Score: 104_3B E_value: 1_2e_31_	NRPS	Cyanobacteria	contig_4117	-0.243706	-0.626891	1.80991	-0.29121	-0.708226	0.561871	-1.03418	0.0140301	1.51731	-0.998905
gene_24180_transcript_id gene_functions_transport _smcogs_ SMCOG1020:major facilitator transporter _Score: 81_8_3B E_value: 7_8e_25_	NRPS	Cyanobacteria	contig_4326	-0.323418	-0.349957	1.85554	-0.157582	-0.65686	1.56832	-0.213036	0.239849	-0.542892	-1.41997
gene_24187_transcript_id gene_functions_biosynthetic_additional _rule_based_clusters_ Glycos_transf_1	NRPS	Cyanobacteria	contig_4326	-0.447559	0.247568	2.04925	-0.247395	-0.75264	1.02044	0.442407	0.000288484	-1.13642	-1.17594
gene_24192_transcript_id gene_functions_biosynthetic_additional _smcogs_ SMCOG1045:glycosyl transferase group 1 _Score: 82_7_3B E_value: 5_2e_25_	NRPS	Cyanobacteria	contig_4326	-0.204428	0.130453	1.65635	-0.740943	-0.718096	0.641095	0.461506	1.19119	-0.918028	-1.49911
gene_24202_transcript_id gene_functions_regulatory _smcogs_ SMCOG1003:sensor histidine kinase _Score: 198_6_3B E_value: 4_1e_60_	NRPS	Cyanobacteria	contig_4326	0.94928	0.164771	-0.540471	-0.836369	0.421141	1.14393	-0.919059	1.3359	0.00275147	-1.72187
gene_24209_NRPS_PKS_Domain: AMP_binding _266_507_ E_value: 9_8e_63_ Score: 203_8_ Matches aSDomain: nrpspksdomains_ctg398_25_AMP_binding_1	NRPS	Cyanobacteria	contig_4326	0.064717	-0.295043	-0.646506	-0.78467	0.314894	-0.295952	0.188197	2.6197	-0.347016	-0.818324
gene_24230_NRPS_PKS_Domain: Epimerization _0_257_ E_value: 4_2e_140_ Score: 459_6_ Matches aSDomain: nrpspksdomains_ctg398_27_Epimerization_1	NRPS	Cyanobacteria	contig_4326	0.879277	-0.150789	-0.766898	-0.664158	-0.00447157	-0.207772	-0.146145	2.47144	-0.643584	-0.766898
gene_24242_NRPS_PKS_Domain: AMP_binding _248_454_ E_value: 3_4e_57_ Score: 185_6_ Matches aSDomain: nrpspksdomains_ctg398_31_AMP_binding_1	NRPS	Cyanobacteria	contig_4326	0.0141066	-0.693847	0.695457	-1.2922	-0.0932461	1.37068	0.795129	0.909961	0.030706	-1.73675
gene_24256_NRPS_PKS_Domain: PCP _142_210_ E_value: 5e_27_ Score: 85_7_ Matches aSDomain: nrpspksdomains_ctg398_33_PCP_1	NRPS	Cyanobacteria	contig_4326	-0.719979	-0.0175797	-0.491161	0.113488	-0.207865	2.59235	-0.276062	-0.680677	0.505326	-0.817837
gene_24275_NRPS_PKS_Domain: PCP _111_179_ E_value: 1_4e_29_ Score:93_9_ Matches aSDomain: nrpspksdomains_ctg399_1_PCP_1	NRPS	Cyanobacteria	contig_4349	-1.09647	-0.730638	0.191558	-0.577814	0.223934	2.38948	-0.0912304	-0.375403	0.734062	-0.667477
gene_24285_NRPS_PKS_Domain: AMP_binding _280_551_ E_value: 1_9e_66_ Score: 216_1_ Matches aSDomain: nrpspksdomains_ctg399_3_AMP_binding_1	NRPS	Cyanobacteria	contig_4349	0.170851	-0.440444	1.41483	-0.597851	-0.68102	2.13537	-0.609078	-0.408122	-0.0610767	-0.923461
gene_24307_transcript_id gene_functions_other _smcogs_ SMCOG1226:hypothetical protein _Score: 216_3_3B E_value: 1_1e_65_	NRPS	Cyanobacteria	contig_4349	0.0606096	0.086358	-0.877042	-0.573873	2.66347	-0.237072	-0.613016	-0.386202	-0.383735	0.260503
gene_24309_transcript_id gene_functions_biosynthetic_additional _rule_based_clusters_ Pkinase	NRPS	Cyanobacteria	contig_4349	1.62248	-0.326691	-0.0731602	-0.764818	1.6938	0.785178	-0.588849	-0.760912	-0.792272	-0.794759
gene_24340_transcript_id gene_functions_regulatory _smcogs_ SMCOG1003:sensor histidine kinase _Score: 70_1_3B E_value: 3_4e_21_	NRPS	Cyanobacteria	contig_4349	-0.274034	0.176229	-0.82997	-0.550942	2.68921	0.0302941	-0.289692	0.00809728	-0.229884	-0.729304
gene_24375_transcript_id gene_functions_biosynthetic_additional _smcogs_ SMCOG1040:alcohol dehydrogenase _Score: 98_3B E_value: 8_7e_30_	terpene	Alphaproteobacteria	contig_4440	-0.0800962	-0.0370548	-0.72577	-0.701162	0.379032	0.385372	-0.515496	-0.72577	2.56724	-0.546299
gene_24669_NRPS_PKS_Domain: Epimerization _0_254_ E_value: 5e_130_Score: 426_3_ Matches aSDomain:nrpspksdomains_ctg404_1_Epimerization_1	NRPS	Cyanobacteria	contig_4690	-0.504981	0.0332943	-0.538483	-0.317083	-0.0471173	-0.365518	-0.0584105	2.7799	-0.443115	-0.538483
gene_24989_NRPS_PKS_Domain: AMP_binding _83_287_ E_value: 5_1e_43_Score: 138_9_ Matches aSDomain:nrpspksdomains_ctg405_158_AMP_binding_1	hserlactone	Alphaproteobacteria	contig_4720	0.357632	2.70741	-0.682365	-0.458139	-0.272949	-0.171251	-0.364934	-0.0955172	-0.28596	-0.733922
gene_25005_transcript_id gene_functions_biosynthetic _rule_based_clusters_ hserlactone: Autoind_synth	hserlactone	Alphaproteobacteria	contig_4720	2.71063	-0.518457	-0.518457	0.196699	-0.360593	-0.24061	-0.518457	0.286158	-0.518457	-0.518457
gene_25013_transcript_id gene_functions_biosynthetic_additional _rule_based_clusters_ RimK	hserlactone	Alphaproteobacteria	contig_4720	1.99231	-0.374737	-0.682096	-0.575451	1.69511	-0.64723	-0.506144	-0.480157	0.125332	-0.546937
gene_25029_transcript_id gene_functions_regulatory _smcogs_ SMCOG1016:LuxR familyDNA_binding response regulator _Score: 80_8_3B E_value:1_4e_24_	hserlactone	Alphaproteobacteria	contig_4720	1.08278	-0.906506	-0.906506	-0.0413179	-0.457649	-0.116498	-0.24205	2.23919	0.255065	-0.906506
gene_25608_transcript_id gene_functions_biosynthetic _rule_based_clusters_ TfuA_related: YcaO	TfuA-related	Cyanobacteria	contig_4786	-0.818893	1.46776	-0.862293	0.0274068	-0.639513	0.384031	2.00686	-0.456762	-0.445346	-0.663248
gene_25611_transcript_id gene_functions_biosynthetic _rule_based_clusters_ TfuA_related: TfuA	TfuA-related	Cyanobacteria	contig_4786	-0.681108	2.22851	-0.203788	-0.284536	-0.728149	0.616672	1.0777	-0.70632	-0.60175	-0.717233
gene_25615_transcript_id gene_functions_regulatory _smcogs_ SMCOG1008:response regulator _Score: 81_4_3B E_value: 1_2e_24_	TfuA-related	Cyanobacteria	contig_4786	-0.945634	1.31346	-0.858787	1.4595	-0.714506	0.642139	1.09684	-0.799785	-0.463424	-0.729802
gene_25627_transcript_id gene_functions_regulatory _smcogs_ SMCOG1003:sensor histidine kinase _Score: 252_7_3B E_value: 1_6e_76_	TfuA-related	Cyanobacteria	contig_4786	-0.370011	0.501397	-0.739319	2.03745	-1.00067	1.27682	0.0834821	-0.647806	-0.251068	-0.890287
gene_25750_transcript_id gene_functions_biosynthetic_additional _rule_based_clusters_ Glycos_transf_1	NRPS	Cyanobacteria	contig_4825	-0.460188	-0.316009	-0.418445	-0.299583	-0.466564	2.78072	0.0754197	0.0661879	-0.45721	-0.504324
gene_25760_transcript_id gene_functions_biosynthetic_additional _rule_based_clusters_ PF04055	NRPS	Cyanobacteria	contig_4825	1.14407	-0.624807	-0.939023	-0.116995	-0.568702	2.09583	-0.815678	0.0931961	0.565858	-0.833747
gene_25765_transcript_id gene_functions_biosynthetic_additional _smcogs_ SMCOG1294:Nitrilase_cyanide hydratase and apolipoprotein _Score: 225_8_3B E_value: 9_8e_69_	NRPS	Cyanobacteria	contig_4825	1.77617	-0.561763	-0.836397	-0.366017	-0.519865	1.83186	-0.67363	0.0764074	0.0527947	-0.779565
gene_25768_transcript_id gene_functions_other _smcogs_ SMCOG1092:hypothetical protein _Score: 163_8_3B E_value: 1_3e_49_	NRPS	Cyanobacteria	contig_4825	0.70237	-0.2861	-0.315928	0.178172	-0.869816	2.23405	-0.802659	-0.75941	0.772526	-0.853203
gene_25776_transcript_id gene_functions_transport _smcogs_ SMCOG1029:RND family efflux transporter MFP subunit _Score: 83_3B E_value: 3_1e_25_	NRPS	Cyanobacteria	contig_4825	-0.275126	-0.073324	-0.518141	0.0337929	-0.642404	1.13006	-0.720318	-0.753088	2.36186	-0.543318
gene_25780_transcript_id gene_functions_biosynthetic_additional _rule_based_clusters_ Peptidase_C39	NRPS	Cyanobacteria	contig_4825	-0.448981	-0.190781	-0.676807	0.0305248	-0.676807	1.67559	-0.676807	-0.357481	1.99836	-0.676807
gene_25788_transcript_id gene_functions_regulatory _smcogs_ SMCOG1057:TetR familytranscriptional regulator _Score: 107_6_3B E_value: 1_8e_32_	NRPS	Cyanobacteria	contig_4825	-0.526168	1.7837	-0.623981	1.08747	-1.02473	0.44628	1.00353	-0.802335	-0.383177	-0.960589
gene_25790_transcript_id gene_functions_transport _smcogs_ SMCOG1029:RND family efflux transporter MFP subunit _Score: 186_6_3B E_value: 1e_56_	NRPS	Cyanobacteria	contig_4825	-0.519881	0.842268	-0.937856	1.87582	-0.891382	0.134091	1.25502	-0.549991	-0.286105	-0.921986
gene_25796_transcript_id gene_functions_transport _smcogs_ SMCOG1000:ABC transporter ATP_binding protein _Score: 202_6_3B E_value: 1_2e_61_	NRPS	Cyanobacteria	contig_4825	-0.557612	1.94147	-0.559845	1.62561	-0.865357	-0.0773218	0.212453	-0.630638	-0.249984	-0.838782
gene_25798_NRPS_PKS_Domain: Condensation_LCL _6_307_ E_value: 1_2e_119_ Score: 390_5_ Matches aSDomain: nrpspksdomains_ctg410_47_Condensation_LCL_1	NRPS	Cyanobacteria	contig_4825	0.726049	-0.480405	-0.583096	-0.569634	-0.771592	2.19393	-0.676865	0.753739	0.399393	-0.991519
gene_25825_NRPS_PKS_Domain: AMP_binding _0_245_ E_value: 3_7e_63_ Score: 205_2_ Matches aSDomain: nrpspksdomains_ctg410_50_AMP_binding_1	NRPS	Cyanobacteria	contig_4825	0.229584	-0.306163	-0.167324	-0.546063	-0.899697	1.88782	-1.01431	1.12716	0.794867	-1.10587
gene_25832_NRPS_PKS_Domain: PCP _290_358_ E_value: 1_4e_29_ Score:93_9_ Matches aSDomain: nrpspksdomains_ctg410_51_PCP_1	NRPS	Cyanobacteria	contig_4825	1.50984	-0.321218	-0.819681	-0.605509	-1.08265	0.500548	-0.543774	1.53786	0.772497	-0.94792
gene_25852_NRPS_PKS_Domain: AMP_binding _104_317_ E_value: 2_9e_62_ Score: 202_3_ Matches aSDomain: nrpspksdomains_ctg410_52_AMP_binding_1	NRPS	Cyanobacteria	contig_4825	-0.396585	-0.481672	0.103192	-0.551883	-1.05371	1.93164	-0.266862	0.737173	1.18079	-1.20209
gene_25885_transcript_id gene_functions_biosynthetic _rule_based_clusters_ bacteriocin: TIGR03798	thiopeptide,LAP,bacteriocin	Cyanobacteria	contig_4891	-0.279239	-0.534833	-0.534833	-0.534833	-0.320624	2.43417	-0.392138	1.1711	-0.534833	-0.473937
gene_25891_transcript_id gene_functions_biosynthetic _rule_based_clusters_ bacteriocin: TIGR03798	thiopeptide,LAP,bacteriocin	Cyanobacteria	contig_4891	-0.257778	-0.142199	-0.531523	-0.503702	-0.42446	2.71898	-0.43643	0.457536	-0.531523	-0.348906
gene_25906_transcript_id gene_functions_biosynthetic_additional _smcogs_ SMCOG1246:monooxygenase FAD_binding _Score: 271_4_3B E_value: 2_3e_82_	thiopeptide,LAP,bacteriocin	Cyanobacteria	contig_4891	-0.789847	-0.18477	-0.789847	-0.493088	-0.581854	2.04724	-0.42037	1.4629	0.421221	-0.671589
gene_25925_transcript_id gene_functions_regulatory _smcogs_ SMCOG1197:autoinducer_binding transcriptional regulator_2C _Score: 69_6_3B E_value: 4_1e_21_	thiopeptide,LAP,bacteriocin	Cyanobacteria	contig_4891	-0.688341	-0.448341	-0.688341	0.308794	-0.275846	2.6513	-0.175413	-0.267853	0.272383	-0.688341
gene_25946_transcript_id gene_functions_biosynthetic_additional _rule_based_clusters_ Abhydrolase_6	thiopeptide,LAP,bacteriocin	Cyanobacteria	contig_4891	-1.01432	-0.171407	0.0218994	0.767104	-1.00112	0.706134	0.748221	1.82201	-0.616767	-1.26175
gene_25950_transcript_id gene_functions_other _smcogs_ SMCOG1208:pirin domain_containing protein _Score: 235_4_3B E_value: 1_3e_71_	thiopeptide,LAP,bacteriocin	Cyanobacteria	contig_4891	-1.08648	-0.0588376	-0.385841	0.898214	-0.252287	0.240182	0.354476	2.17651	-0.721724	-1.16421
gene_25963_transcript_id gene_functions_biosynthetic _rule_based_clusters_ thiopeptide: PF07366	thiopeptide,LAP,bacteriocin	Cyanobacteria	contig_4891	-0.549018	0.329817	-0.791643	-0.415561	-0.791643	0.226095	0.472595	2.49568	-0.791643	-0.184683
gene_25968_transcript_id gene_functions_biosynthetic_additional _rule_based_clusters_ Abhydrolase_6	thiopeptide,LAP,bacteriocin	Cyanobacteria	contig_4891	-1.1073	1.04444	-0.115564	2.01259	-0.106424	0.348216	-0.49658	0.28314	-0.470095	-1.39242
gene_26031_NRPS_PKS_Domain: PKS_KS_Hybrid_KS_ _29_457_ E_value: 4_3e_157_ Score: 515_1_ Matches aSDomain: nrpspksdomains_ctg412_2_PKS_KS_1	NRPS,T1PKS	Deltaproteobacteria	contig_4908	-0.443955	-0.6139	-0.707661	-0.478597	-0.610971	2.1003	-0.278259	1.51004	0.230664	-0.707661
gene_26062_NRPS_PKS_Domain: Condensation_LCL _43_343_ E_value: 1_7e_115_ Score: 376_8_ Matches aSDomain: nrpspksdomains_ctg412_4_Condensation_LCL_1	NRPS,T1PKS	Deltaproteobacteria	contig_4908	-0.572931	-0.655954	-0.655954	0.30285	-0.473306	1.6479	-0.439651	1.9817	-0.478705	-0.655954
gene_26115_NRPS_PKS_Domain: PCP _253_321_ E_value: 2_2e_27_ Score:86_8_ Matches aSDomain: nrpspksdomains_ctg412_5_PCP_1	NRPS,T1PKS	Deltaproteobacteria	contig_4908	-0.33837	-0.554557	-0.554557	-0.311527	-0.501712	1.77067	-0.50762	2.00422	-0.451991	-0.554557
gene_26157_transcript_id gene_functions_other _smcogs_ SMCOG1192:transposase _Score: 60_4_3B E_value: 2_7e_18_	NRPS	Cyanobacteria	contig_4928	-0.942346	-0.81145	1.53232	-0.340863	-0.21607	1.7475	0.463823	-0.719535	0.314717	-1.0281
gene_26187_NRPS_PKS_Domain: PCP _100_169_ E_value: 6_1e_27_ Score:85_4_ Matches aSDomain: nrpspksdomains_ctg413_21_PCP_1	NRPS	Cyanobacteria	contig_4928	-0.607016	-0.78079	-0.203118	-0.277346	-0.679074	2.31223	-0.306684	0.730133	0.757683	-0.946016
gene_26195_NRPS_PKS_Domain: PKS_KS_Hybrid_KS_ _12_440_ E_value: 1e_166_ Score: 546_8_ Matches aSDomain: nrpspksdomains_ctg413_24_PKS_KS_1	NRPS	Cyanobacteria	contig_4928	-0.183297	-0.743751	-0.258884	-0.309341	-0.644253	2.51229	-0.547878	0.658603	0.338356	-0.821849
gene_26206_NRPS_PKS_Domain: AMP_binding _0_349_ E_value: 9_1e_94_ Score: 306_1_ Matches aSDomain: nrpspksdomains_ctg413_25_AMP_binding_1	NRPS	Cyanobacteria	contig_4928	0.503268	-0.44993	-1.18348	-0.85831	0.201763	1.2392	-0.79849	1.52458	0.873187	-1.05178
gene_26222_transcript_id gene_functions_biosynthetic _rule_based_clusters_ NRPS: Condensation	NRPS	Cyanobacteria	contig_4928	-0.495658	-0.283423	-1.04	-0.552809	-0.18721	2.18544	-0.089164	1.31825	-0.00112072	-0.854308
gene_26226_transcript_id gene_functions_biosynthetic _rule_based_clusters_ NRPS: AMP_binding	NRPS	Cyanobacteria	contig_4928	-0.410928	-0.138442	-1.47305	1.40634	-0.623494	1.59946	-1.08372	0.409208	0.560984	-0.246357
gene_26240_transcript_id gene_functions_biosynthetic_additional _rule_based_clusters_ Pkinase	NRPS	Cyanobacteria	contig_4928	0.068466	-0.488378	0.361476	0.0384229	0.459052	2.30948	-0.171804	-0.270803	-0.753727	-1.55218
gene_26263_transcript_id gene_functions_other _smcogs_ SMCOG1192:transposase _Score: 270_3_3B E_value: 4_3e_82_	NRPS	Cyanobacteria	contig_4928	0.385501	-0.368377	-0.420894	-0.838922	-0.252944	1.95148	1.42438	-0.140127	-0.422828	-1.31727
gene_26266_transcript_id gene_functions_regulatory _smcogs_ SMCOG1008:response regulator _Score: 220_2_3B E_value: 4_2e_67_	NRPS	Cyanobacteria	contig_4928	1.42608	-0.343966	-0.861352	-0.916579	0.126516	1.34843	-0.292421	1.10004	-0.13112	-1.45563
gene_26281_NRPS_PKS_Domain: NAD_binding_4 _17_203_ E_value: 1_1e_12_ Score: 39_4_ Matches aSDomain: nrpspksdomains_ctg413_60_NAD_binding_4_1	NRPS	Cyanobacteria	contig_4928	0.893538	-0.29496	-0.676524	-0.823647	-0.559517	2.15132	-0.241737	0.783433	-0.0653884	-1.16652
gene_26321_NRPS_PKS_Domain: NAD_binding_4 _46_165_ E_value: 1_7e_10_ Score: 32_2_ Matches aSDomain: nrpspksdomains_ctg414_21_NAD_binding_4_1	indole	Cyanobacteria	contig_4992	-0.81714	1.16972	-0.985939	0.0803895	-0.855519	1.88807	0.400388	-0.744669	-0.762193	0.626892
gene_26333_transcript_id gene_functions_biosynthetic_additional _rule_based_clusters_ Polysacc_synt_2	indole	Cyanobacteria	contig_4992	-0.00563845	2.42988	0.873065	-0.251741	0.125292	-0.389223	-0.919061	-0.601621	-0.855462	-0.405488
gene_26434_transcript_id gene_functions_other _smcogs_ SMCOG1238:transposase _Score: 115_7_3B E_value: 4_3e_35_	NRPS	Cyanobacteria	contig_4993	-0.960268	0.964271	-0.305089	1.66917	-0.310452	0.281988	-0.893368	-0.964867	1.31511	-0.796489
gene_26468_transcript_id gene_functions_other _smcogs_ SMCOG1097:transposase _Score: 101_9_3B E_value: 6_5e_31_	NRPS	Cyanobacteria	contig_4993	0.32461	1.37112	-0.982464	-0.698575	0.386043	1.89905	-0.63672	-0.330624	-0.217008	-1.11543
gene_26480_NRPS_PKS_Domain: PCP _155_223_ E_value: 5_2e_27_ Score:85_7_ Matches aSDomain: nrpspksdomains_ctg415_62_PCP_1	NRPS	Cyanobacteria	contig_4993	-0.664532	1.15584	-0.573845	2.29482	0.0573582	-0.452004	-0.642135	-0.646336	0.209369	-0.738531
gene_26617_transcript_id gene_functions_biosynthetic _rule_based_clusters_ terpene: phytoene_synt	terpene	Actinobacteria	contig_5095	0.951582	0.297742	-1.33345	-0.958444	0.287474	-0.229239	0.964395	-0.360866	1.61187	-1.23107
gene_26630_transcript_id gene_functions_transport _smcogs_ SMCOG1000:ABC transporter ATP_binding protein _Score: 176_9_3B E_value: 8_4e_54_	terpene	Actinobacteria	contig_5095	0.522303	0.772454	-1.40594	-0.443057	-0.234544	0.0576848	2.01177	-0.699047	0.481911	-1.06353
gene_26942_transcript_id gene_functions_biosynthetic _rule_based_clusters_ bacteriocin: TIGR03798	bacteriocin	Cyanobacteria	contig_5222	-0.405406	-0.597624	2.16922	-0.162807	-0.740668	1.37963	-0.565974	0.261807	-0.597516	-0.740668
gene_26950_transcript_id gene_functions_regulatory _smcogs_ SMCOG1008:response regulator _Score: 93_7_3B E_value: 2e_28_	bacteriocin	Cyanobacteria	contig_5222	-0.502806	-0.630879	-0.620604	-0.423894	-0.62903	1.91475	0.0688306	1.79844	-0.423544	-0.551262
gene_27053_transcript_id gene_functions_biosynthetic_additional _rule_based_clusters_ Glycos_transf_1	bacteriocin	Cyanobacteria	contig_5222	1.54454	-0.603922	-0.643005	-0.291093	-0.847751	0.381628	-1.00915	-0.655201	0.292592	1.83136
gene_27055_transcript_id gene_functions_biosynthetic_additional _rule_based_clusters_ Glycos_transf_1	bacteriocin	Cyanobacteria	contig_5222	2.00257	-0.637649	-0.330146	0.246476	-1.21122	-0.623854	-0.919156	1.29954	0.0217889	0.15164
gene_27083_NRPS_PKS_Domain: PKS_KR _7_91_ E_value: 2_7e_08_ Score:25_6_ Matches aSDomain: nrpspksdomains_ctg420_174_PKS_KR_1	bacteriocin	Cyanobacteria	contig_5222	-0.363062	-0.716905	-0.259765	-0.396258	-0.685812	1.84658	-0.416996	1.90109	-0.298689	-0.610178
gene_27103_transcript_id gene_functions_biosynthetic_additional _rule_based_clusters_ Pkinase	bacteriocin	Cyanobacteria	contig_5222	-0.551227	-0.790431	1.12193	-0.0861093	-0.836489	1.0992	-0.580689	1.92577	-0.695201	-0.60676
gene_27148_transcript_id gene_functions_biosynthetic_additional _rule_based_clusters_ Abhydrolase_6	bacteriocin	Cyanobacteria	contig_5222	-0.0727301	-0.3475	0.0504283	-0.3848	-1.10588	1.86215	-0.454661	1.69686	-0.916141	-0.327729
gene_27152_transcript_id gene_functions_biosynthetic_additional _smcogs_ SMCOG1038:phenylalanine_specific permease _Score: 255_3_3B E_value: 1_4e_77_	bacteriocin	Cyanobacteria	contig_5222	-0.487637	-0.570627	-0.570627	-0.0123578	-0.570627	2.53566	-0.138193	0.876919	-0.491881	-0.570627
gene_27440_transcript_id gene_functions_biosynthetic_additional _smcogs_ SMCOG1175:pyridine nucleotide_disulfide oxidoreductase _Score: 103_3_3B E_value: 1_9e_31_	terpene	Actinobacteria	contig_5300	-0.358576	-0.352841	-0.971787	-0.592805	-0.281102	0.0958588	1.41111	2.06448	0.0383532	-1.05269
gene_27445_transcript_id gene_functions_other _smcogs_ SMCOG1188:hypothetical protein _Score: 182_5_3B E_value: 7_9e_56_	terpene	Actinobacteria	contig_5300	-0.432168	-0.852211	-0.0341614	-0.134467	-0.463587	-0.3587	1.10883	2.35796	-0.260446	-0.931045
gene_28026_transcript_id gene_functions_transport _smcogs_ SMCOG1068:extracellular solute_binding protein family 5 _Score: 351_4_3B E_value: 1_5e_106_	T3PKS	Actinobacteria	contig_5446	-0.16757	-1.07694	0.0617187	-0.662683	-0.343388	1.51881	0.275831	0.740206	1.28657	-1.63255
gene_28042_transcript_id gene_functions_biosynthetic _rule_based_clusters_ T3PKS:Chal_sti_synt_N	T3PKS	Actinobacteria	contig_5446	1.89227	-0.0336711	-1.22017	-0.554919	0.332815	-0.971688	-0.0916059	1.4183	-0.0327749	-0.73855
gene_28064_transcript_id gene_functions_other _smcogs_ SMCOG1223:ATPase _Score: 973_6_3B E_value: 1_4e_294_	T3PKS	Actinobacteria	contig_5446	0.220217	-0.979711	-0.13358	-0.361075	-0.593524	-0.0725073	1.18062	1.86195	0.437626	-1.56002
gene_28434_NRPS_PKS_Domain: AMP_binding _54_462_ E_value: 3_1e_122_ Score: 399_8_ Matches aSDomain: nrpspksdomains_ctg426_1_AMP_binding_1	NRPS	Cyanobacteria	contig_5571	-0.486453	1.83795	-0.712729	-0.617316	-0.589816	-0.518029	-0.4398	1.69921	0.539716	-0.712729
gene_28445_NRPS_PKS_Domain: PCP _0_52_ E_value: 5e_20_ Score: 63_3_ Matches aSDomain: nrpspksdomains_ctg426_2_PCP_1	NRPS	Cyanobacteria	contig_5571	-0.364385	1.89143	-0.792953	-0.739004	-0.708151	0.513592	-0.592482	1.42773	0.297754	-0.933527
gene_28462_NRPS_PKS_Domain: Condensation_LCL _3_111_ E_value: 7_3e_18_ Score: 56_4_ Matches aSDomain: nrpspksdomains_ctg426_5_Condensation_LCL_1	NRPS	Cyanobacteria	contig_5571	-0.695648	1.08547	-1.03777	-0.437487	-0.946541	1.57152	-0.0653895	1.2291	0.334522	-1.03777
gene_28468_NRPS_PKS_Domain: AMP_binding _47_265_ E_value: 1e_51_ Score: 167_5_ Matches aSDomain: nrpspksdomains_ctg426_6_AMP_binding_1	NRPS	Cyanobacteria	contig_5571	-0.224203	1.4624	-1.13863	-0.734662	-0.0369797	0.716021	-0.628119	1.7299	-0.116027	-1.0297
gene_28494_NRPS_PKS_Domain: Aminotran_3 _0_115_ E_value: 7_9e_19_ Score: 59_6_ Matches aSDomain: nrpspksdomains_ctg426_13_Aminotran_3_1	NRPS	Cyanobacteria	contig_5571	-0.519993	0.880692	-0.718412	-0.688163	-0.427402	-0.120857	-0.0291469	2.49529	-0.153596	-0.718412
gene_28496_transcript_id gene_functions_biosynthetic_additional _smcogs_ SMCOG1081:cysteine synthase _Score: 92_3B E_value: 5e_28_	NRPS	Cyanobacteria	contig_5571	0.238783	1.50288	-0.946377	-0.0972929	-1.10078	1.73043	-0.241641	-0.124709	0.239465	-1.20076
gene_28500_transcript_id gene_functions_biosynthetic_additional _smcogs_ SMCOG1039:aldo_keto reductase family oxidoreductase _Score: 119_7_3B E_value: 2_3e_36_	NRPS	Cyanobacteria	contig_5571	2.67427	-0.101725	-0.727642	-0.437686	-0.438689	0.396601	-0.663425	-0.45698	-0.332406	0.0876795
gene_28508_transcript_id gene_functions_biosynthetic_additional _rule_based_clusters_ Pkinase	NRPS	Cyanobacteria	contig_5571	0.517956	0.724619	-1.08114	-0.499186	-0.811461	2.09201	-0.339918	0.191512	0.404641	-1.19903
gene_28515_transcript_id gene_functions_biosynthetic_additional _smcogs_ SMCOG1244:amidohydrolase _Score: 334_7_3B E_value: 1e_101_	NRPS	Cyanobacteria	contig_5571	-0.070598	0.916266	-1.01766	-0.191968	-0.818741	2.19401	0.35413	-0.400739	0.168669	-1.13337
gene_1976_transcript_id gene_functions_transport _smcogs_ SMCOG1020:major facilitator transporter _Score: 307_8_3B E_value: 1_8e_93_	NRPS	Cyanobacteria	contig_558	0.223386	0.755921	-0.633827	-0.771976	-0.47419	-0.184564	-0.145194	2.20217	0.457347	-1.42908
gene_1987_transcript_id gene_functions_transport _smcogs_ SMCOG1082:TonB_dependent siderophore receptor family _Score: 119_3_3B E_value: 4_3e_36_	NRPS	Cyanobacteria	contig_558	-0.34083	1.96887	1.49673	-0.36895	0.026079	-0.811562	0.0249863	-0.110696	-0.639849	-1.24478
gene_1990_NRPS_PKS_Domain: PCP _9_50_ E_value: 2_1e_11_ Score: 35_7_ Matches aSDomain: nrpspksdomains_ctg427_12_PCP_1	NRPS	Cyanobacteria	contig_558	0.0650685	-0.384617	-0.604309	-0.565061	-0.151199	-0.0061898	-0.201858	2.76364	-0.311165	-0.604309
gene_2000_NRPS_PKS_Domain: Condensation_DCL _52_158_ E_value: 2_2e_35_ Score: 113_9_ Matches aSDomain: nrpspksdomains_ctg427_15_Condensation_DCL_1	NRPS	Cyanobacteria	contig_558	-0.270126	-0.322391	0.772188	-0.860894	-0.247004	0.119434	-0.52376	2.53291	-0.596304	-0.604051
gene_2016_NRPS_PKS_Domain: PCP _239_306_ E_value: 4_8e_28_ Score:89_0_ Matches aSDomain: nrpspksdomains_ctg427_20_PCP_1	NRPS	Cyanobacteria	contig_558	0.154336	-0.698859	-0.476811	-0.790672	0.919101	0.606949	-0.836863	1.75029	0.795632	-1.42311
gene_28575_transcript_id gene_functions_biosynthetic_additional _rule_based_clusters_ Glycos_transf_2	T3PKS	Alphaproteobacteria	contig_5591	0.714638	2.26742	-0.758156	0.0401476	0.681886	0.0866888	-0.758156	-0.758156	-0.758156	-0.758156
gene_28624_transcript_id gene_functions_biosynthetic_additional _rule_based_clusters_ Peptidase_M50	T3PKS	Alphaproteobacteria	contig_5591	-0.427665	0.133539	-0.873485	-0.558193	-0.767713	1.60585	0.433215	1.83429	-0.528225	-0.851616
gene_28655_transcript_id gene_functions_biosynthetic _rule_based_clusters_ lanthipeptide: Pkinase	lanthipeptide	Gemmatimonadetes	contig_5660	0.284768	-0.580897	-0.580897	-0.552618	-0.580897	-0.50109	-0.0170595	0.227994	2.67535	-0.37465
gene_28737_NRPS_PKS_Domain: Condensation_LCL _30_331_ E_value: 1_4e_109_ Score: 357_5_ Matches aSDomain: nrpspksdomains_ctg430_8_Condensation_LCL_1	NRPS	Actinobacteria	contig_5667	0.119878	-0.668678	-0.668678	-0.465568	-0.0904132	0.654424	-0.565956	2.57341	-0.219741	-0.668678
gene_28794_transcript_id gene_functions_biosynthetic_additional _smcogs_ SMCOG1009:mbtH_like protein _Score: 96_8_3B E_value: 7_8e_30_	NRPS	Actinobacteria	contig_5667	-0.460938	-0.601793	-0.601793	1.00688	-0.601793	0.670796	-0.601793	2.29378	-0.501554	-0.601793
gene_28805_transcript_id gene_functions_biosynthetic_additional _smcogs_ SMCOG1095:3_hydroxybutyryl_CoA dehydrogenase _Score: 291_3B E_value: 1_4e_88_	NRPS	Actinobacteria	contig_5667	-0.410876	-0.485041	-0.44254	0.275788	-0.508775	0.0685461	-0.446754	2.72953	-0.159218	-0.620655
gene_28843_transcript_id gene_functions_biosynthetic_additional _smcogs_ SMCOG1216:exopolysaccharide biosynthesis domain protein _Score: 104_9_3B E_value: 6_2e_32_	lassopeptide	Cyanobacteria	contig_5672	-0.452099	-0.115763	0.337356	-0.261798	-0.452099	2.7528	-0.452099	-0.452099	-0.452099	-0.452099
gene_28991_transcript_id gene_functions_biosynthetic_additional _rule_based_clusters_ GST_N_3	terpene	Alphaproteobacteria	contig_5752	0.674366	-0.441091	-0.630452	-0.352989	-0.2399	-0.286758	-0.457008	-0.481157	-0.440948	2.65594
gene_28995_transcript_id gene_functions_transport _smcogs_ SMCOG1044:ABC transporter_2C permease protein _Score: 56_5_3B E_value: 4e_17_	terpene	Alphaproteobacteria	contig_5752	1.7719	-0.571216	-1.0534	-0.486656	0.604084	-0.615812	-0.464529	-0.842197	0.0725431	1.58528
gene_28997_transcript_id gene_functions_transport _smcogs_ SMCOG1044:ABC transporter_2C permease protein _Score: 74_9_3B E_value: 9_7e_23_	terpene	Alphaproteobacteria	contig_5752	1.69818	-0.489388	-1.41426	-0.438247	1.68129	-0.0437791	-0.766948	-0.184578	0.319948	-0.362209
gene_28998_transcript_id gene_functions_transport _smcogs_ SMCOG1000:ABC transporter ATP_binding protein _Score: 84_5_3B E_value: 1_6e_25_	terpene	Alphaproteobacteria	contig_5752	0.0927576	0.241799	-1.60909	0.276857	-0.140853	0.845861	0.868669	1.57137	-1.03916	-1.10822
gene_29003_transcript_id gene_functions_biosynthetic _rule_based_clusters_ terpene: phytoene_synt	terpene	Alphaproteobacteria	contig_5752	1.54865	-1.06459	-1.06459	1.15971	-0.180122	-0.286239	-0.0171479	-0.31325	-1.06459	1.28216
gene_29041_transcript_id gene_functions_biosynthetic_additional _rule_based_clusters_ Pkinase	NRPS,terpene	Cyanobacteria	contig_5793	-0.493725	-0.27541	-0.48324	-0.364545	-0.497903	2.75664	-0.0603517	0.281219	-0.353287	-0.509393
gene_29046_NRPS_PKS_Domain: Condensation_LCL _27_331_ E_value: 2_2e_113_ Score: 369_9_ Matches aSDomain: nrpspksdomains_ctg433_21_Condensation_LCL_1	NRPS,terpene	Cyanobacteria	contig_5793	-0.671615	-0.0688305	0.210311	-0.403239	-0.827125	2.55633	-0.19045	0.542952	-0.321214	-0.827125
gene_29057_transcript_id gene_functions_biosynthetic _rule_based_clusters_ NRPS: AMP_binding	NRPS,terpene	Cyanobacteria	contig_5793	-0.382112	-0.46907	-0.46907	-0.442557	-0.46907	2.78573	-0.129238	0.0184587	0.0259952	-0.46907
gene_29058_NRPS_PKS_Domain: AMP_binding _1_212_ E_value: 7e_24_ Score: 75_8_ Matches aSDomain: nrpspksdomains_ctg433_23_AMP_binding_1	NRPS,terpene	Cyanobacteria	contig_5793	-0.520959	-0.485431	-0.605105	-0.439678	-0.481692	2.43587	-0.0570295	1.12471	-0.365575	-0.605105
gene_29066_NRPS_PKS_Domain: PCP _105_174_ E_value: 1_3e_28_ Score:90_8_ Matches aSDomain: nrpspksdomains_ctg433_24_PCP_1	NRPS,terpene	Cyanobacteria	contig_5793	-0.454919	-0.390487	-0.454919	-0.232314	-0.388475	2.81955	-0.071316	-0.116259	-0.293718	-0.417141
gene_29074_transcript_id gene_functions_biosynthetic_additional _smcogs_ SMCOG1103:FAD dependent oxidoreductase _Score: 187_5_3B E_value: 7_1e_57_	NRPS,terpene	Cyanobacteria	contig_5793	-0.531492	0.915078	-1.16363	0.0220253	-0.875421	1.86871	0.559783	0.753657	-0.468913	-1.0798
gene_29077_transcript_id gene_functions_biosynthetic_additional _rule_based_clusters_ Abhydrolase_6	NRPS,terpene	Cyanobacteria	contig_5793	-0.340519	0.533029	-0.774118	-0.197489	-0.547562	2.62179	0.0101537	-0.0960332	-0.450401	-0.758853
gene_29104_transcript_id gene_functions_biosynthetic_additional _rule_based_clusters_ PF04055	NRPS,terpene	Cyanobacteria	contig_5793	-0.228944	-0.18658	-0.665486	-0.544546	-0.619742	2.37269	-0.417742	1.21416	-0.256716	-0.667098
gene_29107_transcript_id gene_functions_biosynthetic _rule_based_clusters_ terpene: phytoene_synt	NRPS,terpene	Cyanobacteria	contig_5793	-0.00499691	-0.28732	-0.581473	-0.515188	-0.55996	2.7033	-0.384658	0.419106	-0.224465	-0.564349
gene_29253_transcript_id gene_functions_transport _smcogs_ SMCOG1000:ABC transporter ATP_binding protein _Score: 93_5_3B E_value: 2_8e_28_	indole	Cyanobacteria	contig_5844	1.58398	-0.432849	-0.851574	-0.569303	-0.801363	1.70432	-0.623274	0.807063	0.000108157	-0.817106
gene_29257_transcript_id gene_functions_transport _smcogs_ SMCOG1069:putative ABCtransporter permease protein _Score: 255_3B E_value:1_3e_77_	indole	Cyanobacteria	contig_5844	-0.198452	-0.405905	-0.577378	-0.095873	-0.577378	2.7572	-0.375445	0.227336	-0.234174	-0.519927
gene_29259_transcript_id gene_functions_transport _smcogs_ SMCOG1067:putative ABCtransporter permease protein _Score: 245_6_3B E_value:1_1e_74_	indole	Cyanobacteria	contig_5844	1.03419	-0.555347	-1.01015	-0.483163	-0.38882	2.1798	-0.50565	0.639274	-0.0152146	-0.894925
gene_29262_transcript_id gene_functions_biosynthetic_additional _smcogs_ SMCOG1143:sugar_binding lipoprotein _Score: 74_4_3B E_value: 1_7e_22_	indole	Cyanobacteria	contig_5844	1.32795	-0.625481	-0.692699	-0.124422	-0.662339	2.23832	0.0686175	-0.360631	-0.381155	-0.78816
gene_29264_transcript_id gene_functions_biosynthetic_additional _smcogs_ SMCOG1143:sugar_binding lipoprotein _Score: 77_3_3B E_value: 2_3e_23_	indole	Cyanobacteria	contig_5844	0.878117	-0.305798	-0.992275	-0.0899035	-0.726805	2.30436	-0.0491139	0.435971	-0.562903	-0.891651
gene_29267_NRPS_PKS_Domain: AMP_binding _0_148_ E_value: 6_1e_32_ Score: 102_4_ Matches aSDomain: nrpspksdomains_ctg434_32_AMP_binding_1	indole	Cyanobacteria	contig_5844	0.683632	0.0962194	-1.21936	-0.188232	-1.18301	1.44241	-0.192403	1.23402	0.594653	-1.26793
gene_29273_NRPS_PKS_Domain: AMP_binding _95_386_ E_value: 3_2e_67_Score: 218_6_ Matches aSDomain:nrpspksdomains_ctg434_33_AMP_binding_1	indole	Cyanobacteria	contig_5844	0.324193	0.521063	-1.2688	-0.327215	-1.19518	1.677	-0.0250955	0.905214	0.605145	-1.21632
gene_29279_transcript_id gene_functions_biosynthetic _rule_based_clusters_ indole: indole_PTase	indole	Cyanobacteria	contig_5844	0.103224	-0.308445	-0.939396	-0.771528	-0.949294	1.51824	0.347976	1.71939	0.300815	-1.02098
gene_29282_transcript_id gene_functions_biosynthetic_additional _smcogs_ SMCOG1246:monooxygenase FAD_binding _Score: 523_4_3B E_value: 7_8e_159_	indole	Cyanobacteria	contig_5844	-0.570328	-0.258269	-0.817481	-0.651126	-0.751575	1.50248	0.528889	1.93284	-0.0979514	-0.817481
gene_29469_transcript_id gene_functions_other _smcogs_ SMCOG1157:hypothetical protein _Score: 103_1_3B E_value: 3e_31_	bacteriocin	Cyanobacteria	contig_5905	-0.92485	1.79137	-0.92485	0.627259	-0.92485	0.923899	-0.717525	0.413594	0.660807	-0.92485
gene_29509_transcript_id gene_functions_other _smcogs_ SMCOG1238:transposase _Score: 201_9_3B E_value: 2_3e_61_	lanthipeptide	Cyanobacteria	contig_5914	-0.486098	-0.61381	0.0256899	1.48743	-0.61381	2.18837	-0.447444	-0.494474	-0.43204	-0.61381
gene_29513_transcript_id gene_functions_biosynthetic_additional _rule_based_clusters_ GST_N_3	lanthipeptide	Cyanobacteria	contig_5914	0.0848906	0.898514	-1.04608	-0.114811	-0.400543	2.02012	-1.02119	0.15785	0.605452	-1.18421
gene_29519_transcript_id gene_functions_biosynthetic_additional _rule_based_clusters_ Abhydrolase_6	lanthipeptide	Cyanobacteria	contig_5914	-1.12305	-0.290831	0.39394	2.35112	-0.30708	0.823956	-0.598311	-0.0190377	-0.412438	-0.818271
gene_29523_NRPS_PKS_Domain: PKS_KR _6_168_ E_value: 8_8e_15_ Score: 46_8_ Matches aSDomain: nrpspksdomains_ctg437_19_PKS_KR_1	lanthipeptide	Cyanobacteria	contig_5914	-0.827514	-0.250171	1.12906	1.2359	-1.33648	1.53488	-0.671747	0.172731	-0.0806891	-0.905969
gene_29637_transcript_id gene_functions_transport _smcogs_ SMCOG1082:TonB_dependent siderophore receptor family _Score: 61_7_3B E_value: 1_1e_18_	terpene	Gemmatimonadetes	contig_5931	0.807109	-0.819299	-0.874271	-0.760313	-0.732548	1.79472	0.38451	1.27471	-0.200355	-0.874271
gene_29655_NRPS_PKS_Domain: PP_binding _4_55_ E_value: 7_3e_12_ Score: 37_5_ Matches aSDomain: nrpspksdomains_ctg439_1_PP_binding_1	arylpolyene	Alphaproteobacteria	contig_5962	1.40591	-0.712675	-1.38724	0.454941	0.931563	-0.911105	0.466358	0.188583	0.86302	-1.29935
gene_29679_transcript_id gene_functions_biosynthetic _rule_based_clusters_ arylpolyene: APE_KS2	arylpolyene	Alphaproteobacteria	contig_5962	1.03607	-0.587925	-1.21169	-0.719459	1.52213	-0.857895	0.57373	0.22269	1.05117	-1.02883
gene_29684_NRPS_PKS_Domain: PKS_KR _1_68_ E_value: 4_1e_08_ Score:25_1_ Matches aSDomain: nrpspksdomains_ctg439_19_PKS_KR_1	arylpolyene	Alphaproteobacteria	contig_5962	1.44845	0.431121	-1.4291	-0.673469	-0.469935	0.0902552	0.9563	1.01528	0.0602009	-1.4291
gene_29700_NRPS_PKS_Domain: PKS_KR _8_182_ E_value: 2_3e_09_ Score: 29_1_ Matches aSDomain: nrpspksdomains_ctg439_24_PKS_KR_1	arylpolyene	Alphaproteobacteria	contig_5962	1.16614	0.756592	-1.23768	-0.345162	0.818891	-0.720587	-0.846257	-0.301777	1.61343	-0.903596
gene_29707_NRPS_PKS_Domain: PKS_ER _114_266_ E_value: 1_7e_09_ Score: 29_0_ Matches aSDomain: nrpspksdomains_ctg439_25_PKS_ER_1	arylpolyene	Alphaproteobacteria	contig_5962	-0.284739	0.418586	-1.37217	-0.822495	0.978173	-0.116387	0.193504	-0.516498	2.13059	-0.608561
gene_29714_transcript_id gene_functions_biosynthetic_additional _smcogs_ SMCOG1055:pyruvate oxidase_decarboxylase _Score: 110_3_3B E_value: 1_7e_33_	arylpolyene	Alphaproteobacteria	contig_5962	-0.0209139	0.177015	-0.985798	-0.833782	1.18866	-0.378952	-0.323291	0.00250601	2.16056	-0.985999
gene_29721_transcript_id gene_functions_biosynthetic_additional _smcogs_ SMCOG1055:pyruvate oxidase_decarboxylase _Score: 112_6_3B E_value: 3_5e_34_	arylpolyene	Alphaproteobacteria	contig_5962	0.185984	0.204476	-1.09086	-0.749908	0.731197	-0.225386	-0.580704	0.885169	1.94178	-1.30175
gene_29726_transcript_id gene_functions_transport _smcogs_ SMCOG1067:putative ABCtransporter permease protein _Score: 92_3B E_value: 6_5e_28_	arylpolyene	Alphaproteobacteria	contig_5962	0.196287	0.52174	-0.954481	-0.692907	0.375989	-0.244623	-0.896576	0.386953	2.27991	-0.972288
gene_29727_transcript_id gene_functions_transport _smcogs_ SMCOG1069:putative ABCtransporter permease protein _Score: 89_4_3B E_value:4_5e_27_	arylpolyene	Alphaproteobacteria	contig_5962	0.121434	0.182659	-1.38682	-0.710134	0.382631	0.355979	-0.549126	0.796507	1.98295	-1.17608
gene_29728_transcript_id gene_functions_transport _smcogs_ SMCOG1069:putative ABCtransporter permease protein _Score: 113_9_3B E_value:1_4e_34_	arylpolyene	Alphaproteobacteria	contig_5962	0.147546	0.0214684	-1.32623	-0.129391	0.864995	0.0134049	-0.461399	0.11607	2.10064	-1.3471
gene_29731_transcript_id gene_functions_biosynthetic_additional _smcogs_ SMCOG1072:dehydrogenase _Score: 96_5_3B E_value: 2e_29_	arylpolyene	Alphaproteobacteria	contig_5962	0.316636	0.298145	-1.54298	-0.672262	0.104075	-0.013795	-0.0214063	0.64268	2.05046	-1.16156
gene_29734_transcript_id gene_functions_biosynthetic_additional _smcogs_ SMCOG1001:short_chain dehydrogenase_reductase SDR _Score: 130_1_3B E_value: 1_7e_39_	arylpolyene	Alphaproteobacteria	contig_5962	0.682138	0.243215	-1.40916	-0.743943	0.440889	-0.252366	0.0610786	-0.29251	2.18157	-0.910907
gene_29863_NRPS_PKS_Domain: Heterocyclization _16_144_ E_value: 6_1e_50_ Score: 162_0_ Matches aSDomain: nrpspksdomains_ctg441_3_Heterocyclization_1	NRPS	Cyanobacteria	contig_6021	-0.559358	2.02453	-0.691268	-0.594538	-0.534653	0.111355	-0.584894	1.6213	-0.101208	-0.691268
gene_29871_NRPS_PKS_Domain: Heterocyclization _0_118_ E_value: 3_9e_29_ Score: 93_7_ Matches aSDomain: nrpspksdomains_ctg441_4_Heterocyclization_1	NRPS	Cyanobacteria	contig_6021	-0.60978	1.97105	-0.69442	-0.661745	-0.499348	0.163916	-0.458154	1.67824	-0.195342	-0.69442
gene_29875_transcript_id gene_functions_biosynthetic _rule_based_clusters_ NRPS: AMP_binding	NRPS	Cyanobacteria	contig_6021	-0.652656	2.34809	-0.799549	-0.566932	-0.541021	0.767744	-0.506141	0.518141	0.231872	-0.799549
gene_29877_transcript_id gene_functions_biosynthetic _rule_based_clusters_ NRPS: AMP_binding	NRPS	Cyanobacteria	contig_6021	-0.787133	1.52954	-0.787133	-0.309775	-0.716867	1.99546	-0.412674	0.10821	0.16751	-0.787133
gene_29879_transcript_id gene_functions_biosynthetic _rule_based_clusters_ NRPS: AMP_binding	NRPS	Cyanobacteria	contig_6021	-0.499299	1.6297	-0.726711	-0.435569	-0.726711	0.657003	-0.684391	1.82325	-0.31056	-0.726711
gene_29882_NRPS_PKS_Domain: PCP _159_227_ E_value: 7_9e_28_ Score:88_3_ Matches aSDomain: nrpspksdomains_ctg441_10_PCP_1	NRPS	Cyanobacteria	contig_6021	-0.360919	0.714805	-0.703796	-0.59396	-0.703796	0.985913	-0.419561	2.26708	-0.481972	-0.703796
gene_29895_transcript_id gene_functions_biosynthetic _rule_based_clusters_ NRPS: Condensation	NRPS	Cyanobacteria	contig_6021	-0.063363	1.87965	-0.770046	-0.770046	-0.5816	0.390808	-0.267915	1.63117	-0.678609	-0.770046
gene_29897_NRPS_PKS_Domain: AMP_binding _114_501_ E_value: 2_8e_110_ Score: 360_4_ Matches aSDomain: nrpspksdomains_ctg441_16_AMP_binding_1	NRPS	Cyanobacteria	contig_6021	0.382109	0.662352	-0.820378	-0.660293	-0.7335	0.540508	-0.542585	2.32355	-0.331382	-0.820378
gene_29918_transcript_id gene_functions_biosynthetic_additional _smcogs_ SMCOG1046:Dioxygenase TauD_TfdA _Score: 445_3B E_value: 1_9e_135_	NRPS	Cyanobacteria	contig_6021	-0.593036	0.733132	-0.634857	-0.424404	-0.389514	2.44182	-0.634857	-0.478546	0.61512	-0.634857
gene_29920_NRPS_PKS_Domain: Condensation_LCL _8_302_ E_value: 1_4e_55_ Score: 180_2_ Matches aSDomain: nrpspksdomains_ctg441_19_Condensation_LCL_1	NRPS	Cyanobacteria	contig_6021	-0.855539	0.220982	1.16431	-0.659439	-0.538353	2.07533	0.553078	-0.249291	-0.855539	-0.855539
gene_29928_transcript_id gene_functions_biosynthetic _rule_based_clusters_ NRPS: AMP_binding	NRPS	Cyanobacteria	contig_6021	-0.22212	1.17812	-0.841296	-0.8757	0.0495742	0.326729	-0.792716	1.99726	0.306084	-1.12593
gene_29932_transcript_id gene_functions_biosynthetic _rule_based_clusters_ NRPS: AMP_binding	NRPS	Cyanobacteria	contig_6021	-0.535919	1.684	-0.794095	-0.561178	-0.637746	0.026287	-0.628336	1.70867	0.635781	-0.897463
gene_29934_transcript_id gene_functions_biosynthetic _rule_based_clusters_ NRPS: AMP_binding	NRPS	Cyanobacteria	contig_6021	-0.404106	1.41237	-0.875641	-0.678577	-0.550195	0.102891	-0.634757	1.95808	0.545576	-0.875641
gene_29939_NRPS_PKS_Domain: PCP _0_55_ E_value: 2_8e_23_ Score: 73_7_ Matches aSDomain: nrpspksdomains_ctg441_25_PCP_1	NRPS	Cyanobacteria	contig_6021	-0.646902	0.968832	-0.690658	-0.575998	-0.476742	0.0811701	-0.386659	2.44398	-0.0263609	-0.690658
gene_29943_NRPS_PKS_Domain: Epimerization _1_304_ E_value: 1_3e_74_ Score: 243_0_ Matches aSDomain: nrpspksdomains_ctg441_26_Epimerization_1	NRPS	Cyanobacteria	contig_6021	-0.596722	1.40036	-0.756183	-0.597607	-0.564833	0.0296454	-0.412494	2.16426	0.0897539	-0.756183
gene_29954_NRPS_PKS_Domain: Condensation_DCL _0_117_ E_value: 1_5e_40_ Score: 130_9_ Matches aSDomain: nrpspksdomains_ctg441_27_Condensation_DCL_1	NRPS	Cyanobacteria	contig_6021	-0.473194	1.40217	-0.626276	-0.674098	-0.69607	0.0708164	-0.416744	2.16815	0.0191407	-0.773898
gene_29957_NRPS_PKS_Domain: AMP_binding _284_691_ E_value: 6_5e_114_ Score: 372_4_ Matches aSDomain: nrpspksdomains_ctg441_28_AMP_binding_1	NRPS	Cyanobacteria	contig_6021	-0.380715	0.930186	-0.758444	-0.633536	-0.705539	0.461429	-0.466673	2.32353	0.0560551	-0.826296
gene_29968_NRPS_PKS_Domain: Condensation_LCL _35_304_ E_value: 3_3e_96_ Score: 313_6_ Matches aSDomain: nrpspksdomains_ctg441_29_Condensation_LCL_1	NRPS	Cyanobacteria	contig_6021	-0.0891623	1.32714	-0.586444	-0.679319	-0.614982	0.693903	-0.67677	1.94058	-0.168975	-1.14597
gene_29990_NRPS_PKS_Domain: AMP_binding _0_211_ E_value: 2_7e_43_ Score: 139_8_ Matches aSDomain: nrpspksdomains_ctg441_37_AMP_binding_1	NRPS	Cyanobacteria	contig_6021	-0.475031	0.835795	-1.06526	-0.677282	-0.225068	1.48897	-0.680822	1.59499	0.268956	-1.06526
gene_30002_NRPS_PKS_Domain: TD _0_122_ E_value: 7_3e_38_ Score: 121_9_ Matches aSDomain: nrpspksdomains_ctg441_42_TD_1	NRPS	Cyanobacteria	contig_6021	-0.381544	1.26632	-0.80667	-0.552497	-0.628525	2.17199	-0.648442	0.328314	0.0577267	-0.80667
gene_30004_NRPS_PKS_Domain: Aminotran_3 _12_149_ E_value: 5_6e_27_Score: 86_4_ Matches aSDomain:nrpspksdomains_ctg441_44_Aminotran_3_1	NRPS	Cyanobacteria	contig_6021	0.0957538	0.901632	-0.978151	-0.845202	-0.978151	1.26088	-0.440097	1.64632	0.315176	-0.978151
gene_30013_transcript_id gene_functions_other _smcogs_ SMCOG1097:transposase _Score: 90_2_3B E_value: 2_4e_27_	NRPS	Cyanobacteria	contig_6021	0.565407	-0.484246	-0.790803	2.13446	-0.911686	-0.0809475	-0.687699	0.347513	0.910272	-1.00227
gene_30099_transcript_id gene_functions_biosynthetic_additional _smcogs_ SMCOG1119:halogenase _Score: 40_2_3B E_value: 4_1e_12_	NRPS	Cyanobacteria	contig_6051	-0.830416	0.169848	-0.830416	0.0574877	-0.314661	2.34671	0.391164	-0.830416	0.671113	-0.830416
gene_30103_NRPS_PKS_Domain: Condensation_LCL _0_290_ E_value: 2_7e_103_ Score: 336_8_ Matches aSDomain: nrpspksdomains_ctg442_42_Condensation_LCL_1	NRPS	Cyanobacteria	contig_6051	-0.450267	1.00953	-0.915562	0.185869	-0.667408	2.14176	-0.64005	-0.599359	0.709959	-0.774471
gene_30171_transcript_id gene_functions_biosynthetic _rule_based_clusters_ NRPS: AMP_binding	T1PKS,NRPS	Cyanobacteria	contig_6063	2.66098	-0.579386	-0.579386	-0.579386	0.284698	-0.579386	-0.00377831	-0.304127	0.259156	-0.579386
gene_30174_NRPS_PKS_Domain: AMP_binding _1_173_ E_value: 2_1e_37_ Score: 120_4_ Matches aSDomain: nrpspksdomains_ctg443_5_AMP_binding_1	T1PKS,NRPS	Cyanobacteria	contig_6063	2.50148	-0.464507	-0.464507	-0.464507	-0.314506	-0.464507	-0.464507	1.06458	-0.464507	-0.464507
gene_30230_NRPS_PKS_Domain: PKS_KS_Hybrid_KS_ _0_242_ E_value: 1_1e_105_ Score: 345_7_ Matches aSDomain: nrpspksdomains_ctg443_28_PKS_KS_1	T1PKS,NRPS	Cyanobacteria	contig_6063	2.017	-0.713271	0.974571	-0.713271	-0.713271	-0.713271	0.867457	0.420598	-0.713271	-0.713271
gene_30343_transcript_id gene_functions_biosynthetic_additional _smcogs_ SMCOG1244:amidohydrolase _Score: 432_8_3B E_value: 1_6e_131_	hglE-KS	Cyanobacteria	contig_6089	0.209843	-0.124834	-0.554782	-0.323056	-0.727301	2.38093	-0.709024	1.01874	-0.356303	-0.814214
gene_30351_transcript_id gene_functions_other _smcogs_ SMCOG1272:TPR repeat_containing protein _Score: 52_8_3B E_value: 5_4e_16_	hglE-KS	Cyanobacteria	contig_6089	-0.563546	0.686242	-0.902422	-0.139365	-0.0924797	2.53181	-0.313831	-0.151843	-0.152149	-0.902422
gene_30360_transcript_id gene_functions_other _smcogs_ SMCOG1173:WD_40 repeat_containing protein _Score: 266_1_3B E_value: 8_9e_81_	hglE-KS	Cyanobacteria	contig_6089	-0.559274	-0.19968	-0.635966	0.681068	-0.635966	2.53151	-0.386208	0.367294	-0.526812	-0.635966
gene_30374_transcript_id gene_functions_biosynthetic_additional _rule_based_clusters_ Abhydrolase_6	hglE-KS	Cyanobacteria	contig_6089	-0.508293	-0.106178	-0.508293	0.247309	-0.508293	2.7304	-0.416214	0.0861452	-0.508293	-0.508293
gene_30381_NRPS_PKS_Domain: PKS_AT _40_280_ E_value: 9e_36_ Score:115_5_ Matches aSDomain: nrpspksdomains_ctg444_79_PKS_AT_1	hglE-KS	Cyanobacteria	contig_6089	-0.616512	-0.206672	-0.752759	0.174037	-0.716427	1.46936	-0.333249	2.11753	-0.38255	-0.752759
gene_30388_NRPS_PKS_Domain: PKS_KS_Enediyne_KS_ _0_451_ E_value: 7_3e_110_ Score: 359_5_ Matches aSDomain: nrpspksdomains_ctg444_81_PKS_KS_1	hglE-KS	Cyanobacteria	contig_6089	-0.667705	-0.125769	-0.708692	0.163459	-0.708692	1.40734	-0.0679831	2.12542	-0.708692	-0.708692
gene_30397_NRPS_PKS_Domain: PKS_DH _63_153_ E_value: 6_4e_13_ Score: 41_1_ Matches aSDomain: nrpspksdomains_ctg444_83_PKS_DH_1	hglE-KS	Cyanobacteria	contig_6089	-0.733114	0.429374	-0.733114	0.252175	-0.618942	0.723752	-0.581003	2.39471	-0.400723	-0.733114
gene_30402_NRPS_PKS_Domain: PKS_KR _3_203_ E_value: 8_8e_41_ Score: 131_6_ Matches aSDomain: nrpspksdomains_ctg444_84_PKS_KR_1	hglE-KS	Cyanobacteria	contig_6089	-0.675787	0.681607	-0.675787	-0.0867757	-0.675787	0.620898	-0.544914	2.42214	-0.389804	-0.675787
gene_30410_NRPS_PKS_Domain: PP_binding _15_68_ E_value: 4e_11_ Score: 35_1_ Matches aSDomain: nrpspksdomains_ctg444_86_PP_binding_1	hglE-KS	Cyanobacteria	contig_6089	-0.593855	0.261232	-0.593855	-0.580761	-0.593855	1.84501	-0.37008	1.81388	-0.593855	-0.593855
gene_30418_NRPS_PKS_Domain: PKS_AT _0_219_ E_value: 5_7e_44_ Score: 142_4_ Matches aSDomain: nrpspksdomains_ctg444_91_PKS_AT_1	hglE-KS	Cyanobacteria	contig_6089	-0.615055	0.0290621	-0.669641	-0.0240775	-0.669641	2.21895	-0.456317	1.37062	-0.514257	-0.669641
gene_30425_NRPS_PKS_Domain: PKS_KS_Trans_AT_KS_ _712_1110_ E_value: 1_3e_112_ Score: 368_6_ Matches aSDomain: nrpspksdomains_ctg444_93_PKS_KS_1	hglE-KS	Cyanobacteria	contig_6089	-0.586687	0.00425163	-0.658365	-0.351728	-0.55324	1.74696	-0.23819	1.95372	-0.658365	-0.658365
gene_30475_transcript_id gene_functions_biosynthetic_additional _smcogs_ SMCOG1249:carbamoyl phosphate synthase small subunit _Score: 315_2_3B E_value: 8_3e_96_	NRPS	Cyanobacteria	contig_6138	-0.126741	1.05645	-1.1011	-0.488635	-0.95259	2.05329	0.120648	0.115933	0.38105	-1.05831
gene_30482_transcript_id gene_functions_biosynthetic_additional _rule_based_clusters_ Pkinase	NRPS	Cyanobacteria	contig_6138	-0.815304	0.520419	-0.576403	0.00288612	-0.881586	2.37738	0.056764	-0.413366	0.603637	-0.874423
gene_30493_transcript_id gene_functions_other _smcogs_ SMCOG1122:ATP_dependent RNA helicase _Score: 268_6_3B E_value: 1_8e_81_	NRPS	Cyanobacteria	contig_6138	0.248143	0.175127	-0.539716	0.242559	-0.978389	2.22883	-0.818275	-0.10949	0.73748	-1.18627
gene_30505_transcript_id gene_functions_regulatory _smcogs_ SMCOG1003:sensor histidine kinase _Score: 174_6_3B E_value: 7_4e_53_	NRPS	Cyanobacteria	contig_6138	0.294984	-0.415306	-0.512384	-0.0351581	-0.714956	0.39451	-0.527896	-0.260862	2.60379	-0.826724
gene_30531_NRPS_PKS_Domain: AMP_binding _320_728_ E_value: 5_6e_117_ Score: 382_5_ Matches aSDomain: nrpspksdomains_ctg445_32_AMP_binding_1	NRPS	Cyanobacteria	contig_6138	-0.278894	-0.219745	-0.562063	0.137917	-0.479001	-0.0229809	-0.432957	-0.376845	2.77302	-0.53845
gene_30550_transcript_id gene_functions_biosynthetic_additional _smcogs_ SMCOG1081:cysteine synthase _Score: 349_5_3B E_value: 2_3e_106_	NRPS	Cyanobacteria	contig_6138	1.08127	-0.470364	-0.367577	-0.00152648	-1.24055	1.28818	-0.640863	0.134499	1.49118	-1.27425
gene_30552_transcript_id gene_functions_biosynthetic_additional _smcogs_ SMCOG1196:alkyl hydroperoxide reductase_ Thiol specific _Score: 178_9_3B E_value: 9e_55_	NRPS	Cyanobacteria	contig_6138	-0.618618	0.048037	-0.967534	-0.385627	-0.933772	2.20834	0.454735	0.0438941	0.958856	-0.80831
gene_30569_transcript_id gene_functions_biosynthetic_additional _smcogs_ SMCOG1025:diguanylate cyclase _Score: 230_8_3B E_value: 6_8e_70_	NRPS	Cyanobacteria	contig_6138	-0.227572	-0.5006	-0.0717885	0.510474	-0.803078	2.46677	-0.861486	0.0290273	0.3664	-0.908148
gene_30580_transcript_id gene_functions_biosynthetic_additional _rule_based_clusters_ PF04055	NRPS	Cyanobacteria	contig_6138	0.808532	-0.272484	-0.418536	-0.477265	-0.819611	2.47754	-0.486627	0.0490319	0.0438523	-0.90443
gene_30584_transcript_id gene_functions_other _smcogs_ SMCOG1122:ATP_dependent RNA helicase _Score: 429_9_3B E_value: 2_4e_130_	NRPS	Cyanobacteria	contig_6138	0.561436	-0.219086	-0.869751	-0.649332	-0.919898	2.02959	-0.52273	0.969774	0.586959	-0.966961
gene_30891_NRPS_PKS_Domain: PKS_Docking_Cterm _4_37_ E_value: 0_00017_ Score: 14_2_ Matches aSDomain: nrpspksdomains_ctg446_53_PKS_Docking_Cterm_1	NRPS	Cyanobacteria	contig_6141	1.62826	-0.435627	-0.619917	-0.459943	-0.140545	1.99641	-0.579847	0.00298321	-0.340231	-1.05155
gene_30925_NRPS_PKS_Domain: Thioesterase _10_89_ E_value: 3_1e_13_Score: 42_4_ Matches aSDomain:nrpspksdomains_ctg446_68_Thioesterase_1	NRPS	Cyanobacteria	contig_6141	2.58824	-0.608496	-0.760526	-0.689769	-0.170851	0.0968427	-0.273991	0.09046	0.463123	-0.735031
gene_30930_NRPS_PKS_Domain: Condensation_LCL _40_340_ E_value: 1e_110_ Score: 361_2_ Matches aSDomain: nrpspksdomains_ctg446_69_Condensation_LCL_1	NRPS	Cyanobacteria	contig_6141	-0.401634	-0.027022	-0.746194	-0.754657	-0.671625	2.38933	-0.682494	1.02233	0.0634527	-0.19149
gene_2040_NRPS_PKS_Domain: AMP_binding _50_452_ E_value: 9_9e_113_ Score: 368_5_ Matches aSDomain: nrpspksdomains_ctg447_3_AMP_binding_1	NRPS	Cyanobacteria	contig_617	-0.416437	-0.568647	-0.506242	-0.93205	0.58707	0.219336	1.24097	1.95291	-0.347842	-1.22907
gene_2066_NRPS_PKS_Domain: AMP_binding _207_613_ E_value: 2_5e_118_ Score: 387_0_ Matches aSDomain: nrpspksdomains_ctg447_9_AMP_binding_1	NRPS	Cyanobacteria	contig_617	-0.620172	-0.813233	0.866326	-0.894306	-0.29458	1.43987	-0.337499	1.80661	-0.259296	-0.893724
gene_2093_NRPS_PKS_Domain: AMP_binding _256_657_ E_value: 1_2e_104_ Score: 341_9_ Matches aSDomain: nrpspksdomains_ctg447_13_AMP_binding_1	NRPS	Cyanobacteria	contig_617	0.00193842	-0.338879	-0.238432	-0.857239	0.233433	-0.292541	0.00850685	2.65504	-0.256176	-0.915654
gene_2109_NRPS_PKS_Domain: PCP _146_215_ E_value: 1_5e_31_ Score:100_2_ Matches aSDomain: nrpspksdomains_ctg447_14_PCP_1	NRPS	Cyanobacteria	contig_617	-0.639473	0.471872	0.577853	-1.18554	1.20422	0.162595	0.265711	1.4808	-0.889882	-1.44816
gene_2122_NRPS_PKS_Domain: AMP_binding _10_209_ E_value: 5_5e_36_Score: 115_7_ Matches aSDomain:nrpspksdomains_ctg447_15_AMP_binding_1	NRPS	Cyanobacteria	contig_617	-0.328361	0.025559	-1.17207	-0.549757	0.878174	1.26048	0.10987	1.26784	0.284516	-1.77625
gene_2143_transcript_id gene_functions_biosynthetic _rule_based_clusters_ NRPS: AMP_binding	NRPS	Cyanobacteria	contig_617	1.54226	-0.265928	0.629891	-0.894139	-0.236657	-0.49432	-0.130125	1.77264	-0.812234	-1.11139
gene_2155_transcript_id gene_functions_transport _smcogs_ SMCOG1107:TonB_dependent receptor _Score: 85_8_3B E_value: 3_5e_26_	NRPS	Cyanobacteria	contig_617	-0.324583	0.334982	0.844162	-0.965865	0.130431	0.288864	-0.889556	1.3488	1.05367	-1.8209
gene_30979_NRPS_PKS_Domain: PCP _1_65_ E_value: 7_4e_25_ Score: 78_8_ Matches aSDomain: nrpspksdomains_ctg448_1_PCP_1	NRPS	Cyanobacteria	contig_6278	0.746368	0.568957	-0.609337	0.532273	-0.281527	2.03494	-0.633016	-0.0658052	-0.821815	-1.47104
gene_30985_NRPS_PKS_Domain: Condensation_LCL _1_263_ E_value: 4_1e_91_ Score: 296_8_ Matches aSDomain: nrpspksdomains_ctg448_2_Condensation_LCL_1	NRPS	Cyanobacteria	contig_6278	0.0096868	-0.296381	-0.915766	-0.707344	0.361701	-0.00235517	0.218876	2.54326	-0.295913	-0.915766
gene_30997_transcript_id gene_functions_biosynthetic _rule_based_clusters_ NRPS: AMP_binding	NRPS	Cyanobacteria	contig_6278	0.0223422	0.0410705	1.20421	-1.02941	-1.03429	-0.505068	1.91708	0.260039	0.281958	-1.15794
gene_30999_transcript_id gene_functions_biosynthetic _rule_based_clusters_ NRPS: AMP_binding	NRPS	Cyanobacteria	contig_6278	-0.355841	0.518032	-0.888282	-0.888282	-0.442053	0.58431	2.28243	0.533206	-0.455243	-0.888282
gene_31004_NRPS_PKS_Domain: PCP _0_51_ E_value: 1_2e_19_ Score: 62_1_ Matches aSDomain: nrpspksdomains_ctg448_7_PCP_1	NRPS	Cyanobacteria	contig_6278	-0.235786	0.201337	-0.989138	-0.242899	-0.620838	0.847491	2.39113	-0.206979	-0.155176	-0.989138
gene_31011_NRPS_PKS_Domain: TD _0_170_ E_value: 4_1e_63_ Score: 204_6_ Matches aSDomain: nrpspksdomains_ctg448_8_TD_1	NRPS	Cyanobacteria	contig_6278	-0.711628	-0.118207	0.492267	0.784944	1.59028	0.18522	0.181588	-0.546719	0.295953	-2.15369
gene_31014_NRPS_PKS_Domain: Aminotran_3 _56_374_ E_value: 1_1e_55_Score: 180_7_ Matches aSDomain:nrpspksdomains_ctg448_9_Aminotran_3_1	NRPS	Cyanobacteria	contig_6278	0.641292	-0.776405	-0.300432	-0.975976	-0.335278	0.970397	0.0735377	2.07835	-0.131793	-1.24369
gene_31030_transcript_id gene_functions_biosynthetic_additional _rule_based_clusters_ p450	NRPS	Cyanobacteria	contig_6278	1.33286	0.609397	-1.20066	0.336435	-1.11294	1.163	-0.480851	-0.125337	0.816779	-1.33869
gene_31035_transcript_id gene_functions_biosynthetic_additional _rule_based_clusters_ MGT	NRPS	Cyanobacteria	contig_6278	-0.136005	-0.410787	-0.935734	1.23144	-0.304163	2.08144	-0.615186	-0.820768	0.640299	-0.730541
gene_31094_transcript_id gene_functions_biosynthetic _rule_based_clusters_ bacteriocin: TIGR03798	bacteriocin	Cyanobacteria	contig_6290	-0.854526	-0.333035	0.0870557	0.0267915	-0.647687	2.42188	0.945869	-0.432831	-0.453076	-0.760445
gene_31095_transcript_id gene_functions_biosynthetic_additional _rule_based_clusters_ PF04055	bacteriocin	Cyanobacteria	contig_6290	-0.808886	0.287207	-0.443995	-0.405536	-0.691339	2.36515	0.895271	0.170436	-0.506578	-0.861726
gene_31148_transcript_id gene_functions_biosynthetic_additional _lanthipeptides_ predicted lanthipeptide	lanthipeptide	Cyanobacteria	contig_6292	-0.114629	0.388037	-0.48363	0.554632	-1.35897	0.352464	0.0496902	2.20552	-0.490027	-1.1031
gene_31161_transcript_id gene_functions_biosynthetic _rule_based_clusters_ lanthipeptide: DUF4135	lanthipeptide	Cyanobacteria	contig_6292	2.84039	-0.224064	-0.301496	-0.210712	-0.281117	-0.383188	-0.369304	-0.320642	-0.359835	-0.390034
gene_31164_Name_allorf 31851 31997 CDS	lanthipeptide	Cyanobacteria	contig_6292	0.177286	1.0332	-0.923189	0.376983	-0.923189	0.852258	-0.5648	-0.923189	1.81783	-0.923189
gene_31186_transcript_id gene_functions_transport _smcogs_ SMCOG1288:ABC transporter related protein _Score: 175_2_3B E_value: 3_8e_53_	lanthipeptide	Cyanobacteria	contig_6292	-0.989869	-0.209804	1.13474	-0.121665	-0.199041	2.33731	-0.34465	-0.286186	-0.438998	-0.881841
gene_31242_NRPS_PKS_Domain: Condensation_LCL _44_345_ E_value: 6_3e_109_ Score: 355_3_ Matches aSDomain: nrpspksdomains_ctg450_82_Condensation_LCL_1	lanthipeptide	Cyanobacteria	contig_6292	2.68656	-0.30884	-0.749033	-0.354111	0.204251	0.169773	-0.587756	-0.0549213	-0.308507	-0.697414
gene_31273_NRPS_PKS_Domain: PKS_KS_Hybrid_KS_ _12_439_ E_value: 5_5e_166_ Score: 544_4_ Matches aSDomain: nrpspksdomains_ctg450_86_PKS_KS_1	lanthipeptide	Cyanobacteria	contig_6292	-0.699901	0.248849	-0.780304	2.35486	0.870611	-0.780304	0.26708	-0.780304	-0.322557	-0.378025
gene_31323_NRPS_PKS_Domain: AMP_binding _192_441_ E_value: 1_2e_43_ Score: 141_0_ Matches aSDomain: nrpspksdomains_ctg450_93_AMP_binding_1	lanthipeptide	Cyanobacteria	contig_6292	-0.635846	-0.654794	-0.701434	0.868457	-0.268561	2.51537	-0.573276	-0.0272854	-0.0946561	-0.427972
gene_31349_NRPS_PKS_Domain: oMT _44_142_ E_value: 1_2e_10_ Score: 31_7_ Matches aSDomain: nrpspksdomains_ctg451_10_oMT_1	terpene	Cyanobacteria	contig_6302	2.23641	-0.91406	-0.854073	0.133508	-0.352415	0.901823	0.454474	-0.752352	-0.0133847	-0.839926
gene_31378_transcript_id gene_functions_other _smcogs_ SMCOG1238:transposase _Score: 118_8_3B E_value: 4_8e_36_	terpene	Cyanobacteria	contig_6302	-0.540301	-0.314297	0.700253	0.282209	-0.620667	2.41497	-0.316418	-0.695507	0.186693	-1.09694
gene_31400_transcript_id gene_functions_other _smcogs_ SMCOG1238:transposase _Score: 63_4_3B E_value: 3_8e_19_	terpene	Cyanobacteria	contig_6302	-0.624451	-0.368475	2.39015	0.148622	-0.436238	1.04454	-0.703202	-0.850315	-0.127009	-0.473628
gene_31420_NRPS_PKS_Domain: Condensation_LCL _69_383_ E_value: 1_5e_85_ Score: 278_6_ Matches aSDomain: nrpspksdomains_ctg451_52_Condensation_LCL_1	terpene	Cyanobacteria	contig_6302	1.28129	-0.640947	-1.13065	0.221954	0.665265	1.23905	-1.10676	0.78591	0.0260741	-1.34118
gene_31454_NRPS_PKS_Domain: PCP _0_51_ E_value: 1_8e_18_ Score: 58_3_ Matches aSDomain: nrpspksdomains_ctg451_57_PCP_1	terpene	Cyanobacteria	contig_6302	-0.819346	0.921084	-0.606489	0.503377	-0.183068	2.09894	-1.00389	0.202429	0.0565783	-1.16962
gene_31461_NRPS_PKS_Domain: AMP_binding _0_369_ E_value: 1_3e_102_Score: 335_2_ Matches aSDomain:nrpspksdomains_ctg451_58_AMP_binding_1	terpene	Cyanobacteria	contig_6302	0.167071	-0.0193433	-0.522954	-0.706564	-0.965401	1.85853	-0.760471	1.45368	0.452745	-0.957287
gene_31482_NRPS_PKS_Domain: Condensation_LCL _19_334_ E_value: 1_5e_85_ Score: 278_6_ Matches aSDomain: nrpspksdomains_ctg451_64_Condensation_LCL_1	terpene	Cyanobacteria	contig_6302	1.27355	-0.305004	-0.624083	-0.88178	-0.0150827	0.414214	-0.789503	1.81834	0.454657	-1.34531
gene_31515_transcript_id gene_functions_other _smcogs_ SMCOG1192:transposase _Score: 120_2_3B E_value: 1_8e_36_	terpene	Cyanobacteria	contig_6302	-0.715127	-0.613144	0.778809	0.0793394	-0.527137	2.44098	0.237965	-0.770419	-0.140845	-0.770419
gene_31522_transcript_id gene_functions_other _smcogs_ SMCOG1157:hypothetical protein _Score: 141_3B E_value: 8_4e_43_	terpene	Cyanobacteria	contig_6302	-0.790008	-0.605188	1.4148	-0.207374	-0.463331	-0.228585	-0.222116	2.18372	-0.157043	-0.924878
gene_31549_NRPS_PKS_Domain: PKS_KR _11_173_ E_value: 1_3e_15_ Score: 49_5_ Matches aSDomain: nrpspksdomains_ctg451_94_PKS_KR_1	terpene	Cyanobacteria	contig_6302	-0.846205	-0.502106	-1.01425	1.11574	-0.380477	1.03078	-0.576429	1.90198	0.0449862	-0.774026
gene_31556_transcript_id gene_functions_biosynthetic_additional _rule_based_clusters_ fabH	terpene	Cyanobacteria	contig_6302	-0.977949	1.24514	-0.74139	0.852746	-0.542624	1.99239	-0.409378	-0.462285	-0.240147	-0.716504
gene_31559_NRPS_PKS_Domain: AMP_binding _0_232_ E_value: 1_3e_65_ Score: 213_3_ Matches aSDomain: nrpspksdomains_ctg451_96_AMP_binding_1	terpene	Cyanobacteria	contig_6302	-0.836409	-0.299855	-0.69438	-0.360971	-0.583689	1.52432	-0.496401	1.78066	0.854027	-0.887296
gene_31565_transcript_id gene_functions_biosynthetic _rule_based_clusters_ NRPS: AMP_binding	terpene	Cyanobacteria	contig_6302	-0.918999	-0.942034	-0.254036	2.27255	-0.647904	1.05951	-0.21972	-0.17917	0.363102	-0.533306
gene_31682_transcript_id gene_functions_biosynthetic_additional _smcogs_ SMCOG1182:Polyprenyl synthetase _Score: 251_3_3B E_value: 1_8e_76_	terpene	Actinobacteria	contig_6343	1.36443	-0.242745	-0.786205	-0.714518	1.2279	-0.517525	-0.62574	0.271454	1.3734	-1.35045
gene_31684_transcript_id gene_functions_biosynthetic_additional _smcogs_ SMCOG1222:dehydrogenase _Score: 160_4_3B E_value: 1_3e_48_	terpene	Actinobacteria	contig_6343	0.583117	0.720416	-1.28555	-0.721369	1.37642	-1.03348	-0.507664	0.982638	0.884936	-0.999458
gene_31688_transcript_id gene_functions_biosynthetic _rule_based_clusters_ terpene: phytoene_synt	terpene	Actinobacteria	contig_6343	1.11399	-0.212961	-0.777339	-0.531951	1.6321	-0.15921	-0.790969	-0.200654	1.28046	-1.35347
gene_31704_transcript_id gene_functions_biosynthetic_additional _smcogs_ SMCOG1064:glucose_1_phosphate adenylyl_thymidylyltransferase _Score: 175_2_3B E_value: 2_8e_53_	terpene	Actinobacteria	contig_6343	1.44275	-0.155916	-1.12114	-0.294465	0.869614	-0.488509	-0.973794	0.217654	1.56207	-1.05826
gene_31952_transcript_id gene_functions_biosynthetic_additional _rule_based_clusters_ Peptidase_S8	LAP,bacteriocin	Cyanobacteria	contig_6349	-0.859731	0.862921	-0.859731	-0.207919	-0.193556	2.46234	-0.662499	-0.0108763	-0.428742	-0.102205
gene_32040_NRPS_PKS_Domain: Condensation_LCL _3_270_ E_value: 1_2e_89_ Score: 292_0_ Matches aSDomain: nrpspksdomains_ctg455_10_Condensation_LCL_1	NRPS	Cyanobacteria	contig_6393	0.43485	0.213625	-1.07346	-0.728985	-0.808	2.19706	0.655587	0.0540501	0.128727	-1.07346
gene_32048_transcript_id gene_functions_biosynthetic _rule_based_clusters_ NRPS: AMP_binding	NRPS	Cyanobacteria	contig_6393	0.185059	0.0583221	-0.955525	-0.69168	-0.485042	1.48268	-0.909094	0.376698	1.83466	-0.896081
gene_32057_NRPS_PKS_Domain: PCP _73_155_ E_value: 3_6e_22_ Score: 70_1_ Matches aSDomain: nrpspksdomains_ctg455_13_PCP_1	NRPS	Cyanobacteria	contig_6393	0.191333	0.768165	-0.854586	-0.0540385	-0.715132	2.45891	-0.482999	-0.143806	-0.313261	-0.854586
gene_32082_transcript_id gene_functions_transport _smcogs_ SMCOG1000:ABC transporter ATP_binding protein _Score: 155_6_3B E_value: 2_8e_47_	NRPS	Cyanobacteria	contig_6393	0.185422	-0.0570508	-1.18749	-0.283987	-0.763578	1.42385	2.01289	-0.242217	-0.261886	-0.825958
gene_32087_transcript_id gene_functions_transport _smcogs_ SMCOG1000:ABC transporter ATP_binding protein _Score: 199_6_3B E_value: 1e_60_	NRPS	Cyanobacteria	contig_6393	-0.380093	-0.239663	-0.893184	-0.210249	-0.91469	2.49371	0.31311	-0.474994	0.667976	-0.361926
gene_32417_NRPS_PKS_Domain: PCP _45_114_ E_value: 1_2e_27_ Score: 87_7_ Matches aSDomain: nrpspksdomains_ctg459_28_PCP_1	NRPS	Cyanobacteria	contig_6714	0.0772192	-0.630634	-1.08133	0.122083	0.257087	0.606397	-1.18489	1.39564	1.54784	-1.1094
gene_32425_NRPS_PKS_Domain: AMP_binding _0_306_ E_value: 1_8e_82_ Score: 268_8_ Matches aSDomain: nrpspksdomains_ctg459_29_AMP_binding_1	NRPS	Cyanobacteria	contig_6714	-0.0898626	-0.270642	-1.37431	0.0906247	0.666498	-0.20003	-0.502846	1.82623	1.13938	-1.28505
gene_32434_transcript_id gene_functions_biosynthetic _rule_based_clusters_ NRPS: AMP_binding	NRPS	Cyanobacteria	contig_6714	2.83279	-0.332783	-0.374478	-0.354999	-0.0476978	-0.329072	-0.36684	-0.31969	-0.332752	-0.374478
gene_32450_transcript_id gene_functions_biosynthetic_additional _smcogs_ SMCOG1042:O_methyltransferase _Score: 73_3_3B E_value: 3_5e_22_	NRPS	Cyanobacteria	contig_6714	-0.183055	-0.699302	1.10958	2.41601	-0.550557	-0.394625	-0.411865	-0.747319	-0.46569	-0.0731779
gene_32456_transcript_id gene_functions_regulatory _smcogs_ SMCOG1008:response regulator _Score: 83_3B E_value: 3_9e_25_	NRPS	Cyanobacteria	contig_6714	-0.501934	-0.149426	-0.451701	-0.305869	-0.904659	2.27626	0.710411	0.59058	-0.00872845	-1.25493
gene_32460_transcript_id gene_functions_regulatory _smcogs_ SMCOG1008:response regulator _Score: 87_5_3B E_value: 1_6e_26_	NRPS	Cyanobacteria	contig_6714	-0.530195	-0.695421	1.32188	0.035664	-0.690768	2.26432	-0.162278	-0.550799	-0.322691	-0.669707
gene_32579_transcript_id gene_functions_transport _smcogs_ SMCOG1051:TonB_dependent siderophore receptor _Score: 751_2_3B E_value: 2e_227_	NRPS	Cyanobacteria	contig_6715	-0.65629	0.670712	-0.448639	-0.45814	-0.291369	-0.0942975	-0.00804563	2.59865	-0.65629	-0.65629
gene_32583_NRPS_PKS_Domain: AMP_binding _23_470_ E_value: 3_4e_80_Score: 261_3_ Matches aSDomain:nrpspksdomains_ctg460_23_AMP_binding_1	NRPS	Cyanobacteria	contig_6715	-0.730084	-0.100843	1.75203	-0.306787	0.353161	-0.609452	-0.438133	1.77823	-0.872471	-0.825644
gene_32602_NRPS_PKS_Domain: AMP_binding _1_352_ E_value: 1_8e_88_ Score: 288_6_ Matches aSDomain: nrpspksdomains_ctg460_24_AMP_binding_1	NRPS	Cyanobacteria	contig_6715	-0.855297	-0.356864	-1.12553	-0.631172	1.64885	-0.776745	0.634611	1.14709	0.989905	-0.674843
gene_32737_transcript_id gene_functions_biosynthetic _rule_based_clusters_ lassopeptide: PF13471	lassopeptide	Actinobacteria	contig_6767	1.61576	-0.883095	-0.883095	0.400149	-0.883095	-0.883095	0.368897	1.27226	0.75841	-0.883095
gene_32770_transcript_id gene_functions_biosynthetic_additional _rule_based_clusters_ Bac_transf	lassopeptide	Actinobacteria	contig_6767	1.00871	0.0747972	-1.63291	0.295575	-0.106663	-0.806367	0.869748	1.35905	0.303953	-1.3659
gene_32980_transcript_id gene_functions_biosynthetic_additional _rule_based_clusters_ Abhydrolase_6	NRPS	Cyanobacteria	contig_6768	-0.347423	-0.658865	-0.658865	0.0682441	-0.658865	2.00419	-0.608152	1.66926	-0.215593	-0.593939
gene_33054_NRPS_PKS_Domain: Condensation_LCL _17_233_ E_value: 1_5e_72_ Score: 235_9_ Matches aSDomain: nrpspksdomains_ctg462_208_Condensation_LCL_1	NRPS	Cyanobacteria	contig_6768	0.495598	-0.640778	-0.640778	-0.577782	-0.640778	2.55928	0.301245	0.131474	-0.346706	-0.640778
gene_2187_transcript_id gene_functions_other _smcogs_ SMCOG1097:transposase _Score: 107_5_3B E_value: 1_2e_32_	NRPS	Cyanobacteria	contig_679	0.289254	-0.11057	-0.915898	1.96424	-1.20508	0.247325	-0.33884	0.602943	0.751405	-1.28478
gene_2194_NRPS_PKS_Domain: Condensation_LCL _9_323_ E_value: 1_5e_111_ Score: 364_0_ Matches aSDomain: nrpspksdomains_ctg463_11_Condensation_LCL_1	NRPS	Cyanobacteria	contig_679	-0.647279	0.178223	-1.0877	0.719435	-1.09909	2.04869	0.906468	-0.761152	-0.0608962	-0.196696
gene_2233_NRPS_PKS_Domain: Condensation_LCL _90_389_ E_value: 3_6e_117_ Score: 382_4_ Matches aSDomain: nrpspksdomains_ctg463_23_Condensation_LCL_1	NRPS	Cyanobacteria	contig_679	-0.338513	0.96605	-1.0708	0.361467	-0.828308	2.26938	0.155258	-0.557452	-0.327155	-0.629932
gene_2279_NRPS_PKS_Domain: Condensation_LCL _27_339_ E_value: 4e_112_ Score: 365_8_ Matches aSDomain: nrpspksdomains_ctg463_39_Condensation_LCL_1	NRPS	Cyanobacteria	contig_679	-0.474201	0.427758	-1.32698	0.255582	1.04141	2.02184	0.0911734	-0.614902	-0.397299	-1.02438
gene_2314_transcript_id gene_functions_biosynthetic_additional _rule_based_clusters_ LANC_like	NRPS	Cyanobacteria	contig_679	-0.812074	-0.264889	-0.812074	1.31131	-0.63845	2.05279	0.652944	-0.258985	-0.517214	-0.713358
gene_2327_transcript_id gene_functions_transport _smcogs_ SMCOG1000:ABC transporter ATP_binding protein _Score: 155_6_3B E_value: 2_8e_47_	NRPS	Cyanobacteria	contig_679	-0.203013	1.9591	-1.24176	-0.296486	-0.416546	1.43961	-0.00137977	0.0524002	-0.194534	-1.09739
gene_2332_transcript_id gene_functions_transport _smcogs_ SMCOG1000:ABC transporter ATP_binding protein _Score: 199_3_3B E_value: 1_2e_60_	NRPS	Cyanobacteria	contig_679	-1.04498	0.977708	-0.976004	0.483427	-0.316546	0.448485	1.26901	-1.05174	1.27274	-1.0621
gene_33135_transcript_id gene_functions_biosynthetic_additional _rule_based_clusters_ Glycos_transf_2	NRPS	Cyanobacteria	contig_6873	-0.59422	-0.620984	2.69491	-0.264357	-0.587419	-0.157494	-0.125518	-0.203041	0.425015	-0.566892
gene_33160_transcript_id gene_functions_other _smcogs_ SMCOG1238:transposase _Score: 82_6_3B E_value: 5_4e_25_	NRPS	Cyanobacteria	contig_6873	-0.443041	-0.70246	0.508976	0.337854	-0.575635	2.53418	-0.70246	-0.70246	0.15907	-0.414028
gene_33172_transcript_id gene_functions_biosynthetic_additional _smcogs_ SMCOG1042:O_methyltransferase _Score: 92_6_3B E_value: 4_6e_28_	NRPS	Cyanobacteria	contig_6873	-0.846187	-0.684236	1.86709	1.73897	-0.585196	0.216927	-0.791497	-0.351517	-0.341077	-0.22328
gene_33190_transcript_id gene_functions_biosynthetic _rule_based_clusters_ NRPS: AMP_binding	NRPS	Cyanobacteria	contig_6873	-0.416655	-0.559172	-0.909978	1.29093	0.0547266	2.1675	-0.802872	-0.44901	0.260257	-0.63573
gene_33195_NRPS_PKS_Domain: AMP_binding _0_306_ E_value: 5_1e_83_ Score: 270_6_ Matches aSDomain: nrpspksdomains_ctg464_71_AMP_binding_1	NRPS	Cyanobacteria	contig_6873	-0.396287	-0.169384	-1.15632	-0.229589	0.782282	1.9145	-0.768901	0.0787851	1.10124	-1.15632
gene_33200_NRPS_PKS_Domain: PCP _45_112_ E_value: 2_4e_27_ Score: 86_7_ Matches aSDomain: nrpspksdomains_ctg464_72_PCP_1	NRPS	Cyanobacteria	contig_6873	-0.940654	-0.173278	-0.200123	0.881944	-0.214015	2.16559	-1.00792	0.759205	-0.378486	-0.892267
gene_33205_NRPS_PKS_Domain: Condensation_LCL _73_374_ E_value: 9_7e_123_ Score: 400_7_ Matches aSDomain: nrpspksdomains_ctg464_73_Condensation_LCL_1	NRPS	Cyanobacteria	contig_6873	-0.790082	-0.371809	2.36305	0.849585	-0.465252	0.540342	-0.864284	-0.402051	-0.160217	-0.699283
gene_33218_NRPS_PKS_Domain: AMP_binding _0_363_ E_value: 4_3e_94_ Score: 307_1_ Matches aSDomain: nrpspksdomains_ctg464_74_AMP_binding_1	NRPS	Cyanobacteria	contig_6873	-0.620861	-0.373353	0.140444	1.29827	-0.287561	1.18372	-1.06858	0.451985	0.994014	-1.71808
gene_33229_transcript_id gene_functions_other _smcogs_ SMCOG1238:transposase _Score: 86_7_3B E_value: 3e_26_	NRPS	Cyanobacteria	contig_6873	0.454675	-0.757338	2.32906	-0.395581	-0.689851	0.859293	-0.497724	-0.779651	0.203379	-0.726266
gene_33256_transcript_id gene_functions_other _smcogs_ SMCOG1238:transposase _Score: 109_5_3B E_value: 3_3e_33_	NRPS	Cyanobacteria	contig_6873	-0.302065	-0.183834	-0.674512	0.738718	-0.883302	2.5214	0.106828	-0.214851	-0.374214	-0.734169
gene_33300_transcript_id gene_functions_biosynthetic_additional _smcogs_ SMCOG1190:GTP_binding protein LepA _Score: 119_3B E_value: 4_3e_36_	T3PKS	Alphaproteobacteria	contig_6908	-0.152976	-0.0941289	-0.829646	-0.379283	-0.404811	0.158642	0.8062	2.36431	-0.173506	-1.2948
gene_33515_NRPS_PKS_Domain: PCP _259_327_ E_value: 1_8e_27_ Score:87_1_ Matches aSDomain: nrpspksdomains_ctg467_3_PCP_1	NRPS	Betaproteobacteria	contig_6979	-0.198594	-0.314873	-0.810127	-0.446313	-0.380297	2.48917	-0.236127	0.857871	-0.0264041	-0.934305
gene_33613_NRPS_PKS_Domain: CAL_domain _63_502_ E_value: 3_1e_134_Score: 440_0_ Matches aSDomain:nrpspksdomains_ctg468_4_CAL_domain_1	T1PKS,NRPS	Cyanobacteria	contig_6983	-0.556074	0.0108963	-0.168233	-0.296852	-0.482989	2.76695	-0.38297	0.126856	-0.461508	-0.556074
gene_33785_transcript_id gene_functions_biosynthetic_additional _smcogs_ SMCOG1175:pyridine nucleotide_disulfide oxidoreductase _Score: 135_3B E_value: 4_7e_41_	hglE-KS	Cyanobacteria	contig_7005	0.981768	-0.572081	-0.934467	-0.331178	-0.305378	2.22501	-0.809159	-0.702698	0.689421	-0.241237
gene_33794_transcript_id gene_functions_transport _smcogs_ SMCOG1029:RND family efflux transporter MFP subunit _Score: 92_5_3B E_value: 4_1e_28_	hglE-KS	Cyanobacteria	contig_7005	-0.513282	-0.390808	-0.301778	-0.127567	-0.481851	2.80684	-0.105971	-0.104178	-0.251866	-0.52954
gene_33798_transcript_id gene_functions_other _smcogs_ SMCOG1272:TPR repeat_containing protein _Score: 87_3_3B E_value: 1_8e_26_	hglE-KS	Cyanobacteria	contig_7005	-0.448682	-0.214741	-0.397151	-0.349841	-0.447479	2.81383	-0.153698	-0.00318749	-0.32297	-0.476077
gene_33828_transcript_id gene_functions_biosynthetic_additional _smcogs_ SMCOG1053:beta_lactamase _Score: 46_1_3B E_value: 6_6e_14_	hglE-KS	Cyanobacteria	contig_7005	-0.421683	-0.39733	-0.637123	-0.407772	-0.527219	2.49411	-0.161244	1.02587	-0.33049	-0.637123
gene_33844_NRPS_PKS_Domain: PKS_KS_Hybrid_KS_ _9_465_ E_value: 5e_118_ Score: 386_4_ Matches aSDomain: nrpspksdomains_ctg469_51_PKS_KS_1	hglE-KS	Cyanobacteria	contig_7005	-0.578815	-0.216114	-0.605892	-0.346238	-0.576872	2.60767	-0.030728	0.712772	-0.375231	-0.590555
gene_33858_NRPS_PKS_Domain: PKS_KR _35_198_ E_value: 8_6e_38_ Score: 121_8_ Matches aSDomain: nrpspksdomains_ctg469_52_PKS_KR_1	hglE-KS	Cyanobacteria	contig_7005	-0.632509	-0.350626	-0.67244	-0.510967	-0.594353	2.26524	0.125155	1.31755	-0.274605	-0.67244
gene_33866_NRPS_PKS_Domain: PKS_AT _10_249_ E_value: 3_7e_59_ Score: 192_2_ Matches aSDomain: nrpspksdomains_ctg469_54_PKS_AT_1	hglE-KS	Cyanobacteria	contig_7005	-0.596298	-0.357475	-0.7366	-0.420553	-0.637829	2.21145	0.396554	1.28759	-0.457034	-0.689802
gene_33879_NRPS_PKS_Domain: PKS_KS_Trans_AT_KS_ _8_179_ E_value: 2_9e_58_ Score: 189_5_ Matches aSDomain: nrpspksdomains_ctg469_57_PKS_KS_1	hglE-KS	Cyanobacteria	contig_7005	-0.657594	-0.119587	-0.469707	-0.479226	-0.600925	2.25599	-0.00244231	1.34603	-0.511913	-0.760621
gene_33885_NRPS_PKS_Domain: PKS_KS_Trans_AT_KS_ _699_943_ E_value:1_4e_54_ Score: 177_3_ Matches aSDomain:nrpspksdomains_ctg469_58_PKS_KS_1	hglE-KS	Cyanobacteria	contig_7005	-0.630862	-0.279936	-0.696208	-0.513457	-0.686418	2.18952	0.679155	1.13568	-0.453509	-0.743958
gene_33907_transcript_id gene_functions_biosynthetic_additional _rule_based_clusters_ adh_short	hglE-KS	Cyanobacteria	contig_7005	-0.205335	0.136593	-0.530742	-0.158452	-0.614159	2.7515	-0.262207	-0.00926861	-0.523698	-0.584236
gene_33944_transcript_id gene_functions_biosynthetic_additional _smcogs_ SMCOG1216:exopolysaccharide biosynthesis domain protein _Score: 110_9_3B E_value: 9_6e_34_	hglE-KS	Cyanobacteria	contig_7005	-0.444624	0.0645444	-0.495428	-0.351673	-0.420917	2.78316	-0.363066	0.0742384	-0.35081	-0.495428
gene_34078_NRPS_PKS_Domain: PP_binding _7_75_ E_value: 1_4e_18_ Score: 59_0_ Matches aSDomain: nrpspksdomains_ctg470_71_PP_binding_1	NRPS	Cyanobacteria	contig_7043	-0.200464	-0.489772	-0.502485	-0.204068	-0.669207	2.33556	-0.481852	1.28868	-0.378576	-0.697812
gene_34082_NRPS_PKS_Domain: PKS_KS_Iterative_KS_ _10_348_ E_value:5_6e_46_ Score: 149_0_ Matches aSDomain:nrpspksdomains_ctg470_72_PKS_KS_1	NRPS	Cyanobacteria	contig_7043	0.162619	-0.520354	-0.50654	-0.483783	-0.626341	1.68608	-0.541569	1.99717	-0.500737	-0.666542
gene_34090_transcript_id gene_functions_biosynthetic_additional _smcogs_ SMCOG1204:transketolase _Score: 447_1_3B E_value: 2e_135_	NRPS	Cyanobacteria	contig_7043	0.369893	-0.623807	-0.395085	0.0351329	-0.795787	1.62701	-0.658163	1.80669	-0.232308	-1.13358
gene_34092_transcript_id gene_functions_biosynthetic_additional _smcogs_ SMCOG1204:transketolase _Score: 293_4_3B E_value: 6_5e_89_	NRPS	Cyanobacteria	contig_7043	0.870137	-0.531791	-0.66129	-0.230132	-0.704427	1.05859	-0.46692	2.13355	-0.679923	-0.787796
gene_34098_transcript_id gene_functions_biosynthetic_additional _smcogs_ SMCOG1176:alkyl hydroperoxide reductase subunit _Score: 506_3_3B E_value: 1_5e_153_	NRPS	Cyanobacteria	contig_7043	1.76087	-0.65864	0.0756294	-0.0941127	-0.65864	1.89639	-0.65864	-0.65864	-0.345579	-0.65864
gene_34113_transcript_id gene_functions_biosynthetic_additional _rule_based_clusters_ adh_short_C2	NRPS	Cyanobacteria	contig_7043	0.253544	-0.668967	-0.668967	-0.13687	-0.668967	1.80056	-0.490933	1.82128	-0.571707	-0.668967
gene_34116_transcript_id gene_functions_regulatory _smcogs_ SMCOG1133:Transcription regulator_2C crp _Score: 154_7_3B E_value: 3_6e_47_	NRPS	Cyanobacteria	contig_7043	2.31913	-0.627203	-0.53699	-0.232219	-0.556058	0.703514	-0.571498	0.88965	-0.694165	-0.694165
gene_34131_transcript_id gene_functions_biosynthetic_additional _smcogs_ SMCOG1100:3_hydroxyisobutyrate dehydrogenase _Score: 20_1_3B E_value: 6_1e_06_	NRPS	Cyanobacteria	contig_7043	2.41758	-0.560972	-1.04706	-0.533266	-0.996345	0.454491	0.0202579	0.180757	0.368061	-0.303498
gene_34164_NRPS_PKS_Domain: nMT _163_381_ E_value: 7_7e_109_ Score: 355_5_ Matches aSDomain: nrpspksdomains_ctg470_97_nMT_1	NRPS	Cyanobacteria	contig_7043	0.241152	-0.403479	-0.403479	-0.403479	-0.403479	2.78589	-0.403479	-0.202694	-0.403479	-0.403479
gene_34196_NRPS_PKS_Domain: Condensation_LCL _0_251_ E_value: 9_7e_94_ Score: 305_5_ Matches aSDomain: nrpspksdomains_ctg470_101_Condensation_LCL_1	NRPS	Cyanobacteria	contig_7043	0.856109	0.101937	-0.527969	-0.519529	-0.527969	2.54463	-0.527969	-0.527969	-0.527969	-0.343304
gene_34215_transcript_id gene_functions_other _smcogs_ SMCOG1241:lipoprotein dsbF_Score: 71_2_3B E_value: 1_4e_21_	NRPS	Cyanobacteria	contig_7043	1.5829	-0.488233	-0.795777	-0.26816	-0.795777	1.71612	-0.795777	0.820708	-0.180224	-0.795777
gene_34224_transcript_id gene_functions_biosynthetic_additional _smcogs_ SMCOG1161:oxidoreductase _Score: 160_3B E_value: 1_4e_48_	NRPS	Cyanobacteria	contig_7043	0.256772	-0.502437	-0.713482	-0.17309	-0.679999	2.1594	-0.416089	1.39841	-0.616003	-0.713482
gene_34239_transcript_id gene_functions_biosynthetic_additional _rule_based_clusters_ Peptidase_S8	NRPS	Cyanobacteria	contig_7043	0.936482	-0.617018	-0.766023	-0.254763	-0.766023	1.36375	-0.390703	1.87723	-0.616905	-0.766023
gene_34349_transcript_id gene_functions_regulatory _smcogs_ SMCOG1120:AsnC familytranscriptional regulator _Score: 117_9_3B E_value: 4_7e_36_	hserlactone	Alphaproteobacteria	contig_7128	-0.215094	-0.307905	-0.590749	-0.506532	-0.461113	0.378948	0.0137462	2.71294	-0.433494	-0.590749
gene_34357_transcript_id gene_functions_regulatory _smcogs_ SMCOG1197:autoinducer_binding transcriptional regulator_2C _Score: 95_2_3B E_value: 6_3e_29_	hserlactone	Alphaproteobacteria	contig_7128	-0.251874	-0.187031	-0.545735	-0.268156	-0.663581	1.06433	-0.243821	2.4348	-0.476287	-0.862644
gene_34361_transcript_id gene_functions_biosynthetic _rule_based_clusters_ hserlactone: Autoind_synth	hserlactone	Alphaproteobacteria	contig_7128	-0.403611	0.0256934	-0.413256	-0.395612	-0.399111	-0.102044	-0.413256	2.81317	-0.330891	-0.381085
gene_34363_transcript_id gene_functions_biosynthetic_additional _rule_based_clusters_ p450	hserlactone	Alphaproteobacteria	contig_7128	-0.352541	-0.0660051	-0.415782	-0.402928	-0.333336	-0.0167313	-0.415782	2.81467	-0.39578	-0.415782
gene_34368_transcript_id gene_functions_biosynthetic_additional _smcogs_ SMCOG1217:NADH:flavin oxidoreductase_NADH oxidase _Score: 388_5_3B E_value: 4_4e_118_	hserlactone	Alphaproteobacteria	contig_7128	2.68338	-0.283044	-0.611564	-0.265377	-0.424576	-0.186395	-0.220829	0.519266	-0.540483	-0.670376
[truncated: 4,430 more rows]
